# Supplementary material for: The undiscovered natural product potential of Actinomycetes
Source: J Antibiot (Tokyo). 2025 Dec 2;79(2):80–92. doi: 10.1038/s41429-025-00876-x (PMC12834688; doi:10.1038/s41429-025-00876-x)
Supplement: Supplementary file 2 — Supplementary Table S1 [file 41429_2025_876_MOESM2_ESM.xlsx]

## Sheet: Table S1 Metadata
ATTRIBUTE_MassiveID	filename	SampleType	SampleTypeSub1	NCBITaxonomy	YearOfAnalysis	SampleCollectionMethod	SampleExtractionMethod	InternalStandardsUsed	MassSpectrometer	IonizationSourceAndPolarity	ChromatographyAndPhase	SubjectIdentifierAsRecorded	AgeInYears	BiologicalSex	UBERONBodyPartName	TermsofPosition	HealthStatus	DOIDCommonName	ComorbidityListDOIDIndex	SampleCollectionDateandTime	Country	HumanPopulationDensity	LatitudeandLongitude	DepthorAltitudeMeters	qiita_sample_name	UniqueSubjectID	LifeStage	UBERONOntologyIndex	DOIDOntologyIndex	ATTRIBUTE_strain	ATTRIBUTE_strain_name	ATTRIBUTE_country	ATTRIBUTE_substrate	ATTRIBUTE_media
MSV000088235	MSV000088235_P610004-11A-001.mzML	culture_bacterial	culture_bacterial	1931|Streptomyces sp.	2021	solid, solid phase extraction (C18)	acetonitrile (80%)	none	Q Exactive|MS:1001911	electrospray ionization (positive)	reverse phase (C18)	P610004-11A-001	not specified	not specified	not specified	not specified	not specified	not specified	not specified	10/11/2021 - 10/13/2021	United States of America	not specified	not specified	not specified	not specified	MSV000088235_P610004-11A-001	not specified	not applicable	not applicable	101878	Streptomyces sp.	not specified	not specified	ISP-2
MSV000088235	MSV000088235_P610005-11C-001.mzML	culture_bacterial	culture_bacterial	1550619|Streptomyces polymachus	2021	solid, solid phase extraction (C18)	acetonitrile (80%)	none	Q Exactive|MS:1001911	electrospray ionization (positive)	reverse phase (C18)	P610005-11C-001	not specified	not specified	not specified	not specified	not specified	not specified	not specified	10/11/2021 - 10/13/2021	United States of America	not specified	not specified	not specified	not specified	MSV000088235_P610005-11C-001	not specified	not applicable	not applicable	110905	Streptomyces polymachus	not specified	not specified	ISP-2
MSV000088235	MSV000088235_P610006-11E-001.mzML	culture_bacterial	culture_bacterial	1931|Streptomyces sp.	2021	solid, solid phase extraction (C18)	acetonitrile (80%)	none	Q Exactive|MS:1001911	electrospray ionization (positive)	reverse phase (C18)	P610006-11E-001	not specified	not specified	not specified	not specified	not specified	not specified	not specified	10/11/2021 - 10/13/2021	United States of America	not specified	not specified	not specified	not specified	MSV000088235_P610006-11E-001	not specified	not applicable	not applicable	13838	Streptomyces sp.	not specified	not specified	ISP-2
MSV000088235	MSV000088235_P610007-11G-001.mzML	culture_bacterial	culture_bacterial	97398|Streptomyces abikoensis	2021	solid, solid phase extraction (C18)	acetonitrile (80%)	none	Q Exactive|MS:1001911	electrospray ionization (positive)	reverse phase (C18)	P610007-11G-001	not specified	not specified	not specified	not specified	not specified	not specified	not specified	10/11/2021 - 10/13/2021	United States of America	not specified	not specified	not specified	not specified	MSV000088235_P610007-11G-001	not specified	not applicable	not applicable	12887	Streptomyces abikoensis	not specified	not specified	ISP-2
MSV000088235	MSV000088235_P610008-11J-001.mzML	culture_bacterial	culture_bacterial	33899|Streptomyces galilaeus	2021	solid, solid phase extraction (C18)	acetonitrile (80%)	none	Q Exactive|MS:1001911	electrospray ionization (positive)	reverse phase (C18)	P610008-11J-001	not specified	not specified	not specified	not specified	not specified	not specified	not specified	10/11/2021 - 10/13/2021	United States of America	not specified	not specified	not specified	not specified	MSV000088235_P610008-11J-001	not specified	not applicable	not applicable	13400	Streptomyces galilaeus	not specified	not specified	ISP-2
MSV000088235	MSV000088235_P610009-11L-001.mzML	culture_bacterial	culture_bacterial	47761|Streptomyces ochraceiscleroticus	2021	solid, solid phase extraction (C18)	acetonitrile (80%)	none	Q Exactive|MS:1001911	electrospray ionization (positive)	reverse phase (C18)	P610009-11L-001	not specified	not specified	not specified	not specified	not specified	not specified	not specified	10/11/2021 - 10/13/2021	United States of America	not specified	not specified	not specified	not specified	MSV000088235_P610009-11L-001	not specified	not applicable	not applicable	3428	Streptomyces ochraceiscleroticus	not specified	not specified	ISP-2
MSV000088235	MSV000088235_P610010-11N-001.mzML	culture_bacterial	culture_bacterial	1888|Streptomyces albus	2021	solid, solid phase extraction (C18)	acetonitrile (80%)	none	Q Exactive|MS:1001911	electrospray ionization (positive)	reverse phase (C18)	P610010-11N-001	not specified	not specified	not specified	not specified	not specified	not specified	not specified	10/11/2021 - 10/13/2021	United States of America	not specified	not specified	not specified	not specified	MSV000088235_P610010-11N-001	not specified	not applicable	not applicable	15415	Streptomyces albus	not specified	not specified	ISP-2
MSV000088235	MSV000088235_P610011-11Q-001.mzML	culture_bacterial	culture_bacterial	68179|Streptomyces bacillaris	2021	solid, solid phase extraction (C18)	acetonitrile (80%)	none	Q Exactive|MS:1001911	electrospray ionization (positive)	reverse phase (C18)	P610011-11Q-001	not specified	not specified	not specified	not specified	not specified	not specified	not specified	10/11/2021 - 10/13/2021	United States of America	not specified	not specified	not specified	not specified	MSV000088235_P610011-11Q-001	not specified	not applicable	not applicable	12775	Streptomyces bacillaris	not specified	not specified	ISP-2
MSV000088235	MSV000088235_P610012-11S-001.mzML	culture_bacterial	culture_bacterial	1970|Streptomyces morookaense	2021	solid, solid phase extraction (C18)	acetonitrile (80%)	none	Q Exactive|MS:1001911	electrospray ionization (positive)	reverse phase (C18)	P610012-11S-001	not specified	not specified	not specified	not specified	not specified	not specified	not specified	10/11/2021 - 10/13/2021	United States of America	not specified	not specified	not specified	not specified	MSV000088235_P610012-11S-001	not specified	not applicable	not applicable	13461	Streptomyces morookaense	not specified	not specified	ISP-2
MSV000088235	MSV000088235_P610013-11U-001.mzML	culture_bacterial	culture_bacterial	1917|Streptomyces macromomyceticus	2021	solid, solid phase extraction (C18)	acetonitrile (80%)	none	Q Exactive|MS:1001911	electrospray ionization (positive)	reverse phase (C18)	P610013-11U-001	not specified	not specified	not specified	not specified	not specified	not specified	not specified	10/11/2021 - 10/13/2021	United States of America	not specified	not specified	not specified	not specified	MSV000088235_P610013-11U-001	not specified	not applicable	not applicable	13853	Streptomyces macromomyceticus	not specified	not specified	ISP-2
MSV000088235	MSV000088235_P610014-11W-001.mzML	culture_bacterial	culture_bacterial	68250|Streptomyces pallidus	2021	solid, solid phase extraction (C18)	acetonitrile (80%)	none	Q Exactive|MS:1001911	electrospray ionization (positive)	reverse phase (C18)	P610014-11W-001	not specified	not specified	not specified	not specified	not specified	not specified	not specified	10/11/2021 - 10/13/2021	United States of America	not specified	not specified	not specified	not specified	MSV000088235_P610014-11W-001	not specified	not applicable	not applicable	13434	Streptomyces pallidus	not specified	not specified	ISP-2
MSV000088235	MSV000088235_P610015-11Y-001.mzML	culture_bacterial	culture_bacterial	1943|Streptomyces griseoruber	2021	solid, solid phase extraction (C18)	acetonitrile (80%)	none	Q Exactive|MS:1001911	electrospray ionization (positive)	reverse phase (C18)	P610015-11Y-001	not specified	not specified	not specified	not specified	not specified	not specified	not specified	10/11/2021 - 10/13/2021	United States of America	not specified	not specified	not specified	not specified	MSV000088235_P610015-11Y-001	not specified	not applicable	not applicable	12873	Streptomyces griseoruber	not specified	not specified	ISP-2
MSV000088235	MSV000088235_P610016-11B-001.mzML	culture_bacterial	culture_bacterial	1931|Streptomyces sp.	2021	solid, solid phase extraction (C18)	acetonitrile (80%)	none	Q Exactive|MS:1001911	electrospray ionization (positive)	reverse phase (C18)	P610016-11B-001	not specified	not specified	not specified	not specified	not specified	not specified	not specified	10/11/2021 - 10/13/2021	United States of America	not specified	not specified	not specified	not specified	MSV000088235_P610016-11B-001	not specified	not applicable	not applicable	106124	Streptomyces sp.	not specified	not specified	ISP-2
MSV000088235	MSV000088235_P610017-11D-001.mzML	culture_bacterial	culture_bacterial	285483|Streptomyces miharaensis	2021	solid, solid phase extraction (C18)	acetonitrile (80%)	none	Q Exactive|MS:1001911	electrospray ionization (positive)	reverse phase (C18)	P610017-11D-001	not specified	not specified	not specified	not specified	not specified	not specified	not specified	10/11/2021 - 10/13/2021	United States of America	not specified	not specified	not specified	not specified	MSV000088235_P610017-11D-001	not specified	not applicable	not applicable	13791	Streptomyces miharaensis	not specified	not specified	ISP-2
MSV000088235	MSV000088235_P610018-11F-001.mzML	culture_bacterial	culture_bacterial	66424|Streptomyces hiroshimensis	2021	solid, solid phase extraction (C18)	acetonitrile (80%)	none	Q Exactive|MS:1001911	electrospray ionization (positive)	reverse phase (C18)	P610018-11F-001	not specified	not specified	not specified	not specified	not specified	not specified	not specified	10/11/2021 - 10/13/2021	United States of America	not specified	not specified	not specified	not specified	MSV000088235_P610018-11F-001	not specified	not applicable	not applicable	13862	Streptomyces hiroshimensis	not specified	not specified	ISP-2
MSV000088235	MSV000088235_P610019-11H-001.mzML	culture_bacterial	culture_bacterial	42238|Streptomyces neyagawaensis	2021	solid, solid phase extraction (C18)	acetonitrile (80%)	none	Q Exactive|MS:1001911	electrospray ionization (positive)	reverse phase (C18)	P610019-11H-001	not specified	not specified	not specified	not specified	not specified	not specified	not specified	10/11/2021 - 10/13/2021	United States of America	not specified	not specified	not specified	not specified	MSV000088235_P610019-11H-001	not specified	not applicable	not applicable	13477	Streptomyces neyagawaensis	not specified	not specified	ISP-2
MSV000088235	MSV000088235_P610020-11K-001.mzML	culture_bacterial	culture_bacterial	1909|Streptomyces griseolus	2021	solid, solid phase extraction (C18)	acetonitrile (80%)	none	Q Exactive|MS:1001911	electrospray ionization (positive)	reverse phase (C18)	P610020-11K-001	not specified	not specified	not specified	not specified	not specified	not specified	not specified	10/11/2021 - 10/13/2021	United States of America	not specified	not specified	not specified	not specified	MSV000088235_P610020-11K-001	not specified	not applicable	not applicable	3403	Streptomyces griseolus	not specified	not specified	ISP-2
MSV000088235	MSV000088235_P610021-11M-001.mzML	culture_bacterial	culture_bacterial	66905|Streptomyces thermophilus	2021	solid, solid phase extraction (C18)	acetonitrile (80%)	none	Q Exactive|MS:1001911	electrospray ionization (positive)	reverse phase (C18)	P610021-11M-001	not specified	not specified	not specified	not specified	not specified	not specified	not specified	10/11/2021 - 10/13/2021	United States of America	not specified	not specified	not specified	not specified	MSV000088235_P610021-11M-001	not specified	not applicable	not applicable	13370	Streptomyces thermophilus	not specified	not specified	ISP-2
MSV000088235	MSV000088235_P610022-11P-001.mzML	culture_bacterial	culture_bacterial	285508|Streptomyces piomogenus	2021	solid, solid phase extraction (C18)	acetonitrile (80%)	none	Q Exactive|MS:1001911	electrospray ionization (positive)	reverse phase (C18)	P610022-11P-001	not specified	not specified	not specified	not specified	not specified	not specified	not specified	10/11/2021 - 10/13/2021	United States of America	not specified	not specified	not specified	not specified	MSV000088235_P610022-11P-001	not specified	not applicable	not applicable	13839	Streptomyces piomogenus	not specified	not specified	ISP-2
MSV000088235	MSV000088235_P610023-11R-001.mzML	culture_bacterial	culture_bacterial	33900|Streptomyces costaricanus	2021	solid, solid phase extraction (C18)	acetonitrile (80%)	none	Q Exactive|MS:1001911	electrospray ionization (positive)	reverse phase (C18)	P610023-11R-001	not specified	not specified	not specified	not specified	not specified	not specified	not specified	10/11/2021 - 10/13/2021	United States of America	not specified	not specified	not specified	not specified	MSV000088235_P610023-11R-001	not specified	not applicable	not applicable	100773	Streptomyces costaricanus	not specified	not specified	ISP-2
MSV000088235	MSV000088235_P610024-11T-001.mzML	culture_bacterial	culture_bacterial	565074|Streptomyces rubrus	2021	solid, solid phase extraction (C18)	acetonitrile (80%)	none	Q Exactive|MS:1001911	electrospray ionization (positive)	reverse phase (C18)	P610024-11T-001	not specified	not specified	not specified	not specified	not specified	not specified	not specified	10/11/2021 - 10/13/2021	United States of America	not specified	not specified	not specified	not specified	MSV000088235_P610024-11T-001	not specified	not applicable	not applicable	105046	Streptomyces rubrus	not specified	not specified	ISP-2
MSV000088235	MSV000088235_P610025-11V-001.mzML	culture_bacterial	culture_bacterial	68188|Streptomyces clavifer	2021	solid, solid phase extraction (C18)	acetonitrile (80%)	none	Q Exactive|MS:1001911	electrospray ionization (positive)	reverse phase (C18)	P610025-11V-001	not specified	not specified	not specified	not specified	not specified	not specified	not specified	10/11/2021 - 10/13/2021	United States of America	not specified	not specified	not specified	not specified	MSV000088235_P610025-11V-001	not specified	not applicable	not applicable	15398	Streptomyces clavifer	not specified	not specified	ISP-2
MSV000088235	MSV000088235_P610026-11X-001.mzML	culture_bacterial	culture_bacterial	1924|Streptomyces purpurascens	2021	solid, solid phase extraction (C18)	acetonitrile (80%)	none	Q Exactive|MS:1001911	electrospray ionization (positive)	reverse phase (C18)	P610026-11X-001	not specified	not specified	not specified	not specified	not specified	not specified	not specified	10/11/2021 - 10/13/2021	United States of America	not specified	not specified	not specified	not specified	MSV000088235_P610026-11X-001	not specified	not applicable	not applicable	109895	Streptomyces purpurascens	not specified	not specified	ISP-2
MSV000088235	MSV000088235_P610027-11Z-001.mzML	culture_bacterial	culture_bacterial	1931|Streptomyces sp.	2021	solid, solid phase extraction (C18)	acetonitrile (80%)	none	Q Exactive|MS:1001911	electrospray ionization (positive)	reverse phase (C18)	P610027-11Z-001	not specified	not specified	not specified	not specified	not specified	not specified	not specified	10/11/2021 - 10/13/2021	United States of America	not specified	not specified	not specified	not specified	MSV000088235_P610027-11Z-001	not specified	not applicable	not applicable	113676	Streptomyces sp.	not specified	not specified	ISP-2
MSV000088235	MSV000088235_P610028-11A-001.mzML	culture_bacterial	culture_bacterial	1546107|Streptomyces lydicamycinicus	2021	solid, solid phase extraction (C18)	acetonitrile (80%)	none	Q Exactive|MS:1001911	electrospray ionization (positive)	reverse phase (C18)	P610028-11A-001	not specified	not specified	not specified	not specified	not specified	not specified	not specified	10/11/2021 - 10/13/2021	United States of America	not specified	not specified	not specified	not specified	MSV000088235_P610028-11A-001	not specified	not applicable	not applicable	110027	Streptomyces lydicamycinicus	not specified	not specified	ISP-2
MSV000088235	MSV000088235_P610029-11C-001.mzML	culture_bacterial	culture_bacterial	1931|Streptomyces sp.	2021	solid, solid phase extraction (C18)	acetonitrile (80%)	none	Q Exactive|MS:1001911	electrospray ionization (positive)	reverse phase (C18)	P610029-11C-001	not specified	not specified	not specified	not specified	not specified	not specified	not specified	10/11/2021 - 10/13/2021	United States of America	not specified	not specified	not specified	not specified	MSV000088235_P610029-11C-001	not specified	not applicable	not applicable	105371	Streptomyces sp.	not specified	not specified	ISP-2
MSV000088235	MSV000088235_P610030-11E-001.mzML	culture_bacterial	culture_bacterial	66424|Streptomyces hiroshimensis	2021	solid, solid phase extraction (C18)	acetonitrile (80%)	none	Q Exactive|MS:1001911	electrospray ionization (positive)	reverse phase (C18)	P610030-11E-001	not specified	not specified	not specified	not specified	not specified	not specified	not specified	10/11/2021 - 10/13/2021	United States of America	not specified	not specified	not specified	not specified	MSV000088235_P610030-11E-001	not specified	not applicable	not applicable	3491	Streptomyces hiroshimensis	not specified	not specified	ISP-2
MSV000088235	MSV000088235_P610031-11G-001.mzML	culture_bacterial	culture_bacterial	53446|Streptomyces cinnamoneus	2021	solid, solid phase extraction (C18)	acetonitrile (80%)	none	Q Exactive|MS:1001911	electrospray ionization (positive)	reverse phase (C18)	P610031-11G-001	not specified	not specified	not specified	not specified	not specified	not specified	not specified	10/11/2021 - 10/13/2021	United States of America	not specified	not specified	not specified	not specified	MSV000088235_P610031-11G-001	not specified	not applicable	not applicable	13420	Streptomyces cinnamoneus	not specified	not specified	ISP-2
MSV000088235	MSV000088235_P610032-11J-001.mzML	culture_bacterial	culture_bacterial	66895|Streptomyces griseomycini	2021	solid, solid phase extraction (C18)	acetonitrile (80%)	none	Q Exactive|MS:1001911	electrospray ionization (positive)	reverse phase (C18)	P610032-11J-001	not specified	not specified	not specified	not specified	not specified	not specified	not specified	10/11/2021 - 10/13/2021	United States of America	not specified	not specified	not specified	not specified	MSV000088235_P610032-11J-001	not specified	not applicable	not applicable	12778	Streptomyces griseomycini	not specified	not specified	ISP-2
MSV000088235	MSV000088235_P610033-11L-001.mzML	culture_bacterial	culture_bacterial	68236|Streptomyces macrosporeus	2021	solid, solid phase extraction (C18)	acetonitrile (80%)	none	Q Exactive|MS:1001911	electrospray ionization (positive)	reverse phase (C18)	P610033-11L-001	not specified	not specified	not specified	not specified	not specified	not specified	not specified	10/11/2021 - 10/13/2021	United States of America	not specified	not specified	not specified	not specified	MSV000088235_P610033-11L-001	not specified	not applicable	not applicable	13897	Streptomyces macrosporeus	not specified	not specified	ISP-2
MSV000088235	MSV000088235_P610034-11N-001.mzML	culture_bacterial	culture_bacterial	295352|Streptomyces bangladeshensis	2021	solid, solid phase extraction (C18)	acetonitrile (80%)	none	Q Exactive|MS:1001911	electrospray ionization (positive)	reverse phase (C18)	P610034-11N-001	not specified	not specified	not specified	not specified	not specified	not specified	not specified	10/11/2021 - 10/13/2021	United States of America	not specified	not specified	not specified	not specified	MSV000088235_P610034-11N-001	not specified	not applicable	not applicable	102113	Streptomyces bangladeshensis	not specified	not specified	ISP-2
MSV000088235	MSV000088235_P610035-11Q-001.mzML	culture_bacterial	culture_bacterial	1909|Streptomyces griseolus	2021	solid, solid phase extraction (C18)	acetonitrile (80%)	none	Q Exactive|MS:1001911	electrospray ionization (positive)	reverse phase (C18)	P610035-11Q-001	not specified	not specified	not specified	not specified	not specified	not specified	not specified	10/11/2021 - 10/13/2021	United States of America	not specified	not specified	not specified	not specified	MSV000088235_P610035-11Q-001	not specified	not applicable	not applicable	3402	Streptomyces griseolus	not specified	not specified	ISP-2
MSV000088235	MSV000088235_P610036-11S-001.mzML	culture_bacterial	culture_bacterial	66860|Streptomyces thermoviolaceus subsp. thermoviolaceus	2021	solid, solid phase extraction (C18)	acetonitrile (80%)	none	Q Exactive|MS:1001911	electrospray ionization (positive)	reverse phase (C18)	P610036-11S-001	not specified	not specified	not specified	not specified	not specified	not specified	not specified	10/11/2021 - 10/13/2021	United States of America	not specified	not specified	not specified	not specified	MSV000088235_P610036-11S-001	not specified	not applicable	not applicable	13905	Streptomyces thermoviolaceus subsp. thermoviolaceus	not specified	not specified	ISP-2
MSV000088235	MSV000088235_P610037-11U-001.mzML	culture_bacterial	culture_bacterial	1934|Streptomyces thermovulgaris	2021	solid, solid phase extraction (C18)	acetonitrile (80%)	none	Q Exactive|MS:1001911	electrospray ionization (positive)	reverse phase (C18)	P610037-11U-001	not specified	not specified	not specified	not specified	not specified	not specified	not specified	10/11/2021 - 10/13/2021	United States of America	not specified	not specified	not specified	not specified	MSV000088235_P610037-11U-001	not specified	not applicable	not applicable	16615	Streptomyces thermovulgaris	not specified	not specified	ISP-2
MSV000088235	MSV000088235_P610038-11W-001.mzML	culture_bacterial	culture_bacterial	not specified|Streptomyces thermocastaneus	2021	solid, solid phase extraction (C18)	acetonitrile (80%)	none	Q Exactive|MS:1001911	electrospray ionization (positive)	reverse phase (C18)	P610038-11W-001	not specified	not specified	not specified	not specified	not specified	not specified	not specified	10/11/2021 - 10/13/2021	United States of America	not specified	not specified	not specified	not specified	MSV000088235_P610038-11W-001	not specified	not applicable	not applicable	14275	Streptomyces thermocastaneus	not specified	not specified	ISP-2
MSV000088235	MSV000088235_P610039-11Y-001.mzML	culture_bacterial	culture_bacterial	67385|Streptomyces xanthophaeus	2021	solid, solid phase extraction (C18)	acetonitrile (80%)	none	Q Exactive|MS:1001911	electrospray ionization (positive)	reverse phase (C18)	P610039-11Y-001	not specified	not specified	not specified	not specified	not specified	not specified	not specified	10/11/2021 - 10/13/2021	United States of America	not specified	not specified	not specified	not specified	MSV000088235_P610039-11Y-001	not specified	not applicable	not applicable	12829	Streptomyces xanthophaeus	not specified	not specified	ISP-2
MSV000088235	MSV000088235_P610040-11B-001.mzML	culture_bacterial	culture_bacterial	66883|Streptomyces cyaneofuscatus	2021	solid, solid phase extraction (C18)	acetonitrile (80%)	none	Q Exactive|MS:1001911	electrospray ionization (positive)	reverse phase (C18)	P610040-11B-001	not specified	not specified	not specified	not specified	not specified	not specified	not specified	10/11/2021 - 10/13/2021	United States of America	not specified	not specified	not specified	not specified	MSV000088235_P610040-11B-001	not specified	not applicable	not applicable	13190	Streptomyces cyaneofuscatus	not specified	not specified	ISP-2
MSV000088235	MSV000088235_P610041-11D-001.mzML	culture_bacterial	culture_bacterial	285453|Streptomyces canarius	2021	solid, solid phase extraction (C18)	acetonitrile (80%)	none	Q Exactive|MS:1001911	electrospray ionization (positive)	reverse phase (C18)	P610041-11D-001	not specified	not specified	not specified	not specified	not specified	not specified	not specified	10/11/2021 - 10/13/2021	United States of America	not specified	not specified	not specified	not specified	MSV000088235_P610041-11D-001	not specified	not applicable	not applicable	13431	Streptomyces canarius	not specified	not specified	ISP-2
MSV000088235	MSV000088235_P610042-11F-001.mzML	culture_bacterial	culture_bacterial	66424|Streptomyces hiroshimensis	2021	solid, solid phase extraction (C18)	acetonitrile (80%)	none	Q Exactive|MS:1001911	electrospray ionization (positive)	reverse phase (C18)	P610042-11F-001	not specified	not specified	not specified	not specified	not specified	not specified	not specified	10/11/2021 - 10/13/2021	United States of America	not specified	not specified	not specified	not specified	MSV000088235_P610042-11F-001	not specified	not applicable	not applicable	13343	Streptomyces hiroshimensis	not specified	not specified	ISP-2
MSV000088235	MSV000088235_P610043-11H-001.mzML	culture_bacterial	culture_bacterial	68200|Streptomyces flavofungini	2021	solid, solid phase extraction (C18)	acetonitrile (80%)	none	Q Exactive|MS:1001911	electrospray ionization (positive)	reverse phase (C18)	P610043-11H-001	not specified	not specified	not specified	not specified	not specified	not specified	not specified	10/11/2021 - 10/13/2021	United States of America	not specified	not specified	not specified	not specified	MSV000088235_P610043-11H-001	not specified	not applicable	not applicable	13371	Streptomyces flavofungini	not specified	not specified	ISP-2
MSV000088235	MSV000088235_P610044-11K-001.mzML	culture_bacterial	culture_bacterial	1911|Streptomyces griseus	2021	solid, solid phase extraction (C18)	acetonitrile (80%)	none	Q Exactive|MS:1001911	electrospray ionization (positive)	reverse phase (C18)	P610044-11K-001	not specified	not specified	not specified	not specified	not specified	not specified	not specified	10/11/2021 - 10/13/2021	United States of America	not specified	not specified	not specified	not specified	MSV000088235_P610044-11K-001	not specified	not applicable	not applicable	13189	Streptomyces griseus	not specified	not specified	ISP-2
MSV000088235	MSV000088235_P610045-11M-001.mzML	culture_bacterial	culture_bacterial	285499|Streptomyces humidus subsp. antitumoris	2021	solid, solid phase extraction (C18)	acetonitrile (80%)	none	Q Exactive|MS:1001911	electrospray ionization (positive)	reverse phase (C18)	P610045-11M-001	not specified	not specified	not specified	not specified	not specified	not specified	not specified	10/11/2021 - 10/13/2021	United States of America	not specified	not specified	not specified	not specified	MSV000088235_P610045-11M-001	not specified	not applicable	not applicable	13976	Streptomyces humidus subsp. antitumoris	not specified	not specified	ISP-2
MSV000088235	MSV000088235_P610046-11P-001.mzML	culture_bacterial	culture_bacterial	68267|Streptomyces saraceticus	2021	solid, solid phase extraction (C18)	acetonitrile (80%)	none	Q Exactive|MS:1001911	electrospray ionization (positive)	reverse phase (C18)	P610046-11P-001	not specified	not specified	not specified	not specified	not specified	not specified	not specified	10/11/2021 - 10/13/2021	United States of America	not specified	not specified	not specified	not specified	MSV000088235_P610046-11P-001	not specified	not applicable	not applicable	13084	Streptomyces saraceticus	not specified	not specified	ISP-2
MSV000088235	MSV000088235_P610047-11R-001.mzML	culture_bacterial	culture_bacterial	1931|Streptomyces sp.	2021	solid, solid phase extraction (C18)	acetonitrile (80%)	none	Q Exactive|MS:1001911	electrospray ionization (positive)	reverse phase (C18)	P610047-11R-001	not specified	not specified	not specified	not specified	not specified	not specified	not specified	10/11/2021 - 10/13/2021	United States of America	not specified	not specified	not specified	not specified	MSV000088235_P610047-11R-001	not specified	not applicable	not applicable	13306	Streptomyces sp.	not specified	not specified	ISP-2
MSV000088235	MSV000088235_P610048-11T-001.mzML	culture_bacterial	culture_bacterial	not specified|Streptomyces hygroscopicussubsp. hygroscopicus	2021	solid, solid phase extraction (C18)	acetonitrile (80%)	none	Q Exactive|MS:1001911	electrospray ionization (positive)	reverse phase (C18)	P610048-11T-001	not specified	not specified	not specified	not specified	not specified	not specified	not specified	10/11/2021 - 10/13/2021	United States of America	not specified	not specified	not specified	not specified	MSV000088235_P610048-11T-001	not specified	not applicable	not applicable	16553	Streptomyces hygroscopicussubsp. hygroscopicus	not specified	not specified	ISP-2
MSV000088235	MSV000088235_P610049-11V-001.mzML	culture_bacterial	culture_bacterial	270689|Streptomyces aculeolatus	2021	solid, solid phase extraction (C18)	acetonitrile (80%)	none	Q Exactive|MS:1001911	electrospray ionization (positive)	reverse phase (C18)	P610049-11V-001	not specified	not specified	not specified	not specified	not specified	not specified	not specified	10/11/2021 - 10/13/2021	United States of America	not specified	not specified	not specified	not specified	MSV000088235_P610049-11V-001	not specified	not applicable	not applicable	14824	Streptomyces aculeolatus	not specified	not specified	ISP-2
MSV000088235	MSV000088235_P610050-11X-001.mzML	culture_bacterial	culture_bacterial	285507|Streptomyces shiodaensis	2021	solid, solid phase extraction (C18)	acetonitrile (80%)	none	Q Exactive|MS:1001911	electrospray ionization (positive)	reverse phase (C18)	P610050-11X-001	not specified	not specified	not specified	not specified	not specified	not specified	not specified	10/11/2021 - 10/13/2021	United States of America	not specified	not specified	not specified	not specified	MSV000088235_P610050-11X-001	not specified	not applicable	not applicable	13835	Streptomyces shiodaensis	not specified	not specified	ISP-2
MSV000088235	MSV000088235_P610051-11Z-001.mzML	culture_bacterial	culture_bacterial	67352|Kitasatospora purpeofusca	2021	solid, solid phase extraction (C18)	acetonitrile (80%)	none	Q Exactive|MS:1001911	electrospray ionization (positive)	reverse phase (C18)	P610051-11Z-001	not specified	not specified	not specified	not specified	not specified	not specified	not specified	10/11/2021 - 10/13/2021	United States of America	not specified	not specified	not specified	not specified	MSV000088235_P610051-11Z-001	not specified	not applicable	not applicable	12905	Kitasatospora purpeofusca	not specified	not specified	ISP-2
MSV000088235	MSV000088235_P610052-11A-001.mzML	culture_bacterial	culture_bacterial	1931|Streptomyces sp.	2021	solid, solid phase extraction (C18)	acetonitrile (80%)	none	Q Exactive|MS:1001911	electrospray ionization (positive)	reverse phase (C18)	P610052-11A-001	not specified	not specified	not specified	not specified	not specified	not specified	not specified	10/11/2021 - 10/13/2021	United States of America	not specified	not specified	not specified	not specified	MSV000088235_P610052-11A-001	not specified	not applicable	not applicable	104418	Streptomyces sp.	not specified	not specified	ISP-2
MSV000088235	MSV000088235_P610053-11C-001.mzML	culture_bacterial	culture_bacterial	28894|Streptomyces nitrosporeus	2021	solid, solid phase extraction (C18)	acetonitrile (80%)	none	Q Exactive|MS:1001911	electrospray ionization (positive)	reverse phase (C18)	P610053-11C-001	not specified	not specified	not specified	not specified	not specified	not specified	not specified	10/11/2021 - 10/13/2021	United States of America	not specified	not specified	not specified	not specified	MSV000088235_P610053-11C-001	not specified	not applicable	not applicable	12803	Streptomyces nitrosporeus	not specified	not specified	ISP-2
MSV000088235	MSV000088235_P610004-11A-002.mzML	culture_bacterial	culture_bacterial	1931|Streptomyces sp.	2021	solid material, dried	methanol (100%)	none	Q Exactive|MS:1001911	electrospray ionization (positive)	reverse phase (C18)	P610004-11A-002	not specified	not specified	not specified	not specified	not specified	not specified	not specified	10/11/2021 - 10/13/2021	United States of America	not specified	not specified	not specified	not specified	MSV000088235_P610004-11A-002	not specified	not applicable	not applicable	101878	Streptomyces sp.	not specified	not specified	ISP-2
MSV000088235	MSV000088235_P610005-11C-002.mzML	culture_bacterial	culture_bacterial	1550619|Streptomyces polymachus	2021	solid material, dried	methanol (100%)	none	Q Exactive|MS:1001911	electrospray ionization (positive)	reverse phase (C18)	P610005-11C-002	not specified	not specified	not specified	not specified	not specified	not specified	not specified	10/11/2021 - 10/13/2021	United States of America	not specified	not specified	not specified	not specified	MSV000088235_P610005-11C-002	not specified	not applicable	not applicable	110905	Streptomyces polymachus	not specified	not specified	ISP-2
MSV000088235	MSV000088235_P610006-11E-002.mzML	culture_bacterial	culture_bacterial	1931|Streptomyces sp.	2021	solid material, dried	methanol (100%)	none	Q Exactive|MS:1001911	electrospray ionization (positive)	reverse phase (C18)	P610006-11E-002	not specified	not specified	not specified	not specified	not specified	not specified	not specified	10/11/2021 - 10/13/2021	United States of America	not specified	not specified	not specified	not specified	MSV000088235_P610006-11E-002	not specified	not applicable	not applicable	13838	Streptomyces sp.	not specified	not specified	ISP-2
MSV000088235	MSV000088235_P610007-11G-002.mzML	culture_bacterial	culture_bacterial	97398|Streptomyces abikoensis	2021	solid material, dried	methanol (100%)	none	Q Exactive|MS:1001911	electrospray ionization (positive)	reverse phase (C18)	P610007-11G-002	not specified	not specified	not specified	not specified	not specified	not specified	not specified	10/11/2021 - 10/13/2021	United States of America	not specified	not specified	not specified	not specified	MSV000088235_P610007-11G-002	not specified	not applicable	not applicable	12887	Streptomyces abikoensis	not specified	not specified	ISP-2
MSV000088235	MSV000088235_P610008-11J-002.mzML	culture_bacterial	culture_bacterial	33899|Streptomyces galilaeus	2021	solid material, dried	methanol (100%)	none	Q Exactive|MS:1001911	electrospray ionization (positive)	reverse phase (C18)	P610008-11J-002	not specified	not specified	not specified	not specified	not specified	not specified	not specified	10/11/2021 - 10/13/2021	United States of America	not specified	not specified	not specified	not specified	MSV000088235_P610008-11J-002	not specified	not applicable	not applicable	13400	Streptomyces galilaeus	not specified	not specified	ISP-2
MSV000088235	MSV000088235_P610009-11L-002.mzML	culture_bacterial	culture_bacterial	47761|Streptomyces ochraceiscleroticus	2021	solid material, dried	methanol (100%)	none	Q Exactive|MS:1001911	electrospray ionization (positive)	reverse phase (C18)	P610009-11L-002	not specified	not specified	not specified	not specified	not specified	not specified	not specified	10/11/2021 - 10/13/2021	United States of America	not specified	not specified	not specified	not specified	MSV000088235_P610009-11L-002	not specified	not applicable	not applicable	3428	Streptomyces ochraceiscleroticus	not specified	not specified	ISP-2
MSV000088235	MSV000088235_P610010-11N-002.mzML	culture_bacterial	culture_bacterial	1888|Streptomyces albus	2021	solid material, dried	methanol (100%)	none	Q Exactive|MS:1001911	electrospray ionization (positive)	reverse phase (C18)	P610010-11N-002	not specified	not specified	not specified	not specified	not specified	not specified	not specified	10/11/2021 - 10/13/2021	United States of America	not specified	not specified	not specified	not specified	MSV000088235_P610010-11N-002	not specified	not applicable	not applicable	15415	Streptomyces albus	not specified	not specified	ISP-2
MSV000088235	MSV000088235_P610011-11Q-002.mzML	culture_bacterial	culture_bacterial	68179|Streptomyces bacillaris	2021	solid material, dried	methanol (100%)	none	Q Exactive|MS:1001911	electrospray ionization (positive)	reverse phase (C18)	P610011-11Q-002	not specified	not specified	not specified	not specified	not specified	not specified	not specified	10/11/2021 - 10/13/2021	United States of America	not specified	not specified	not specified	not specified	MSV000088235_P610011-11Q-002	not specified	not applicable	not applicable	12775	Streptomyces bacillaris	not specified	not specified	ISP-2
MSV000088235	MSV000088235_P610012-11S-002.mzML	culture_bacterial	culture_bacterial	1970|Streptomyces morookaense	2021	solid material, dried	methanol (100%)	none	Q Exactive|MS:1001911	electrospray ionization (positive)	reverse phase (C18)	P610012-11S-002	not specified	not specified	not specified	not specified	not specified	not specified	not specified	10/11/2021 - 10/13/2021	United States of America	not specified	not specified	not specified	not specified	MSV000088235_P610012-11S-002	not specified	not applicable	not applicable	13461	Streptomyces morookaense	not specified	not specified	ISP-2
MSV000088235	MSV000088235_P610013-11U-002.mzML	culture_bacterial	culture_bacterial	1917|Streptomyces macromomyceticus	2021	solid material, dried	methanol (100%)	none	Q Exactive|MS:1001911	electrospray ionization (positive)	reverse phase (C18)	P610013-11U-002	not specified	not specified	not specified	not specified	not specified	not specified	not specified	10/11/2021 - 10/13/2021	United States of America	not specified	not specified	not specified	not specified	MSV000088235_P610013-11U-002	not specified	not applicable	not applicable	13853	Streptomyces macromomyceticus	not specified	not specified	ISP-2
MSV000088235	MSV000088235_P610014-11W-002.mzML	culture_bacterial	culture_bacterial	68250|Streptomyces pallidus	2021	solid material, dried	methanol (100%)	none	Q Exactive|MS:1001911	electrospray ionization (positive)	reverse phase (C18)	P610014-11W-002	not specified	not specified	not specified	not specified	not specified	not specified	not specified	10/11/2021 - 10/13/2021	United States of America	not specified	not specified	not specified	not specified	MSV000088235_P610014-11W-002	not specified	not applicable	not applicable	13434	Streptomyces pallidus	not specified	not specified	ISP-2
MSV000088235	MSV000088235_P610015-11Y-002.mzML	culture_bacterial	culture_bacterial	1943|Streptomyces griseoruber	2021	solid material, dried	methanol (100%)	none	Q Exactive|MS:1001911	electrospray ionization (positive)	reverse phase (C18)	P610015-11Y-002	not specified	not specified	not specified	not specified	not specified	not specified	not specified	10/11/2021 - 10/13/2021	United States of America	not specified	not specified	not specified	not specified	MSV000088235_P610015-11Y-002	not specified	not applicable	not applicable	12873	Streptomyces griseoruber	not specified	not specified	ISP-2
MSV000088235	MSV000088235_P610016-11B-002.mzML	culture_bacterial	culture_bacterial	1931|Streptomyces sp.	2021	solid material, dried	methanol (100%)	none	Q Exactive|MS:1001911	electrospray ionization (positive)	reverse phase (C18)	P610016-11B-002	not specified	not specified	not specified	not specified	not specified	not specified	not specified	10/11/2021 - 10/13/2021	United States of America	not specified	not specified	not specified	not specified	MSV000088235_P610016-11B-002	not specified	not applicable	not applicable	106124	Streptomyces sp.	not specified	not specified	ISP-2
MSV000088235	MSV000088235_P610017-11D-002.mzML	culture_bacterial	culture_bacterial	285483|Streptomyces miharaensis	2021	solid material, dried	methanol (100%)	none	Q Exactive|MS:1001911	electrospray ionization (positive)	reverse phase (C18)	P610017-11D-002	not specified	not specified	not specified	not specified	not specified	not specified	not specified	10/11/2021 - 10/13/2021	United States of America	not specified	not specified	not specified	not specified	MSV000088235_P610017-11D-002	not specified	not applicable	not applicable	13791	Streptomyces miharaensis	not specified	not specified	ISP-2
MSV000088235	MSV000088235_P610018-11F-002.mzML	culture_bacterial	culture_bacterial	66424|Streptomyces hiroshimensis	2021	solid material, dried	methanol (100%)	none	Q Exactive|MS:1001911	electrospray ionization (positive)	reverse phase (C18)	P610018-11F-002	not specified	not specified	not specified	not specified	not specified	not specified	not specified	10/11/2021 - 10/13/2021	United States of America	not specified	not specified	not specified	not specified	MSV000088235_P610018-11F-002	not specified	not applicable	not applicable	13862	Streptomyces hiroshimensis	not specified	not specified	ISP-2
MSV000088235	MSV000088235_P610019-11H-002.mzML	culture_bacterial	culture_bacterial	42238|Streptomyces neyagawaensis	2021	solid material, dried	methanol (100%)	none	Q Exactive|MS:1001911	electrospray ionization (positive)	reverse phase (C18)	P610019-11H-002	not specified	not specified	not specified	not specified	not specified	not specified	not specified	10/11/2021 - 10/13/2021	United States of America	not specified	not specified	not specified	not specified	MSV000088235_P610019-11H-002	not specified	not applicable	not applicable	13477	Streptomyces neyagawaensis	not specified	not specified	ISP-2
MSV000088235	MSV000088235_P610020-11K-002.mzML	culture_bacterial	culture_bacterial	1909|Streptomyces griseolus	2021	solid material, dried	methanol (100%)	none	Q Exactive|MS:1001911	electrospray ionization (positive)	reverse phase (C18)	P610020-11K-002	not specified	not specified	not specified	not specified	not specified	not specified	not specified	10/11/2021 - 10/13/2021	United States of America	not specified	not specified	not specified	not specified	MSV000088235_P610020-11K-002	not specified	not applicable	not applicable	3403	Streptomyces griseolus	not specified	not specified	ISP-2
MSV000088235	MSV000088235_P610021-11M-002.mzML	culture_bacterial	culture_bacterial	66905|Streptomyces thermophilus	2021	solid material, dried	methanol (100%)	none	Q Exactive|MS:1001911	electrospray ionization (positive)	reverse phase (C18)	P610021-11M-002	not specified	not specified	not specified	not specified	not specified	not specified	not specified	10/11/2021 - 10/13/2021	United States of America	not specified	not specified	not specified	not specified	MSV000088235_P610021-11M-002	not specified	not applicable	not applicable	13370	Streptomyces thermophilus	not specified	not specified	ISP-2
MSV000088235	MSV000088235_P610022-11P-002.mzML	culture_bacterial	culture_bacterial	285508|Streptomyces piomogenus	2021	solid material, dried	methanol (100%)	none	Q Exactive|MS:1001911	electrospray ionization (positive)	reverse phase (C18)	P610022-11P-002	not specified	not specified	not specified	not specified	not specified	not specified	not specified	10/11/2021 - 10/13/2021	United States of America	not specified	not specified	not specified	not specified	MSV000088235_P610022-11P-002	not specified	not applicable	not applicable	13839	Streptomyces piomogenus	not specified	not specified	ISP-2
MSV000088235	MSV000088235_P610023-11R-002.mzML	culture_bacterial	culture_bacterial	33900|Streptomyces costaricanus	2021	solid material, dried	methanol (100%)	none	Q Exactive|MS:1001911	electrospray ionization (positive)	reverse phase (C18)	P610023-11R-002	not specified	not specified	not specified	not specified	not specified	not specified	not specified	10/11/2021 - 10/13/2021	United States of America	not specified	not specified	not specified	not specified	MSV000088235_P610023-11R-002	not specified	not applicable	not applicable	100773	Streptomyces costaricanus	not specified	not specified	ISP-2
MSV000088235	MSV000088235_P610024-11T-002.mzML	culture_bacterial	culture_bacterial	565074|Streptomyces rubrus	2021	solid material, dried	methanol (100%)	none	Q Exactive|MS:1001911	electrospray ionization (positive)	reverse phase (C18)	P610024-11T-002	not specified	not specified	not specified	not specified	not specified	not specified	not specified	10/11/2021 - 10/13/2021	United States of America	not specified	not specified	not specified	not specified	MSV000088235_P610024-11T-002	not specified	not applicable	not applicable	105046	Streptomyces rubrus	not specified	not specified	ISP-2
MSV000088235	MSV000088235_P610025-11V-002.mzML	culture_bacterial	culture_bacterial	68188|Streptomyces clavifer	2021	solid material, dried	methanol (100%)	none	Q Exactive|MS:1001911	electrospray ionization (positive)	reverse phase (C18)	P610025-11V-002	not specified	not specified	not specified	not specified	not specified	not specified	not specified	10/11/2021 - 10/13/2021	United States of America	not specified	not specified	not specified	not specified	MSV000088235_P610025-11V-002	not specified	not applicable	not applicable	15398	Streptomyces clavifer	not specified	not specified	ISP-2
MSV000088235	MSV000088235_P610026-11X-002.mzML	culture_bacterial	culture_bacterial	1924|Streptomyces purpurascens	2021	solid material, dried	methanol (100%)	none	Q Exactive|MS:1001911	electrospray ionization (positive)	reverse phase (C18)	P610026-11X-002	not specified	not specified	not specified	not specified	not specified	not specified	not specified	10/11/2021 - 10/13/2021	United States of America	not specified	not specified	not specified	not specified	MSV000088235_P610026-11X-002	not specified	not applicable	not applicable	109895	Streptomyces purpurascens	not specified	not specified	ISP-2
MSV000088235	MSV000088235_P610027-11Z-002.mzML	culture_bacterial	culture_bacterial	1931|Streptomyces sp.	2021	solid material, dried	methanol (100%)	none	Q Exactive|MS:1001911	electrospray ionization (positive)	reverse phase (C18)	P610027-11Z-002	not specified	not specified	not specified	not specified	not specified	not specified	not specified	10/11/2021 - 10/13/2021	United States of America	not specified	not specified	not specified	not specified	MSV000088235_P610027-11Z-002	not specified	not applicable	not applicable	113676	Streptomyces sp.	not specified	not specified	ISP-2
MSV000088235	MSV000088235_P610028-11A-002.mzML	culture_bacterial	culture_bacterial	1546107|Streptomyces lydicamycinicus	2021	solid material, dried	methanol (100%)	none	Q Exactive|MS:1001911	electrospray ionization (positive)	reverse phase (C18)	P610028-11A-002	not specified	not specified	not specified	not specified	not specified	not specified	not specified	10/11/2021 - 10/13/2021	United States of America	not specified	not specified	not specified	not specified	MSV000088235_P610028-11A-002	not specified	not applicable	not applicable	110027	Streptomyces lydicamycinicus	not specified	not specified	ISP-2
MSV000088235	MSV000088235_P610029-11C-002.mzML	culture_bacterial	culture_bacterial	1931|Streptomyces sp.	2021	solid material, dried	methanol (100%)	none	Q Exactive|MS:1001911	electrospray ionization (positive)	reverse phase (C18)	P610029-11C-002	not specified	not specified	not specified	not specified	not specified	not specified	not specified	10/11/2021 - 10/13/2021	United States of America	not specified	not specified	not specified	not specified	MSV000088235_P610029-11C-002	not specified	not applicable	not applicable	105371	Streptomyces sp.	not specified	not specified	ISP-2
MSV000088235	MSV000088235_P610030-11E-002.mzML	culture_bacterial	culture_bacterial	66424|Streptomyces hiroshimensis	2021	solid material, dried	methanol (100%)	none	Q Exactive|MS:1001911	electrospray ionization (positive)	reverse phase (C18)	P610030-11E-002	not specified	not specified	not specified	not specified	not specified	not specified	not specified	10/11/2021 - 10/13/2021	United States of America	not specified	not specified	not specified	not specified	MSV000088235_P610030-11E-002	not specified	not applicable	not applicable	3491	Streptomyces hiroshimensis	not specified	not specified	ISP-2
MSV000088235	MSV000088235_P610031-11G-002.mzML	culture_bacterial	culture_bacterial	53446|Streptomyces cinnamoneus	2021	solid material, dried	methanol (100%)	none	Q Exactive|MS:1001911	electrospray ionization (positive)	reverse phase (C18)	P610031-11G-002	not specified	not specified	not specified	not specified	not specified	not specified	not specified	10/11/2021 - 10/13/2021	United States of America	not specified	not specified	not specified	not specified	MSV000088235_P610031-11G-002	not specified	not applicable	not applicable	13420	Streptomyces cinnamoneus	not specified	not specified	ISP-2
MSV000088235	MSV000088235_P610032-11J-002.mzML	culture_bacterial	culture_bacterial	66895|Streptomyces griseomycini	2021	solid material, dried	methanol (100%)	none	Q Exactive|MS:1001911	electrospray ionization (positive)	reverse phase (C18)	P610032-11J-002	not specified	not specified	not specified	not specified	not specified	not specified	not specified	10/11/2021 - 10/13/2021	United States of America	not specified	not specified	not specified	not specified	MSV000088235_P610032-11J-002	not specified	not applicable	not applicable	12778	Streptomyces griseomycini	not specified	not specified	ISP-2
MSV000088235	MSV000088235_P610033-11L-002.mzML	culture_bacterial	culture_bacterial	68236|Streptomyces macrosporeus	2021	solid material, dried	methanol (100%)	none	Q Exactive|MS:1001911	electrospray ionization (positive)	reverse phase (C18)	P610033-11L-002	not specified	not specified	not specified	not specified	not specified	not specified	not specified	10/11/2021 - 10/13/2021	United States of America	not specified	not specified	not specified	not specified	MSV000088235_P610033-11L-002	not specified	not applicable	not applicable	13897	Streptomyces macrosporeus	not specified	not specified	ISP-2
MSV000088235	MSV000088235_P610034-11N-002.mzML	culture_bacterial	culture_bacterial	295352|Streptomyces bangladeshensis	2021	solid material, dried	methanol (100%)	none	Q Exactive|MS:1001911	electrospray ionization (positive)	reverse phase (C18)	P610034-11N-002	not specified	not specified	not specified	not specified	not specified	not specified	not specified	10/11/2021 - 10/13/2021	United States of America	not specified	not specified	not specified	not specified	MSV000088235_P610034-11N-002	not specified	not applicable	not applicable	102113	Streptomyces bangladeshensis	not specified	not specified	ISP-2
MSV000088235	MSV000088235_P610035-11Q-002.mzML	culture_bacterial	culture_bacterial	1909|Streptomyces griseolus	2021	solid material, dried	methanol (100%)	none	Q Exactive|MS:1001911	electrospray ionization (positive)	reverse phase (C18)	P610035-11Q-002	not specified	not specified	not specified	not specified	not specified	not specified	not specified	10/11/2021 - 10/13/2021	United States of America	not specified	not specified	not specified	not specified	MSV000088235_P610035-11Q-002	not specified	not applicable	not applicable	3402	Streptomyces griseolus	not specified	not specified	ISP-2
MSV000088235	MSV000088235_P610036-11S-002.mzML	culture_bacterial	culture_bacterial	66860|Streptomyces thermoviolaceus subsp. thermoviolaceus	2021	solid material, dried	methanol (100%)	none	Q Exactive|MS:1001911	electrospray ionization (positive)	reverse phase (C18)	P610036-11S-002	not specified	not specified	not specified	not specified	not specified	not specified	not specified	10/11/2021 - 10/13/2021	United States of America	not specified	not specified	not specified	not specified	MSV000088235_P610036-11S-002	not specified	not applicable	not applicable	13905	Streptomyces thermoviolaceus subsp. thermoviolaceus	not specified	not specified	ISP-2
MSV000088235	MSV000088235_P610037-11U-002.mzML	culture_bacterial	culture_bacterial	1934|Streptomyces thermovulgaris	2021	solid material, dried	methanol (100%)	none	Q Exactive|MS:1001911	electrospray ionization (positive)	reverse phase (C18)	P610037-11U-002	not specified	not specified	not specified	not specified	not specified	not specified	not specified	10/11/2021 - 10/13/2021	United States of America	not specified	not specified	not specified	not specified	MSV000088235_P610037-11U-002	not specified	not applicable	not applicable	16615	Streptomyces thermovulgaris	not specified	not specified	ISP-2
MSV000088235	MSV000088235_P610038-11W-002.mzML	culture_bacterial	culture_bacterial	not specified|Streptomyces thermocastaneus	2021	solid material, dried	methanol (100%)	none	Q Exactive|MS:1001911	electrospray ionization (positive)	reverse phase (C18)	P610038-11W-002	not specified	not specified	not specified	not specified	not specified	not specified	not specified	10/11/2021 - 10/13/2021	United States of America	not specified	not specified	not specified	not specified	MSV000088235_P610038-11W-002	not specified	not applicable	not applicable	14275	Streptomyces thermocastaneus	not specified	not specified	ISP-2
MSV000088235	MSV000088235_P610039-11Y-002.mzML	culture_bacterial	culture_bacterial	67385|Streptomyces xanthophaeus	2021	solid material, dried	methanol (100%)	none	Q Exactive|MS:1001911	electrospray ionization (positive)	reverse phase (C18)	P610039-11Y-002	not specified	not specified	not specified	not specified	not specified	not specified	not specified	10/11/2021 - 10/13/2021	United States of America	not specified	not specified	not specified	not specified	MSV000088235_P610039-11Y-002	not specified	not applicable	not applicable	12829	Streptomyces xanthophaeus	not specified	not specified	ISP-2
MSV000088235	MSV000088235_P610040-11B-002.mzML	culture_bacterial	culture_bacterial	66883|Streptomyces cyaneofuscatus	2021	solid material, dried	methanol (100%)	none	Q Exactive|MS:1001911	electrospray ionization (positive)	reverse phase (C18)	P610040-11B-002	not specified	not specified	not specified	not specified	not specified	not specified	not specified	10/11/2021 - 10/13/2021	United States of America	not specified	not specified	not specified	not specified	MSV000088235_P610040-11B-002	not specified	not applicable	not applicable	13190	Streptomyces cyaneofuscatus	not specified	not specified	ISP-2
MSV000088235	MSV000088235_P610041-11D-002.mzML	culture_bacterial	culture_bacterial	285453|Streptomyces canarius	2021	solid material, dried	methanol (100%)	none	Q Exactive|MS:1001911	electrospray ionization (positive)	reverse phase (C18)	P610041-11D-002	not specified	not specified	not specified	not specified	not specified	not specified	not specified	10/11/2021 - 10/13/2021	United States of America	not specified	not specified	not specified	not specified	MSV000088235_P610041-11D-002	not specified	not applicable	not applicable	13431	Streptomyces canarius	not specified	not specified	ISP-2
MSV000088235	MSV000088235_P610042-11F-002.mzML	culture_bacterial	culture_bacterial	66424|Streptomyces hiroshimensis	2021	solid material, dried	methanol (100%)	none	Q Exactive|MS:1001911	electrospray ionization (positive)	reverse phase (C18)	P610042-11F-002	not specified	not specified	not specified	not specified	not specified	not specified	not specified	10/11/2021 - 10/13/2021	United States of America	not specified	not specified	not specified	not specified	MSV000088235_P610042-11F-002	not specified	not applicable	not applicable	13343	Streptomyces hiroshimensis	not specified	not specified	ISP-2
MSV000088235	MSV000088235_P610043-11H-002.mzML	culture_bacterial	culture_bacterial	68200|Streptomyces flavofungini	2021	solid material, dried	methanol (100%)	none	Q Exactive|MS:1001911	electrospray ionization (positive)	reverse phase (C18)	P610043-11H-002	not specified	not specified	not specified	not specified	not specified	not specified	not specified	10/11/2021 - 10/13/2021	United States of America	not specified	not specified	not specified	not specified	MSV000088235_P610043-11H-002	not specified	not applicable	not applicable	13371	Streptomyces flavofungini	not specified	not specified	ISP-2
MSV000088235	MSV000088235_P610044-11K-002.mzML	culture_bacterial	culture_bacterial	1911|Streptomyces griseus	2021	solid material, dried	methanol (100%)	none	Q Exactive|MS:1001911	electrospray ionization (positive)	reverse phase (C18)	P610044-11K-002	not specified	not specified	not specified	not specified	not specified	not specified	not specified	10/11/2021 - 10/13/2021	United States of America	not specified	not specified	not specified	not specified	MSV000088235_P610044-11K-002	not specified	not applicable	not applicable	13189	Streptomyces griseus	not specified	not specified	ISP-2
MSV000088235	MSV000088235_P610045-11M-002.mzML	culture_bacterial	culture_bacterial	285499|Streptomyces humidus subsp. antitumoris	2021	solid material, dried	methanol (100%)	none	Q Exactive|MS:1001911	electrospray ionization (positive)	reverse phase (C18)	P610045-11M-002	not specified	not specified	not specified	not specified	not specified	not specified	not specified	10/11/2021 - 10/13/2021	United States of America	not specified	not specified	not specified	not specified	MSV000088235_P610045-11M-002	not specified	not applicable	not applicable	13976	Streptomyces humidus subsp. antitumoris	not specified	not specified	ISP-2
MSV000088235	MSV000088235_P610046-11P-002.mzML	culture_bacterial	culture_bacterial	68267|Streptomyces saraceticus	2021	solid material, dried	methanol (100%)	none	Q Exactive|MS:1001911	electrospray ionization (positive)	reverse phase (C18)	P610046-11P-002	not specified	not specified	not specified	not specified	not specified	not specified	not specified	10/11/2021 - 10/13/2021	United States of America	not specified	not specified	not specified	not specified	MSV000088235_P610046-11P-002	not specified	not applicable	not applicable	13084	Streptomyces saraceticus	not specified	not specified	ISP-2
MSV000088235	MSV000088235_P610047-11R-002.mzML	culture_bacterial	culture_bacterial	1931|Streptomyces sp.	2021	solid material, dried	methanol (100%)	none	Q Exactive|MS:1001911	electrospray ionization (positive)	reverse phase (C18)	P610047-11R-002	not specified	not specified	not specified	not specified	not specified	not specified	not specified	10/11/2021 - 10/13/2021	United States of America	not specified	not specified	not specified	not specified	MSV000088235_P610047-11R-002	not specified	not applicable	not applicable	13306	Streptomyces sp.	not specified	not specified	ISP-2
MSV000088235	MSV000088235_P610048-11T-002.mzML	culture_bacterial	culture_bacterial	not specified|Streptomyces hygroscopicussubsp. hygroscopicus	2021	solid material, dried	methanol (100%)	none	Q Exactive|MS:1001911	electrospray ionization (positive)	reverse phase (C18)	P610048-11T-002	not specified	not specified	not specified	not specified	not specified	not specified	not specified	10/11/2021 - 10/13/2021	United States of America	not specified	not specified	not specified	not specified	MSV000088235_P610048-11T-002	not specified	not applicable	not applicable	16553	Streptomyces hygroscopicussubsp. hygroscopicus	not specified	not specified	ISP-2
MSV000088235	MSV000088235_P610049-11V-002.mzML	culture_bacterial	culture_bacterial	270689|Streptomyces aculeolatus	2021	solid material, dried	methanol (100%)	none	Q Exactive|MS:1001911	electrospray ionization (positive)	reverse phase (C18)	P610049-11V-002	not specified	not specified	not specified	not specified	not specified	not specified	not specified	10/11/2021 - 10/13/2021	United States of America	not specified	not specified	not specified	not specified	MSV000088235_P610049-11V-002	not specified	not applicable	not applicable	14824	Streptomyces aculeolatus	not specified	not specified	ISP-2
MSV000088235	MSV000088235_P610050-11X-002.mzML	culture_bacterial	culture_bacterial	285507|Streptomyces shiodaensis	2021	solid material, dried	methanol (100%)	none	Q Exactive|MS:1001911	electrospray ionization (positive)	reverse phase (C18)	P610050-11X-002	not specified	not specified	not specified	not specified	not specified	not specified	not specified	10/11/2021 - 10/13/2021	United States of America	not specified	not specified	not specified	not specified	MSV000088235_P610050-11X-002	not specified	not applicable	not applicable	13835	Streptomyces shiodaensis	not specified	not specified	ISP-2
MSV000088235	MSV000088235_P610051-11Z-002.mzML	culture_bacterial	culture_bacterial	67352|Kitasatospora purpeofusca	2021	solid material, dried	methanol (100%)	none	Q Exactive|MS:1001911	electrospray ionization (positive)	reverse phase (C18)	P610051-11Z-002	not specified	not specified	not specified	not specified	not specified	not specified	not specified	10/11/2021 - 10/13/2021	United States of America	not specified	not specified	not specified	not specified	MSV000088235_P610051-11Z-002	not specified	not applicable	not applicable	12905	Kitasatospora purpeofusca	not specified	not specified	ISP-2
MSV000088235	MSV000088235_P610052-11A-002.mzML	culture_bacterial	culture_bacterial	1931|Streptomyces sp.	2021	solid material, dried	methanol (100%)	none	Q Exactive|MS:1001911	electrospray ionization (positive)	reverse phase (C18)	P610052-11A-002	not specified	not specified	not specified	not specified	not specified	not specified	not specified	10/11/2021 - 10/13/2021	United States of America	not specified	not specified	not specified	not specified	MSV000088235_P610052-11A-002	not specified	not applicable	not applicable	104418	Streptomyces sp.	not specified	not specified	ISP-2
MSV000088235	MSV000088235_P610053-11C-002.mzML	culture_bacterial	culture_bacterial	28894|Streptomyces nitrosporeus	2021	solid material, dried	methanol (100%)	none	Q Exactive|MS:1001911	electrospray ionization (positive)	reverse phase (C18)	P610053-11C-002	not specified	not specified	not specified	not specified	not specified	not specified	not specified	10/11/2021 - 10/13/2021	United States of America	not specified	not specified	not specified	not specified	MSV000088235_P610053-11C-002	not specified	not applicable	not applicable	12803	Streptomyces nitrosporeus	not specified	not specified	ISP-2
MSV000088235	MSV000088235_P610054-11E-001.mzML	culture_bacterial	culture_bacterial	1889|Streptomyces ambofaciens	2021	solid, solid phase extraction (C18)	acetonitrile (80%)	none	Q Exactive|MS:1001911	electrospray ionization (positive)	reverse phase (C18)	P610054-11E-001	not specified	not specified	not specified	not specified	not specified	not specified	not specified	10/11/2021 - 10/13/2021	United States of America	not specified	not specified	not specified	not specified	MSV000088235_P610054-11E-001	not specified	not applicable	not applicable	12836	Streptomyces ambofaciens	not specified	not specified	ISP-2
MSV000088235	MSV000088235_P610055-11G-001.mzML	culture_bacterial	culture_bacterial	285578|Streptomyces angustmyceticus	2021	solid, solid phase extraction (C18)	acetonitrile (80%)	none	Q Exactive|MS:1001911	electrospray ionization (positive)	reverse phase (C18)	P610055-11G-001	not specified	not specified	not specified	not specified	not specified	not specified	not specified	10/11/2021 - 10/13/2021	United States of America	not specified	not specified	not specified	not specified	MSV000088235_P610055-11G-001	not specified	not applicable	not applicable	3934	Streptomyces angustmyceticus	not specified	not specified	ISP-2
MSV000088235	MSV000088235_P610056-11J-001.mzML	culture_bacterial	culture_bacterial	173776|Streptomyces cinnamoneus subsp. albosporus	2021	solid, solid phase extraction (C18)	acetonitrile (80%)	none	Q Exactive|MS:1001911	electrospray ionization (positive)	reverse phase (C18)	P610056-11J-001	not specified	not specified	not specified	not specified	not specified	not specified	not specified	10/11/2021 - 10/13/2021	United States of America	not specified	not specified	not specified	not specified	MSV000088235_P610056-11J-001	not specified	not applicable	not applicable	15927	Streptomyces cinnamoneus subsp. albosporus	not specified	not specified	ISP-2
MSV000088235	MSV000088235_P610057-11L-001.mzML	culture_bacterial	culture_bacterial	68042|Streptomyces hygroscopicus subsp. hygroscopicus	2021	solid, solid phase extraction (C18)	acetonitrile (80%)	none	Q Exactive|MS:1001911	electrospray ionization (positive)	reverse phase (C18)	P610057-11L-001	not specified	not specified	not specified	not specified	not specified	not specified	not specified	10/11/2021 - 10/13/2021	United States of America	not specified	not specified	not specified	not specified	MSV000088235_P610057-11L-001	not specified	not applicable	not applicable	16554	Streptomyces hygroscopicus subsp. hygroscopicus	not specified	not specified	ISP-2
MSV000088235	MSV000088235_P610058-11N-001.mzML	culture_bacterial	culture_bacterial	1934|Streptomyces thermovulgaris	2021	solid, solid phase extraction (C18)	acetonitrile (80%)	none	Q Exactive|MS:1001911	electrospray ionization (positive)	reverse phase (C18)	P610058-11N-001	not specified	not specified	not specified	not specified	not specified	not specified	not specified	10/11/2021 - 10/13/2021	United States of America	not specified	not specified	not specified	not specified	MSV000088235_P610058-11N-001	not specified	not applicable	not applicable	12383	Streptomyces thermovulgaris	not specified	not specified	ISP-2
MSV000088235	MSV000088235_P610059-11Q-001.mzML	culture_bacterial	culture_bacterial	67304|Streptomyces griseorubiginosus	2021	solid, solid phase extraction (C18)	acetonitrile (80%)	none	Q Exactive|MS:1001911	electrospray ionization (positive)	reverse phase (C18)	P610059-11Q-001	not specified	not specified	not specified	not specified	not specified	not specified	not specified	10/11/2021 - 10/13/2021	United States of America	not specified	not specified	not specified	not specified	MSV000088235_P610059-11Q-001	not specified	not applicable	not applicable	12900	Streptomyces griseorubiginosus	not specified	not specified	ISP-2
MSV000088235	MSV000088235_P610060-11S-001.mzML	culture_bacterial	culture_bacterial	68233|Streptomyces luteogriseus	2021	solid, solid phase extraction (C18)	acetonitrile (80%)	none	Q Exactive|MS:1001911	electrospray ionization (positive)	reverse phase (C18)	P610060-11S-001	not specified	not specified	not specified	not specified	not specified	not specified	not specified	10/11/2021 - 10/13/2021	United States of America	not specified	not specified	not specified	not specified	MSV000088235_P610060-11S-001	not specified	not applicable	not applicable	13402	Streptomyces luteogriseus	not specified	not specified	ISP-2
MSV000088235	MSV000088235_P610061-11U-001.mzML	culture_bacterial	culture_bacterial	1910|Streptomyces griseosporeus	2021	solid, solid phase extraction (C18)	acetonitrile (80%)	none	Q Exactive|MS:1001911	electrospray ionization (positive)	reverse phase (C18)	P610061-11U-001	not specified	not specified	not specified	not specified	not specified	not specified	not specified	10/11/2021 - 10/13/2021	United States of America	not specified	not specified	not specified	not specified	MSV000088235_P610061-11U-001	not specified	not applicable	not applicable	13458	Streptomyces griseosporeus	not specified	not specified	ISP-2
MSV000088235	MSV000088235_P610062-11W-001.mzML	culture_bacterial	culture_bacterial	114699|Streptomyces rhizosphaericus	2021	solid, solid phase extraction (C18)	acetonitrile (80%)	none	Q Exactive|MS:1001911	electrospray ionization (positive)	reverse phase (C18)	P610062-11W-001	not specified	not specified	not specified	not specified	not specified	not specified	not specified	10/11/2021 - 10/13/2021	United States of America	not specified	not specified	not specified	not specified	MSV000088235_P610062-11W-001	not specified	not applicable	not applicable	100778	Streptomyces rhizosphaericus	not specified	not specified	ISP-2
MSV000088235	MSV000088235_P610063-11Y-001.mzML	culture_bacterial	culture_bacterial	1931|Streptomyces sp.	2021	solid, solid phase extraction (C18)	acetonitrile (80%)	none	Q Exactive|MS:1001911	electrospray ionization (positive)	reverse phase (C18)	P610063-11Y-001	not specified	not specified	not specified	not specified	not specified	not specified	not specified	10/11/2021 - 10/13/2021	United States of America	not specified	not specified	not specified	not specified	MSV000088235_P610063-11Y-001	not specified	not applicable	not applicable	109706	Streptomyces sp.	not specified	not specified	ISP-2
MSV000088235	MSV000088235_P610064-11B-001.mzML	culture_bacterial	culture_bacterial	92644|Streptomyces malaysiensis	2021	solid, solid phase extraction (C18)	acetonitrile (80%)	none	Q Exactive|MS:1001911	electrospray ionization (positive)	reverse phase (C18)	P610064-11B-001	not specified	not specified	not specified	not specified	not specified	not specified	not specified	10/11/2021 - 10/13/2021	United States of America	not specified	not specified	not specified	not specified	MSV000088235_P610064-11B-001	not specified	not applicable	not applicable	16446	Streptomyces malaysiensis	not specified	not specified	ISP-2
MSV000088235	MSV000088235_P610065-11D-001.mzML	culture_bacterial	culture_bacterial	66430|Streptomyces roseus	2021	solid, solid phase extraction (C18)	acetonitrile (80%)	none	Q Exactive|MS:1001911	electrospray ionization (positive)	reverse phase (C18)	P610065-11D-001	not specified	not specified	not specified	not specified	not specified	not specified	not specified	10/11/2021 - 10/13/2021	United States of America	not specified	not specified	not specified	not specified	MSV000088235_P610065-11D-001	not specified	not applicable	not applicable	12818	Streptomyces roseus	not specified	not specified	ISP-2
MSV000088235	MSV000088235_P610074-11X-001.mzML	culture_bacterial	culture_bacterial	78356|Streptomyces thermocoprophilus	2021	solid, solid phase extraction (C18)	acetonitrile (80%)	none	Q Exactive|MS:1001911	electrospray ionization (positive)	reverse phase (C18)	P610074-11X-001	not specified	not specified	not specified	not specified	not specified	not specified	not specified	10/11/2021 - 10/13/2021	United States of America	not specified	not specified	not specified	not specified	MSV000088235_P610074-11X-001	not specified	not applicable	not applicable	100771	Streptomyces thermocoprophilus	not specified	not specified	ISP-2
MSV000088235	MSV000088235_P610075-11Z-001.mzML	culture_bacterial	culture_bacterial	67370|Streptomyces umbrinus	2021	solid, solid phase extraction (C18)	acetonitrile (80%)	none	Q Exactive|MS:1001911	electrospray ionization (positive)	reverse phase (C18)	P610075-11Z-001	not specified	not specified	not specified	not specified	not specified	not specified	not specified	10/11/2021 - 10/13/2021	United States of America	not specified	not specified	not specified	not specified	MSV000088235_P610075-11Z-001	not specified	not applicable	not applicable	13091	Streptomyces umbrinus	not specified	not specified	ISP-2
MSV000088235	MSV000088235_P610076-11A-001.mzML	culture_bacterial	culture_bacterial	1931|Streptomyces sp.	2021	solid, solid phase extraction (C18)	acetonitrile (80%)	none	Q Exactive|MS:1001911	electrospray ionization (positive)	reverse phase (C18)	P610076-11A-001	not specified	not specified	not specified	not specified	not specified	not specified	not specified	10/11/2021 - 10/13/2021	United States of America	not specified	not specified	not specified	not specified	MSV000088235_P610076-11A-001	not specified	not applicable	not applicable	110034	Streptomyces sp.	not specified	not specified	ISP-2
MSV000088235	MSV000088235_P610077-11C-001.mzML	culture_bacterial	culture_bacterial	1911|Streptomyces griseus	2021	solid, solid phase extraction (C18)	acetonitrile (80%)	none	Q Exactive|MS:1001911	electrospray ionization (positive)	reverse phase (C18)	P610077-11C-001	not specified	not specified	not specified	not specified	not specified	not specified	not specified	10/11/2021 - 10/13/2021	United States of America	not specified	not specified	not specified	not specified	MSV000088235_P610077-11C-001	not specified	not applicable	not applicable	3355	Streptomyces griseus	not specified	not specified	ISP-2
MSV000088235	MSV000088235_P610078-11E-001.mzML	culture_bacterial	culture_bacterial	67365|Streptomyces sparsogenes	2021	solid, solid phase extraction (C18)	acetonitrile (80%)	none	Q Exactive|MS:1001911	electrospray ionization (positive)	reverse phase (C18)	P610078-11E-001	not specified	not specified	not specified	not specified	not specified	not specified	not specified	10/11/2021 - 10/13/2021	United States of America	not specified	not specified	not specified	not specified	MSV000088235_P610078-11E-001	not specified	not applicable	not applicable	13086	Streptomyces sparsogenes	not specified	not specified	ISP-2
MSV000088235	MSV000088235_P610079-11G-001.mzML	culture_bacterial	culture_bacterial	516455|Streptomyces glomerochromogenes	2021	solid, solid phase extraction (C18)	acetonitrile (80%)	none	Q Exactive|MS:1001911	electrospray ionization (positive)	reverse phase (C18)	P610079-11G-001	not specified	not specified	not specified	not specified	not specified	not specified	not specified	10/11/2021 - 10/13/2021	United States of America	not specified	not specified	not specified	not specified	MSV000088235_P610079-11G-001	not specified	not applicable	not applicable	13673	Streptomyces glomerochromogenes	not specified	not specified	ISP-2
MSV000088235	MSV000088235_P610080-11J-001.mzML	culture_bacterial	culture_bacterial	285522|Streptomyces lividoclavatus	2021	solid, solid phase extraction (C18)	acetonitrile (80%)	none	Q Exactive|MS:1001911	electrospray ionization (positive)	reverse phase (C18)	P610080-11J-001	not specified	not specified	not specified	not specified	not specified	not specified	not specified	10/11/2021 - 10/13/2021	United States of America	not specified	not specified	not specified	not specified	MSV000088235_P610080-11J-001	not specified	not applicable	not applicable	13870	Streptomyces lividoclavatus	not specified	not specified	ISP-2
MSV000088235	MSV000088235_P610081-11L-001.mzML	culture_bacterial	culture_bacterial	97398|Streptomyces abikoensis	2021	solid, solid phase extraction (C18)	acetonitrile (80%)	none	Q Exactive|MS:1001911	electrospray ionization (positive)	reverse phase (C18)	P610081-11L-001	not specified	not specified	not specified	not specified	not specified	not specified	not specified	10/11/2021 - 10/13/2021	United States of America	not specified	not specified	not specified	not specified	MSV000088235_P610081-11L-001	not specified	not applicable	not applicable	13860	Streptomyces abikoensis	not specified	not specified	ISP-2
MSV000088235	MSV000088235_P610066-11F-001.mzML	culture_bacterial	culture_bacterial	1908|Streptomyces globisporus	2021	solid, solid phase extraction (C18)	acetonitrile (80%)	none	Q Exactive|MS:1001911	electrospray ionization (positive)	reverse phase (C18)	P610066-11F-001	not specified	not specified	not specified	not specified	not specified	not specified	not specified	10/11/2021 - 10/13/2021	United States of America	not specified	not specified	not specified	not specified	MSV000088235_P610066-11F-001	not specified	not applicable	not applicable	15427	Streptomyces globisporus	not specified	not specified	ISP-2
MSV000088235	MSV000088235_P610067-11H-001.mzML	culture_bacterial	culture_bacterial	285493|Streptomyces adephospholyticus	2021	solid, solid phase extraction (C18)	acetonitrile (80%)	none	Q Exactive|MS:1001911	electrospray ionization (positive)	reverse phase (C18)	P610067-11H-001	not specified	not specified	not specified	not specified	not specified	not specified	not specified	10/11/2021 - 10/13/2021	United States of America	not specified	not specified	not specified	not specified	MSV000088235_P610067-11H-001	not specified	not applicable	not applicable	13811	Streptomyces adephospholyticus	not specified	not specified	ISP-2
MSV000088235	MSV000088235_P610068-11K-001.mzML	culture_bacterial	culture_bacterial	37480|Streptomyces pluricolorescens	2021	solid, solid phase extraction (C18)	acetonitrile (80%)	none	Q Exactive|MS:1001911	electrospray ionization (positive)	reverse phase (C18)	P610068-11K-001	not specified	not specified	not specified	not specified	not specified	not specified	not specified	10/11/2021 - 10/13/2021	United States of America	not specified	not specified	not specified	not specified	MSV000088235_P610068-11K-001	not specified	not applicable	not applicable	12808	Streptomyces pluricolorescens	not specified	not specified	ISP-2
MSV000088235	MSV000088235_P610069-11M-001.mzML	culture_bacterial	culture_bacterial	285480|Streptomyces purpureofuscus subsp. acoagulans	2021	solid, solid phase extraction (C18)	acetonitrile (80%)	none	Q Exactive|MS:1001911	electrospray ionization (positive)	reverse phase (C18)	P610069-11M-001	not specified	not specified	not specified	not specified	not specified	not specified	not specified	10/11/2021 - 10/13/2021	United States of America	not specified	not specified	not specified	not specified	MSV000088235_P610069-11M-001	not specified	not applicable	not applicable	13778	Streptomyces purpureofuscus subsp. acoagulans	not specified	not specified	ISP-2
MSV000088235	MSV000088235_P610070-11P-001.mzML	culture_bacterial	culture_bacterial	67332|Streptomyces mutabilis	2021	solid, solid phase extraction (C18)	acetonitrile (80%)	none	Q Exactive|MS:1001911	electrospray ionization (positive)	reverse phase (C18)	P610070-11P-001	not specified	not specified	not specified	not specified	not specified	not specified	not specified	10/11/2021 - 10/13/2021	United States of America	not specified	not specified	not specified	not specified	MSV000088235_P610070-11P-001	not specified	not applicable	not applicable	12800	Streptomyces mutabilis	not specified	not specified	ISP-2
MSV000088235	MSV000088235_P610071-11R-001.mzML	culture_bacterial	culture_bacterial	78510|Streptomyces yanii	2021	solid, solid phase extraction (C18)	acetonitrile (80%)	none	Q Exactive|MS:1001911	electrospray ionization (positive)	reverse phase (C18)	P610071-11R-001	not specified	not specified	not specified	not specified	not specified	not specified	not specified	10/11/2021 - 10/13/2021	United States of America	not specified	not specified	not specified	not specified	MSV000088235_P610071-11R-001	not specified	not applicable	not applicable	106370	Streptomyces yanii	not specified	not specified	ISP-2
MSV000088235	MSV000088235_P610072-11T-001.mzML	culture_bacterial	culture_bacterial	1931|Streptomyces sp.	2021	solid, solid phase extraction (C18)	acetonitrile (80%)	none	Q Exactive|MS:1001911	electrospray ionization (positive)	reverse phase (C18)	P610072-11T-001	not specified	not specified	not specified	not specified	not specified	not specified	not specified	10/11/2021 - 10/13/2021	United States of America	not specified	not specified	not specified	not specified	MSV000088235_P610072-11T-001	not specified	not applicable	not applicable	115001	Streptomyces sp.	not specified	not specified	ISP-2
MSV000088235	MSV000088235_P610073-11V-001.mzML	culture_bacterial	culture_bacterial	79261|Streptomyces castaneoglobisporus	2021	solid, solid phase extraction (C18)	acetonitrile (80%)	none	Q Exactive|MS:1001911	electrospray ionization (positive)	reverse phase (C18)	P610073-11V-001	not specified	not specified	not specified	not specified	not specified	not specified	not specified	10/11/2021 - 10/13/2021	United States of America	not specified	not specified	not specified	not specified	MSV000088235_P610073-11V-001	not specified	not applicable	not applicable	13669	Streptomyces castaneoglobisporus	not specified	not specified	ISP-2
MSV000088235	MSV000088235_P610082-11N-001.mzML	culture_bacterial	culture_bacterial	67369|Streptomyces toxytricini	2021	solid, solid phase extraction (C18)	acetonitrile (80%)	none	Q Exactive|MS:1001911	electrospray ionization (positive)	reverse phase (C18)	P610082-11N-001	not specified	not specified	not specified	not specified	not specified	not specified	not specified	10/11/2021 - 10/13/2021	United States of America	not specified	not specified	not specified	not specified	MSV000088235_P610082-11N-001	not specified	not applicable	not applicable	12823	Streptomyces toxytricini	not specified	not specified	ISP-2
MSV000088235	MSV000088235_P610083-11Q-001.mzML	culture_bacterial	culture_bacterial	39478|Streptomyces laurentii	2021	solid, solid phase extraction (C18)	acetonitrile (80%)	none	Q Exactive|MS:1001911	electrospray ionization (positive)	reverse phase (C18)	P610083-11Q-001	not specified	not specified	not specified	not specified	not specified	not specified	not specified	10/11/2021 - 10/13/2021	United States of America	not specified	not specified	not specified	not specified	MSV000088235_P610083-11Q-001	not specified	not applicable	not applicable	15422	Streptomyces laurentii	not specified	not specified	ISP-2
MSV000088235	MSV000088235_P610084-11S-001.mzML	culture_bacterial	culture_bacterial	565072|Streptomyces spongiae	2021	solid, solid phase extraction (C18)	acetonitrile (80%)	none	Q Exactive|MS:1001911	electrospray ionization (positive)	reverse phase (C18)	P610084-11S-001	not specified	not specified	not specified	not specified	not specified	not specified	not specified	10/11/2021 - 10/13/2021	United States of America	not specified	not specified	not specified	not specified	MSV000088235_P610084-11S-001	not specified	not applicable	not applicable	106415	Streptomyces spongiae	not specified	not specified	ISP-2
MSV000088235	MSV000088235_P610085-11U-001.mzML	culture_bacterial	culture_bacterial	66891|Streptomyces fulvoviridis	2021	solid, solid phase extraction (C18)	acetonitrile (80%)	none	Q Exactive|MS:1001911	electrospray ionization (positive)	reverse phase (C18)	P610085-11U-001	not specified	not specified	not specified	not specified	not specified	not specified	not specified	10/11/2021 - 10/13/2021	United States of America	not specified	not specified	not specified	not specified	MSV000088235_P610085-11U-001	not specified	not applicable	not applicable	109900	Streptomyces fulvoviridis	not specified	not specified	ISP-2
MSV000088235	MSV000088235_P610086-11W-001.mzML	culture_bacterial	culture_bacterial	1907|Streptomyces glaucescens	2021	solid, solid phase extraction (C18)	acetonitrile (80%)	none	Q Exactive|MS:1001911	electrospray ionization (positive)	reverse phase (C18)	P610086-11W-001	not specified	not specified	not specified	not specified	not specified	not specified	not specified	10/11/2021 - 10/13/2021	United States of America	not specified	not specified	not specified	not specified	MSV000088235_P610086-11W-001	not specified	not applicable	not applicable	12774	Streptomyces glaucescens	not specified	not specified	ISP-2
MSV000088235	MSV000088235_P610087-11Y-001.mzML	culture_bacterial	culture_bacterial	80859|Streptomyces ribosidificus	2021	solid, solid phase extraction (C18)	acetonitrile (80%)	none	Q Exactive|MS:1001911	electrospray ionization (positive)	reverse phase (C18)	P610087-11Y-001	not specified	not specified	not specified	not specified	not specified	not specified	not specified	10/11/2021 - 10/13/2021	United States of America	not specified	not specified	not specified	not specified	MSV000088235_P610087-11Y-001	not specified	not applicable	not applicable	13796	Streptomyces ribosidificus	not specified	not specified	ISP-2
MSV000088235	MSV000088235_P610088-11B-001.mzML	culture_bacterial	culture_bacterial	55158|Streptomyces peucetius subsp. caesius	2021	solid, solid phase extraction (C18)	acetonitrile (80%)	none	Q Exactive|MS:1001911	electrospray ionization (positive)	reverse phase (C18)	P610088-11B-001	not specified	not specified	not specified	not specified	not specified	not specified	not specified	10/11/2021 - 10/13/2021	United States of America	not specified	not specified	not specified	not specified	MSV000088235_P610088-11B-001	not specified	not applicable	not applicable	14662	Streptomyces peucetius subsp. caesius	not specified	not specified	ISP-2
MSV000088235	MSV000088235_P610089-11D-001.mzML	culture_bacterial	culture_bacterial	68181|Streptomyces caesius	2021	solid, solid phase extraction (C18)	acetonitrile (80%)	none	Q Exactive|MS:1001911	electrospray ionization (positive)	reverse phase (C18)	P610089-11D-001	not specified	not specified	not specified	not specified	not specified	not specified	not specified	10/11/2021 - 10/13/2021	United States of America	not specified	not specified	not specified	not specified	MSV000088235_P610089-11D-001	not specified	not applicable	not applicable	13376	Streptomyces caesius	not specified	not specified	ISP-2
MSV000088235	MSV000088235_P610090-11F-001.mzML	culture_bacterial	culture_bacterial	1911|Streptomyces griseus	2021	solid, solid phase extraction (C18)	acetonitrile (80%)	none	Q Exactive|MS:1001911	electrospray ionization (positive)	reverse phase (C18)	P610090-11F-001	not specified	not specified	not specified	not specified	not specified	not specified	not specified	10/11/2021 - 10/13/2021	United States of America	not specified	not specified	not specified	not specified	MSV000088235_P610090-11F-001	not specified	not applicable	not applicable	3147	Streptomyces griseus	not specified	not specified	ISP-2
MSV000088235	MSV000088235_P610091-11H-001.mzML	culture_bacterial	culture_bacterial	68219|Streptomyces iakyrus	2021	solid, solid phase extraction (C18)	acetonitrile (80%)	none	Q Exactive|MS:1001911	electrospray ionization (positive)	reverse phase (C18)	P610091-11H-001	not specified	not specified	not specified	not specified	not specified	not specified	not specified	10/11/2021 - 10/13/2021	United States of America	not specified	not specified	not specified	not specified	MSV000088235_P610091-11H-001	not specified	not applicable	not applicable	13401	Streptomyces iakyrus	not specified	not specified	ISP-2
MSV000088235	MSV000088235_P610092-11K-001.mzML	culture_bacterial	culture_bacterial	1550618|Streptomyces olivicoloratus	2021	solid, solid phase extraction (C18)	acetonitrile (80%)	none	Q Exactive|MS:1001911	electrospray ionization (positive)	reverse phase (C18)	P610092-11K-001	not specified	not specified	not specified	not specified	not specified	not specified	not specified	10/11/2021 - 10/13/2021	United States of America	not specified	not specified	not specified	not specified	MSV000088235_P610092-11K-001	not specified	not applicable	not applicable	110901	Streptomyces olivicoloratus	not specified	not specified	ISP-2
MSV000088235	MSV000088235_P610093-11M-001.mzML	culture_bacterial	culture_bacterial	1963|Streptomyces olivochromogenes	2021	solid, solid phase extraction (C18)	acetonitrile (80%)	none	Q Exactive|MS:1001911	electrospray ionization (positive)	reverse phase (C18)	P610093-11M-001	not specified	not specified	not specified	not specified	not specified	not specified	not specified	10/11/2021 - 10/13/2021	United States of America	not specified	not specified	not specified	not specified	MSV000088235_P610093-11M-001	not specified	not applicable	not applicable	13875	Streptomyces olivochromogenes	not specified	not specified	ISP-2
MSV000088235	MSV000088235_P610094-11P-001.mzML	culture_bacterial	culture_bacterial	66885|Streptomyces daghestanicus	2021	solid, solid phase extraction (C18)	acetonitrile (80%)	none	Q Exactive|MS:1001911	electrospray ionization (positive)	reverse phase (C18)	P610094-11P-001	not specified	not specified	not specified	not specified	not specified	not specified	not specified	10/11/2021 - 10/13/2021	United States of America	not specified	not specified	not specified	not specified	MSV000088235_P610094-11P-001	not specified	not applicable	not applicable	12762	Streptomyces daghestanicus	not specified	not specified	ISP-2
MSV000088235	MSV000088235_P610095-11R-001.mzML	culture_bacterial	culture_bacterial	58340|Streptomyces lavendulae subsp. lavendulae	2021	solid, solid phase extraction (C18)	acetonitrile (80%)	none	Q Exactive|MS:1001911	electrospray ionization (positive)	reverse phase (C18)	P610095-11R-001	not specified	not specified	not specified	not specified	not specified	not specified	not specified	10/11/2021 - 10/13/2021	United States of America	not specified	not specified	not specified	not specified	MSV000088235_P610095-11R-001	not specified	not applicable	not applicable	13710	Streptomyces lavendulae subsp. lavendulae	not specified	not specified	ISP-2
MSV000088235	MSV000088235_P610096-11T-001.mzML	culture_bacterial	culture_bacterial	68180|Streptomyces blastmyceticus	2021	solid, solid phase extraction (C18)	acetonitrile (80%)	none	Q Exactive|MS:1001911	electrospray ionization (positive)	reverse phase (C18)	P610096-11T-001	not specified	not specified	not specified	not specified	not specified	not specified	not specified	10/11/2021 - 10/13/2021	United States of America	not specified	not specified	not specified	not specified	MSV000088235_P610096-11T-001	not specified	not applicable	not applicable	12747	Streptomyces blastmyceticus	not specified	not specified	ISP-2
MSV000088235	MSV000088235_P610097-11V-001.mzML	culture_bacterial	culture_bacterial	285527|Streptomyces hygroscopicus subsp. duamyceticus	2021	solid, solid phase extraction (C18)	acetonitrile (80%)	none	Q Exactive|MS:1001911	electrospray ionization (positive)	reverse phase (C18)	P610097-11V-001	not specified	not specified	not specified	not specified	not specified	not specified	not specified	10/11/2021 - 10/13/2021	United States of America	not specified	not specified	not specified	not specified	MSV000088235_P610097-11V-001	not specified	not applicable	not applicable	16552	Streptomyces hygroscopicus subsp. duamyceticus	not specified	not specified	ISP-2
MSV000088235	MSV000088235_P610098-11X-001.mzML	culture_bacterial	culture_bacterial	1931|Streptomyces sp.	2021	solid, solid phase extraction (C18)	acetonitrile (80%)	none	Q Exactive|MS:1001911	electrospray ionization (positive)	reverse phase (C18)	P610098-11X-001	not specified	not specified	not specified	not specified	not specified	not specified	not specified	10/11/2021 - 10/13/2021	United States of America	not specified	not specified	not specified	not specified	MSV000088235_P610098-11X-001	not specified	not applicable	not applicable	106503	Streptomyces sp.	not specified	not specified	ISP-2
MSV000088235	MSV000088235_P610099-11Z-001.mzML	culture_bacterial	culture_bacterial	66898|Streptomyces griseostramineus	2021	solid, solid phase extraction (C18)	acetonitrile (80%)	none	Q Exactive|MS:1001911	electrospray ionization (positive)	reverse phase (C18)	P610099-11Z-001	not specified	not specified	not specified	not specified	not specified	not specified	not specified	10/11/2021 - 10/13/2021	United States of America	not specified	not specified	not specified	not specified	MSV000088235_P610099-11Z-001	not specified	not applicable	not applicable	12781	Streptomyces griseostramineus	not specified	not specified	ISP-2
MSV000088235	MSV000088235_P610100-11A-001.mzML	culture_bacterial	culture_bacterial	1565035|Streptomyces andamanensis	2021	solid, solid phase extraction (C18)	acetonitrile (80%)	none	Q Exactive|MS:1001911	electrospray ionization (positive)	reverse phase (C18)	P610100-11A-001	not specified	not specified	not specified	not specified	not specified	not specified	not specified	10/11/2021 - 10/13/2021	United States of America	not specified	not specified	not specified	not specified	MSV000088235_P610100-11A-001	not specified	not applicable	not applicable	110085	Streptomyces andamanensis	not specified	not specified	ISP-2
MSV000088235	MSV000088235_P610101-11C-001.mzML	culture_bacterial	culture_bacterial	68204|Streptomyces gancidicus	2021	solid, solid phase extraction (C18)	acetonitrile (80%)	none	Q Exactive|MS:1001911	electrospray ionization (positive)	reverse phase (C18)	P610101-11C-001	not specified	not specified	not specified	not specified	not specified	not specified	not specified	10/11/2021 - 10/13/2021	United States of America	not specified	not specified	not specified	not specified	MSV000088235_P610101-11C-001	not specified	not applicable	not applicable	15412	Streptomyces gancidicus	not specified	not specified	ISP-2
MSV000088235	MSV000088235_P610102-11E-001.mzML	culture_bacterial	culture_bacterial	40318|Streptomyces nodosus	2021	solid, solid phase extraction (C18)	acetonitrile (80%)	none	Q Exactive|MS:1001911	electrospray ionization (positive)	reverse phase (C18)	P610102-11E-001	not specified	not specified	not specified	not specified	not specified	not specified	not specified	10/11/2021 - 10/13/2021	United States of America	not specified	not specified	not specified	not specified	MSV000088235_P610102-11E-001	not specified	not applicable	not applicable	12895	Streptomyces nodosus	not specified	not specified	ISP-2
MSV000088235	MSV000088235_P610103-11G-001.mzML	culture_bacterial	culture_bacterial	222892|Streptomyces nodosus subsp. asukaensis	2021	solid, solid phase extraction (C18)	acetonitrile (80%)	none	Q Exactive|MS:1001911	electrospray ionization (positive)	reverse phase (C18)	P610103-11G-001	not specified	not specified	not specified	not specified	not specified	not specified	not specified	10/11/2021 - 10/13/2021	United States of America	not specified	not specified	not specified	not specified	MSV000088235_P610103-11G-001	not specified	not applicable	not applicable	13806	Streptomyces nodosus subsp. asukaensis	not specified	not specified	ISP-2
MSV000088235	MSV000088235_P610054-11E-002.mzML	culture_bacterial	culture_bacterial	1889|Streptomyces ambofaciens	2021	solid material, dried	methanol (100%)	none	Q Exactive|MS:1001911	electrospray ionization (positive)	reverse phase (C18)	P610054-11E-002	not specified	not specified	not specified	not specified	not specified	not specified	not specified	10/11/2021 - 10/13/2021	United States of America	not specified	not specified	not specified	not specified	MSV000088235_P610054-11E-002	not specified	not applicable	not applicable	12836	Streptomyces ambofaciens	not specified	not specified	ISP-2
MSV000088235	MSV000088235_P610055-11G-002.mzML	culture_bacterial	culture_bacterial	285578|Streptomyces angustmyceticus	2021	solid material, dried	methanol (100%)	none	Q Exactive|MS:1001911	electrospray ionization (positive)	reverse phase (C18)	P610055-11G-002	not specified	not specified	not specified	not specified	not specified	not specified	not specified	10/11/2021 - 10/13/2021	United States of America	not specified	not specified	not specified	not specified	MSV000088235_P610055-11G-002	not specified	not applicable	not applicable	3934	Streptomyces angustmyceticus	not specified	not specified	ISP-2
MSV000088235	MSV000088235_P610056-11J-002.mzML	culture_bacterial	culture_bacterial	173776|Streptomyces cinnamoneus subsp. albosporus	2021	solid material, dried	methanol (100%)	none	Q Exactive|MS:1001911	electrospray ionization (positive)	reverse phase (C18)	P610056-11J-002	not specified	not specified	not specified	not specified	not specified	not specified	not specified	10/11/2021 - 10/13/2021	United States of America	not specified	not specified	not specified	not specified	MSV000088235_P610056-11J-002	not specified	not applicable	not applicable	15927	Streptomyces cinnamoneus subsp. albosporus	not specified	not specified	ISP-2
MSV000088235	MSV000088235_P610057-11L-002.mzML	culture_bacterial	culture_bacterial	68042|Streptomyces hygroscopicus subsp. hygroscopicus	2021	solid material, dried	methanol (100%)	none	Q Exactive|MS:1001911	electrospray ionization (positive)	reverse phase (C18)	P610057-11L-002	not specified	not specified	not specified	not specified	not specified	not specified	not specified	10/11/2021 - 10/13/2021	United States of America	not specified	not specified	not specified	not specified	MSV000088235_P610057-11L-002	not specified	not applicable	not applicable	16554	Streptomyces hygroscopicus subsp. hygroscopicus	not specified	not specified	ISP-2
MSV000088235	MSV000088235_P610058-11N-002.mzML	culture_bacterial	culture_bacterial	1934|Streptomyces thermovulgaris	2021	solid material, dried	methanol (100%)	none	Q Exactive|MS:1001911	electrospray ionization (positive)	reverse phase (C18)	P610058-11N-002	not specified	not specified	not specified	not specified	not specified	not specified	not specified	10/11/2021 - 10/13/2021	United States of America	not specified	not specified	not specified	not specified	MSV000088235_P610058-11N-002	not specified	not applicable	not applicable	12383	Streptomyces thermovulgaris	not specified	not specified	ISP-2
MSV000088235	MSV000088235_P610059-11Q-002.mzML	culture_bacterial	culture_bacterial	67304|Streptomyces griseorubiginosus	2021	solid material, dried	methanol (100%)	none	Q Exactive|MS:1001911	electrospray ionization (positive)	reverse phase (C18)	P610059-11Q-002	not specified	not specified	not specified	not specified	not specified	not specified	not specified	10/11/2021 - 10/13/2021	United States of America	not specified	not specified	not specified	not specified	MSV000088235_P610059-11Q-002	not specified	not applicable	not applicable	12900	Streptomyces griseorubiginosus	not specified	not specified	ISP-2
MSV000088235	MSV000088235_P610060-11S-002.mzML	culture_bacterial	culture_bacterial	68233|Streptomyces luteogriseus	2021	solid material, dried	methanol (100%)	none	Q Exactive|MS:1001911	electrospray ionization (positive)	reverse phase (C18)	P610060-11S-002	not specified	not specified	not specified	not specified	not specified	not specified	not specified	10/11/2021 - 10/13/2021	United States of America	not specified	not specified	not specified	not specified	MSV000088235_P610060-11S-002	not specified	not applicable	not applicable	13402	Streptomyces luteogriseus	not specified	not specified	ISP-2
MSV000088235	MSV000088235_P610061-11U-002.mzML	culture_bacterial	culture_bacterial	1910|Streptomyces griseosporeus	2021	solid material, dried	methanol (100%)	none	Q Exactive|MS:1001911	electrospray ionization (positive)	reverse phase (C18)	P610061-11U-002	not specified	not specified	not specified	not specified	not specified	not specified	not specified	10/11/2021 - 10/13/2021	United States of America	not specified	not specified	not specified	not specified	MSV000088235_P610061-11U-002	not specified	not applicable	not applicable	13458	Streptomyces griseosporeus	not specified	not specified	ISP-2
MSV000088235	MSV000088235_P610062-11W-002.mzML	culture_bacterial	culture_bacterial	114699|Streptomyces rhizosphaericus	2021	solid material, dried	methanol (100%)	none	Q Exactive|MS:1001911	electrospray ionization (positive)	reverse phase (C18)	P610062-11W-002	not specified	not specified	not specified	not specified	not specified	not specified	not specified	10/11/2021 - 10/13/2021	United States of America	not specified	not specified	not specified	not specified	MSV000088235_P610062-11W-002	not specified	not applicable	not applicable	100778	Streptomyces rhizosphaericus	not specified	not specified	ISP-2
MSV000088235	MSV000088235_P610063-11Y-002.mzML	culture_bacterial	culture_bacterial	1931|Streptomyces sp.	2021	solid material, dried	methanol (100%)	none	Q Exactive|MS:1001911	electrospray ionization (positive)	reverse phase (C18)	P610063-11Y-002	not specified	not specified	not specified	not specified	not specified	not specified	not specified	10/11/2021 - 10/13/2021	United States of America	not specified	not specified	not specified	not specified	MSV000088235_P610063-11Y-002	not specified	not applicable	not applicable	109706	Streptomyces sp.	not specified	not specified	ISP-2
MSV000088235	MSV000088235_P610064-11B-002.mzML	culture_bacterial	culture_bacterial	92644|Streptomyces malaysiensis	2021	solid material, dried	methanol (100%)	none	Q Exactive|MS:1001911	electrospray ionization (positive)	reverse phase (C18)	P610064-11B-002	not specified	not specified	not specified	not specified	not specified	not specified	not specified	10/11/2021 - 10/13/2021	United States of America	not specified	not specified	not specified	not specified	MSV000088235_P610064-11B-002	not specified	not applicable	not applicable	16446	Streptomyces malaysiensis	not specified	not specified	ISP-2
MSV000088235	MSV000088235_P610065-11D-002.mzML	culture_bacterial	culture_bacterial	66430|Streptomyces roseus	2021	solid material, dried	methanol (100%)	none	Q Exactive|MS:1001911	electrospray ionization (positive)	reverse phase (C18)	P610065-11D-002	not specified	not specified	not specified	not specified	not specified	not specified	not specified	10/11/2021 - 10/13/2021	United States of America	not specified	not specified	not specified	not specified	MSV000088235_P610065-11D-002	not specified	not applicable	not applicable	12818	Streptomyces roseus	not specified	not specified	ISP-2
MSV000088235	MSV000088235_P610066-11F-002.mzML	culture_bacterial	culture_bacterial	78356|Streptomyces thermocoprophilus	2021	solid material, dried	methanol (100%)	none	Q Exactive|MS:1001911	electrospray ionization (positive)	reverse phase (C18)	P610066-11F-002	not specified	not specified	not specified	not specified	not specified	not specified	not specified	10/11/2021 - 10/13/2021	United States of America	not specified	not specified	not specified	not specified	MSV000088235_P610066-11F-002	not specified	not applicable	not applicable	100771	Streptomyces thermocoprophilus	not specified	not specified	ISP-2
MSV000088235	MSV000088235_P610067-11H-002.mzML	culture_bacterial	culture_bacterial	67370|Streptomyces umbrinus	2021	solid material, dried	methanol (100%)	none	Q Exactive|MS:1001911	electrospray ionization (positive)	reverse phase (C18)	P610067-11H-002	not specified	not specified	not specified	not specified	not specified	not specified	not specified	10/11/2021 - 10/13/2021	United States of America	not specified	not specified	not specified	not specified	MSV000088235_P610067-11H-002	not specified	not applicable	not applicable	13091	Streptomyces umbrinus	not specified	not specified	ISP-2
MSV000088235	MSV000088235_P610068-11K-002.mzML	culture_bacterial	culture_bacterial	1931|Streptomyces sp.	2021	solid material, dried	methanol (100%)	none	Q Exactive|MS:1001911	electrospray ionization (positive)	reverse phase (C18)	P610068-11K-002	not specified	not specified	not specified	not specified	not specified	not specified	not specified	10/11/2021 - 10/13/2021	United States of America	not specified	not specified	not specified	not specified	MSV000088235_P610068-11K-002	not specified	not applicable	not applicable	110034	Streptomyces sp.	not specified	not specified	ISP-2
MSV000088235	MSV000088235_P610069-11M-002.mzML	culture_bacterial	culture_bacterial	1911|Streptomyces griseus	2021	solid material, dried	methanol (100%)	none	Q Exactive|MS:1001911	electrospray ionization (positive)	reverse phase (C18)	P610069-11M-002	not specified	not specified	not specified	not specified	not specified	not specified	not specified	10/11/2021 - 10/13/2021	United States of America	not specified	not specified	not specified	not specified	MSV000088235_P610069-11M-002	not specified	not applicable	not applicable	3355	Streptomyces griseus	not specified	not specified	ISP-2
MSV000088235	MSV000088235_P610070-11P-002.mzML	culture_bacterial	culture_bacterial	67365|Streptomyces sparsogenes	2021	solid material, dried	methanol (100%)	none	Q Exactive|MS:1001911	electrospray ionization (positive)	reverse phase (C18)	P610070-11P-002	not specified	not specified	not specified	not specified	not specified	not specified	not specified	10/11/2021 - 10/13/2021	United States of America	not specified	not specified	not specified	not specified	MSV000088235_P610070-11P-002	not specified	not applicable	not applicable	13086	Streptomyces sparsogenes	not specified	not specified	ISP-2
MSV000088235	MSV000088235_P610071-11R-002.mzML	culture_bacterial	culture_bacterial	516455|Streptomyces glomerochromogenes	2021	solid material, dried	methanol (100%)	none	Q Exactive|MS:1001911	electrospray ionization (positive)	reverse phase (C18)	P610071-11R-002	not specified	not specified	not specified	not specified	not specified	not specified	not specified	10/11/2021 - 10/13/2021	United States of America	not specified	not specified	not specified	not specified	MSV000088235_P610071-11R-002	not specified	not applicable	not applicable	13673	Streptomyces glomerochromogenes	not specified	not specified	ISP-2
MSV000088235	MSV000088235_P610072-11T-002.mzML	culture_bacterial	culture_bacterial	285522|Streptomyces lividoclavatus	2021	solid material, dried	methanol (100%)	none	Q Exactive|MS:1001911	electrospray ionization (positive)	reverse phase (C18)	P610072-11T-002	not specified	not specified	not specified	not specified	not specified	not specified	not specified	10/11/2021 - 10/13/2021	United States of America	not specified	not specified	not specified	not specified	MSV000088235_P610072-11T-002	not specified	not applicable	not applicable	13870	Streptomyces lividoclavatus	not specified	not specified	ISP-2
MSV000088235	MSV000088235_P610073-11V-002.mzML	culture_bacterial	culture_bacterial	97398|Streptomyces abikoensis	2021	solid material, dried	methanol (100%)	none	Q Exactive|MS:1001911	electrospray ionization (positive)	reverse phase (C18)	P610073-11V-002	not specified	not specified	not specified	not specified	not specified	not specified	not specified	10/11/2021 - 10/13/2021	United States of America	not specified	not specified	not specified	not specified	MSV000088235_P610073-11V-002	not specified	not applicable	not applicable	13860	Streptomyces abikoensis	not specified	not specified	ISP-2
MSV000088235	MSV000088235_P610074-11X-002.mzML	culture_bacterial	culture_bacterial	1908|Streptomyces globisporus	2021	solid material, dried	methanol (100%)	none	Q Exactive|MS:1001911	electrospray ionization (positive)	reverse phase (C18)	P610074-11X-002	not specified	not specified	not specified	not specified	not specified	not specified	not specified	10/11/2021 - 10/13/2021	United States of America	not specified	not specified	not specified	not specified	MSV000088235_P610074-11X-002	not specified	not applicable	not applicable	15427	Streptomyces globisporus	not specified	not specified	ISP-2
MSV000088235	MSV000088235_P610075-11Z-002.mzML	culture_bacterial	culture_bacterial	285493|Streptomyces adephospholyticus	2021	solid material, dried	methanol (100%)	none	Q Exactive|MS:1001911	electrospray ionization (positive)	reverse phase (C18)	P610075-11Z-002	not specified	not specified	not specified	not specified	not specified	not specified	not specified	10/11/2021 - 10/13/2021	United States of America	not specified	not specified	not specified	not specified	MSV000088235_P610075-11Z-002	not specified	not applicable	not applicable	13811	Streptomyces adephospholyticus	not specified	not specified	ISP-2
MSV000088235	MSV000088235_P610076-11A-002.mzML	culture_bacterial	culture_bacterial	37480|Streptomyces pluricolorescens	2021	solid material, dried	methanol (100%)	none	Q Exactive|MS:1001911	electrospray ionization (positive)	reverse phase (C18)	P610076-11A-002	not specified	not specified	not specified	not specified	not specified	not specified	not specified	10/11/2021 - 10/13/2021	United States of America	not specified	not specified	not specified	not specified	MSV000088235_P610076-11A-002	not specified	not applicable	not applicable	12808	Streptomyces pluricolorescens	not specified	not specified	ISP-2
MSV000088235	MSV000088235_P610077-11C-002.mzML	culture_bacterial	culture_bacterial	285480|Streptomyces purpureofuscus subsp. acoagulans	2021	solid material, dried	methanol (100%)	none	Q Exactive|MS:1001911	electrospray ionization (positive)	reverse phase (C18)	P610077-11C-002	not specified	not specified	not specified	not specified	not specified	not specified	not specified	10/11/2021 - 10/13/2021	United States of America	not specified	not specified	not specified	not specified	MSV000088235_P610077-11C-002	not specified	not applicable	not applicable	13778	Streptomyces purpureofuscus subsp. acoagulans	not specified	not specified	ISP-2
MSV000088235	MSV000088235_P610078-11E-002.mzML	culture_bacterial	culture_bacterial	67332|Streptomyces mutabilis	2021	solid material, dried	methanol (100%)	none	Q Exactive|MS:1001911	electrospray ionization (positive)	reverse phase (C18)	P610078-11E-002	not specified	not specified	not specified	not specified	not specified	not specified	not specified	10/11/2021 - 10/13/2021	United States of America	not specified	not specified	not specified	not specified	MSV000088235_P610078-11E-002	not specified	not applicable	not applicable	12800	Streptomyces mutabilis	not specified	not specified	ISP-2
MSV000088235	MSV000088235_P610079-11G-002.mzML	culture_bacterial	culture_bacterial	78510|Streptomyces yanii	2021	solid material, dried	methanol (100%)	none	Q Exactive|MS:1001911	electrospray ionization (positive)	reverse phase (C18)	P610079-11G-002	not specified	not specified	not specified	not specified	not specified	not specified	not specified	10/11/2021 - 10/13/2021	United States of America	not specified	not specified	not specified	not specified	MSV000088235_P610079-11G-002	not specified	not applicable	not applicable	106370	Streptomyces yanii	not specified	not specified	ISP-2
MSV000088235	MSV000088235_P610080-11J-002.mzML	culture_bacterial	culture_bacterial	1931|Streptomyces sp.	2021	solid material, dried	methanol (100%)	none	Q Exactive|MS:1001911	electrospray ionization (positive)	reverse phase (C18)	P610080-11J-002	not specified	not specified	not specified	not specified	not specified	not specified	not specified	10/11/2021 - 10/13/2021	United States of America	not specified	not specified	not specified	not specified	MSV000088235_P610080-11J-002	not specified	not applicable	not applicable	115001	Streptomyces sp.	not specified	not specified	ISP-2
MSV000088235	MSV000088235_P610081-11L-002.mzML	culture_bacterial	culture_bacterial	79261|Streptomyces castaneoglobisporus	2021	solid material, dried	methanol (100%)	none	Q Exactive|MS:1001911	electrospray ionization (positive)	reverse phase (C18)	P610081-11L-002	not specified	not specified	not specified	not specified	not specified	not specified	not specified	10/11/2021 - 10/13/2021	United States of America	not specified	not specified	not specified	not specified	MSV000088235_P610081-11L-002	not specified	not applicable	not applicable	13669	Streptomyces castaneoglobisporus	not specified	not specified	ISP-2
MSV000088235	MSV000088235_P610082-11N-002.mzML	culture_bacterial	culture_bacterial	67369|Streptomyces toxytricini	2021	solid material, dried	methanol (100%)	none	Q Exactive|MS:1001911	electrospray ionization (positive)	reverse phase (C18)	P610082-11N-002	not specified	not specified	not specified	not specified	not specified	not specified	not specified	10/11/2021 - 10/13/2021	United States of America	not specified	not specified	not specified	not specified	MSV000088235_P610082-11N-002	not specified	not applicable	not applicable	12823	Streptomyces toxytricini	not specified	not specified	ISP-2
MSV000088235	MSV000088235_P610083-11Q-002.mzML	culture_bacterial	culture_bacterial	39478|Streptomyces laurentii	2021	solid material, dried	methanol (100%)	none	Q Exactive|MS:1001911	electrospray ionization (positive)	reverse phase (C18)	P610083-11Q-002	not specified	not specified	not specified	not specified	not specified	not specified	not specified	10/11/2021 - 10/13/2021	United States of America	not specified	not specified	not specified	not specified	MSV000088235_P610083-11Q-002	not specified	not applicable	not applicable	15422	Streptomyces laurentii	not specified	not specified	ISP-2
MSV000088235	MSV000088235_P610084-11S-002.mzML	culture_bacterial	culture_bacterial	565072|Streptomyces spongiae	2021	solid material, dried	methanol (100%)	none	Q Exactive|MS:1001911	electrospray ionization (positive)	reverse phase (C18)	P610084-11S-002	not specified	not specified	not specified	not specified	not specified	not specified	not specified	10/11/2021 - 10/13/2021	United States of America	not specified	not specified	not specified	not specified	MSV000088235_P610084-11S-002	not specified	not applicable	not applicable	106415	Streptomyces spongiae	not specified	not specified	ISP-2
MSV000088235	MSV000088235_P610085-11U-002.mzML	culture_bacterial	culture_bacterial	66891|Streptomyces fulvoviridis	2021	solid material, dried	methanol (100%)	none	Q Exactive|MS:1001911	electrospray ionization (positive)	reverse phase (C18)	P610085-11U-002	not specified	not specified	not specified	not specified	not specified	not specified	not specified	10/11/2021 - 10/13/2021	United States of America	not specified	not specified	not specified	not specified	MSV000088235_P610085-11U-002	not specified	not applicable	not applicable	109900	Streptomyces fulvoviridis	not specified	not specified	ISP-2
MSV000088235	MSV000088235_P610086-11W-002.mzML	culture_bacterial	culture_bacterial	1907|Streptomyces glaucescens	2021	solid material, dried	methanol (100%)	none	Q Exactive|MS:1001911	electrospray ionization (positive)	reverse phase (C18)	P610086-11W-002	not specified	not specified	not specified	not specified	not specified	not specified	not specified	10/11/2021 - 10/13/2021	United States of America	not specified	not specified	not specified	not specified	MSV000088235_P610086-11W-002	not specified	not applicable	not applicable	12774	Streptomyces glaucescens	not specified	not specified	ISP-2
MSV000088235	MSV000088235_P610087-11Y-002.mzML	culture_bacterial	culture_bacterial	80859|Streptomyces ribosidificus	2021	solid material, dried	methanol (100%)	none	Q Exactive|MS:1001911	electrospray ionization (positive)	reverse phase (C18)	P610087-11Y-002	not specified	not specified	not specified	not specified	not specified	not specified	not specified	10/11/2021 - 10/13/2021	United States of America	not specified	not specified	not specified	not specified	MSV000088235_P610087-11Y-002	not specified	not applicable	not applicable	13796	Streptomyces ribosidificus	not specified	not specified	ISP-2
MSV000088235	MSV000088235_P610088-11B-002.mzML	culture_bacterial	culture_bacterial	55158|Streptomyces peucetius subsp. caesius	2021	solid material, dried	methanol (100%)	none	Q Exactive|MS:1001911	electrospray ionization (positive)	reverse phase (C18)	P610088-11B-002	not specified	not specified	not specified	not specified	not specified	not specified	not specified	10/11/2021 - 10/13/2021	United States of America	not specified	not specified	not specified	not specified	MSV000088235_P610088-11B-002	not specified	not applicable	not applicable	14662	Streptomyces peucetius subsp. caesius	not specified	not specified	ISP-2
MSV000088235	MSV000088235_P610089-11D-002.mzML	culture_bacterial	culture_bacterial	68181|Streptomyces caesius	2021	solid material, dried	methanol (100%)	none	Q Exactive|MS:1001911	electrospray ionization (positive)	reverse phase (C18)	P610089-11D-002	not specified	not specified	not specified	not specified	not specified	not specified	not specified	10/11/2021 - 10/13/2021	United States of America	not specified	not specified	not specified	not specified	MSV000088235_P610089-11D-002	not specified	not applicable	not applicable	13376	Streptomyces caesius	not specified	not specified	ISP-2
MSV000088235	MSV000088235_P610090-11F-002.mzML	culture_bacterial	culture_bacterial	1911|Streptomyces griseus	2021	solid material, dried	methanol (100%)	none	Q Exactive|MS:1001911	electrospray ionization (positive)	reverse phase (C18)	P610090-11F-002	not specified	not specified	not specified	not specified	not specified	not specified	not specified	10/11/2021 - 10/13/2021	United States of America	not specified	not specified	not specified	not specified	MSV000088235_P610090-11F-002	not specified	not applicable	not applicable	3147	Streptomyces griseus	not specified	not specified	ISP-2
MSV000088235	MSV000088235_P610091-11H-002.mzML	culture_bacterial	culture_bacterial	68219|Streptomyces iakyrus	2021	solid material, dried	methanol (100%)	none	Q Exactive|MS:1001911	electrospray ionization (positive)	reverse phase (C18)	P610091-11H-002	not specified	not specified	not specified	not specified	not specified	not specified	not specified	10/11/2021 - 10/13/2021	United States of America	not specified	not specified	not specified	not specified	MSV000088235_P610091-11H-002	not specified	not applicable	not applicable	13401	Streptomyces iakyrus	not specified	not specified	ISP-2
MSV000088235	MSV000088235_P610092-11K-002.mzML	culture_bacterial	culture_bacterial	1550618|Streptomyces olivicoloratus	2021	solid material, dried	methanol (100%)	none	Q Exactive|MS:1001911	electrospray ionization (positive)	reverse phase (C18)	P610092-11K-002	not specified	not specified	not specified	not specified	not specified	not specified	not specified	10/11/2021 - 10/13/2021	United States of America	not specified	not specified	not specified	not specified	MSV000088235_P610092-11K-002	not specified	not applicable	not applicable	110901	Streptomyces olivicoloratus	not specified	not specified	ISP-2
MSV000088235	MSV000088235_P610093-11M-002.mzML	culture_bacterial	culture_bacterial	1963|Streptomyces olivochromogenes	2021	solid material, dried	methanol (100%)	none	Q Exactive|MS:1001911	electrospray ionization (positive)	reverse phase (C18)	P610093-11M-002	not specified	not specified	not specified	not specified	not specified	not specified	not specified	10/11/2021 - 10/13/2021	United States of America	not specified	not specified	not specified	not specified	MSV000088235_P610093-11M-002	not specified	not applicable	not applicable	13875	Streptomyces olivochromogenes	not specified	not specified	ISP-2
MSV000088235	MSV000088235_P610094-11P-002.mzML	culture_bacterial	culture_bacterial	66885|Streptomyces daghestanicus	2021	solid material, dried	methanol (100%)	none	Q Exactive|MS:1001911	electrospray ionization (positive)	reverse phase (C18)	P610094-11P-002	not specified	not specified	not specified	not specified	not specified	not specified	not specified	10/11/2021 - 10/13/2021	United States of America	not specified	not specified	not specified	not specified	MSV000088235_P610094-11P-002	not specified	not applicable	not applicable	12762	Streptomyces daghestanicus	not specified	not specified	ISP-2
MSV000088235	MSV000088235_P610095-11R-002.mzML	culture_bacterial	culture_bacterial	58340|Streptomyces lavendulae subsp. lavendulae	2021	solid material, dried	methanol (100%)	none	Q Exactive|MS:1001911	electrospray ionization (positive)	reverse phase (C18)	P610095-11R-002	not specified	not specified	not specified	not specified	not specified	not specified	not specified	10/11/2021 - 10/13/2021	United States of America	not specified	not specified	not specified	not specified	MSV000088235_P610095-11R-002	not specified	not applicable	not applicable	13710	Streptomyces lavendulae subsp. lavendulae	not specified	not specified	ISP-2
MSV000088235	MSV000088235_P610096-11T-002.mzML	culture_bacterial	culture_bacterial	68180|Streptomyces blastmyceticus	2021	solid material, dried	methanol (100%)	none	Q Exactive|MS:1001911	electrospray ionization (positive)	reverse phase (C18)	P610096-11T-002	not specified	not specified	not specified	not specified	not specified	not specified	not specified	10/11/2021 - 10/13/2021	United States of America	not specified	not specified	not specified	not specified	MSV000088235_P610096-11T-002	not specified	not applicable	not applicable	12747	Streptomyces blastmyceticus	not specified	not specified	ISP-2
MSV000088235	MSV000088235_P610097-11V-002.mzML	culture_bacterial	culture_bacterial	285527|Streptomyces hygroscopicus subsp. duamyceticus	2021	solid material, dried	methanol (100%)	none	Q Exactive|MS:1001911	electrospray ionization (positive)	reverse phase (C18)	P610097-11V-002	not specified	not specified	not specified	not specified	not specified	not specified	not specified	10/11/2021 - 10/13/2021	United States of America	not specified	not specified	not specified	not specified	MSV000088235_P610097-11V-002	not specified	not applicable	not applicable	16552	Streptomyces hygroscopicus subsp. duamyceticus	not specified	not specified	ISP-2
MSV000088235	MSV000088235_P610098-11X-002.mzML	culture_bacterial	culture_bacterial	1931|Streptomyces sp.	2021	solid material, dried	methanol (100%)	none	Q Exactive|MS:1001911	electrospray ionization (positive)	reverse phase (C18)	P610098-11X-002	not specified	not specified	not specified	not specified	not specified	not specified	not specified	10/11/2021 - 10/13/2021	United States of America	not specified	not specified	not specified	not specified	MSV000088235_P610098-11X-002	not specified	not applicable	not applicable	106503	Streptomyces sp.	not specified	not specified	ISP-2
MSV000088235	MSV000088235_P610099-11Z-002.mzML	culture_bacterial	culture_bacterial	66898|Streptomyces griseostramineus	2021	solid material, dried	methanol (100%)	none	Q Exactive|MS:1001911	electrospray ionization (positive)	reverse phase (C18)	P610099-11Z-002	not specified	not specified	not specified	not specified	not specified	not specified	not specified	10/11/2021 - 10/13/2021	United States of America	not specified	not specified	not specified	not specified	MSV000088235_P610099-11Z-002	not specified	not applicable	not applicable	12781	Streptomyces griseostramineus	not specified	not specified	ISP-2
MSV000088235	MSV000088235_P610100-11A-002.mzML	culture_bacterial	culture_bacterial	1565035|Streptomyces andamanensis	2021	solid material, dried	methanol (100%)	none	Q Exactive|MS:1001911	electrospray ionization (positive)	reverse phase (C18)	P610100-11A-002	not specified	not specified	not specified	not specified	not specified	not specified	not specified	10/11/2021 - 10/13/2021	United States of America	not specified	not specified	not specified	not specified	MSV000088235_P610100-11A-002	not specified	not applicable	not applicable	110085	Streptomyces andamanensis	not specified	not specified	ISP-2
MSV000088235	MSV000088235_P610101-11C-002.mzML	culture_bacterial	culture_bacterial	68204|Streptomyces gancidicus	2021	solid material, dried	methanol (100%)	none	Q Exactive|MS:1001911	electrospray ionization (positive)	reverse phase (C18)	P610101-11C-002	not specified	not specified	not specified	not specified	not specified	not specified	not specified	10/11/2021 - 10/13/2021	United States of America	not specified	not specified	not specified	not specified	MSV000088235_P610101-11C-002	not specified	not applicable	not applicable	15412	Streptomyces gancidicus	not specified	not specified	ISP-2
MSV000088235	MSV000088235_P610103-11G-002.mzML	culture_bacterial	culture_bacterial	40318|Streptomyces nodosus	2021	solid material, dried	methanol (100%)	none	Q Exactive|MS:1001911	electrospray ionization (positive)	reverse phase (C18)	P610103-11G-002	not specified	not specified	not specified	not specified	not specified	not specified	not specified	10/11/2021 - 10/13/2021	United States of America	not specified	not specified	not specified	not specified	MSV000088235_P610103-11G-002	not specified	not applicable	not applicable	12895	Streptomyces nodosus	not specified	not specified	ISP-2
MSV000088235	MSV000088235_P610102-11E-002.mzML	culture_bacterial	culture_bacterial	222892|Streptomyces nodosus subsp. asukaensis	2021	solid material, dried	methanol (100%)	none	Q Exactive|MS:1001911	electrospray ionization (positive)	reverse phase (C18)	P610102-11E-002	not specified	not specified	not specified	not specified	not specified	not specified	not specified	10/11/2021 - 10/13/2021	United States of America	not specified	not specified	not specified	not specified	MSV000088235_P610102-11E-002	not specified	not applicable	not applicable	13806	Streptomyces nodosus subsp. asukaensis	not specified	not specified	ISP-2
MSV000088742	MSV000088742_PLT1_A1.mzML	culture_bacterial	culture_bacterial	36817|Streptomyces pseudogriseolus	2022	solid, solid phase extraction (C18)	acetonitrile (80%)	sulfadimethoxine	Q Exactive|MS:1001911	electrospray ionization (positive)	reverse phase (C18)	P610105-11L-001	not specified	not specified	not specified	not specified	not specified	not specified	not specified	02/16/2022 - 02/18/2022	United States of America	not specified	not specified	not specified	not specified	MSV000088742_P610105-11L-001	not specified	not applicable	not applicable	B-590	Streptomyces pseudogriseolus	not specified	not specified	ISP-2
MSV000088742	MSV000088742_PLT1_B1.mzML	culture_bacterial	culture_bacterial	1821|Nocardia sp.	2022	solid, solid phase extraction (C18)	acetonitrile (80%)	sulfadimethoxine	Q Exactive|MS:1001911	electrospray ionization (positive)	reverse phase (C18)	P610106-11N-001	not specified	not specified	not specified	not specified	not specified	not specified	not specified	02/16/2022 - 02/18/2022	United States of America	not specified	not specified	not specified	not specified	MSV000088742_P610106-11N-001	not specified	not applicable	not applicable	WC-3655	Nocardia sp.	not specified	not specified	ISP-2
MSV000088742	MSV000088742_PLT1_C1.mzML	culture_bacterial	culture_bacterial	58340|Streptomyces lavendulae subsp. Lavendulae	2022	solid, solid phase extraction (C18)	acetonitrile (80%)	sulfadimethoxine	Q Exactive|MS:1001911	electrospray ionization (positive)	reverse phase (C18)	P610107-11P-001	not specified	not specified	not specified	not specified	not specified	not specified	not specified	02/16/2022 - 02/18/2022	United States of America	not specified	not specified	not specified	not specified	MSV000088742_P610107-11P-001	not specified	not applicable	not applicable	S-1489	Streptomyces lavendulae subsp. Lavendulae	not specified	not specified	ISP-2
MSV000088742	MSV000088742_PLT1_D1.mzML	culture_bacterial	culture_bacterial	1938|Streptomyces viridochromogenes	2022	solid, solid phase extraction (C18)	acetonitrile (80%)	sulfadimethoxine	Q Exactive|MS:1001911	electrospray ionization (positive)	reverse phase (C18)	P610108-11R-001	not specified	not specified	not specified	not specified	not specified	not specified	not specified	02/16/2022 - 02/18/2022	United States of America	not specified	not specified	not specified	not specified	MSV000088742_P610108-11R-001	not specified	not applicable	not applicable	F-3154	Streptomyces viridochromogenes	not specified	not specified	ISP-2
MSV000088742	MSV000088742_PLT1_E1.mzML	culture_bacterial	culture_bacterial	146819|Streptomyces europaeiscabiei	2022	solid, solid phase extraction (C18)	acetonitrile (80%)	sulfadimethoxine	Q Exactive|MS:1001911	electrospray ionization (positive)	reverse phase (C18)	P610109-11T-001	not specified	not specified	not specified	not specified	not specified	not specified	not specified	02/16/2022 - 02/18/2022	United States of America	not specified	not specified	not specified	not specified	MSV000088742_P610109-11T-001	not specified	not applicable	not applicable	B-24083	Streptomyces europaeiscabiei	USA	potato	ISP-2
MSV000088742	MSV000088742_PLT1_F1.mzML	culture_bacterial	culture_bacterial	1931|Streptomyces sp.	2022	solid, solid phase extraction (C18)	acetonitrile (80%)	sulfadimethoxine	Q Exactive|MS:1001911	electrospray ionization (positive)	reverse phase (C18)	P610110-11V-001	not specified	not specified	not specified	not specified	not specified	not specified	not specified	02/16/2022 - 02/18/2022	United States of America	not specified	not specified	not specified	not specified	MSV000088742_P610110-11V-001	not specified	not applicable	not applicable	S-1309	Streptomyces sp.	not specified	not specified	ISP-2
MSV000088742	MSV000088742_PLT1_G1.mzML	culture_bacterial	culture_bacterial	1931|Streptomyces sp.	2022	solid, solid phase extraction (C18)	acetonitrile (80%)	sulfadimethoxine	Q Exactive|MS:1001911	electrospray ionization (positive)	reverse phase (C18)	P610111-11X-001	not specified	not specified	not specified	not specified	not specified	not specified	not specified	02/16/2022 - 02/18/2022	United States of America	not specified	not specified	not specified	not specified	MSV000088742_P610111-11X-001	not specified	not applicable	not applicable	S-578	Streptomyces sp.	USA	soil	ISP-2
MSV000088742	MSV000088742_PLT1_H1.mzML	culture_bacterial	culture_bacterial	not specified|Microbispora ubonratchathaniensis	2022	solid, solid phase extraction (C18)	acetonitrile (80%)	sulfadimethoxine	Q Exactive|MS:1001911	electrospray ionization (positive)	reverse phase (C18)	P610112-11Z-001	not specified	not specified	not specified	not specified	not specified	not specified	not specified	02/16/2022 - 02/18/2022	United States of America	not specified	not specified	not specified	not specified	MSV000088742_P610112-11Z-001	not specified	not applicable	not applicable	B-65340	Microbispora ubonratchathaniensis	not specified	not specified	ISP-2
MSV000088742	MSV000088742_PLT1_A2.mzML	culture_bacterial	culture_bacterial	1931|Streptomyces sp.	2022	solid, solid phase extraction (C18)	acetonitrile (80%)	sulfadimethoxine	Q Exactive|MS:1001911	electrospray ionization (positive)	reverse phase (C18)	P610113-11B-001	not specified	not specified	not specified	not specified	not specified	not specified	not specified	02/16/2022 - 02/18/2022	United States of America	not specified	not specified	not specified	not specified	MSV000088742_P610113-11B-001	not specified	not applicable	not applicable	F-3190	Streptomyces sp.	not specified	not specified	ISP-2
MSV000088742	MSV000088742_PLT1_B2.mzML	culture_bacterial	culture_bacterial	1931|Streptomyces sp.	2022	solid, solid phase extraction (C18)	acetonitrile (80%)	sulfadimethoxine	Q Exactive|MS:1001911	electrospray ionization (positive)	reverse phase (C18)	P610114-11D-001	not specified	not specified	not specified	not specified	not specified	not specified	not specified	02/16/2022 - 02/18/2022	United States of America	not specified	not specified	not specified	not specified	MSV000088742_P610114-11D-001	not specified	not applicable	not applicable	S-1254	Streptomyces sp.	not specified	not specified	ISP-2
MSV000088742	MSV000088742_PLT1_C2.mzML	culture_bacterial	culture_bacterial	67263|Streptomyces griseus subsp. griseus	2022	solid, solid phase extraction (C18)	acetonitrile (80%)	sulfadimethoxine	Q Exactive|MS:1001911	electrospray ionization (positive)	reverse phase (C18)	P610115-11F-001	not specified	not specified	not specified	not specified	not specified	not specified	not specified	02/16/2022 - 02/18/2022	United States of America	not specified	not specified	not specified	not specified	MSV000088742_P610115-11F-001	not specified	not applicable	not applicable	F-2330	Streptomyces griseus subsp. griseus	not specified	not specified	ISP-2
MSV000088742	MSV000088742_PLT1_D2.mzML	culture_bacterial	culture_bacterial	67263|Streptomyces griseus subsp. griseus	2022	solid, solid phase extraction (C18)	acetonitrile (80%)	sulfadimethoxine	Q Exactive|MS:1001911	electrospray ionization (positive)	reverse phase (C18)	P610116-11H-001	not specified	not specified	not specified	not specified	not specified	not specified	not specified	02/16/2022 - 02/18/2022	United States of America	not specified	not specified	not specified	not specified	MSV000088742_P610116-11H-001	not specified	not applicable	not applicable	F-5488	Streptomyces griseus subsp. griseus	not specified	not specified	ISP-2
MSV000088742	MSV000088742_PLT1_E2.mzML	culture_bacterial	culture_bacterial	1931|Streptomyces sp.	2022	solid, solid phase extraction (C18)	acetonitrile (80%)	sulfadimethoxine	Q Exactive|MS:1001911	electrospray ionization (positive)	reverse phase (C18)	P610117-11J-001	not specified	not specified	not specified	not specified	not specified	not specified	not specified	02/16/2022 - 02/18/2022	United States of America	not specified	not specified	not specified	not specified	MSV000088742_P610117-11J-001	not specified	not applicable	not applicable	F-5930	Streptomyces sp.	not specified	not specified	ISP-2
MSV000088742	MSV000088742_PLT1_F2.mzML	culture_bacterial	culture_bacterial	1931|Streptomyces sp.	2022	solid, solid phase extraction (C18)	acetonitrile (80%)	sulfadimethoxine	Q Exactive|MS:1001911	electrospray ionization (positive)	reverse phase (C18)	P610118-11K-001	not specified	not specified	not specified	not specified	not specified	not specified	not specified	02/16/2022 - 02/18/2022	United States of America	not specified	not specified	not specified	not specified	MSV000088742_P610118-11K-001	not specified	not applicable	not applicable	WC-3605	Streptomyces sp.	not specified	not specified	ISP-2
MSV000088742	MSV000088742_PLT1_G2.mzML	culture_bacterial	culture_bacterial	1931|Streptomyces sp.	2022	solid, solid phase extraction (C18)	acetonitrile (80%)	sulfadimethoxine	Q Exactive|MS:1001911	electrospray ionization (positive)	reverse phase (C18)	P610119-11M-001	not specified	not specified	not specified	not specified	not specified	not specified	not specified	02/16/2022 - 02/18/2022	United States of America	not specified	not specified	not specified	not specified	MSV000088742_P610119-11M-001	not specified	not applicable	not applicable	F-3756	Streptomyces sp.	not specified	not specified	ISP-2
MSV000088742	MSV000088742_PLT1_H2.mzML	culture_bacterial	culture_bacterial	1931|Streptomyces sp.	2022	solid, solid phase extraction (C18)	acetonitrile (80%)	sulfadimethoxine	Q Exactive|MS:1001911	electrospray ionization (positive)	reverse phase (C18)	P610120-11Q-001	not specified	not specified	not specified	not specified	not specified	not specified	not specified	02/16/2022 - 02/18/2022	United States of America	not specified	not specified	not specified	not specified	MSV000088742_P610120-11Q-001	not specified	not applicable	not applicable	B-1461	Streptomyces sp.	not specified	not specified	ISP-2
MSV000088742	MSV000088742_PLT1_A3.mzML	culture_bacterial	culture_bacterial	not specified|Streptomyces maizeus	2022	solid, solid phase extraction (C18)	acetonitrile (80%)	sulfadimethoxine	Q Exactive|MS:1001911	electrospray ionization (positive)	reverse phase (C18)	P610121-11S-001	not specified	not specified	not specified	not specified	not specified	not specified	not specified	02/16/2022 - 02/18/2022	United States of America	not specified	not specified	not specified	not specified	MSV000088742_P610121-11S-001	not specified	not applicable	not applicable	3508	Streptomyces maizeus	not specified	not specified	ISP-2
MSV000088742	MSV000088742_PLT1_B3.mzML	culture_bacterial	culture_bacterial	1931|Streptomyces sp.	2022	solid, solid phase extraction (C18)	acetonitrile (80%)	sulfadimethoxine	Q Exactive|MS:1001911	electrospray ionization (positive)	reverse phase (C18)	P610122-11U-001	not specified	not specified	not specified	not specified	not specified	not specified	not specified	02/16/2022 - 02/18/2022	United States of America	not specified	not specified	not specified	not specified	MSV000088742_P610122-11U-001	not specified	not applicable	not applicable	F-3049	Streptomyces sp.	not specified	not specified	ISP-2
MSV000088742	MSV000088742_PLT1_C3.mzML	culture_bacterial	culture_bacterial	1931|Streptomyces sp.	2022	solid, solid phase extraction (C18)	acetonitrile (80%)	sulfadimethoxine	Q Exactive|MS:1001911	electrospray ionization (positive)	reverse phase (C18)	P610123-11W-001	not specified	not specified	not specified	not specified	not specified	not specified	not specified	02/16/2022 - 02/18/2022	United States of America	not specified	not specified	not specified	not specified	MSV000088742_P610123-11W-001	not specified	not applicable	not applicable	B-2623	Streptomyces sp.	not specified	not specified	ISP-2
MSV000088742	MSV000088742_PLT1_D3.mzML	culture_bacterial	culture_bacterial	1931|Streptomyces sp.	2022	solid, solid phase extraction (C18)	acetonitrile (80%)	sulfadimethoxine	Q Exactive|MS:1001911	electrospray ionization (positive)	reverse phase (C18)	P610124-11Y-001	not specified	not specified	not specified	not specified	not specified	not specified	not specified	02/16/2022 - 02/18/2022	United States of America	not specified	not specified	not specified	not specified	MSV000088742_P610124-11Y-001	not specified	not applicable	not applicable	F-5213	Streptomyces sp.	not specified	not specified	ISP-2
MSV000088742	MSV000088742_PLT1_E3.mzML	culture_bacterial	culture_bacterial	1902|Streptomyces coelicolor subspecies coelicolor	2022	solid, solid phase extraction (C18)	acetonitrile (80%)	sulfadimethoxine	Q Exactive|MS:1001911	electrospray ionization (positive)	reverse phase (C18)	P610125-11A-001	not specified	not specified	not specified	not specified	not specified	not specified	not specified	02/16/2022 - 02/18/2022	United States of America	not specified	not specified	not specified	not specified	MSV000088742_P610125-11A-001	not specified	not applicable	not applicable	WC-3740(3)	Streptomyces coelicolor subsp. coelicolor	not specified	not specified	ISP-2
MSV000088742	MSV000088742_PLT1_F3.mzML	culture_bacterial	culture_bacterial	1931|Streptomyces sp.	2022	solid, solid phase extraction (C18)	acetonitrile (80%)	sulfadimethoxine	Q Exactive|MS:1001911	electrospray ionization (positive)	reverse phase (C18)	P610126-11C-001	not specified	not specified	not specified	not specified	not specified	not specified	not specified	02/16/2022 - 02/18/2022	United States of America	not specified	not specified	not specified	not specified	MSV000088742_P610126-11C-001	not specified	not applicable	not applicable	F-2988	Streptomyces sp.	not specified	not specified	ISP-2
MSV000088742	MSV000088742_PLT1_G3.mzML	culture_bacterial	culture_bacterial	1916|Streptomyces lividans	2022	solid, solid phase extraction (C18)	acetonitrile (80%)	sulfadimethoxine	Q Exactive|MS:1001911	electrospray ionization (positive)	reverse phase (C18)	P610127-11E-001	not specified	not specified	not specified	not specified	not specified	not specified	not specified	02/16/2022 - 02/18/2022	United States of America	not specified	not specified	not specified	not specified	MSV000088742_P610127-11E-001	not specified	not applicable	not applicable	15880	Streptomyces lividans	not specified	not specified	ISP-2
MSV000088742	MSV000088742_PLT1_H3.mzML	culture_bacterial	culture_bacterial	42684|Streptomyces collinus	2022	solid, solid phase extraction (C18)	acetonitrile (80%)	sulfadimethoxine	Q Exactive|MS:1001911	electrospray ionization (positive)	reverse phase (C18)	P610128-11G-001	not specified	not specified	not specified	not specified	not specified	not specified	not specified	02/16/2022 - 02/18/2022	United States of America	not specified	not specified	not specified	not specified	MSV000088742_P610128-11G-001	not specified	not applicable	not applicable	5332	Streptomyces collinus	not specified	not specified	ISP-2
MSV000088742	MSV000088742_PLT1_A4.mzML	culture_bacterial	culture_bacterial	1968|Streptomyces cellulosae	2022	solid, solid phase extraction (C18)	acetonitrile (80%)	sulfadimethoxine	Q Exactive|MS:1001911	electrospray ionization (positive)	reverse phase (C18)	P610129-11L-001	not specified	not specified	not specified	not specified	not specified	not specified	not specified	02/16/2022 - 02/18/2022	United States of America	not specified	not specified	not specified	not specified	MSV000088742_P610129-11L-001	not specified	not applicable	not applicable	B-2687	Streptomyces cellulosae	not specified	not specified	ISP-2
MSV000088742	MSV000088742_PLT1_B4.mzML	culture_bacterial	culture_bacterial	97405|Streptoverticillium kitasatoense	2022	solid, solid phase extraction (C18)	acetonitrile (80%)	sulfadimethoxine	Q Exactive|MS:1001911	electrospray ionization (positive)	reverse phase (C18)	P610130-11N-001	not specified	not specified	not specified	not specified	not specified	not specified	not specified	02/16/2022 - 02/18/2022	United States of America	not specified	not specified	not specified	not specified	MSV000088742_P610130-11N-001	not specified	not applicable	not applicable	2486	Streptoverticillium kitasatoense	not specified	not specified	ISP-2
MSV000088742	MSV000088742_PLT1_C4.mzML	culture_bacterial	culture_bacterial	67263|Streptomyces griseus subsp. griseus	2022	solid, solid phase extraction (C18)	acetonitrile (80%)	sulfadimethoxine	Q Exactive|MS:1001911	electrospray ionization (positive)	reverse phase (C18)	P610131-11P-001	not specified	not specified	not specified	not specified	not specified	not specified	not specified	02/16/2022 - 02/18/2022	United States of America	not specified	not specified	not specified	not specified	MSV000088742_P610131-11P-001	not specified	not applicable	not applicable	WC-3512	Streptomyces griseus subsp. griseus	not specified	not specified	ISP-2
MSV000088742	MSV000088742_PLT1_D4.mzML	culture_bacterial	culture_bacterial	1931|Streptomyces sp.	2022	solid, solid phase extraction (C18)	acetonitrile (80%)	sulfadimethoxine	Q Exactive|MS:1001911	electrospray ionization (positive)	reverse phase (C18)	P610132-11R-001	not specified	not specified	not specified	not specified	not specified	not specified	not specified	02/16/2022 - 02/18/2022	United States of America	not specified	not specified	not specified	not specified	MSV000088742_P610132-11R-001	not specified	not applicable	not applicable	F-2539	Streptomyces sp.	not specified	not specified	ISP-2
MSV000088742	MSV000088742_PLT1_E4.mzML	culture_bacterial	culture_bacterial	1931|Streptomyces sp.	2022	solid, solid phase extraction (C18)	acetonitrile (80%)	sulfadimethoxine	Q Exactive|MS:1001911	electrospray ionization (positive)	reverse phase (C18)	P610133-11T-001	not specified	not specified	not specified	not specified	not specified	not specified	not specified	02/16/2022 - 02/18/2022	United States of America	not specified	not specified	not specified	not specified	MSV000088742_P610133-11T-001	not specified	not applicable	not applicable	S-515	Streptomyces sp.	not specified	not specified	ISP-2
MSV000088742	MSV000088742_PLT1_F4.mzML	culture_bacterial	culture_bacterial	1935|Streptomyces violaceoruber	2022	solid, solid phase extraction (C18)	acetonitrile (80%)	sulfadimethoxine	Q Exactive|MS:1001911	electrospray ionization (positive)	reverse phase (C18)	P610134-11V-001	not specified	not specified	not specified	not specified	not specified	not specified	not specified	02/16/2022 - 02/18/2022	United States of America	not specified	not specified	not specified	not specified	MSV000088742_P610134-11V-001	not specified	not applicable	not applicable	ISP-5439	Streptomyces violaceoruber	not specified	not specified	ISP-2
MSV000088742	MSV000088742_PLT1_G4.mzML	culture_bacterial	culture_bacterial	1931|Streptomyces sp.	2022	solid, solid phase extraction (C18)	acetonitrile (80%)	sulfadimethoxine	Q Exactive|MS:1001911	electrospray ionization (positive)	reverse phase (C18)	P610135-11X-001	not specified	not specified	not specified	not specified	not specified	not specified	not specified	02/16/2022 - 02/18/2022	United States of America	not specified	not specified	not specified	not specified	MSV000088742_P610135-11X-001	not specified	not applicable	not applicable	F-3223	Streptomyces sp.	USA	soil	ISP-2
MSV000088742	MSV000088742_PLT1_H4.mzML	culture_bacterial	culture_bacterial	not specified|not specified	2022	solid, solid phase extraction (C18)	acetonitrile (80%)	sulfadimethoxine	Q Exactive|MS:1001911	electrospray ionization (positive)	reverse phase (C18)	P610136-11Z-001	not specified	not specified	not specified	not specified	not specified	not specified	not specified	02/16/2022 - 02/18/2022	United States of America	not specified	not specified	not specified	not specified	MSV000088742_P610136-11Z-001	not specified	not applicable	not applicable	S-6	not specified	not specified	not specified	ISP-2
MSV000088742	MSV000088742_PLT1_A5.mzML	culture_bacterial	culture_bacterial	1931|Streptomyces sp.	2022	solid, solid phase extraction (C18)	acetonitrile (80%)	sulfadimethoxine	Q Exactive|MS:1001911	electrospray ionization (positive)	reverse phase (C18)	P610137-11B-001	not specified	not specified	not specified	not specified	not specified	not specified	not specified	02/16/2022 - 02/18/2022	United States of America	not specified	not specified	not specified	not specified	MSV000088742_P610137-11B-001	not specified	not applicable	not applicable	F-5038	Streptomyces sp.	USA	Norris Farms feed lot waste	ISP-2
MSV000088742	MSV000088742_PLT1_B5.mzML	culture_bacterial	culture_bacterial	1931|Streptomyces sp.	2022	solid, solid phase extraction (C18)	acetonitrile (80%)	sulfadimethoxine	Q Exactive|MS:1001911	electrospray ionization (positive)	reverse phase (C18)	P610138-11D-001	not specified	not specified	not specified	not specified	not specified	not specified	not specified	02/16/2022 - 02/18/2022	United States of America	not specified	not specified	not specified	not specified	MSV000088742_P610138-11D-001	not specified	not applicable	not applicable	WC-3790	Streptomyces sp.	not specified	not specified	ISP-2
MSV000088742	MSV000088742_PLT1_C5.mzML	culture_bacterial	culture_bacterial	1931|Streptomyces sp.	2022	solid, solid phase extraction (C18)	acetonitrile (80%)	sulfadimethoxine	Q Exactive|MS:1001911	electrospray ionization (positive)	reverse phase (C18)	P610139-11F-001	not specified	not specified	not specified	not specified	not specified	not specified	not specified	02/16/2022 - 02/18/2022	United States of America	not specified	not specified	not specified	not specified	MSV000088742_P610139-11F-001	not specified	not applicable	not applicable	S-1235	Streptomyces sp.	not specified	not specified	ISP-2
MSV000088742	MSV000088742_PLT1_D5.mzML	culture_bacterial	culture_bacterial	1931|Streptomyces sp.	2022	solid, solid phase extraction (C18)	acetonitrile (80%)	sulfadimethoxine	Q Exactive|MS:1001911	electrospray ionization (positive)	reverse phase (C18)	P610140-11H-001	not specified	not specified	not specified	not specified	not specified	not specified	not specified	02/16/2022 - 02/18/2022	United States of America	not specified	not specified	not specified	not specified	MSV000088742_P610140-11H-001	not specified	not applicable	not applicable	S-779	Streptomyces sp.	USA	soil	ISP-2
MSV000088742	MSV000088742_PLT1_E5.mzML	culture_bacterial	culture_bacterial	not specified|Streptomyces virginiae subsp. virginiae	2022	solid, solid phase extraction (C18)	acetonitrile (80%)	sulfadimethoxine	Q Exactive|MS:1001911	electrospray ionization (positive)	reverse phase (C18)	P610141-11J-001	not specified	not specified	not specified	not specified	not specified	not specified	not specified	02/16/2022 - 02/18/2022	United States of America	not specified	not specified	not specified	not specified	MSV000088742_P610141-11J-001	not specified	not applicable	not applicable	B-8091	Streptomyces virginiae subsp. virginiae	not specified	not specified	ISP-2
MSV000088742	MSV000088742_PLT1_F5.mzML	culture_bacterial	culture_bacterial	not specified|Streptoverticillium species	2022	solid, solid phase extraction (C18)	acetonitrile (80%)	sulfadimethoxine	Q Exactive|MS:1001911	electrospray ionization (positive)	reverse phase (C18)	P610142-11K-001	not specified	not specified	not specified	not specified	not specified	not specified	not specified	02/16/2022 - 02/18/2022	United States of America	not specified	not specified	not specified	not specified	MSV000088742_P610142-11K-001	not specified	not applicable	not applicable	F-2781	Streptoverticillium sp.	not specified	not specified	ISP-2
MSV000088742	MSV000088742_PLT1_G5.mzML	culture_bacterial	culture_bacterial	1931|Streptomyces sp.	2022	solid, solid phase extraction (C18)	acetonitrile (80%)	sulfadimethoxine	Q Exactive|MS:1001911	electrospray ionization (positive)	reverse phase (C18)	P610143-11M-001	not specified	not specified	not specified	not specified	not specified	not specified	not specified	02/16/2022 - 02/18/2022	United States of America	not specified	not specified	not specified	not specified	MSV000088742_P610143-11M-001	not specified	not applicable	not applicable	S-1482	Streptomyces sp.	not specified	not specified	ISP-2
MSV000088742	MSV000088742_PLT1_H5.mzML	culture_bacterial	culture_bacterial	1931|Streptomyces sp.	2022	solid, solid phase extraction (C18)	acetonitrile (80%)	sulfadimethoxine	Q Exactive|MS:1001911	electrospray ionization (positive)	reverse phase (C18)	P610144-11Q-001	not specified	not specified	not specified	not specified	not specified	not specified	not specified	02/16/2022 - 02/18/2022	United States of America	not specified	not specified	not specified	not specified	MSV000088742_P610144-11Q-001	not specified	not applicable	not applicable	B-16972	Streptomyces sp.	not specified	not specified	ISP-2
MSV000088742	MSV000088742_PLT1_A6.mzML	culture_bacterial	culture_bacterial	67274|Streptomyces argenteolus	2022	solid, solid phase extraction (C18)	acetonitrile (80%)	sulfadimethoxine	Q Exactive|MS:1001911	electrospray ionization (positive)	reverse phase (C18)	P610145-11S-001	not specified	not specified	not specified	not specified	not specified	not specified	not specified	02/16/2022 - 02/18/2022	United States of America	not specified	not specified	not specified	not specified	MSV000088742_P610145-11S-001	not specified	not applicable	not applicable	F-3123	Streptomyces argenteolus	not specified	not specified	ISP-2
MSV000088742	MSV000088742_PLT1_B6.mzML	culture_bacterial	culture_bacterial	1931|Streptomyces sp.	2022	solid, solid phase extraction (C18)	acetonitrile (80%)	sulfadimethoxine	Q Exactive|MS:1001911	electrospray ionization (positive)	reverse phase (C18)	P610146-11U-001	not specified	not specified	not specified	not specified	not specified	not specified	not specified	02/16/2022 - 02/18/2022	United States of America	not specified	not specified	not specified	not specified	MSV000088742_P610146-11U-001	not specified	not applicable	not applicable	F-2983	Streptomyces sp.	not specified	not specified	ISP-2
MSV000088742	MSV000088742_PLT1_C6.mzML	culture_bacterial	culture_bacterial	1931|Streptomyces sp.	2022	solid, solid phase extraction (C18)	acetonitrile (80%)	sulfadimethoxine	Q Exactive|MS:1001911	electrospray ionization (positive)	reverse phase (C18)	P610147-11W-001	not specified	not specified	not specified	not specified	not specified	not specified	not specified	02/16/2022 - 02/18/2022	United States of America	not specified	not specified	not specified	not specified	MSV000088742_P610147-11W-001	not specified	not applicable	not applicable	S-1715	Streptomyces sp.	Germany	soil	ISP-2
MSV000088742	MSV000088742_PLT1_D6.mzML	culture_bacterial	culture_bacterial	1931|Streptomyces sp.	2022	solid, solid phase extraction (C18)	acetonitrile (80%)	sulfadimethoxine	Q Exactive|MS:1001911	electrospray ionization (positive)	reverse phase (C18)	P610148-11Y-001	not specified	not specified	not specified	not specified	not specified	not specified	not specified	02/16/2022 - 02/18/2022	United States of America	not specified	not specified	not specified	not specified	MSV000088742_P610148-11Y-001	not specified	not applicable	not applicable	S-805	Streptomyces sp.	not specified	not specified	ISP-2
MSV000088742	MSV000088742_PLT1_E6.mzML	culture_bacterial	culture_bacterial	1931|Streptomyces sp.	2022	solid, solid phase extraction (C18)	acetonitrile (80%)	sulfadimethoxine	Q Exactive|MS:1001911	electrospray ionization (positive)	reverse phase (C18)	P610149-11A-001	not specified	not specified	not specified	not specified	not specified	not specified	not specified	02/16/2022 - 02/18/2022	United States of America	not specified	not specified	not specified	not specified	MSV000088742_P610149-11A-001	not specified	not applicable	not applicable	S-509	Streptomyces sp.	not specified	not specified	ISP-2
MSV000088742	MSV000088742_PLT1_F6.mzML	culture_bacterial	culture_bacterial	1906|Streptomyces fradiae	2022	solid, solid phase extraction (C18)	acetonitrile (80%)	sulfadimethoxine	Q Exactive|MS:1001911	electrospray ionization (positive)	reverse phase (C18)	P610150-11C-001	not specified	not specified	not specified	not specified	not specified	not specified	not specified	02/16/2022 - 02/18/2022	United States of America	not specified	not specified	not specified	not specified	MSV000088742_P610150-11C-001	not specified	not applicable	not applicable	ISP-5063	Streptomyces fradiae	not specified	not specified	ISP-2
MSV000088742	MSV000088742_PLT1_G6.mzML	culture_bacterial	culture_bacterial	285555|Streptomyces albosporeus subsp. labilomyceticus	2022	solid, solid phase extraction (C18)	acetonitrile (80%)	sulfadimethoxine	Q Exactive|MS:1001911	electrospray ionization (positive)	reverse phase (C18)	P610151-11E-001	not specified	not specified	not specified	not specified	not specified	not specified	not specified	02/16/2022 - 02/18/2022	United States of America	not specified	not specified	not specified	not specified	MSV000088742_P610151-11E-001	not specified	not applicable	not applicable	B-24296	Streptomyces albosporeus subsp. labilomyceticus	not specified	not specified	ISP-2
MSV000088742	MSV000088742_PLT1_H6.mzML	culture_bacterial	culture_bacterial	1931|Streptomyces sp.	2022	solid, solid phase extraction (C18)	acetonitrile (80%)	sulfadimethoxine	Q Exactive|MS:1001911	electrospray ionization (positive)	reverse phase (C18)	P610152-11G-001	not specified	not specified	not specified	not specified	not specified	not specified	not specified	02/16/2022 - 02/18/2022	United States of America	not specified	not specified	not specified	not specified	MSV000088742_P610152-11G-001	not specified	not applicable	not applicable	F-4067	Streptomyces sp.	not specified	not specified	ISP-2
MSV000088742	MSV000088742_PLT1_A7.mzML	culture_bacterial	culture_bacterial	not specified|Streptomyces granuloruber	2022	solid, solid phase extraction (C18)	acetonitrile (80%)	sulfadimethoxine	Q Exactive|MS:1001911	electrospray ionization (positive)	reverse phase (C18)	P610153-11L-001	not specified	not specified	not specified	not specified	not specified	not specified	not specified	02/16/2022 - 02/18/2022	United States of America	not specified	not specified	not specified	not specified	MSV000088742_P610153-11L-001	not specified	not applicable	not applicable	12549	Streptomyces granuloruber	not specified	not specified	ISP-2
MSV000088742	MSV000088742_PLT1_B7.mzML	culture_bacterial	culture_bacterial	1931|Streptomyces sp.	2022	solid, solid phase extraction (C18)	acetonitrile (80%)	sulfadimethoxine	Q Exactive|MS:1001911	electrospray ionization (positive)	reverse phase (C18)	P610154-11N-001	not specified	not specified	not specified	not specified	not specified	not specified	not specified	02/16/2022 - 02/18/2022	United States of America	not specified	not specified	not specified	not specified	MSV000088742_P610154-11N-001	not specified	not applicable	not applicable	S-1735	Streptomyces sp.	not specified	not specified	ISP-2
MSV000088742	MSV000088742_PLT1_C7.mzML	culture_bacterial	culture_bacterial	1931|Streptomyces sp.	2022	solid, solid phase extraction (C18)	acetonitrile (80%)	sulfadimethoxine	Q Exactive|MS:1001911	electrospray ionization (positive)	reverse phase (C18)	P610155-11P-001	not specified	not specified	not specified	not specified	not specified	not specified	not specified	02/16/2022 - 02/18/2022	United States of America	not specified	not specified	not specified	not specified	MSV000088742_P610155-11P-001	not specified	not applicable	not applicable	S-1384	Streptomyces sp.	not specified	not specified	ISP-2
MSV000088742	MSV000088742_PLT1_D7.mzML	culture_bacterial	culture_bacterial	1931|Streptomyces sp.	2022	solid, solid phase extraction (C18)	acetonitrile (80%)	sulfadimethoxine	Q Exactive|MS:1001911	electrospray ionization (positive)	reverse phase (C18)	P610156-11R-001	not specified	not specified	not specified	not specified	not specified	not specified	not specified	02/16/2022 - 02/18/2022	United States of America	not specified	not specified	not specified	not specified	MSV000088742_P610156-11R-001	not specified	not applicable	not applicable	B-2416	Streptomyces sp.	not specified	not specified	ISP-2
MSV000088742	MSV000088742_PLT1_E7.mzML	culture_bacterial	culture_bacterial	332591|Streptomyces rectiviolaceus	2022	solid, solid phase extraction (C18)	acetonitrile (80%)	sulfadimethoxine	Q Exactive|MS:1001911	electrospray ionization (positive)	reverse phase (C18)	P610157-11T-001	not specified	not specified	not specified	not specified	not specified	not specified	not specified	02/16/2022 - 02/18/2022	United States of America	not specified	not specified	not specified	not specified	MSV000088742_P610157-11T-001	not specified	not applicable	not applicable	B-16374	Streptomyces rectiviolaceus	not specified	not specified	ISP-2
MSV000088742	MSV000088742_PLT1_F7.mzML	culture_bacterial	culture_bacterial	1931|Streptomyces sp.	2022	solid, solid phase extraction (C18)	acetonitrile (80%)	sulfadimethoxine	Q Exactive|MS:1001911	electrospray ionization (positive)	reverse phase (C18)	P610158-11V-001	not specified	not specified	not specified	not specified	not specified	not specified	not specified	02/16/2022 - 02/18/2022	United States of America	not specified	not specified	not specified	not specified	MSV000088742_P610158-11V-001	not specified	not applicable	not applicable	S-1094	Streptomyces sp.	not specified	not specified	ISP-2
MSV000088742	MSV000088742_PLT1_G7.mzML	culture_bacterial	culture_bacterial	1931|Streptomyces sp.	2022	solid, solid phase extraction (C18)	acetonitrile (80%)	sulfadimethoxine	Q Exactive|MS:1001911	electrospray ionization (positive)	reverse phase (C18)	P610159-11X-001	not specified	not specified	not specified	not specified	not specified	not specified	not specified	02/16/2022 - 02/18/2022	United States of America	not specified	not specified	not specified	not specified	MSV000088742_P610159-11X-001	not specified	not applicable	not applicable	F-2197	Streptomyces sp.	not specified	not specified	ISP-2
MSV000088742	MSV000088742_PLT1_H7.mzML	culture_bacterial	culture_bacterial	66867|Streptomyces albovinaceus	2022	solid, solid phase extraction (C18)	acetonitrile (80%)	sulfadimethoxine	Q Exactive|MS:1001911	electrospray ionization (positive)	reverse phase (C18)	P610160-11Z-001	not specified	not specified	not specified	not specified	not specified	not specified	not specified	02/16/2022 - 02/18/2022	United States of America	not specified	not specified	not specified	not specified	MSV000088742_P610160-11Z-001	not specified	not applicable	not applicable	B-2566	Streptomyces albovinaceus	not specified	not specified	ISP-2
MSV000088742	MSV000088742_PLT1_A8.mzML	culture_bacterial	culture_bacterial	1931|Streptomyces sp.	2022	solid, solid phase extraction (C18)	acetonitrile (80%)	sulfadimethoxine	Q Exactive|MS:1001911	electrospray ionization (positive)	reverse phase (C18)	P610161-11B-001	not specified	not specified	not specified	not specified	not specified	not specified	not specified	02/16/2022 - 02/18/2022	United States of America	not specified	not specified	not specified	not specified	MSV000088742_P610161-11B-001	not specified	not applicable	not applicable	S-132	Streptomyces sp.	USA	soil	ISP-2
MSV000088742	MSV000088742_PLT1_B8.mzML	culture_bacterial	culture_bacterial	1931|Streptomyces sp.	2022	solid, solid phase extraction (C18)	acetonitrile (80%)	sulfadimethoxine	Q Exactive|MS:1001911	electrospray ionization (positive)	reverse phase (C18)	P610162-11D-001	not specified	not specified	not specified	not specified	not specified	not specified	not specified	02/16/2022 - 02/18/2022	United States of America	not specified	not specified	not specified	not specified	MSV000088742_P610162-11D-001	not specified	not applicable	not applicable	S-1653	Streptomyces sp.	not specified	not specified	ISP-2
MSV000088742	MSV000088742_PLT1_C8.mzML	culture_bacterial	culture_bacterial	1931|Streptomyces sp.	2022	solid, solid phase extraction (C18)	acetonitrile (80%)	sulfadimethoxine	Q Exactive|MS:1001911	electrospray ionization (positive)	reverse phase (C18)	P610163-11F-001	not specified	not specified	not specified	not specified	not specified	not specified	not specified	02/16/2022 - 02/18/2022	United States of America	not specified	not specified	not specified	not specified	MSV000088742_P610163-11F-001	not specified	not applicable	not applicable	S-1777	Streptomyces sp.	not specified	not specified	ISP-2
MSV000088742	MSV000088742_PLT1_D8.mzML	culture_bacterial	culture_bacterial	1931|Streptomyces sp.	2022	solid, solid phase extraction (C18)	acetonitrile (80%)	sulfadimethoxine	Q Exactive|MS:1001911	electrospray ionization (positive)	reverse phase (C18)	P610164-11H-001	not specified	not specified	not specified	not specified	not specified	not specified	not specified	02/16/2022 - 02/18/2022	United States of America	not specified	not specified	not specified	not specified	MSV000088742_P610164-11H-001	not specified	not applicable	not applicable	S-545	Streptomyces sp.	USA	soil	ISP-2
MSV000088742	MSV000088742_PLT1_E8.mzML	culture_bacterial	culture_bacterial	67263|Streptomyces griseus subspecies griseus	2022	solid, solid phase extraction (C18)	acetonitrile (80%)	sulfadimethoxine	Q Exactive|MS:1001911	electrospray ionization (positive)	reverse phase (C18)	P610165-11J-001	not specified	not specified	not specified	not specified	not specified	not specified	not specified	02/16/2022 - 02/18/2022	United States of America	not specified	not specified	not specified	not specified	MSV000088742_P610165-11J-001	not specified	not applicable	not applicable	F-2208	Streptomyces griseus subsp. griseus	not specified	not specified	ISP-2
MSV000088742	MSV000088742_PLT1_F8.mzML	culture_bacterial	culture_bacterial	1931|Streptomyces sp.	2022	solid, solid phase extraction (C18)	acetonitrile (80%)	sulfadimethoxine	Q Exactive|MS:1001911	electrospray ionization (positive)	reverse phase (C18)	P610166-11K-001	not specified	not specified	not specified	not specified	not specified	not specified	not specified	02/16/2022 - 02/18/2022	United States of America	not specified	not specified	not specified	not specified	MSV000088742_P610166-11K-001	not specified	not applicable	not applicable	S-884	Streptomyces sp.	not specified	not specified	ISP-2
MSV000088742	MSV000088742_PLT1_G8.mzML	culture_bacterial	culture_bacterial	66886|Streptomyces fasiculatus	2022	solid, solid phase extraction (C18)	acetonitrile (80%)	sulfadimethoxine	Q Exactive|MS:1001911	electrospray ionization (positive)	reverse phase (C18)	P610167-11M-001	not specified	not specified	not specified	not specified	not specified	not specified	not specified	02/16/2022 - 02/18/2022	United States of America	not specified	not specified	not specified	not specified	MSV000088742_P610167-11M-001	not specified	not applicable	not applicable	2413	Streptomyces fasiculatus	not specified	not specified	ISP-2
MSV000088742	MSV000088742_PLT1_H8.mzML	culture_bacterial	culture_bacterial	1931|Streptomyces sp.	2022	solid, solid phase extraction (C18)	acetonitrile (80%)	sulfadimethoxine	Q Exactive|MS:1001911	electrospray ionization (positive)	reverse phase (C18)	P610168-11Q-001	not specified	not specified	not specified	not specified	not specified	not specified	not specified	02/16/2022 - 02/18/2022	United States of America	not specified	not specified	not specified	not specified	MSV000088742_P610168-11Q-001	not specified	not applicable	not applicable	S-1282	Streptomyces sp.	not specified	not specified	ISP-2
MSV000088742	MSV000088742_PLT1_A9.mzML	culture_bacterial	culture_bacterial	1935|Streptomyces violaceoruber	2022	solid, solid phase extraction (C18)	acetonitrile (80%)	sulfadimethoxine	Q Exactive|MS:1001911	electrospray ionization (positive)	reverse phase (C18)	P610169-11S-001	not specified	not specified	not specified	not specified	not specified	not specified	not specified	02/16/2022 - 02/18/2022	United States of America	not specified	not specified	not specified	not specified	MSV000088742_P610169-11S-001	not specified	not applicable	not applicable	B-1257	Streptomyces violaceoruber	not specified	not specified	ISP-2
MSV000088742	MSV000088742_PLT1_B9.mzML	culture_bacterial	culture_bacterial	1931|Streptomyces sp.	2022	solid, solid phase extraction (C18)	acetonitrile (80%)	sulfadimethoxine	Q Exactive|MS:1001911	electrospray ionization (positive)	reverse phase (C18)	P610170-11U-001	not specified	not specified	not specified	not specified	not specified	not specified	not specified	02/16/2022 - 02/18/2022	United States of America	not specified	not specified	not specified	not specified	MSV000088742_P610170-11U-001	not specified	not applicable	not applicable	F-5076	Streptomyces sp.	not specified	not specified	ISP-2
MSV000088742	MSV000088742_PLT1_C9.mzML	culture_bacterial	culture_bacterial	67269|Streptomyces alboviridis	2022	solid, solid phase extraction (C18)	acetonitrile (80%)	sulfadimethoxine	Q Exactive|MS:1001911	electrospray ionization (positive)	reverse phase (C18)	P610171-11W-001	not specified	not specified	not specified	not specified	not specified	not specified	not specified	02/16/2022 - 02/18/2022	United States of America	not specified	not specified	not specified	not specified	MSV000088742_P610171-11W-001	not specified	not applicable	not applicable	S-1667	Streptomyces alboviridis	not specified	not specified	ISP-2
MSV000088742	MSV000088742_PLT1_D9.mzML	culture_bacterial	culture_bacterial	not specified|Streptoverticillium species	2022	solid, solid phase extraction (C18)	acetonitrile (80%)	sulfadimethoxine	Q Exactive|MS:1001911	electrospray ionization (positive)	reverse phase (C18)	P610172-11Y-001	not specified	not specified	not specified	not specified	not specified	not specified	not specified	02/16/2022 - 02/18/2022	United States of America	not specified	not specified	not specified	not specified	MSV000088742_P610172-11Y-001	not specified	not applicable	not applicable	B-1568	Streptoverticillium sp.	not specified	not specified	ISP-2
MSV000088742	MSV000088742_PLT1_E9.mzML	culture_bacterial	culture_bacterial	1931|Streptomyces sp.	2022	solid, solid phase extraction (C18)	acetonitrile (80%)	sulfadimethoxine	Q Exactive|MS:1001911	electrospray ionization (positive)	reverse phase (C18)	P610173-11A-001	not specified	not specified	not specified	not specified	not specified	not specified	not specified	02/16/2022 - 02/18/2022	United States of America	not specified	not specified	not specified	not specified	MSV000088742_P610173-11A-001	not specified	not applicable	not applicable	S-145	Streptomyces sp.	USA	soil	ISP-2
MSV000088742	MSV000088742_PLT1_F9.mzML	culture_bacterial	culture_bacterial	not specified|Streptomyces violaceus subs. violaceus	2022	solid, solid phase extraction (C18)	acetonitrile (80%)	sulfadimethoxine	Q Exactive|MS:1001911	electrospray ionization (positive)	reverse phase (C18)	P610174-11C-001	not specified	not specified	not specified	not specified	not specified	not specified	not specified	02/16/2022 - 02/18/2022	United States of America	not specified	not specified	not specified	not specified	MSV000088742_P610174-11C-001	not specified	not applicable	not applicable	WC-3801	Streptomyces violaceus subs. violaceus	not specified	not specified	ISP-2
MSV000088742	MSV000088742_PLT1_G9.mzML	culture_bacterial	culture_bacterial	1931|Streptomyces sp.	2022	solid, solid phase extraction (C18)	acetonitrile (80%)	sulfadimethoxine	Q Exactive|MS:1001911	electrospray ionization (positive)	reverse phase (C18)	P610175-11E-001	not specified	not specified	not specified	not specified	not specified	not specified	not specified	02/16/2022 - 02/18/2022	United States of America	not specified	not specified	not specified	not specified	MSV000088742_P610175-11E-001	not specified	not applicable	not applicable	F-3230	Streptomyces sp.	not specified	not specified	ISP-2
MSV000088742	MSV000088742_PLT1_H9.mzML	culture_bacterial	culture_bacterial	1931|Streptomyces sp.	2022	solid, solid phase extraction (C18)	acetonitrile (80%)	sulfadimethoxine	Q Exactive|MS:1001911	electrospray ionization (positive)	reverse phase (C18)	P610176-11G-001	not specified	not specified	not specified	not specified	not specified	not specified	not specified	02/16/2022 - 02/18/2022	United States of America	not specified	not specified	not specified	not specified	MSV000088742_P610176-11G-001	not specified	not applicable	not applicable	B-1125	Streptomyces sp.	Japan	soil	ISP-2
MSV000088742	MSV000088742_PLT1_A10.mzML	culture_bacterial	culture_bacterial	67263|Streptomyces griseus subspecies griseus	2022	solid, solid phase extraction (C18)	acetonitrile (80%)	sulfadimethoxine	Q Exactive|MS:1001911	electrospray ionization (positive)	reverse phase (C18)	P610177-11L-001	not specified	not specified	not specified	not specified	not specified	not specified	not specified	02/16/2022 - 02/18/2022	United States of America	not specified	not specified	not specified	not specified	MSV000088742_P610177-11L-001	not specified	not applicable	not applicable	F-6834	Streptomyces griseus subsp. griseus	not specified	not specified	ISP-2
MSV000088742	MSV000088742_PLT1_B10.mzML	culture_bacterial	culture_bacterial	67257|Streptomyces albus subsp. albus	2022	solid, solid phase extraction (C18)	acetonitrile (80%)	sulfadimethoxine	Q Exactive|MS:1001911	electrospray ionization (positive)	reverse phase (C18)	P610178-11N-001	not specified	not specified	not specified	not specified	not specified	not specified	not specified	02/16/2022 - 02/18/2022	United States of America	not specified	not specified	not specified	not specified	MSV000088742_P610178-11N-001	not specified	not applicable	not applicable	S-1950	Streptomyces albus subsp. albus	not specified	not specified	ISP-2
MSV000088742	MSV000088742_PLT1_C10.mzML	culture_bacterial	culture_bacterial	67352|Streptomyces purpeofuscus	2022	solid, solid phase extraction (C18)	acetonitrile (80%)	sulfadimethoxine	Q Exactive|MS:1001911	electrospray ionization (positive)	reverse phase (C18)	P610179-11P-001	not specified	not specified	not specified	not specified	not specified	not specified	not specified	02/16/2022 - 02/18/2022	United States of America	not specified	not specified	not specified	not specified	MSV000088742_P610179-11P-001	not specified	not applicable	not applicable	ISP-5283	Streptomyces purpeofuscus	not specified	not specified	ISP-2
MSV000088742	MSV000088742_PLT1_D10.mzML	culture_bacterial	culture_bacterial	1931|Streptomyces sp.	2022	solid, solid phase extraction (C18)	acetonitrile (80%)	sulfadimethoxine	Q Exactive|MS:1001911	electrospray ionization (positive)	reverse phase (C18)	P610180-11R-001	not specified	not specified	not specified	not specified	not specified	not specified	not specified	02/16/2022 - 02/18/2022	United States of America	not specified	not specified	not specified	not specified	MSV000088742_P610180-11R-001	not specified	not applicable	not applicable	F-2501	Streptomyces sp.	not specified	not specified	ISP-2
MSV000088742	MSV000088742_PLT1_E10.mzML	culture_bacterial	culture_bacterial	1931|Streptomyces sp.	2022	solid, solid phase extraction (C18)	acetonitrile (80%)	sulfadimethoxine	Q Exactive|MS:1001911	electrospray ionization (positive)	reverse phase (C18)	P610181-11T-001	not specified	not specified	not specified	not specified	not specified	not specified	not specified	02/16/2022 - 02/18/2022	United States of America	not specified	not specified	not specified	not specified	MSV000088742_P610181-11T-001	not specified	not applicable	not applicable	S-273	Streptomyces sp.	USA	soil	ISP-2
MSV000088742	MSV000088742_PLT1_F10.mzML	culture_bacterial	culture_bacterial	42236|Streptomyces diastatochromogenes	2022	solid, solid phase extraction (C18)	acetonitrile (80%)	sulfadimethoxine	Q Exactive|MS:1001911	electrospray ionization (positive)	reverse phase (C18)	P610182-11V-001	not specified	not specified	not specified	not specified	not specified	not specified	not specified	02/16/2022 - 02/18/2022	United States of America	not specified	not specified	not specified	not specified	MSV000088742_P610182-11V-001	not specified	not applicable	not applicable	B-16269	Streptomyces diastatochromogenes	Hungary	recultivated soil on surface coal mine	ISP-2
MSV000088742	MSV000088742_PLT1_G10.mzML	culture_bacterial	culture_bacterial	67263|Streptomyces griseus subsp. griseus	2022	solid, solid phase extraction (C18)	acetonitrile (80%)	sulfadimethoxine	Q Exactive|MS:1001911	electrospray ionization (positive)	reverse phase (C18)	P610183-11X-001	not specified	not specified	not specified	not specified	not specified	not specified	not specified	02/16/2022 - 02/18/2022	United States of America	not specified	not specified	not specified	not specified	MSV000088742_P610183-11X-001	not specified	not applicable	not applicable	S-1932	Streptomyces griseus subsp. griseus	not specified	not specified	ISP-2
MSV000088742	MSV000088742_PLT1_H10.mzML	culture_bacterial	culture_bacterial	1931|Streptomyces sp.	2022	solid, solid phase extraction (C18)	acetonitrile (80%)	sulfadimethoxine	Q Exactive|MS:1001911	electrospray ionization (positive)	reverse phase (C18)	P610184-11Z-001	not specified	not specified	not specified	not specified	not specified	not specified	not specified	02/16/2022 - 02/18/2022	United States of America	not specified	not specified	not specified	not specified	MSV000088742_P610184-11Z-001	not specified	not applicable	not applicable	S-1595	Streptomyces sp.	not specified	not specified	ISP-2
MSV000088742	MSV000088742_PLT1_A11.mzML	culture_bacterial	culture_bacterial	1933|Streptoalloteichus tenebrarius	2022	solid, solid phase extraction (C18)	acetonitrile (80%)	sulfadimethoxine	Q Exactive|MS:1001911	electrospray ionization (positive)	reverse phase (C18)	P610185-11B-001	not specified	not specified	not specified	not specified	not specified	not specified	not specified	02/16/2022 - 02/18/2022	United States of America	not specified	not specified	not specified	not specified	MSV000088742_P610185-11B-001	not specified	not applicable	not applicable	B-12390	Streptoalloteichus tenebrarius	not specified	not specified	ISP-2
MSV000088742	MSV000088742_PLT1_B11.mzML	culture_bacterial	culture_bacterial	58340|Streptomyces lavendulae subsp. lavendulae	2022	solid, solid phase extraction (C18)	acetonitrile (80%)	sulfadimethoxine	Q Exactive|MS:1001911	electrospray ionization (positive)	reverse phase (C18)	P610186-11D-001	not specified	not specified	not specified	not specified	not specified	not specified	not specified	02/16/2022 - 02/18/2022	United States of America	not specified	not specified	not specified	not specified	MSV000088742_P610186-11D-001	not specified	not applicable	not applicable	B-2510	Streptomyces lavendulae subsp. lavendulae	not specified	not specified	ISP-2
MSV000088742	MSV000088742_PLT1_C11.mzML	culture_bacterial	culture_bacterial	173862|Streptomyces viridoflavus	2022	solid, solid phase extraction (C18)	acetonitrile (80%)	sulfadimethoxine	Q Exactive|MS:1001911	electrospray ionization (positive)	reverse phase (C18)	P610187-11F-001	not specified	not specified	not specified	not specified	not specified	not specified	not specified	02/16/2022 - 02/18/2022	United States of America	not specified	not specified	not specified	not specified	MSV000088742_P610187-11F-001	not specified	not applicable	not applicable	B-8157	Streptomyces viridoflavus	not specified	not specified	ISP-2
MSV000088742	MSV000088742_PLT1_D11.mzML	culture_bacterial	culture_bacterial	1890|Streptomyces antibioticus subsp. antibioticus	2022	solid, solid phase extraction (C18)	acetonitrile (80%)	sulfadimethoxine	Q Exactive|MS:1001911	electrospray ionization (positive)	reverse phase (C18)	P610188-11H-001	not specified	not specified	not specified	not specified	not specified	not specified	not specified	02/16/2022 - 02/18/2022	United States of America	not specified	not specified	not specified	not specified	MSV000088742_P610188-11H-001	not specified	not applicable	not applicable	WC-3435M1	Streptomyces antibioticus subsp. antibioticus	not specified	not specified	ISP-2
MSV000088742	MSV000088742_PLT1_E11.mzML	culture_bacterial	culture_bacterial	42237|Streptomyces eurythermus	2022	solid, solid phase extraction (C18)	acetonitrile (80%)	sulfadimethoxine	Q Exactive|MS:1001911	electrospray ionization (positive)	reverse phase (C18)	P610189-11J-001	not specified	not specified	not specified	not specified	not specified	not specified	not specified	02/16/2022 - 02/18/2022	United States of America	not specified	not specified	not specified	not specified	MSV000088742_P610189-11J-001	not specified	not applicable	not applicable	ISP-5014	Streptomyces eurythermus	Angola	soil	ISP-2
MSV000088742	MSV000088742_PLT1_F11.mzML	culture_bacterial	culture_bacterial	1931|Streptomyces sp.	2022	solid, solid phase extraction (C18)	acetonitrile (80%)	sulfadimethoxine	Q Exactive|MS:1001911	electrospray ionization (positive)	reverse phase (C18)	P610190-11K-001	not specified	not specified	not specified	not specified	not specified	not specified	not specified	02/16/2022 - 02/18/2022	United States of America	not specified	not specified	not specified	not specified	MSV000088742_P610190-11K-001	not specified	not applicable	not applicable	F-4751	Streptomyces sp.	not specified	not specified	ISP-2
MSV000088742	MSV000088742_PLT1_G11.mzML	culture_bacterial	culture_bacterial	67350|Streptomyces pseudovenezuelae	2022	solid, solid phase extraction (C18)	acetonitrile (80%)	sulfadimethoxine	Q Exactive|MS:1001911	electrospray ionization (positive)	reverse phase (C18)	P610191-11M-001	not specified	not specified	not specified	not specified	not specified	not specified	not specified	02/16/2022 - 02/18/2022	United States of America	not specified	not specified	not specified	not specified	MSV000088742_P610191-11M-001	not specified	not applicable	not applicable	ISP-5212	Streptomyces pseudovenezuelae	not specified	not specified	ISP-2
MSV000088742	MSV000088742_PLT1_H11.mzML	culture_bacterial	culture_bacterial	67263|Streptomyces griseus subsp.griseus	2022	solid, solid phase extraction (C18)	acetonitrile (80%)	sulfadimethoxine	Q Exactive|MS:1001911	electrospray ionization (positive)	reverse phase (C18)	P610192-11Q-001	not specified	not specified	not specified	not specified	not specified	not specified	not specified	02/16/2022 - 02/18/2022	United States of America	not specified	not specified	not specified	not specified	MSV000088742_P610192-11Q-001	not specified	not applicable	not applicable	F-2302	Streptomyces griseus subsp.griseus	not specified	not specified	ISP-2
MSV000088742	MSV000088742_PLT1_A12.mzML	culture_bacterial	culture_bacterial	68254|Streptomyces phaeofaciens	2022	solid, solid phase extraction (C18)	acetonitrile (80%)	sulfadimethoxine	Q Exactive|MS:1001911	electrospray ionization (positive)	reverse phase (C18)	P610193-11S-001	not specified	not specified	not specified	not specified	not specified	not specified	not specified	02/16/2022 - 02/18/2022	United States of America	not specified	not specified	not specified	not specified	MSV000088742_P610193-11S-001	not specified	not applicable	not applicable	B-1516	Streptomyces phaeofaciens	not specified	not specified	ISP-2
MSV000088742	MSV000088742_PLT1_B12.mzML	culture_bacterial	culture_bacterial	1931|Streptomyces sp.	2022	solid, solid phase extraction (C18)	acetonitrile (80%)	sulfadimethoxine	Q Exactive|MS:1001911	electrospray ionization (positive)	reverse phase (C18)	P610194-11U-001	not specified	not specified	not specified	not specified	not specified	not specified	not specified	02/16/2022 - 02/18/2022	United States of America	not specified	not specified	not specified	not specified	MSV000088742_P610194-11U-001	not specified	not applicable	not applicable	F-3244	Streptomyces sp.	not specified	not specified	ISP-2
MSV000088742	MSV000088742_PLT1_C12.mzML	culture_bacterial	culture_bacterial	1931|Streptomyces sp.	2022	solid, solid phase extraction (C18)	acetonitrile (80%)	sulfadimethoxine	Q Exactive|MS:1001911	electrospray ionization (positive)	reverse phase (C18)	P610195-11W-001	not specified	not specified	not specified	not specified	not specified	not specified	not specified	02/16/2022 - 02/18/2022	United States of America	not specified	not specified	not specified	not specified	MSV000088742_P610195-11W-001	not specified	not applicable	not applicable	F-5220	Streptomyces sp.	not specified	not specified	ISP-2
MSV000088742	MSV000088742_PLT1_D12.mzML	culture_bacterial	culture_bacterial	1931|Streptomyces sp.	2022	solid, solid phase extraction (C18)	acetonitrile (80%)	sulfadimethoxine	Q Exactive|MS:1001911	electrospray ionization (positive)	reverse phase (C18)	P610196-11Y-001	not specified	not specified	not specified	not specified	not specified	not specified	not specified	02/16/2022 - 02/18/2022	United States of America	not specified	not specified	not specified	not specified	MSV000088742_P610196-11Y-001	not specified	not applicable	not applicable	F-2650	Streptomyces sp.	not specified	not specified	ISP-2
MSV000088742	MSV000088742_PLT1_E12.mzML	culture_bacterial	culture_bacterial	132474|Streptomyces rimosus subsp. rimosus	2022	solid, solid phase extraction (C18)	acetonitrile (80%)	sulfadimethoxine	Q Exactive|MS:1001911	electrospray ionization (positive)	reverse phase (C18)	P610197-11A-001	not specified	not specified	not specified	not specified	not specified	not specified	not specified	02/16/2022 - 02/18/2022	United States of America	not specified	not specified	not specified	not specified	MSV000088742_P610197-11A-001	not specified	not applicable	not applicable	WC-3907	Streptomyces rimosus subsp. rimosus	not specified	not specified	ISP-2
MSV000088742	MSV000088742_PLT1_F12.mzML	culture_bacterial	culture_bacterial	1931|Streptomyces sp.	2022	solid, solid phase extraction (C18)	acetonitrile (80%)	sulfadimethoxine	Q Exactive|MS:1001911	electrospray ionization (positive)	reverse phase (C18)	P610198-11C-001	not specified	not specified	not specified	not specified	not specified	not specified	not specified	02/16/2022 - 02/18/2022	United States of America	not specified	not specified	not specified	not specified	MSV000088742_P610198-11C-001	not specified	not applicable	not applicable	S-690	Streptomyces sp.	not specified	not specified	ISP-2
MSV000088742	MSV000088742_PLT1_G12.mzML	culture_bacterial	culture_bacterial	68195|Streptomyces ehimensis	2022	solid, solid phase extraction (C18)	acetonitrile (80%)	sulfadimethoxine	Q Exactive|MS:1001911	electrospray ionization (positive)	reverse phase (C18)	P610199-11E-001	not specified	not specified	not specified	not specified	not specified	not specified	not specified	02/16/2022 - 02/18/2022	United States of America	not specified	not specified	not specified	not specified	MSV000088742_P610199-11E-001	not specified	not applicable	not applicable	B-1967	Streptomyces ehimensis	Japan	soil	ISP-2
MSV000088742	MSV000088742_PLT2_A1.mzML	culture_bacterial	culture_bacterial	36817|Streptomyces pseudogriseolus	2022	solid material, dried	methanol (100%)	sulfadimethoxine	Q Exactive|MS:1001911	electrospray ionization (positive)	reverse phase (C18)	P610105-11L-002	not specified	not specified	not specified	not specified	not specified	not specified	not specified	02/16/2022 - 02/18/2022	United States of America	not specified	not specified	not specified	not specified	MSV000088742_P610105-11L-002	not specified	not applicable	not applicable	B-590	Streptomyces pseudogriseolus	not specified	not specified	ISP-2
MSV000088742	MSV000088742_PLT2_B1.mzML	culture_bacterial	culture_bacterial	1821|Nocardia sp.	2022	solid material, dried	methanol (100%)	sulfadimethoxine	Q Exactive|MS:1001911	electrospray ionization (positive)	reverse phase (C18)	P610106-11N-002	not specified	not specified	not specified	not specified	not specified	not specified	not specified	02/16/2022 - 02/18/2022	United States of America	not specified	not specified	not specified	not specified	MSV000088742_P610106-11N-002	not specified	not applicable	not applicable	WC-3655	Nocardia sp.	not specified	not specified	ISP-2
MSV000088742	MSV000088742_PLT2_C1.mzML	culture_bacterial	culture_bacterial	58340|Streptomyces lavendulae subsp. Lavendulae	2022	solid material, dried	methanol (100%)	sulfadimethoxine	Q Exactive|MS:1001911	electrospray ionization (positive)	reverse phase (C18)	P610107-11P-002	not specified	not specified	not specified	not specified	not specified	not specified	not specified	02/16/2022 - 02/18/2022	United States of America	not specified	not specified	not specified	not specified	MSV000088742_P610107-11P-002	not specified	not applicable	not applicable	S-1489	Streptomyces lavendulae subsp. Lavendulae	not specified	not specified	ISP-2
MSV000088742	MSV000088742_PLT2_D1.mzML	culture_bacterial	culture_bacterial	1938|Streptomyces viridochromogenes	2022	solid material, dried	methanol (100%)	sulfadimethoxine	Q Exactive|MS:1001911	electrospray ionization (positive)	reverse phase (C18)	P610108-11R-002	not specified	not specified	not specified	not specified	not specified	not specified	not specified	02/16/2022 - 02/18/2022	United States of America	not specified	not specified	not specified	not specified	MSV000088742_P610108-11R-002	not specified	not applicable	not applicable	F-3154	Streptomyces viridochromogenes	not specified	not specified	ISP-2
MSV000088742	MSV000088742_PLT2_E1.mzML	culture_bacterial	culture_bacterial	146819|Streptomyces europaeiscabiei	2022	solid material, dried	methanol (100%)	sulfadimethoxine	Q Exactive|MS:1001911	electrospray ionization (positive)	reverse phase (C18)	P610110-11V-002	not specified	not specified	not specified	not specified	not specified	not specified	not specified	02/16/2022 - 02/18/2022	United States of America	not specified	not specified	not specified	not specified	MSV000088742_P610110-11V-002	not specified	not applicable	not applicable	S-1309	Streptomyces europaeiscabiei	not specified	not specified	ISP-2
MSV000088742	MSV000088742_PLT2_F1.mzML	culture_bacterial	culture_bacterial	1931|Streptomyces sp.	2022	solid material, dried	methanol (100%)	sulfadimethoxine	Q Exactive|MS:1001911	electrospray ionization (positive)	reverse phase (C18)	P610109-11T-002	not specified	not specified	not specified	not specified	not specified	not specified	not specified	02/16/2022 - 02/18/2022	United States of America	not specified	not specified	not specified	not specified	MSV000088742_P610109-11T-002	not specified	not applicable	not applicable	B-24083	Streptomyces sp.	USA	potato	ISP-2
MSV000088742	MSV000088742_PLT2_G1.mzML	culture_bacterial	culture_bacterial	1931|Streptomyces sp.	2022	solid material, dried	methanol (100%)	sulfadimethoxine	Q Exactive|MS:1001911	electrospray ionization (positive)	reverse phase (C18)	P610111-11X-002	not specified	not specified	not specified	not specified	not specified	not specified	not specified	02/16/2022 - 02/18/2022	United States of America	not specified	not specified	not specified	not specified	MSV000088742_P610111-11X-002	not specified	not applicable	not applicable	S-578	Streptomyces sp.	USA	soil	ISP-2
MSV000088742	MSV000088742_PLT2_H1.mzML	culture_bacterial	culture_bacterial	not specified|Microbispora ubonratchathaniensis	2022	solid material, dried	methanol (100%)	sulfadimethoxine	Q Exactive|MS:1001911	electrospray ionization (positive)	reverse phase (C18)	P610112-11Z-002	not specified	not specified	not specified	not specified	not specified	not specified	not specified	02/16/2022 - 02/18/2022	United States of America	not specified	not specified	not specified	not specified	MSV000088742_P610112-11Z-002	not specified	not applicable	not applicable	B-65340	Microbispora ubonratchathaniensis	not specified	not specified	ISP-2
MSV000088742	MSV000088742_PLT2_A2.mzML	culture_bacterial	culture_bacterial	1931|Streptomyces sp.	2022	solid material, dried	methanol (100%)	sulfadimethoxine	Q Exactive|MS:1001911	electrospray ionization (positive)	reverse phase (C18)	P610113-11B-002	not specified	not specified	not specified	not specified	not specified	not specified	not specified	02/16/2022 - 02/18/2022	United States of America	not specified	not specified	not specified	not specified	MSV000088742_P610113-11B-002	not specified	not applicable	not applicable	F-3190	Streptomyces sp.	not specified	not specified	ISP-2
MSV000088742	MSV000088742_PLT2_B2.mzML	culture_bacterial	culture_bacterial	1931|Streptomyces sp.	2022	solid material, dried	methanol (100%)	sulfadimethoxine	Q Exactive|MS:1001911	electrospray ionization (positive)	reverse phase (C18)	P610114-11D-002	not specified	not specified	not specified	not specified	not specified	not specified	not specified	02/16/2022 - 02/18/2022	United States of America	not specified	not specified	not specified	not specified	MSV000088742_P610114-11D-002	not specified	not applicable	not applicable	S-1254	Streptomyces sp.	not specified	not specified	ISP-2
MSV000088742	MSV000088742_PLT2_C2.mzML	culture_bacterial	culture_bacterial	67263|Streptomyces griseus subsp. griseus	2022	solid material, dried	methanol (100%)	sulfadimethoxine	Q Exactive|MS:1001911	electrospray ionization (positive)	reverse phase (C18)	P610115-11F-002	not specified	not specified	not specified	not specified	not specified	not specified	not specified	02/16/2022 - 02/18/2022	United States of America	not specified	not specified	not specified	not specified	MSV000088742_P610115-11F-002	not specified	not applicable	not applicable	F-2330	Streptomyces griseus subsp. griseus	not specified	not specified	ISP-2
MSV000088742	MSV000088742_PLT2_D2.mzML	culture_bacterial	culture_bacterial	67263|Streptomyces griseus subsp. griseus	2022	solid material, dried	methanol (100%)	sulfadimethoxine	Q Exactive|MS:1001911	electrospray ionization (positive)	reverse phase (C18)	P610116-11H-002	not specified	not specified	not specified	not specified	not specified	not specified	not specified	02/16/2022 - 02/18/2022	United States of America	not specified	not specified	not specified	not specified	MSV000088742_P610116-11H-002	not specified	not applicable	not applicable	F-5488	Streptomyces griseus subsp. griseus	not specified	not specified	ISP-2
MSV000088742	MSV000088742_PLT2_E2.mzML	culture_bacterial	culture_bacterial	1931|Streptomyces sp.	2022	solid material, dried	methanol (100%)	sulfadimethoxine	Q Exactive|MS:1001911	electrospray ionization (positive)	reverse phase (C18)	P610117-11J-002	not specified	not specified	not specified	not specified	not specified	not specified	not specified	02/16/2022 - 02/18/2022	United States of America	not specified	not specified	not specified	not specified	MSV000088742_P610117-11J-002	not specified	not applicable	not applicable	F-5930	Streptomyces sp.	not specified	not specified	ISP-2
MSV000088742	MSV000088742_PLT2_F2.mzML	culture_bacterial	culture_bacterial	1931|Streptomyces sp.	2022	solid material, dried	methanol (100%)	sulfadimethoxine	Q Exactive|MS:1001911	electrospray ionization (positive)	reverse phase (C18)	P610118-11K-002	not specified	not specified	not specified	not specified	not specified	not specified	not specified	02/16/2022 - 02/18/2022	United States of America	not specified	not specified	not specified	not specified	MSV000088742_P610118-11K-002	not specified	not applicable	not applicable	WC-3605	Streptomyces sp.	not specified	not specified	ISP-2
MSV000088742	MSV000088742_PLT2_G2.mzML	culture_bacterial	culture_bacterial	1931|Streptomyces sp.	2022	solid material, dried	methanol (100%)	sulfadimethoxine	Q Exactive|MS:1001911	electrospray ionization (positive)	reverse phase (C18)	P610119-11M-002	not specified	not specified	not specified	not specified	not specified	not specified	not specified	02/16/2022 - 02/18/2022	United States of America	not specified	not specified	not specified	not specified	MSV000088742_P610119-11M-002	not specified	not applicable	not applicable	F-3756	Streptomyces sp.	not specified	not specified	ISP-2
MSV000088742	MSV000088742_PLT2_H2.mzML	culture_bacterial	culture_bacterial	1931|Streptomyces sp.	2022	solid material, dried	methanol (100%)	sulfadimethoxine	Q Exactive|MS:1001911	electrospray ionization (positive)	reverse phase (C18)	P610120-11Q-002	not specified	not specified	not specified	not specified	not specified	not specified	not specified	02/16/2022 - 02/18/2022	United States of America	not specified	not specified	not specified	not specified	MSV000088742_P610120-11Q-002	not specified	not applicable	not applicable	B-1461	Streptomyces sp.	not specified	not specified	ISP-2
MSV000088742	MSV000088742_PLT2_A3.mzML	culture_bacterial	culture_bacterial	not specified|Streptomyces maizeus	2022	solid material, dried	methanol (100%)	sulfadimethoxine	Q Exactive|MS:1001911	electrospray ionization (positive)	reverse phase (C18)	P610121-11S-002	not specified	not specified	not specified	not specified	not specified	not specified	not specified	02/16/2022 - 02/18/2022	United States of America	not specified	not specified	not specified	not specified	MSV000088742_P610121-11S-002	not specified	not applicable	not applicable	3508	Streptomyces maizeus	not specified	not specified	ISP-2
MSV000088742	MSV000088742_PLT2_B3.mzML	culture_bacterial	culture_bacterial	1931|Streptomyces sp.	2022	solid material, dried	methanol (100%)	sulfadimethoxine	Q Exactive|MS:1001911	electrospray ionization (positive)	reverse phase (C18)	P610122-11U-002	not specified	not specified	not specified	not specified	not specified	not specified	not specified	02/16/2022 - 02/18/2022	United States of America	not specified	not specified	not specified	not specified	MSV000088742_P610122-11U-002	not specified	not applicable	not applicable	F-3049	Streptomyces sp.	not specified	not specified	ISP-2
MSV000088742	MSV000088742_PLT2_C3.mzML	culture_bacterial	culture_bacterial	1931|Streptomyces sp.	2022	solid material, dried	methanol (100%)	sulfadimethoxine	Q Exactive|MS:1001911	electrospray ionization (positive)	reverse phase (C18)	P610123-11W-002	not specified	not specified	not specified	not specified	not specified	not specified	not specified	02/16/2022 - 02/18/2022	United States of America	not specified	not specified	not specified	not specified	MSV000088742_P610123-11W-002	not specified	not applicable	not applicable	B-2623	Streptomyces sp.	not specified	not specified	ISP-2
MSV000088742	MSV000088742_PLT2_D3.mzML	culture_bacterial	culture_bacterial	1931|Streptomyces sp.	2022	solid material, dried	methanol (100%)	sulfadimethoxine	Q Exactive|MS:1001911	electrospray ionization (positive)	reverse phase (C18)	P610124-11Y-002	not specified	not specified	not specified	not specified	not specified	not specified	not specified	02/16/2022 - 02/18/2022	United States of America	not specified	not specified	not specified	not specified	MSV000088742_P610124-11Y-002	not specified	not applicable	not applicable	F-5213	Streptomyces sp.	not specified	not specified	ISP-2
MSV000088742	MSV000088742_PLT2_E3.mzML	culture_bacterial	culture_bacterial	1902|Streptomyces coelicolor subspecies coelicolor	2022	solid material, dried	methanol (100%)	sulfadimethoxine	Q Exactive|MS:1001911	electrospray ionization (positive)	reverse phase (C18)	P610125-11A-002	not specified	not specified	not specified	not specified	not specified	not specified	not specified	02/16/2022 - 02/18/2022	United States of America	not specified	not specified	not specified	not specified	MSV000088742_P610125-11A-002	not specified	not applicable	not applicable	WC-3740(3)	Streptomyces coelicolor subsp. coelicolor	not specified	not specified	ISP-2
MSV000088742	MSV000088742_PLT2_F3.mzML	culture_bacterial	culture_bacterial	1931|Streptomyces sp.	2022	solid material, dried	methanol (100%)	sulfadimethoxine	Q Exactive|MS:1001911	electrospray ionization (positive)	reverse phase (C18)	P610126-11C-002	not specified	not specified	not specified	not specified	not specified	not specified	not specified	02/16/2022 - 02/18/2022	United States of America	not specified	not specified	not specified	not specified	MSV000088742_P610126-11C-002	not specified	not applicable	not applicable	F-2988	Streptomyces sp.	not specified	not specified	ISP-2
MSV000088742	MSV000088742_PLT2_G3.mzML	culture_bacterial	culture_bacterial	1916|Streptomyces lividans	2022	solid material, dried	methanol (100%)	sulfadimethoxine	Q Exactive|MS:1001911	electrospray ionization (positive)	reverse phase (C18)	P610127-11E-002	not specified	not specified	not specified	not specified	not specified	not specified	not specified	02/16/2022 - 02/18/2022	United States of America	not specified	not specified	not specified	not specified	MSV000088742_P610127-11E-002	not specified	not applicable	not applicable	15880	Streptomyces lividans	not specified	not specified	ISP-2
MSV000088742	MSV000088742_PLT2_H3.mzML	culture_bacterial	culture_bacterial	42684|Streptomyces collinus	2022	solid material, dried	methanol (100%)	sulfadimethoxine	Q Exactive|MS:1001911	electrospray ionization (positive)	reverse phase (C18)	P610128-11G-002	not specified	not specified	not specified	not specified	not specified	not specified	not specified	02/16/2022 - 02/18/2022	United States of America	not specified	not specified	not specified	not specified	MSV000088742_P610128-11G-002	not specified	not applicable	not applicable	5332	Streptomyces collinus	not specified	not specified	ISP-2
MSV000088742	MSV000088742_PLT2_A4.mzML	culture_bacterial	culture_bacterial	1968|Streptomyces cellulosae	2022	solid material, dried	methanol (100%)	sulfadimethoxine	Q Exactive|MS:1001911	electrospray ionization (positive)	reverse phase (C18)	P610129-11L-002	not specified	not specified	not specified	not specified	not specified	not specified	not specified	02/16/2022 - 02/18/2022	United States of America	not specified	not specified	not specified	not specified	MSV000088742_P610129-11L-002	not specified	not applicable	not applicable	B-2687	Streptomyces cellulosae	not specified	not specified	ISP-2
MSV000088742	MSV000088742_PLT2_B4.mzML	culture_bacterial	culture_bacterial	97405|Streptoverticillium kitasatoense	2022	solid material, dried	methanol (100%)	sulfadimethoxine	Q Exactive|MS:1001911	electrospray ionization (positive)	reverse phase (C18)	P610130-11N-002	not specified	not specified	not specified	not specified	not specified	not specified	not specified	02/16/2022 - 02/18/2022	United States of America	not specified	not specified	not specified	not specified	MSV000088742_P610130-11N-002	not specified	not applicable	not applicable	2486	Streptoverticillium kitasatoense	not specified	not specified	ISP-2
MSV000088742	MSV000088742_PLT2_C4.mzML	culture_bacterial	culture_bacterial	67263|Streptomyces griseus subsp. griseus	2022	solid material, dried	methanol (100%)	sulfadimethoxine	Q Exactive|MS:1001911	electrospray ionization (positive)	reverse phase (C18)	P610131-11P-002	not specified	not specified	not specified	not specified	not specified	not specified	not specified	02/16/2022 - 02/18/2022	United States of America	not specified	not specified	not specified	not specified	MSV000088742_P610131-11P-002	not specified	not applicable	not applicable	WC-3512	Streptomyces griseus subsp. griseus	not specified	not specified	ISP-2
MSV000088742	MSV000088742_PLT2_D4.mzML	culture_bacterial	culture_bacterial	1931|Streptomyces sp.	2022	solid material, dried	methanol (100%)	sulfadimethoxine	Q Exactive|MS:1001911	electrospray ionization (positive)	reverse phase (C18)	P610132-11R-002	not specified	not specified	not specified	not specified	not specified	not specified	not specified	02/16/2022 - 02/18/2022	United States of America	not specified	not specified	not specified	not specified	MSV000088742_P610132-11R-002	not specified	not applicable	not applicable	F-2539	Streptomyces sp.	not specified	not specified	ISP-2
MSV000088742	MSV000088742_PLT2_E4.mzML	culture_bacterial	culture_bacterial	1931|Streptomyces sp.	2022	solid material, dried	methanol (100%)	sulfadimethoxine	Q Exactive|MS:1001911	electrospray ionization (positive)	reverse phase (C18)	P610133-11T-002	not specified	not specified	not specified	not specified	not specified	not specified	not specified	02/16/2022 - 02/18/2022	United States of America	not specified	not specified	not specified	not specified	MSV000088742_P610133-11T-002	not specified	not applicable	not applicable	S-515	Streptomyces sp.	not specified	not specified	ISP-2
MSV000088742	MSV000088742_PLT2_F4.mzML	culture_bacterial	culture_bacterial	1935|Streptomyces violaceoruber	2022	solid material, dried	methanol (100%)	sulfadimethoxine	Q Exactive|MS:1001911	electrospray ionization (positive)	reverse phase (C18)	P610134-11V-002	not specified	not specified	not specified	not specified	not specified	not specified	not specified	02/16/2022 - 02/18/2022	United States of America	not specified	not specified	not specified	not specified	MSV000088742_P610134-11V-002	not specified	not applicable	not applicable	ISP-5439	Streptomyces violaceoruber	not specified	not specified	ISP-2
MSV000088742	MSV000088742_PLT2_G4.mzML	culture_bacterial	culture_bacterial	1931|Streptomyces sp.	2022	solid material, dried	methanol (100%)	sulfadimethoxine	Q Exactive|MS:1001911	electrospray ionization (positive)	reverse phase (C18)	P610135-11X-002	not specified	not specified	not specified	not specified	not specified	not specified	not specified	02/16/2022 - 02/18/2022	United States of America	not specified	not specified	not specified	not specified	MSV000088742_P610135-11X-002	not specified	not applicable	not applicable	F-3223	Streptomyces sp.	USA	soil	ISP-2
MSV000088742	MSV000088742_PLT2_H4.mzML	culture_bacterial	culture_bacterial	not specified|not specified	2022	solid material, dried	methanol (100%)	sulfadimethoxine	Q Exactive|MS:1001911	electrospray ionization (positive)	reverse phase (C18)	P610136-11Z-002	not specified	not specified	not specified	not specified	not specified	not specified	not specified	02/16/2022 - 02/18/2022	United States of America	not specified	not specified	not specified	not specified	MSV000088742_P610136-11Z-002	not specified	not applicable	not applicable	S-6	not specified	not specified	not specified	ISP-2
MSV000088742	MSV000088742_PLT2_A5.mzML	culture_bacterial	culture_bacterial	1931|Streptomyces sp.	2022	solid material, dried	methanol (100%)	sulfadimethoxine	Q Exactive|MS:1001911	electrospray ionization (positive)	reverse phase (C18)	P610137-11B-002	not specified	not specified	not specified	not specified	not specified	not specified	not specified	02/16/2022 - 02/18/2022	United States of America	not specified	not specified	not specified	not specified	MSV000088742_P610137-11B-002	not specified	not applicable	not applicable	F-5038	Streptomyces sp.	USA	Norris Farms feed lot waste	ISP-2
MSV000088742	MSV000088742_PLT2_B5.mzML	culture_bacterial	culture_bacterial	1931|Streptomyces sp.	2022	solid material, dried	methanol (100%)	sulfadimethoxine	Q Exactive|MS:1001911	electrospray ionization (positive)	reverse phase (C18)	P610138-11D-002	not specified	not specified	not specified	not specified	not specified	not specified	not specified	02/16/2022 - 02/18/2022	United States of America	not specified	not specified	not specified	not specified	MSV000088742_P610138-11D-002	not specified	not applicable	not applicable	WC-3790	Streptomyces sp.	not specified	not specified	ISP-2
MSV000088742	MSV000088742_PLT2_C5.mzML	culture_bacterial	culture_bacterial	1931|Streptomyces sp.	2022	solid material, dried	methanol (100%)	sulfadimethoxine	Q Exactive|MS:1001911	electrospray ionization (positive)	reverse phase (C18)	P610139-11F-002	not specified	not specified	not specified	not specified	not specified	not specified	not specified	02/16/2022 - 02/18/2022	United States of America	not specified	not specified	not specified	not specified	MSV000088742_P610139-11F-002	not specified	not applicable	not applicable	S-1235	Streptomyces sp.	not specified	not specified	ISP-2
MSV000088742	MSV000088742_PLT2_D5.mzML	culture_bacterial	culture_bacterial	1931|Streptomyces sp.	2022	solid material, dried	methanol (100%)	sulfadimethoxine	Q Exactive|MS:1001911	electrospray ionization (positive)	reverse phase (C18)	P610140-11H-002	not specified	not specified	not specified	not specified	not specified	not specified	not specified	02/16/2022 - 02/18/2022	United States of America	not specified	not specified	not specified	not specified	MSV000088742_P610140-11H-002	not specified	not applicable	not applicable	S-779	Streptomyces sp.	USA	soil	ISP-2
MSV000088742	MSV000088742_PLT2_E5.mzML	culture_bacterial	culture_bacterial	not specified|Streptomyces virginiae subsp. virginiae	2022	solid material, dried	methanol (100%)	sulfadimethoxine	Q Exactive|MS:1001911	electrospray ionization (positive)	reverse phase (C18)	P610141-11J-002	not specified	not specified	not specified	not specified	not specified	not specified	not specified	02/16/2022 - 02/18/2022	United States of America	not specified	not specified	not specified	not specified	MSV000088742_P610141-11J-002	not specified	not applicable	not applicable	B-8091	Streptomyces virginiae subsp. virginiae	not specified	not specified	ISP-2
MSV000088742	MSV000088742_PLT2_F5.mzML	culture_bacterial	culture_bacterial	not specified|Streptoverticillium species	2022	solid material, dried	methanol (100%)	sulfadimethoxine	Q Exactive|MS:1001911	electrospray ionization (positive)	reverse phase (C18)	P610142-11K-002	not specified	not specified	not specified	not specified	not specified	not specified	not specified	02/16/2022 - 02/18/2022	United States of America	not specified	not specified	not specified	not specified	MSV000088742_P610142-11K-002	not specified	not applicable	not applicable	F-2781	Streptoverticillium sp.	not specified	not specified	ISP-2
MSV000088742	MSV000088742_PLT2_G5.mzML	culture_bacterial	culture_bacterial	1931|Streptomyces sp.	2022	solid material, dried	methanol (100%)	sulfadimethoxine	Q Exactive|MS:1001911	electrospray ionization (positive)	reverse phase (C18)	P610143-11M-002	not specified	not specified	not specified	not specified	not specified	not specified	not specified	02/16/2022 - 02/18/2022	United States of America	not specified	not specified	not specified	not specified	MSV000088742_P610143-11M-002	not specified	not applicable	not applicable	S-1482	Streptomyces sp.	not specified	not specified	ISP-2
MSV000088742	MSV000088742_PLT2_H5.mzML	culture_bacterial	culture_bacterial	1931|Streptomyces sp.	2022	solid material, dried	methanol (100%)	sulfadimethoxine	Q Exactive|MS:1001911	electrospray ionization (positive)	reverse phase (C18)	P610144-11Q-002	not specified	not specified	not specified	not specified	not specified	not specified	not specified	02/16/2022 - 02/18/2022	United States of America	not specified	not specified	not specified	not specified	MSV000088742_P610144-11Q-002	not specified	not applicable	not applicable	B-16972	Streptomyces sp.	not specified	not specified	ISP-2
MSV000088742	MSV000088742_PLT2_A6.mzML	culture_bacterial	culture_bacterial	67274|Streptomyces argenteolus	2022	solid material, dried	methanol (100%)	sulfadimethoxine	Q Exactive|MS:1001911	electrospray ionization (positive)	reverse phase (C18)	P610145-11S-002	not specified	not specified	not specified	not specified	not specified	not specified	not specified	02/16/2022 - 02/18/2022	United States of America	not specified	not specified	not specified	not specified	MSV000088742_P610145-11S-002	not specified	not applicable	not applicable	F-3123	Streptomyces argenteolus	not specified	not specified	ISP-2
MSV000088742	MSV000088742_PLT2_B6.mzML	culture_bacterial	culture_bacterial	1931|Streptomyces sp.	2022	solid material, dried	methanol (100%)	sulfadimethoxine	Q Exactive|MS:1001911	electrospray ionization (positive)	reverse phase (C18)	P610146-11U-002	not specified	not specified	not specified	not specified	not specified	not specified	not specified	02/16/2022 - 02/18/2022	United States of America	not specified	not specified	not specified	not specified	MSV000088742_P610146-11U-002	not specified	not applicable	not applicable	F-2983	Streptomyces sp.	not specified	not specified	ISP-2
MSV000088742	MSV000088742_PLT2_C6.mzML	culture_bacterial	culture_bacterial	1931|Streptomyces sp.	2022	solid material, dried	methanol (100%)	sulfadimethoxine	Q Exactive|MS:1001911	electrospray ionization (positive)	reverse phase (C18)	P610147-11W-002	not specified	not specified	not specified	not specified	not specified	not specified	not specified	02/16/2022 - 02/18/2022	United States of America	not specified	not specified	not specified	not specified	MSV000088742_P610147-11W-002	not specified	not applicable	not applicable	S-1715	Streptomyces sp.	Germany	soil	ISP-2
MSV000088742	MSV000088742_PLT2_D6.mzML	culture_bacterial	culture_bacterial	1931|Streptomyces sp.	2022	solid material, dried	methanol (100%)	sulfadimethoxine	Q Exactive|MS:1001911	electrospray ionization (positive)	reverse phase (C18)	P610148-11Y-002	not specified	not specified	not specified	not specified	not specified	not specified	not specified	02/16/2022 - 02/18/2022	United States of America	not specified	not specified	not specified	not specified	MSV000088742_P610148-11Y-002	not specified	not applicable	not applicable	S-805	Streptomyces sp.	not specified	not specified	ISP-2
MSV000088742	MSV000088742_PLT2_E6.mzML	culture_bacterial	culture_bacterial	1931|Streptomyces sp.	2022	solid material, dried	methanol (100%)	sulfadimethoxine	Q Exactive|MS:1001911	electrospray ionization (positive)	reverse phase (C18)	P610149-11A-002	not specified	not specified	not specified	not specified	not specified	not specified	not specified	02/16/2022 - 02/18/2022	United States of America	not specified	not specified	not specified	not specified	MSV000088742_P610149-11A-002	not specified	not applicable	not applicable	S-509	Streptomyces sp.	not specified	not specified	ISP-2
MSV000088742	MSV000088742_PLT2_F6.mzML	culture_bacterial	culture_bacterial	1906|Streptomyces fradiae	2022	solid material, dried	methanol (100%)	sulfadimethoxine	Q Exactive|MS:1001911	electrospray ionization (positive)	reverse phase (C18)	P610150-11C-002	not specified	not specified	not specified	not specified	not specified	not specified	not specified	02/16/2022 - 02/18/2022	United States of America	not specified	not specified	not specified	not specified	MSV000088742_P610150-11C-002	not specified	not applicable	not applicable	ISP-5063	Streptomyces fradiae	not specified	not specified	ISP-2
MSV000088742	MSV000088742_PLT2_G6.mzML	culture_bacterial	culture_bacterial	285555|Streptomyces albosporeus subsp. labilomyceticus	2022	solid material, dried	methanol (100%)	sulfadimethoxine	Q Exactive|MS:1001911	electrospray ionization (positive)	reverse phase (C18)	P610151-11E-002	not specified	not specified	not specified	not specified	not specified	not specified	not specified	02/16/2022 - 02/18/2022	United States of America	not specified	not specified	not specified	not specified	MSV000088742_P610151-11E-002	not specified	not applicable	not applicable	B-24296	Streptomyces albosporeus subsp. labilomyceticus	not specified	not specified	ISP-2
MSV000088742	MSV000088742_PLT2_H6.mzML	culture_bacterial	culture_bacterial	1931|Streptomyces sp.	2022	solid material, dried	methanol (100%)	sulfadimethoxine	Q Exactive|MS:1001911	electrospray ionization (positive)	reverse phase (C18)	P610152-11G-002	not specified	not specified	not specified	not specified	not specified	not specified	not specified	02/16/2022 - 02/18/2022	United States of America	not specified	not specified	not specified	not specified	MSV000088742_P610152-11G-002	not specified	not applicable	not applicable	F-4067	Streptomyces sp.	not specified	not specified	ISP-2
MSV000088742	MSV000088742_PLT2_A7.mzML	culture_bacterial	culture_bacterial	not specified|Streptomyces granuloruber	2022	solid material, dried	methanol (100%)	sulfadimethoxine	Q Exactive|MS:1001911	electrospray ionization (positive)	reverse phase (C18)	P610153-11L-002	not specified	not specified	not specified	not specified	not specified	not specified	not specified	02/16/2022 - 02/18/2022	United States of America	not specified	not specified	not specified	not specified	MSV000088742_P610153-11L-002	not specified	not applicable	not applicable	12549	Streptomyces granuloruber	not specified	not specified	ISP-2
MSV000088742	MSV000088742_PLT2_B7.mzML	culture_bacterial	culture_bacterial	1931|Streptomyces sp.	2022	solid material, dried	methanol (100%)	sulfadimethoxine	Q Exactive|MS:1001911	electrospray ionization (positive)	reverse phase (C18)	P610154-11N-002	not specified	not specified	not specified	not specified	not specified	not specified	not specified	02/16/2022 - 02/18/2022	United States of America	not specified	not specified	not specified	not specified	MSV000088742_P610154-11N-002	not specified	not applicable	not applicable	S-1735	Streptomyces sp.	not specified	not specified	ISP-2
MSV000088742	MSV000088742_PLT2_C7.mzML	culture_bacterial	culture_bacterial	1931|Streptomyces sp.	2022	solid material, dried	methanol (100%)	sulfadimethoxine	Q Exactive|MS:1001911	electrospray ionization (positive)	reverse phase (C18)	P610155-11P-002	not specified	not specified	not specified	not specified	not specified	not specified	not specified	02/16/2022 - 02/18/2022	United States of America	not specified	not specified	not specified	not specified	MSV000088742_P610155-11P-002	not specified	not applicable	not applicable	S-1384	Streptomyces sp.	not specified	not specified	ISP-2
MSV000088742	MSV000088742_PLT2_D7.mzML	culture_bacterial	culture_bacterial	1931|Streptomyces sp.	2022	solid material, dried	methanol (100%)	sulfadimethoxine	Q Exactive|MS:1001911	electrospray ionization (positive)	reverse phase (C18)	P610156-11R-002	not specified	not specified	not specified	not specified	not specified	not specified	not specified	02/16/2022 - 02/18/2022	United States of America	not specified	not specified	not specified	not specified	MSV000088742_P610156-11R-002	not specified	not applicable	not applicable	B-2416	Streptomyces sp.	not specified	not specified	ISP-2
MSV000088742	MSV000088742_PLT2_E7.mzML	culture_bacterial	culture_bacterial	332591|Streptomyces rectiviolaceus	2022	solid material, dried	methanol (100%)	sulfadimethoxine	Q Exactive|MS:1001911	electrospray ionization (positive)	reverse phase (C18)	P610157-11T-002	not specified	not specified	not specified	not specified	not specified	not specified	not specified	02/16/2022 - 02/18/2022	United States of America	not specified	not specified	not specified	not specified	MSV000088742_P610157-11T-002	not specified	not applicable	not applicable	B-16374	Streptomyces rectiviolaceus	not specified	not specified	ISP-2
MSV000088742	MSV000088742_PLT2_F7.mzML	culture_bacterial	culture_bacterial	1931|Streptomyces sp.	2022	solid material, dried	methanol (100%)	sulfadimethoxine	Q Exactive|MS:1001911	electrospray ionization (positive)	reverse phase (C18)	P610158-11V-002	not specified	not specified	not specified	not specified	not specified	not specified	not specified	02/16/2022 - 02/18/2022	United States of America	not specified	not specified	not specified	not specified	MSV000088742_P610158-11V-002	not specified	not applicable	not applicable	S-1094	Streptomyces sp.	not specified	not specified	ISP-2
MSV000088742	MSV000088742_PLT2_G7.mzML	culture_bacterial	culture_bacterial	1931|Streptomyces sp.	2022	solid material, dried	methanol (100%)	sulfadimethoxine	Q Exactive|MS:1001911	electrospray ionization (positive)	reverse phase (C18)	P610159-11X-002	not specified	not specified	not specified	not specified	not specified	not specified	not specified	02/16/2022 - 02/18/2022	United States of America	not specified	not specified	not specified	not specified	MSV000088742_P610159-11X-002	not specified	not applicable	not applicable	F-2197	Streptomyces sp.	not specified	not specified	ISP-2
MSV000088742	MSV000088742_PLT2_H7.mzML	culture_bacterial	culture_bacterial	66867|Streptomyces albovinaceus	2022	solid material, dried	methanol (100%)	sulfadimethoxine	Q Exactive|MS:1001911	electrospray ionization (positive)	reverse phase (C18)	P610160-11Z-002	not specified	not specified	not specified	not specified	not specified	not specified	not specified	02/16/2022 - 02/18/2022	United States of America	not specified	not specified	not specified	not specified	MSV000088742_P610160-11Z-002	not specified	not applicable	not applicable	B-2566	Streptomyces albovinaceus	not specified	not specified	ISP-2
MSV000088742	MSV000088742_PLT2_A8.mzML	culture_bacterial	culture_bacterial	1931|Streptomyces sp.	2022	solid material, dried	methanol (100%)	sulfadimethoxine	Q Exactive|MS:1001911	electrospray ionization (positive)	reverse phase (C18)	P610161-11B-002	not specified	not specified	not specified	not specified	not specified	not specified	not specified	02/16/2022 - 02/18/2022	United States of America	not specified	not specified	not specified	not specified	MSV000088742_P610161-11B-002	not specified	not applicable	not applicable	S-132	Streptomyces sp.	USA	soil	ISP-2
MSV000088742	MSV000088742_PLT2_B8.mzML	culture_bacterial	culture_bacterial	1931|Streptomyces sp.	2022	solid material, dried	methanol (100%)	sulfadimethoxine	Q Exactive|MS:1001911	electrospray ionization (positive)	reverse phase (C18)	P610162-11D-002	not specified	not specified	not specified	not specified	not specified	not specified	not specified	02/16/2022 - 02/18/2022	United States of America	not specified	not specified	not specified	not specified	MSV000088742_P610162-11D-002	not specified	not applicable	not applicable	S-1653	Streptomyces sp.	not specified	not specified	ISP-2
MSV000088742	MSV000088742_PLT2_C8.mzML	culture_bacterial	culture_bacterial	1931|Streptomyces sp.	2022	solid material, dried	methanol (100%)	sulfadimethoxine	Q Exactive|MS:1001911	electrospray ionization (positive)	reverse phase (C18)	P610163-11F-002	not specified	not specified	not specified	not specified	not specified	not specified	not specified	02/16/2022 - 02/18/2022	United States of America	not specified	not specified	not specified	not specified	MSV000088742_P610163-11F-002	not specified	not applicable	not applicable	S-1777	Streptomyces sp.	not specified	not specified	ISP-2
MSV000088742	MSV000088742_PLT2_D8.mzML	culture_bacterial	culture_bacterial	1931|Streptomyces sp.	2022	solid material, dried	methanol (100%)	sulfadimethoxine	Q Exactive|MS:1001911	electrospray ionization (positive)	reverse phase (C18)	P610164-11H-002	not specified	not specified	not specified	not specified	not specified	not specified	not specified	02/16/2022 - 02/18/2022	United States of America	not specified	not specified	not specified	not specified	MSV000088742_P610164-11H-002	not specified	not applicable	not applicable	S-545	Streptomyces sp.	USA	soil	ISP-2
MSV000088742	MSV000088742_PLT2_E8.mzML	culture_bacterial	culture_bacterial	67263|Streptomyces griseus subspecies griseus	2022	solid material, dried	methanol (100%)	sulfadimethoxine	Q Exactive|MS:1001911	electrospray ionization (positive)	reverse phase (C18)	P610165-11J-002	not specified	not specified	not specified	not specified	not specified	not specified	not specified	02/16/2022 - 02/18/2022	United States of America	not specified	not specified	not specified	not specified	MSV000088742_P610165-11J-002	not specified	not applicable	not applicable	F-2208	Streptomyces griseus subsp. griseus	not specified	not specified	ISP-2
MSV000088742	MSV000088742_PLT2_F8.mzML	culture_bacterial	culture_bacterial	1931|Streptomyces sp.	2022	solid material, dried	methanol (100%)	sulfadimethoxine	Q Exactive|MS:1001911	electrospray ionization (positive)	reverse phase (C18)	P610166-11K-002	not specified	not specified	not specified	not specified	not specified	not specified	not specified	02/16/2022 - 02/18/2022	United States of America	not specified	not specified	not specified	not specified	MSV000088742_P610166-11K-002	not specified	not applicable	not applicable	S-884	Streptomyces sp.	not specified	not specified	ISP-2
MSV000088742	MSV000088742_PLT2_G8.mzML	culture_bacterial	culture_bacterial	66886|Streptomyces fasiculatus	2022	solid material, dried	methanol (100%)	sulfadimethoxine	Q Exactive|MS:1001911	electrospray ionization (positive)	reverse phase (C18)	P610167-11M-002	not specified	not specified	not specified	not specified	not specified	not specified	not specified	02/16/2022 - 02/18/2022	United States of America	not specified	not specified	not specified	not specified	MSV000088742_P610167-11M-002	not specified	not applicable	not applicable	2413	Streptomyces fasiculatus	not specified	not specified	ISP-2
MSV000088742	MSV000088742_PLT2_H8.mzML	culture_bacterial	culture_bacterial	1931|Streptomyces sp.	2022	solid material, dried	methanol (100%)	sulfadimethoxine	Q Exactive|MS:1001911	electrospray ionization (positive)	reverse phase (C18)	P610168-11Q-002	not specified	not specified	not specified	not specified	not specified	not specified	not specified	02/16/2022 - 02/18/2022	United States of America	not specified	not specified	not specified	not specified	MSV000088742_P610168-11Q-002	not specified	not applicable	not applicable	S-1282	Streptomyces sp.	not specified	not specified	ISP-2
MSV000088742	MSV000088742_PLT2_A9.mzML	culture_bacterial	culture_bacterial	1935|Streptomyces violaceoruber	2022	solid material, dried	methanol (100%)	sulfadimethoxine	Q Exactive|MS:1001911	electrospray ionization (positive)	reverse phase (C18)	P610169-11S-002	not specified	not specified	not specified	not specified	not specified	not specified	not specified	02/16/2022 - 02/18/2022	United States of America	not specified	not specified	not specified	not specified	MSV000088742_P610169-11S-002	not specified	not applicable	not applicable	B-1257	Streptomyces violaceoruber	not specified	not specified	ISP-2
MSV000088742	MSV000088742_PLT2_B9.mzML	culture_bacterial	culture_bacterial	1931|Streptomyces sp.	2022	solid material, dried	methanol (100%)	sulfadimethoxine	Q Exactive|MS:1001911	electrospray ionization (positive)	reverse phase (C18)	P610170-11U-002	not specified	not specified	not specified	not specified	not specified	not specified	not specified	02/16/2022 - 02/18/2022	United States of America	not specified	not specified	not specified	not specified	MSV000088742_P610170-11U-002	not specified	not applicable	not applicable	F-5076	Streptomyces sp.	not specified	not specified	ISP-2
MSV000088742	MSV000088742_PLT2_C9.mzML	culture_bacterial	culture_bacterial	67269|Streptomyces alboviridis	2022	solid material, dried	methanol (100%)	sulfadimethoxine	Q Exactive|MS:1001911	electrospray ionization (positive)	reverse phase (C18)	P610171-11W-002	not specified	not specified	not specified	not specified	not specified	not specified	not specified	02/16/2022 - 02/18/2022	United States of America	not specified	not specified	not specified	not specified	MSV000088742_P610171-11W-002	not specified	not applicable	not applicable	S-1667	Streptomyces alboviridis	not specified	not specified	ISP-2
MSV000088742	MSV000088742_PLT2_D9.mzML	culture_bacterial	culture_bacterial	not specified|Streptoverticillium species	2022	solid material, dried	methanol (100%)	sulfadimethoxine	Q Exactive|MS:1001911	electrospray ionization (positive)	reverse phase (C18)	P610172-11Y-002	not specified	not specified	not specified	not specified	not specified	not specified	not specified	02/16/2022 - 02/18/2022	United States of America	not specified	not specified	not specified	not specified	MSV000088742_P610172-11Y-002	not specified	not applicable	not applicable	B-1568	Streptoverticillium sp.	not specified	not specified	ISP-2
MSV000088742	MSV000088742_PLT2_E9.mzML	culture_bacterial	culture_bacterial	1931|Streptomyces sp.	2022	solid material, dried	methanol (100%)	sulfadimethoxine	Q Exactive|MS:1001911	electrospray ionization (positive)	reverse phase (C18)	P610173-11A-002	not specified	not specified	not specified	not specified	not specified	not specified	not specified	02/16/2022 - 02/18/2022	United States of America	not specified	not specified	not specified	not specified	MSV000088742_P610173-11A-002	not specified	not applicable	not applicable	S-145	Streptomyces sp.	USA	soil	ISP-2
MSV000088742	MSV000088742_PLT2_F9.mzML	culture_bacterial	culture_bacterial	not specified|Streptomyces violaceus subs. violaceus	2022	solid material, dried	methanol (100%)	sulfadimethoxine	Q Exactive|MS:1001911	electrospray ionization (positive)	reverse phase (C18)	P610174-11C-002	not specified	not specified	not specified	not specified	not specified	not specified	not specified	02/16/2022 - 02/18/2022	United States of America	not specified	not specified	not specified	not specified	MSV000088742_P610174-11C-002	not specified	not applicable	not applicable	WC-3801	Streptomyces violaceus subs. violaceus	not specified	not specified	ISP-2
MSV000088742	MSV000088742_PLT2_G9.mzML	culture_bacterial	culture_bacterial	1931|Streptomyces sp.	2022	solid material, dried	methanol (100%)	sulfadimethoxine	Q Exactive|MS:1001911	electrospray ionization (positive)	reverse phase (C18)	P610175-11E-002	not specified	not specified	not specified	not specified	not specified	not specified	not specified	02/16/2022 - 02/18/2022	United States of America	not specified	not specified	not specified	not specified	MSV000088742_P610175-11E-002	not specified	not applicable	not applicable	F-3230	Streptomyces sp.	not specified	not specified	ISP-2
MSV000088742	MSV000088742_PLT2_H9.mzML	culture_bacterial	culture_bacterial	1931|Streptomyces sp.	2022	solid material, dried	methanol (100%)	sulfadimethoxine	Q Exactive|MS:1001911	electrospray ionization (positive)	reverse phase (C18)	P610176-11G-002	not specified	not specified	not specified	not specified	not specified	not specified	not specified	02/16/2022 - 02/18/2022	United States of America	not specified	not specified	not specified	not specified	MSV000088742_P610176-11G-002	not specified	not applicable	not applicable	B-1125	Streptomyces sp.	Japan	soil	ISP-2
MSV000088742	MSV000088742_PLT2_A10.mzML	culture_bacterial	culture_bacterial	67263|Streptomyces griseus subspecies griseus	2022	solid material, dried	methanol (100%)	sulfadimethoxine	Q Exactive|MS:1001911	electrospray ionization (positive)	reverse phase (C18)	P610177-11L-002	not specified	not specified	not specified	not specified	not specified	not specified	not specified	02/16/2022 - 02/18/2022	United States of America	not specified	not specified	not specified	not specified	MSV000088742_P610177-11L-002	not specified	not applicable	not applicable	F-6834	Streptomyces griseus subsp. griseus	not specified	not specified	ISP-2
MSV000088742	MSV000088742_PLT2_C10.mzML	culture_bacterial	culture_bacterial	67352|Streptomyces purpeofuscus	2022	solid material, dried	methanol (100%)	sulfadimethoxine	Q Exactive|MS:1001911	electrospray ionization (positive)	reverse phase (C18)	P610179-11P-002	not specified	not specified	not specified	not specified	not specified	not specified	not specified	02/16/2022 - 02/18/2022	United States of America	not specified	not specified	not specified	not specified	MSV000088742_P610179-11P-002	not specified	not applicable	not applicable	ISP-5283	Streptomyces purpeofuscus	not specified	not specified	ISP-2
MSV000088742	MSV000088742_PLT2_D10.mzML	culture_bacterial	culture_bacterial	1931|Streptomyces sp.	2022	solid material, dried	methanol (100%)	sulfadimethoxine	Q Exactive|MS:1001911	electrospray ionization (positive)	reverse phase (C18)	P610180-11R-002	not specified	not specified	not specified	not specified	not specified	not specified	not specified	02/16/2022 - 02/18/2022	United States of America	not specified	not specified	not specified	not specified	MSV000088742_P610180-11R-002	not specified	not applicable	not applicable	F-2501	Streptomyces sp.	not specified	not specified	ISP-2
MSV000088742	MSV000088742_PLT2_E10.mzML	culture_bacterial	culture_bacterial	1931|Streptomyces sp.	2022	solid material, dried	methanol (100%)	sulfadimethoxine	Q Exactive|MS:1001911	electrospray ionization (positive)	reverse phase (C18)	P610181-11T-002	not specified	not specified	not specified	not specified	not specified	not specified	not specified	02/16/2022 - 02/18/2022	United States of America	not specified	not specified	not specified	not specified	MSV000088742_P610181-11T-002	not specified	not applicable	not applicable	S-273	Streptomyces sp.	USA	soil	ISP-2
MSV000088742	MSV000088742_PLT2_F10.mzML	culture_bacterial	culture_bacterial	42236|Streptomyces diastatochromogenes	2022	solid material, dried	methanol (100%)	sulfadimethoxine	Q Exactive|MS:1001911	electrospray ionization (positive)	reverse phase (C18)	P610182-11V-002	not specified	not specified	not specified	not specified	not specified	not specified	not specified	02/16/2022 - 02/18/2022	United States of America	not specified	not specified	not specified	not specified	MSV000088742_P610182-11V-002	not specified	not applicable	not applicable	B-16269	Streptomyces diastatochromogenes	Hungary	recultivated soil on surface coal mine	ISP-2
MSV000088742	MSV000088742_PLT2_G10.mzML	culture_bacterial	culture_bacterial	67263|Streptomyces griseus subsp. griseus	2022	solid material, dried	methanol (100%)	sulfadimethoxine	Q Exactive|MS:1001911	electrospray ionization (positive)	reverse phase (C18)	P610183-11X-002	not specified	not specified	not specified	not specified	not specified	not specified	not specified	02/16/2022 - 02/18/2022	United States of America	not specified	not specified	not specified	not specified	MSV000088742_P610183-11X-002	not specified	not applicable	not applicable	S-1932	Streptomyces griseus subsp. griseus	not specified	not specified	ISP-2
MSV000088742	MSV000088742_PLT2_H10.mzML	culture_bacterial	culture_bacterial	1931|Streptomyces sp.	2022	solid material, dried	methanol (100%)	sulfadimethoxine	Q Exactive|MS:1001911	electrospray ionization (positive)	reverse phase (C18)	P610184-11Z-002	not specified	not specified	not specified	not specified	not specified	not specified	not specified	02/16/2022 - 02/18/2022	United States of America	not specified	not specified	not specified	not specified	MSV000088742_P610184-11Z-002	not specified	not applicable	not applicable	S-1595	Streptomyces sp.	not specified	not specified	ISP-2
MSV000088742	MSV000088742_PLT2_A11.mzML	culture_bacterial	culture_bacterial	1933|Streptoalloteichus tenebrarius	2022	solid material, dried	methanol (100%)	sulfadimethoxine	Q Exactive|MS:1001911	electrospray ionization (positive)	reverse phase (C18)	P610185-11B-002	not specified	not specified	not specified	not specified	not specified	not specified	not specified	02/16/2022 - 02/18/2022	United States of America	not specified	not specified	not specified	not specified	MSV000088742_P610185-11B-002	not specified	not applicable	not applicable	B-12390	Streptoalloteichus tenebrarius	not specified	not specified	ISP-2
MSV000088742	MSV000088742_PLT2_B11.mzML	culture_bacterial	culture_bacterial	58340|Streptomyces lavendulae subsp. lavendulae	2022	solid material, dried	methanol (100%)	sulfadimethoxine	Q Exactive|MS:1001911	electrospray ionization (positive)	reverse phase (C18)	P610186-11D-002	not specified	not specified	not specified	not specified	not specified	not specified	not specified	02/16/2022 - 02/18/2022	United States of America	not specified	not specified	not specified	not specified	MSV000088742_P610186-11D-002	not specified	not applicable	not applicable	B-2510	Streptomyces lavendulae subsp. lavendulae	not specified	not specified	ISP-2
MSV000088742	MSV000088742_PLT2_C11.mzML	culture_bacterial	culture_bacterial	173862|Streptomyces viridoflavus	2022	solid material, dried	methanol (100%)	sulfadimethoxine	Q Exactive|MS:1001911	electrospray ionization (positive)	reverse phase (C18)	P610187-11F-002	not specified	not specified	not specified	not specified	not specified	not specified	not specified	02/16/2022 - 02/18/2022	United States of America	not specified	not specified	not specified	not specified	MSV000088742_P610187-11F-002	not specified	not applicable	not applicable	B-8157	Streptomyces viridoflavus	not specified	not specified	ISP-2
MSV000088742	MSV000088742_PLT2_D11.mzML	culture_bacterial	culture_bacterial	1890|Streptomyces antibioticus subsp. antibioticus	2022	solid material, dried	methanol (100%)	sulfadimethoxine	Q Exactive|MS:1001911	electrospray ionization (positive)	reverse phase (C18)	P610188-11H-002	not specified	not specified	not specified	not specified	not specified	not specified	not specified	02/16/2022 - 02/18/2022	United States of America	not specified	not specified	not specified	not specified	MSV000088742_P610188-11H-002	not specified	not applicable	not applicable	WC-3435M1	Streptomyces antibioticus subsp. antibioticus	not specified	not specified	ISP-2
MSV000088742	MSV000088742_PLT2_E11.mzML	culture_bacterial	culture_bacterial	42237|Streptomyces eurythermus	2022	solid material, dried	methanol (100%)	sulfadimethoxine	Q Exactive|MS:1001911	electrospray ionization (positive)	reverse phase (C18)	P610189-11J-002	not specified	not specified	not specified	not specified	not specified	not specified	not specified	02/16/2022 - 02/18/2022	United States of America	not specified	not specified	not specified	not specified	MSV000088742_P610189-11J-002	not specified	not applicable	not applicable	ISP-5014	Streptomyces eurythermus	Angola	soil	ISP-2
MSV000088742	MSV000088742_PLT2_F11.mzML	culture_bacterial	culture_bacterial	1931|Streptomyces sp.	2022	solid material, dried	methanol (100%)	sulfadimethoxine	Q Exactive|MS:1001911	electrospray ionization (positive)	reverse phase (C18)	P610190-11K-002	not specified	not specified	not specified	not specified	not specified	not specified	not specified	02/16/2022 - 02/18/2022	United States of America	not specified	not specified	not specified	not specified	MSV000088742_P610190-11K-002	not specified	not applicable	not applicable	F-4751	Streptomyces sp.	not specified	not specified	ISP-2
MSV000088742	MSV000088742_PLT2_G11.mzML	culture_bacterial	culture_bacterial	67350|Streptomyces pseudovenezuelae	2022	solid material, dried	methanol (100%)	sulfadimethoxine	Q Exactive|MS:1001911	electrospray ionization (positive)	reverse phase (C18)	P610191-11M-002	not specified	not specified	not specified	not specified	not specified	not specified	not specified	02/16/2022 - 02/18/2022	United States of America	not specified	not specified	not specified	not specified	MSV000088742_P610191-11M-002	not specified	not applicable	not applicable	ISP-5212	Streptomyces pseudovenezuelae	not specified	not specified	ISP-2
MSV000088742	MSV000088742_PLT2_H11.mzML	culture_bacterial	culture_bacterial	67263|Streptomyces griseus subsp.griseus	2022	solid material, dried	methanol (100%)	sulfadimethoxine	Q Exactive|MS:1001911	electrospray ionization (positive)	reverse phase (C18)	P610192-11Q-002	not specified	not specified	not specified	not specified	not specified	not specified	not specified	02/16/2022 - 02/18/2022	United States of America	not specified	not specified	not specified	not specified	MSV000088742_P610192-11Q-002	not specified	not applicable	not applicable	F-2302	Streptomyces griseus subsp.griseus	not specified	not specified	ISP-2
MSV000088742	MSV000088742_PLT2_A12.mzML	culture_bacterial	culture_bacterial	68254|Streptomyces phaeofaciens	2022	solid material, dried	methanol (100%)	sulfadimethoxine	Q Exactive|MS:1001911	electrospray ionization (positive)	reverse phase (C18)	P610193-11S-002	not specified	not specified	not specified	not specified	not specified	not specified	not specified	02/16/2022 - 02/18/2022	United States of America	not specified	not specified	not specified	not specified	MSV000088742_P610193-11S-002	not specified	not applicable	not applicable	B-1516	Streptomyces phaeofaciens	not specified	not specified	ISP-2
MSV000088742	MSV000088742_PLT2_B12.mzML	culture_bacterial	culture_bacterial	1931|Streptomyces sp.	2022	solid material, dried	methanol (100%)	sulfadimethoxine	Q Exactive|MS:1001911	electrospray ionization (positive)	reverse phase (C18)	P610194-11U-002	not specified	not specified	not specified	not specified	not specified	not specified	not specified	02/16/2022 - 02/18/2022	United States of America	not specified	not specified	not specified	not specified	MSV000088742_P610194-11U-002	not specified	not applicable	not applicable	F-3244	Streptomyces sp.	not specified	not specified	ISP-2
MSV000088742	MSV000088742_PLT2_C12.mzML	culture_bacterial	culture_bacterial	1931|Streptomyces sp.	2022	solid material, dried	methanol (100%)	sulfadimethoxine	Q Exactive|MS:1001911	electrospray ionization (positive)	reverse phase (C18)	P610195-11W-002	not specified	not specified	not specified	not specified	not specified	not specified	not specified	02/16/2022 - 02/18/2022	United States of America	not specified	not specified	not specified	not specified	MSV000088742_P610195-11W-002	not specified	not applicable	not applicable	F-5220	Streptomyces sp.	not specified	not specified	ISP-2
MSV000088742	MSV000088742_PLT2_D12.mzML	culture_bacterial	culture_bacterial	1931|Streptomyces sp.	2022	solid material, dried	methanol (100%)	sulfadimethoxine	Q Exactive|MS:1001911	electrospray ionization (positive)	reverse phase (C18)	P610196-11Y-002	not specified	not specified	not specified	not specified	not specified	not specified	not specified	02/16/2022 - 02/18/2022	United States of America	not specified	not specified	not specified	not specified	MSV000088742_P610196-11Y-002	not specified	not applicable	not applicable	F-2650	Streptomyces sp.	not specified	not specified	ISP-2
MSV000088742	MSV000088742_PLT2_E12.mzML	culture_bacterial	culture_bacterial	132474|Streptomyces rimosus subsp. rimosus	2022	solid material, dried	methanol (100%)	sulfadimethoxine	Q Exactive|MS:1001911	electrospray ionization (positive)	reverse phase (C18)	P610197-11A-002	not specified	not specified	not specified	not specified	not specified	not specified	not specified	02/16/2022 - 02/18/2022	United States of America	not specified	not specified	not specified	not specified	MSV000088742_P610197-11A-002	not specified	not applicable	not applicable	WC-3907	Streptomyces rimosus subsp. rimosus	not specified	not specified	ISP-2
MSV000088742	MSV000088742_PLT2_F12.mzML	culture_bacterial	culture_bacterial	1931|Streptomyces sp.	2022	solid material, dried	methanol (100%)	sulfadimethoxine	Q Exactive|MS:1001911	electrospray ionization (positive)	reverse phase (C18)	P610198-11C-002	not specified	not specified	not specified	not specified	not specified	not specified	not specified	02/16/2022 - 02/18/2022	United States of America	not specified	not specified	not specified	not specified	MSV000088742_P610198-11C-002	not specified	not applicable	not applicable	S-690	Streptomyces sp.	not specified	not specified	ISP-2
MSV000088742	MSV000088742_PLT2_G12.mzML	culture_bacterial	culture_bacterial	68195|Streptomyces ehimensis	2022	solid material, dried	methanol (100%)	sulfadimethoxine	Q Exactive|MS:1001911	electrospray ionization (positive)	reverse phase (C18)	P610199-11E-002	not specified	not specified	not specified	not specified	not specified	not specified	not specified	02/16/2022 - 02/18/2022	United States of America	not specified	not specified	not specified	not specified	MSV000088742_P610199-11E-002	not specified	not applicable	not applicable	B-1967	Streptomyces ehimensis	Japan	soil	ISP-2
MSV000088763	MSV000088763_PLT1_A1.mzML	culture_bacterial	culture_bacterial	67322|Streptomyces malachitofuscus subsp. malachitofuscus	2022	solid material, dried	methanol-water (1:1)	sulfadimethoxine	Q Exactive|MS:1001911	electrospray ionization (positive)	reverse phase (C18)	B-12273	not applicable	not applicable	not applicable	not applicable	not applicable	not applicable	not applicable	01/24/2022 - 02/09/2022	United States of America	not applicable	not specified	not specified	not specified	MSV000088763_B-12273	not applicable	not applicable	not applicable	B-12273	Streptomyces malachitofuscus subsp. malachitofuscus	not specified	not specified	ISP-2
MSV000088763	MSV000088763_PLT1_A2.mzML	culture_bacterial	culture_bacterial	68200|Streptomyces flavofungini	2022	solid material, dried	methanol-water (1:1)	sulfadimethoxine	Q Exactive|MS:1001911	electrospray ionization (positive)	reverse phase (C18)	B-12307	not applicable	not applicable	not applicable	not applicable	not applicable	not applicable	not applicable	01/24/2022 - 02/09/2022	United States of America	not applicable	not specified	not specified	not specified	MSV000088763_B-12307	not applicable	not applicable	not applicable	B-12307	Streptomyces flavofungini	not specified	not specified	ISP-2
MSV000088763	MSV000088763_PLT1_A3.mzML	culture_bacterial	culture_bacterial	68174|Streptomyces coelescens	2022	solid material, dried	methanol-water (1:1)	sulfadimethoxine	Q Exactive|MS:1001911	electrospray ionization (positive)	reverse phase (C18)	B-12348	not applicable	not applicable	not applicable	not applicable	not applicable	not applicable	not applicable	01/24/2022 - 02/09/2022	United States of America	not applicable	not specified	not specified	not specified	MSV000088763_B-12348	not applicable	not applicable	not applicable	B-12348	Streptomyces coelescens	not specified	not specified	ISP-2
MSV000088763	MSV000088763_PLT1_A4.mzML	culture_bacterial	culture_bacterial	66860|Streptomyces thermoviolaceus subsp. thermoviolaceus	2022	solid material, dried	methanol-water (1:1)	sulfadimethoxine	Q Exactive|MS:1001911	electrospray ionization (positive)	reverse phase (C18)	B-12374	not applicable	not applicable	not applicable	not applicable	not applicable	not applicable	not applicable	01/24/2022 - 02/09/2022	United States of America	not applicable	not specified	not specified	not specified	MSV000088763_B-12374	not applicable	not applicable	not applicable	B-12374	Streptomyces thermoviolaceus subsp. thermoviolaceus	not specified	not specified	ISP-2
MSV000088763	MSV000088763_PLT1_A5.mzML	culture_bacterial	culture_bacterial	1934|Streptomyces thermovulgaris	2022	solid material, dried	methanol-water (1:1)	sulfadimethoxine	Q Exactive|MS:1001911	electrospray ionization (positive)	reverse phase (C18)	B-12375	not applicable	not applicable	not applicable	not applicable	not applicable	not applicable	not applicable	01/24/2022 - 02/09/2022	United States of America	not applicable	not specified	not specified	not specified	MSV000088763_B-12375	not applicable	not applicable	not applicable	B-12375	Streptomyces thermovulgaris	not specified	not specified	ISP-2
MSV000088763	MSV000088763_PLT1_A6.mzML	culture_bacterial	culture_bacterial	1888|Streptomyces albus	2022	solid material, dried	methanol-water (1:1)	sulfadimethoxine	Q Exactive|MS:1001911	electrospray ionization (positive)	reverse phase (C18)	B-12378	not applicable	not applicable	not applicable	not applicable	not applicable	not applicable	not applicable	01/24/2022 - 02/09/2022	United States of America	not applicable	not specified	not specified	not specified	MSV000088763_B-12378	not applicable	not applicable	not applicable	B-12378	Streptomyces albus	not specified	not specified	ISP-2
MSV000088763	MSV000088763_PLT1_A7.mzML	culture_bacterial	culture_bacterial	67303|Streptomyces griseolalbus	2022	solid material, dried	methanol-water (1:1)	sulfadimethoxine	Q Exactive|MS:1001911	electrospray ionization (positive)	reverse phase (C18)	B-12383	not applicable	not applicable	not applicable	not applicable	not applicable	not applicable	not applicable	01/24/2022 - 02/09/2022	United States of America	not applicable	not specified	not specified	not specified	MSV000088763_B-12383	not applicable	not applicable	not applicable	B-12383	Streptomyces griseolalbus	not specified	not specified	ISP-2
MSV000088763	MSV000088763_PLT1_A8.mzML	culture_bacterial	culture_bacterial	67304|Streptomyces griseorubiginosus	2022	solid material, dried	methanol-water (1:1)	sulfadimethoxine	Q Exactive|MS:1001911	electrospray ionization (positive)	reverse phase (C18)	B-12384	not applicable	not applicable	not applicable	not applicable	not applicable	not applicable	not applicable	01/24/2022 - 02/09/2022	United States of America	not applicable	not specified	not specified	not specified	MSV000088763_B-12384	not applicable	not applicable	not applicable	B-12384	Streptomyces griseorubiginosus	Russia	soil	ISP-2
MSV000088763	MSV000088763_PLT1_A9.mzML	culture_bacterial	culture_bacterial	1970|Streptomyces morookaensis	2022	solid material, dried	methanol-water (1:1)	sulfadimethoxine	Q Exactive|MS:1001911	electrospray ionization (positive)	reverse phase (C18)	B-12429	not applicable	not applicable	not applicable	not applicable	not applicable	not applicable	not applicable	01/24/2022 - 02/09/2022	United States of America	not applicable	not specified	not specified	not specified	MSV000088763_B-12429	not applicable	not applicable	not applicable	B-12429	Streptomyces morookaensis	Japan	soil, orange orchard	ISP-2
MSV000088763	MSV000088763_PLT1_A10.mzML	culture_bacterial	culture_bacterial	68274|Streptomyces tauricus	2022	solid material, dried	methanol-water (1:1)	sulfadimethoxine	Q Exactive|MS:1001911	electrospray ionization (positive)	reverse phase (C18)	B-12497	not applicable	not applicable	not applicable	not applicable	not applicable	not applicable	not applicable	01/24/2022 - 02/09/2022	United States of America	not applicable	not specified	not specified	not specified	MSV000088763_B-12497	not applicable	not applicable	not applicable	B-12497	Streptomyces tauricus	not specified	not specified	ISP-2
MSV000088763	MSV000088763_PLT1_A11.mzML	culture_bacterial	culture_bacterial	1910|Streptomyces griseosporeus	2022	solid material, dried	methanol-water (1:1)	sulfadimethoxine	Q Exactive|MS:1001911	electrospray ionization (positive)	reverse phase (C18)	B-12498	not applicable	not applicable	not applicable	not applicable	not applicable	not applicable	not applicable	01/24/2022 - 02/09/2022	United States of America	not applicable	not specified	not specified	not specified	MSV000088763_B-12498	not applicable	not applicable	not applicable	B-12498	Streptomyces griseosporeus	China	soil	ISP-2
MSV000088763	MSV000088763_PLT1_B1.mzML	culture_bacterial	culture_bacterial	67257|Streptomyces albus subsp. albus	2022	solid material, dried	methanol-water (1:1)	sulfadimethoxine	Q Exactive|MS:1001911	electrospray ionization (positive)	reverse phase (C18)	B-16041	not applicable	not applicable	not applicable	not applicable	not applicable	not applicable	not applicable	01/24/2022 - 02/09/2022	United States of America	not applicable	not specified	not specified	not specified	MSV000088763_B-16041	not applicable	not applicable	not applicable	B-16041	Streptomyces albus subsp. albus	not specified	not specified	ISP-2
MSV000088763	MSV000088763_PLT1_B2.mzML	culture_bacterial	culture_bacterial	67319|Streptomyces lucensis	2022	solid material, dried	methanol-water (1:1)	sulfadimethoxine	Q Exactive|MS:1001911	electrospray ionization (positive)	reverse phase (C18)	B-16066	not applicable	not applicable	not applicable	not applicable	not applicable	not applicable	not applicable	01/24/2022 - 02/09/2022	United States of America	not applicable	not specified	not specified	not specified	MSV000088763_B-16066	not applicable	not applicable	not applicable	B-16066	Streptomyces lucensis	not specified	not specified	ISP-2
MSV000088763	MSV000088763_PLT1_B3.mzML	culture_bacterial	culture_bacterial	66370|Streptomyces flaveus	2022	solid material, dried	methanol-water (1:1)	sulfadimethoxine	Q Exactive|MS:1001911	electrospray ionization (positive)	reverse phase (C18)	B-16074	not applicable	not applicable	not applicable	not applicable	not applicable	not applicable	not applicable	01/24/2022 - 02/09/2022	United States of America	not applicable	not specified	not specified	not specified	MSV000088763_B-16074	not applicable	not applicable	not applicable	B-16074	Streptomyces flaveus	France	soil	ISP-2
MSV000088763	MSV000088763_PLT1_B4.mzML	culture_bacterial	culture_bacterial	1931|Streptomyces sp.	2022	solid material, dried	methanol-water (1:1)	sulfadimethoxine	Q Exactive|MS:1001911	electrospray ionization (positive)	reverse phase (C18)	B-16215	not applicable	not applicable	not applicable	not applicable	not applicable	not applicable	not applicable	01/24/2022 - 02/09/2022	United States of America	not applicable	not specified	not specified	not specified	MSV000088763_B-16215	not applicable	not applicable	not applicable	B-16215	Streptomyces sp.	not specified	not specified	ISP-2
MSV000088763	MSV000088763_PLT1_B5.mzML	culture_bacterial	culture_bacterial	68225|Streptomyces kunmingensis	2022	solid material, dried	methanol-water (1:1)	sulfadimethoxine	Q Exactive|MS:1001911	electrospray ionization (positive)	reverse phase (C18)	B-16240	not applicable	not applicable	not applicable	not applicable	not applicable	not applicable	not applicable	01/24/2022 - 02/09/2022	United States of America	not applicable	not specified	not specified	not specified	MSV000088763_B-16240	not applicable	not applicable	not applicable	B-16240	Streptomyces kunmingensis	not specified	not specified	ISP-2
MSV000088763	MSV000088763_PLT1_B6.mzML	culture_bacterial	culture_bacterial	285556|Streptomyces atrovirens	2022	solid material, dried	methanol-water (1:1)	sulfadimethoxine	Q Exactive|MS:1001911	electrospray ionization (positive)	reverse phase (C18)	B-16357	not applicable	not applicable	not applicable	not applicable	not applicable	not applicable	not applicable	01/24/2022 - 02/09/2022	United States of America	not applicable	not specified	not specified	not specified	MSV000088763_B-16357	not applicable	not applicable	not applicable	B-16357	Streptomyces atrovirens	not specified	not specified	ISP-2
MSV000088763	MSV000088763_PLT1_B7.mzML	culture_bacterial	culture_bacterial	285563|Streptomyces coeruleoprunus	2022	solid material, dried	methanol-water (1:1)	sulfadimethoxine	Q Exactive|MS:1001911	electrospray ionization (positive)	reverse phase (C18)	B-16364	not applicable	not applicable	not applicable	not applicable	not applicable	not applicable	not applicable	01/24/2022 - 02/09/2022	United States of America	not applicable	not specified	not specified	not specified	MSV000088763_B-16364	not applicable	not applicable	not applicable	B-16364	Streptomyces coeruleoprunus	not specified	not specified	ISP-2
MSV000088763	MSV000088763_PLT1_B8.mzML	culture_bacterial	culture_bacterial	284031|Streptomyces flavovariabilis	2022	solid material, dried	methanol-water (1:1)	sulfadimethoxine	Q Exactive|MS:1001911	electrospray ionization (positive)	reverse phase (C18)	B-16367	not applicable	not applicable	not applicable	not applicable	not applicable	not applicable	not applicable	01/24/2022 - 02/09/2022	United States of America	not applicable	not specified	not specified	not specified	MSV000088763_B-16367	not applicable	not applicable	not applicable	B-16367	Streptomyces flavovariabilis	not specified	not specified	ISP-2
MSV000088763	MSV000088763_PLT1_B9.mzML	culture_bacterial	culture_bacterial	285566|Streptomyces levis	2022	solid material, dried	methanol-water (1:1)	sulfadimethoxine	Q Exactive|MS:1001911	electrospray ionization (positive)	reverse phase (C18)	B-16370	not applicable	not applicable	not applicable	not applicable	not applicable	not applicable	not applicable	01/24/2022 - 02/09/2022	United States of America	not applicable	not specified	not specified	not specified	MSV000088763_B-16370	not applicable	not applicable	not applicable	B-16370	Streptomyces levis	not specified	not specified	ISP-2
MSV000088763	MSV000088763_PLT1_B10.mzML	culture_bacterial	culture_bacterial	284035|Streptomyces lienomycini	2022	solid material, dried	methanol-water (1:1)	sulfadimethoxine	Q Exactive|MS:1001911	electrospray ionization (positive)	reverse phase (C18)	B-16371	not applicable	not applicable	not applicable	not applicable	not applicable	not applicable	not applicable	01/24/2022 - 02/09/2022	United States of America	not applicable	not specified	not specified	not specified	MSV000088763_B-16371	not applicable	not applicable	not applicable	B-16371	Streptomyces lienomycini	not specified	not specified	ISP-2
MSV000088763	MSV000088763_PLT1_B11.mzML	culture_bacterial	culture_bacterial	44060|Streptomyces megasporus	2022	solid material, dried	methanol-water (1:1)	sulfadimethoxine	Q Exactive|MS:1001911	electrospray ionization (positive)	reverse phase (C18)	B-16372	not applicable	not applicable	not applicable	not applicable	not applicable	not applicable	not applicable	01/24/2022 - 02/09/2022	United States of America	not applicable	not specified	not specified	not specified	MSV000088763_B-16372	not applicable	not applicable	not applicable	B-16372	Streptomyces megasporus	not specified	not specified	ISP-2
MSV000088763	MSV000088763_PLT1_C1.mzML	culture_bacterial	culture_bacterial	332591|Streptomyces rectiviolaceus	2022	solid material, dried	methanol-water (1:1)	sulfadimethoxine	Q Exactive|MS:1001911	electrospray ionization (positive)	reverse phase (C18)	B-16374	not applicable	not applicable	not applicable	not applicable	not applicable	not applicable	not applicable	01/24/2022 - 02/09/2022	United States of America	not applicable	not specified	not specified	not specified	MSV000088763_B-16374	not applicable	not applicable	not applicable	B-16374	Streptomyces rectiviolaceus	not specified	not specified	ISP-2
MSV000088763	MSV000088763_PLT1_C2.mzML	culture_bacterial	culture_bacterial	284040|Streptomyces variegatus	2022	solid material, dried	methanol-water (1:1)	sulfadimethoxine	Q Exactive|MS:1001911	electrospray ionization (positive)	reverse phase (C18)	B-16380	not applicable	not applicable	not applicable	not applicable	not applicable	not applicable	not applicable	01/24/2022 - 02/09/2022	United States of America	not applicable	not specified	not specified	not specified	MSV000088763_B-16380	not applicable	not applicable	not applicable	B-16380	Streptomyces variegatus	not specified	not specified	ISP-2
MSV000088763	MSV000088763_PLT1_C3.mzML	culture_bacterial	culture_bacterial	284042|Streptomyces violaceorubidus	2022	solid material, dried	methanol-water (1:1)	sulfadimethoxine	Q Exactive|MS:1001911	electrospray ionization (positive)	reverse phase (C18)	B-16381	not applicable	not applicable	not applicable	not applicable	not applicable	not applicable	not applicable	01/24/2022 - 02/09/2022	United States of America	not applicable	not specified	not specified	not specified	MSV000088763_B-16381	not applicable	not applicable	not applicable	B-16381	Streptomyces violaceorubidus	not specified	not specified	ISP-2
MSV000088763	MSV000088763_PLT1_C4.mzML	culture_bacterial	culture_bacterial	33900|Streptomyces costaricanus	2022	solid material, dried	methanol-water (1:1)	sulfadimethoxine	Q Exactive|MS:1001911	electrospray ionization (positive)	reverse phase (C18)	B-16897	not applicable	not applicable	not applicable	not applicable	not applicable	not applicable	not applicable	01/24/2022 - 02/09/2022	United States of America	not applicable	not specified	not specified	not specified	MSV000088763_B-16897	not applicable	not applicable	not applicable	B-16897	Streptomyces costaricanus	Costa Rica	nematode suppressive soil	ISP-2
MSV000088763	MSV000088763_PLT1_C5.mzML	culture_bacterial	culture_bacterial	66369|Streptomyces carpinensis	2022	solid material, dried	methanol-water (1:1)	sulfadimethoxine	Q Exactive|MS:1001911	electrospray ionization (positive)	reverse phase (C18)	B-16921	not applicable	not applicable	not applicable	not applicable	not applicable	not applicable	not applicable	01/24/2022 - 02/09/2022	United States of America	not applicable	not specified	not specified	not specified	MSV000088763_B-16921	not applicable	not applicable	not applicable	B-16921	Streptomyces carpinensis	Brazil	soil	ISP-2
MSV000088763	MSV000088763_PLT1_C6.mzML	culture_bacterial	culture_bacterial	66376|Streptomyces spiralis	2022	solid material, dried	methanol-water (1:1)	sulfadimethoxine	Q Exactive|MS:1001911	electrospray ionization (positive)	reverse phase (C18)	B-16922	not applicable	not applicable	not applicable	not applicable	not applicable	not applicable	not applicable	01/24/2022 - 02/09/2022	United States of America	not applicable	not specified	not specified	not specified	MSV000088763_B-16922	not applicable	not applicable	not applicable	B-16922	Streptomyces spiralis	Brazil	soil	ISP-2
MSV000088763	MSV000088763_PLT1_C7.mzML	culture_bacterial	culture_bacterial	68277|Streptomyces tricolor	2022	solid material, dried	methanol-water (1:1)	sulfadimethoxine	Q Exactive|MS:1001911	electrospray ionization (positive)	reverse phase (C18)	B-16925	not applicable	not applicable	not applicable	not applicable	not applicable	not applicable	not applicable	01/24/2022 - 02/09/2022	United States of America	not applicable	not specified	not specified	not specified	MSV000088763_B-16925	not applicable	not applicable	not applicable	B-16925	Streptomyces tricolor	not specified	not specified	ISP-2
MSV000088763	MSV000088763_PLT1_C8.mzML	culture_bacterial	culture_bacterial	285515|Streptomyces albospinus	2022	solid material, dried	methanol-water (1:1)	sulfadimethoxine	Q Exactive|MS:1001911	electrospray ionization (positive)	reverse phase (C18)	B-16926	not applicable	not applicable	not applicable	not applicable	not applicable	not applicable	not applicable	01/24/2022 - 02/09/2022	United States of America	not applicable	not specified	not specified	not specified	MSV000088763_B-16926	not applicable	not applicable	not applicable	B-16926	Streptomyces albospinus	Japan	soil	ISP-2
MSV000088763	MSV000088763_PLT1_C9.mzML	culture_bacterial	culture_bacterial	66422|Streptomyces cinerochromogenes	2022	solid material, dried	methanol-water (1:1)	sulfadimethoxine	Q Exactive|MS:1001911	electrospray ionization (positive)	reverse phase (C18)	B-16928	not applicable	not applicable	not applicable	not applicable	not applicable	not applicable	not applicable	01/24/2022 - 02/09/2022	United States of America	not applicable	not specified	not specified	not specified	MSV000088763_B-16928	not applicable	not applicable	not applicable	B-16928	Streptomyces cinerochromogenes	Japan	soil	ISP-2
MSV000088763	MSV000088763_PLT1_C10.mzML	culture_bacterial	culture_bacterial	68221|Streptomyces inusitatus	2022	solid material, dried	methanol-water (1:1)	sulfadimethoxine	Q Exactive|MS:1001911	electrospray ionization (positive)	reverse phase (C18)	B-16929	not applicable	not applicable	not applicable	not applicable	not applicable	not applicable	not applicable	01/24/2022 - 02/09/2022	United States of America	not applicable	not specified	not specified	not specified	MSV000088763_B-16929	not applicable	not applicable	not applicable	B-16929	Streptomyces inusitatus	Japan	soil	ISP-2
MSV000088763	MSV000088763_PLT1_C11.mzML	culture_bacterial	culture_bacterial	284043|Streptomyces spinoverrucosus	2022	solid material, dried	methanol-water (1:1)	sulfadimethoxine	Q Exactive|MS:1001911	electrospray ionization (positive)	reverse phase (C18)	B-16932	not applicable	not applicable	not applicable	not applicable	not applicable	not applicable	not applicable	01/24/2022 - 02/09/2022	United States of America	not applicable	not specified	not specified	not specified	MSV000088763_B-16932	not applicable	not applicable	not applicable	B-16932	Streptomyces spinoverrucosus	not specified	not specified	ISP-2
MSV000088763	MSV000088763_PLT1_D1.mzML	culture_bacterial	culture_bacterial	66378|Streptomyces yerevanensis	2022	solid material, dried	methanol-water (1:1)	sulfadimethoxine	Q Exactive|MS:1001911	electrospray ionization (positive)	reverse phase (C18)	B-16943	not applicable	not applicable	not applicable	not applicable	not applicable	not applicable	not applicable	01/24/2022 - 02/09/2022	United States of America	not applicable	not specified	not specified	not specified	MSV000088763_B-16943	not applicable	not applicable	not applicable	B-16943	Streptomyces yerevanensis	not specified	not specified	ISP-2
MSV000088763	MSV000088763_PLT1_D2.mzML	culture_bacterial	culture_bacterial	337066|Streptomyces albus subsp. chlorinus	2022	solid material, dried	methanol-water (1:1)	sulfadimethoxine	Q Exactive|MS:1001911	electrospray ionization (positive)	reverse phase (C18)	B-24108	not applicable	not applicable	not applicable	not applicable	not applicable	not applicable	not applicable	01/24/2022 - 02/09/2022	United States of America	not applicable	not specified	not specified	not specified	MSV000088763_B-24108	not applicable	not applicable	not applicable	B-24108	Streptomyces albus subsp. chlorinus	unknown	soil	ISP-2
MSV000088763	MSV000088763_PLT1_D3.mzML	culture_bacterial	culture_bacterial	178566|Streptomyces mexicanus	2022	solid material, dried	methanol-water (1:1)	sulfadimethoxine	Q Exactive|MS:1001911	electrospray ionization (positive)	reverse phase (C18)	B-24196	not applicable	not applicable	not applicable	not applicable	not applicable	not applicable	not applicable	01/24/2022 - 02/09/2022	United States of America	not applicable	not specified	not specified	not specified	MSV000088763_B-24196	not applicable	not applicable	not applicable	B-24196	Streptomyces mexicanus	Mexico	soil	ISP-2
MSV000088763	MSV000088763_PLT1_D4.mzML	culture_bacterial	culture_bacterial	195801|Streptomyces speibonae	2022	solid material, dried	methanol-water (1:1)	sulfadimethoxine	Q Exactive|MS:1001911	electrospray ionization (positive)	reverse phase (C18)	B-24240	not applicable	not applicable	not applicable	not applicable	not applicable	not applicable	not applicable	01/24/2022 - 02/09/2022	United States of America	not applicable	not specified	not specified	not specified	MSV000088763_B-24240	not applicable	not applicable	not applicable	B-24240	Streptomyces speibonae	South Africa	soil	ISP-2
MSV000088763	MSV000088763_PLT1_D5.mzML	culture_bacterial	culture_bacterial	89050|Streptomyces yeochonensis	2022	solid material, dried	methanol-water (1:1)	sulfadimethoxine	Q Exactive|MS:1001911	electrospray ionization (positive)	reverse phase (C18)	B-24245	not applicable	not applicable	not applicable	not applicable	not applicable	not applicable	not applicable	01/24/2022 - 02/09/2022	United States of America	not applicable	not specified	not specified	not specified	MSV000088763_B-24245	not applicable	not applicable	not applicable	B-24245	Streptomyces yeochonensis	Korea	acidic soil	ISP-2
MSV000088763	MSV000088763_PLT1_D6.mzML	culture_bacterial	culture_bacterial	114696|Streptomyces cangkringensis	2022	solid material, dried	methanol-water (1:1)	sulfadimethoxine	Q Exactive|MS:1001911	electrospray ionization (positive)	reverse phase (C18)	B-24277	not applicable	not applicable	not applicable	not applicable	not applicable	not applicable	not applicable	01/24/2022 - 02/09/2022	United States of America	not applicable	not specified	not specified	not specified	MSV000088763_B-24277	not applicable	not applicable	not applicable	B-24277	Streptomyces cangkringensis	Indonesia	soil around the rhizosphere of Paraserianthes falcataria	ISP-2
MSV000088763	MSV000088763_PLT1_D7.mzML	culture_bacterial	culture_bacterial	193460|Streptomyces sanglieri	2022	solid material, dried	methanol-water (1:1)	sulfadimethoxine	Q Exactive|MS:1001911	electrospray ionization (positive)	reverse phase (C18)	B-24279	not applicable	not applicable	not applicable	not applicable	not applicable	not applicable	not applicable	01/24/2022 - 02/09/2022	United States of America	not applicable	not specified	not specified	not specified	MSV000088763_B-24279	not applicable	not applicable	not applicable	B-24279	Streptomyces sanglieri	United Kingdom	soil from hay plots	ISP-2
MSV000088763	MSV000088763_PLT1_D8.mzML	culture_bacterial	culture_bacterial	51201|Streptomyces griseocarneus	2022	solid material, dried	methanol-water (1:1)	sulfadimethoxine	Q Exactive|MS:1001911	electrospray ionization (positive)	reverse phase (C18)	B-24281	not applicable	not applicable	not applicable	not applicable	not applicable	not applicable	not applicable	01/24/2022 - 02/09/2022	United States of America	not applicable	not specified	not specified	not specified	MSV000088763_B-24281	not applicable	not applicable	not applicable	B-24281	Streptomyces griseocarneus	not specified	not specified	ISP-2
MSV000088763	MSV000088763_PLT1_D9.mzML	culture_bacterial	culture_bacterial	1650571|Streptomyces pathocidini	2022	solid material, dried	methanol-water (1:1)	sulfadimethoxine	Q Exactive|MS:1001911	electrospray ionization (positive)	reverse phase (C18)	B-24287	not applicable	not applicable	not applicable	not applicable	not applicable	not applicable	not applicable	01/24/2022 - 02/09/2022	United States of America	not applicable	not specified	not specified	not specified	MSV000088763_B-24287	not applicable	not applicable	not applicable	B-24287	Streptomyces pathocidini	not specified	not specified	ISP-2
MSV000088763	MSV000088763_PLT1_D10.mzML	culture_bacterial	culture_bacterial	68175|Streptomyces castelarensis	2022	solid material, dried	methanol-water (1:1)	sulfadimethoxine	Q Exactive|MS:1001911	electrospray ionization (positive)	reverse phase (C18)	B-24289	not applicable	not applicable	not applicable	not applicable	not applicable	not applicable	not applicable	01/24/2022 - 02/09/2022	United States of America	not applicable	not specified	not specified	not specified	MSV000088763_B-24289	not applicable	not applicable	not applicable	B-24289	Streptomyces castelarensis	Argentina	dust	ISP-2
MSV000088763	MSV000088763_PLT1_D11.mzML	culture_bacterial	culture_bacterial	285555|Streptomyces albosporeus subsp. labilomyceticus	2022	solid material, dried	methanol-water (1:1)	sulfadimethoxine	Q Exactive|MS:1001911	electrospray ionization (positive)	reverse phase (C18)	B-24296	not applicable	not applicable	not applicable	not applicable	not applicable	not applicable	not applicable	01/24/2022 - 02/09/2022	United States of America	not applicable	not specified	not specified	not specified	MSV000088763_B-24296	not applicable	not applicable	not applicable	B-24296	Streptomyces albosporeus subsp. labilomyceticus	not specified	not specified	ISP-2
MSV000088763	MSV000088763_PLT1_E1.mzML	culture_bacterial	culture_bacterial	202862|Streptomyces drozdowiczii	2022	solid material, dried	methanol-water (1:1)	sulfadimethoxine	Q Exactive|MS:1001911	electrospray ionization (positive)	reverse phase (C18)	B-24297	not applicable	not applicable	not applicable	not applicable	not applicable	not applicable	not applicable	01/24/2022 - 02/09/2022	United States of America	not applicable	not specified	not specified	not specified	MSV000088763_B-24297	not applicable	not applicable	not applicable	B-24297	Streptomyces drozdowiczii	Brazil	soil	ISP-2
MSV000088763	MSV000088763_PLT1_E2.mzML	culture_bacterial	culture_bacterial	39478|Streptomyces laurentii	2022	solid material, dried	methanol-water (1:1)	sulfadimethoxine	Q Exactive|MS:1001911	electrospray ionization (positive)	reverse phase (C18)	B-24298	not applicable	not applicable	not applicable	not applicable	not applicable	not applicable	not applicable	01/24/2022 - 02/09/2022	United States of America	not applicable	not specified	not specified	not specified	MSV000088763_B-24298	not applicable	not applicable	not applicable	B-24298	Streptomyces laurentii	not specified	not specified	ISP-2
MSV000088763	MSV000088763_PLT1_E3.mzML	culture_bacterial	culture_bacterial	67282|Streptomyces aureorectus	2022	solid material, dried	methanol-water (1:1)	sulfadimethoxine	Q Exactive|MS:1001911	electrospray ionization (positive)	reverse phase (C18)	B-24301	not applicable	not applicable	not applicable	not applicable	not applicable	not applicable	not applicable	01/24/2022 - 02/09/2022	United States of America	not applicable	not specified	not specified	not specified	MSV000088763_B-24301	not applicable	not applicable	not applicable	B-24301	Streptomyces aureorectus	not specified	not specified	ISP-2
MSV000088763	MSV000088763_PLT1_E4.mzML	culture_bacterial	culture_bacterial	285568|Streptomyces bungoensis	2022	solid material, dried	methanol-water (1:1)	sulfadimethoxine	Q Exactive|MS:1001911	electrospray ionization (positive)	reverse phase (C18)	B-24305	not applicable	not applicable	not applicable	not applicable	not applicable	not applicable	not applicable	01/24/2022 - 02/09/2022	United States of America	not applicable	not specified	not specified	not specified	MSV000088763_B-24305	not applicable	not applicable	not applicable	B-24305	Streptomyces bungoensis	Japan	soil	ISP-2
MSV000088763	MSV000088763_PLT1_E5.mzML	culture_bacterial	culture_bacterial	329524|Streptomyces albidochromogenes	2022	solid material, dried	methanol-water (1:1)	sulfadimethoxine	Q Exactive|MS:1001911	electrospray ionization (positive)	reverse phase (C18)	B-24308	not applicable	not applicable	not applicable	not applicable	not applicable	not applicable	not applicable	01/24/2022 - 02/09/2022	United States of America	not applicable	not specified	not specified	not specified	MSV000088763_B-24308	not applicable	not applicable	not applicable	B-24308	Streptomyces albidochromogenes	not specified	not specified	ISP-2
MSV000088763	MSV000088763_PLT1_E6.mzML	culture_bacterial	culture_bacterial	270689|Streptomyces aculeolatus	2022	solid material, dried	methanol-water (1:1)	sulfadimethoxine	Q Exactive|MS:1001911	electrospray ionization (positive)	reverse phase (C18)	B-24312	not applicable	not applicable	not applicable	not applicable	not applicable	not applicable	not applicable	01/24/2022 - 02/09/2022	United States of America	not applicable	not specified	not specified	not specified	MSV000088763_B-24312	not applicable	not applicable	not applicable	B-24312	Streptomyces aculeolatus	not specified	not specified	ISP-2
MSV000088763	MSV000088763_PLT1_E7.mzML	culture_bacterial	culture_bacterial	65605|Streptomyces thermoalcalitolerans	2022	solid material, dried	methanol-water (1:1)	sulfadimethoxine	Q Exactive|MS:1001911	electrospray ionization (positive)	reverse phase (C18)	B-24315	not applicable	not applicable	not applicable	not applicable	not applicable	not applicable	not applicable	01/24/2022 - 02/09/2022	United States of America	not applicable	not specified	not specified	not specified	MSV000088763_B-24315	not applicable	not applicable	not applicable	B-24315	Streptomyces thermoalcalitolerans	Indonesia	soil	ISP-2
MSV000088763	MSV000088763_PLT1_E8.mzML	culture_bacterial	culture_bacterial	161482|Streptomyces thermospinosisporus	2022	solid material, dried	methanol-water (1:1)	sulfadimethoxine	Q Exactive|MS:1001911	electrospray ionization (positive)	reverse phase (C18)	B-24318	not applicable	not applicable	not applicable	not applicable	not applicable	not applicable	not applicable	01/24/2022 - 02/09/2022	United States of America	not applicable	not specified	not specified	not specified	MSV000088763_B-24318	not applicable	not applicable	not applicable	B-24318	Streptomyces thermospinosisporus	United Kingdom	soil	ISP-2
MSV000088763	MSV000088763_PLT1_E9.mzML	culture_bacterial	culture_bacterial	67282|Streptomyces asterosporus	2022	solid material, dried	methanol-water (1:1)	sulfadimethoxine	Q Exactive|MS:1001911	electrospray ionization (positive)	reverse phase (C18)	B-24328	not applicable	not applicable	not applicable	not applicable	not applicable	not applicable	not applicable	01/24/2022 - 02/09/2022	United States of America	not applicable	not specified	not specified	not specified	MSV000088763_B-24328	not applicable	not applicable	not applicable	B-24328	Streptomyces asterosporus	Russia	not specified	ISP-2
MSV000088763	MSV000088763_PLT1_E10.mzML	culture_bacterial	culture_bacterial	284028|Streptomyces fulvorobeus	2022	solid material, dried	methanol-water (1:1)	sulfadimethoxine	Q Exactive|MS:1001911	electrospray ionization (positive)	reverse phase (C18)	B-24329	not applicable	not applicable	not applicable	not applicable	not applicable	not applicable	not applicable	01/24/2022 - 02/09/2022	United States of America	not applicable	not specified	not specified	not specified	MSV000088763_B-24329	not applicable	not applicable	not applicable	B-24329	Streptomyces fulvorobeus	Russia	not specified	ISP-2
MSV000088763	MSV000088763_PLT1_E11.mzML	culture_bacterial	culture_bacterial	114698|Streptomyces javensis	2022	solid material, dried	methanol-water (1:1)	sulfadimethoxine	Q Exactive|MS:1001911	electrospray ionization (positive)	reverse phase (C18)	B-24423	not applicable	not applicable	not applicable	not applicable	not applicable	not applicable	not applicable	01/24/2022 - 02/09/2022	United States of America	not applicable	not specified	not specified	not specified	MSV000088763_B-24423	not applicable	not applicable	not applicable	B-24423	Streptomyces javensis	Indonesia	soil	ISP-2
MSV000088763	MSV000088763_PLT1_F1.mzML	culture_bacterial	culture_bacterial	53446|Streptomyces cinnamoneus	2022	solid material, dried	methanol-water (1:1)	sulfadimethoxine	Q Exactive|MS:1001911	electrospray ionization (positive)	reverse phase (C18)	B-24434	not applicable	not applicable	not applicable	not applicable	not applicable	not applicable	not applicable	01/24/2022 - 02/09/2022	United States of America	not applicable	not specified	not specified	not specified	MSV000088763_B-24434	not applicable	not applicable	not applicable	B-24434	Streptomyces cinnamoneus	Japan	soil	ISP-2
MSV000088763	MSV000088763_PLT1_F2.mzML	culture_bacterial	culture_bacterial	236510|Streptomyces ferralitis	2022	solid material, dried	methanol-water (1:1)	sulfadimethoxine	Q Exactive|MS:1001911	electrospray ionization (positive)	reverse phase (C18)	B-24444	not applicable	not applicable	not applicable	not applicable	not applicable	not applicable	not applicable	01/24/2022 - 02/09/2022	United States of America	not applicable	not specified	not specified	not specified	MSV000088763_B-24444	not applicable	not applicable	not applicable	B-24444	Streptomyces ferralitis	New Caledonia	ferralitic oxydic soil	ISP-2
MSV000088763	MSV000088763_PLT1_F3.mzML	culture_bacterial	culture_bacterial	229486|Streptomyces hebeiensis	2022	solid material, dried	methanol-water (1:1)	sulfadimethoxine	Q Exactive|MS:1001911	electrospray ionization (positive)	reverse phase (C18)	B-24445	not applicable	not applicable	not applicable	not applicable	not applicable	not applicable	not applicable	01/24/2022 - 02/09/2022	United States of America	not applicable	not specified	not specified	not specified	MSV000088763_B-24445	not applicable	not applicable	not applicable	B-24445	Streptomyces hebeiensis	China	soil	ISP-2
MSV000088763	MSV000088763_PLT1_F4.mzML	culture_bacterial	culture_bacterial	340148|Streptomyces polyantibioticus	2022	solid material, dried	methanol-water (1:1)	sulfadimethoxine	Q Exactive|MS:1001911	electrospray ionization (positive)	reverse phase (C18)	B-24448	not applicable	not applicable	not applicable	not applicable	not applicable	not applicable	not applicable	01/24/2022 - 02/09/2022	United States of America	not applicable	not specified	not specified	not specified	MSV000088763_B-24448	not applicable	not applicable	not applicable	B-24448	Streptomyces polyantibioticus	South Africa	soil	ISP-2
MSV000088763	MSV000088763_PLT1_F5.mzML	culture_bacterial	culture_bacterial	1931|Streptomyces sp.	2022	solid material, dried	methanol-water (1:1)	sulfadimethoxine	Q Exactive|MS:1001911	electrospray ionization (positive)	reverse phase (C18)	B-24501	not applicable	not applicable	not applicable	not applicable	not applicable	not applicable	not applicable	01/24/2022 - 02/09/2022	United States of America	not applicable	not specified	not specified	not specified	MSV000088763_B-24501	not applicable	not applicable	not applicable	B-24501	Streptomyces sp.	USA	ocean water	ISP-2
MSV000088763	MSV000088763_PLT1_F6.mzML	culture_bacterial	culture_bacterial	2307129|Streptomyces moroccanus	2022	solid material, dried	methanol-water (1:1)	sulfadimethoxine	Q Exactive|MS:1001911	electrospray ionization (positive)	reverse phase (C18)	B-24548	not applicable	not applicable	not applicable	not applicable	not applicable	not applicable	not applicable	01/24/2022 - 02/09/2022	United States of America	not applicable	not specified	not specified	not specified	MSV000088763_B-24548	not applicable	not applicable	not applicable	B-24548	Streptomyces moroccanus	Morroco	rhizosphere of sugarnot specifiedbeet soil	ISP-2
MSV000088763	MSV000088763_PLT1_F7.mzML	culture_bacterial	culture_bacterial	36816|Streptomyces caelestis	2022	solid material, dried	methanol-water (1:1)	sulfadimethoxine	Q Exactive|MS:1001911	electrospray ionization (positive)	reverse phase (C18)	B-24567	not applicable	not applicable	not applicable	not applicable	not applicable	not applicable	not applicable	01/24/2022 - 02/09/2022	United States of America	not applicable	not specified	not specified	not specified	MSV000088763_B-24567	not applicable	not applicable	not applicable	B-24567	Streptomyces caelestis	not specified	not specified	ISP-2
MSV000088763	MSV000088763_PLT1_F8.mzML	culture_bacterial	culture_bacterial	452529|Streptomyces scopuloiridis	2022	solid material, dried	methanol-water (1:1)	sulfadimethoxine	Q Exactive|MS:1001911	electrospray ionization (positive)	reverse phase (C18)	B-24574	not applicable	not applicable	not applicable	not applicable	not applicable	not applicable	not applicable	01/24/2022 - 02/09/2022	United States of America	not applicable	not specified	not specified	not specified	MSV000088763_B-24574	not applicable	not applicable	not applicable	B-24574	Streptomyces scopuloiridis	USA	soil	ISP-2
MSV000088763	MSV000088763_PLT1_F9.mzML	culture_bacterial	culture_bacterial	561004|Streptomyces termiticola	2022	solid material, dried	methanol-water (1:1)	sulfadimethoxine	Q Exactive|MS:1001911	electrospray ionization (positive)	reverse phase (C18)	B-24720	not applicable	not applicable	not applicable	not applicable	not applicable	not applicable	not applicable	01/24/2022 - 02/09/2022	United States of America	not applicable	not specified	not specified	not specified	MSV000088763_B-24720	not applicable	not applicable	not applicable	B-24720	Streptomyces termiticola	South Africa	southern harvester termite (Microhodotermes viator) hindgut	ISP-2
MSV000088763	MSV000088763_PLT1_F10.mzML	culture_bacterial	culture_bacterial	542764|Streptomyces baliensis	2022	solid material, dried	methanol-water (1:1)	sulfadimethoxine	Q Exactive|MS:1001911	electrospray ionization (positive)	reverse phase (C18)	B-24754	not applicable	not applicable	not applicable	not applicable	not applicable	not applicable	not applicable	01/24/2022 - 02/09/2022	United States of America	not applicable	not specified	not specified	not specified	MSV000088763_B-24754	not applicable	not applicable	not applicable	B-24754	Streptomyces baliensis	not specified	not specified	ISP-2
MSV000088763	MSV000088763_PLT1_F11.mzML	culture_bacterial	culture_bacterial	713595|Streptomyces fenghuangensis	2022	solid material, dried	methanol-water (1:1)	sulfadimethoxine	Q Exactive|MS:1001911	electrospray ionization (positive)	reverse phase (C18)	B-24801	not applicable	not applicable	not applicable	not applicable	not applicable	not applicable	not applicable	01/24/2022 - 02/09/2022	United States of America	not applicable	not specified	not specified	not specified	MSV000088763_B-24801	not applicable	not applicable	not applicable	B-24801	Streptomyces fenghuangensis	China	seawater	ISP-2
MSV000088763	MSV000088763_PLT1_G1.mzML	culture_bacterial	culture_bacterial	67266|Streptomyces albidus	2022	solid material, dried	methanol-water (1:1)	sulfadimethoxine	Q Exactive|MS:1001911	electrospray ionization (positive)	reverse phase (C18)	B-24815	not applicable	not applicable	not applicable	not applicable	not applicable	not applicable	not applicable	01/24/2022 - 02/09/2022	United States of America	not applicable	not specified	not specified	not specified	MSV000088763_B-24815	not applicable	not applicable	not applicable	B-24815	Streptomyces albidus	Australia	Callistris preissii	ISP-2
MSV000088763	MSV000088763_PLT1_G2.mzML	culture_bacterial	culture_bacterial	864058|Streptomyces kebangsaanensis	2022	solid material, dried	methanol-water (1:1)	sulfadimethoxine	Q Exactive|MS:1001911	electrospray ionization (positive)	reverse phase (C18)	B-24860	not applicable	not applicable	not applicable	not applicable	not applicable	not applicable	not applicable	01/24/2022 - 02/09/2022	United States of America	not applicable	not specified	not specified	not specified	MSV000088763_B-24860	not applicable	not applicable	not applicable	B-24860	Streptomyces kebangsaanensis	Malaysia	Portulaca oleracea	ISP-2
MSV000088763	MSV000088763_PLT1_G3.mzML	culture_bacterial	culture_bacterial	1417980|Streptomyces odonnellii	2022	solid material, dried	methanol-water (1:1)	sulfadimethoxine	Q Exactive|MS:1001911	electrospray ionization (positive)	reverse phase (C18)	B-24891	not applicable	not applicable	not applicable	not applicable	not applicable	not applicable	not applicable	01/24/2022 - 02/09/2022	United States of America	not applicable	not specified	not specified	not specified	MSV000088763_B-24891	not applicable	not applicable	not applicable	B-24891	Streptomyces odonnellii	Brazil	soil from Atlantic forest	ISP-2
MSV000088763	MSV000088763_PLT1_G4.mzML	culture_bacterial	culture_bacterial	1434255|Streptomyces lushanensis	2022	solid material, dried	methanol-water (1:1)	sulfadimethoxine	Q Exactive|MS:1001911	electrospray ionization (positive)	reverse phase (C18)	B-24994	not applicable	not applicable	not applicable	not applicable	not applicable	not applicable	not applicable	01/24/2022 - 02/09/2022	United States of America	not applicable	not specified	not specified	not specified	MSV000088763_B-24994	not applicable	not applicable	not applicable	B-24994	Streptomyces lushanensis	China	soil	ISP-2
MSV000088763	MSV000088763_PLT1_G5.mzML	culture_bacterial	culture_bacterial	1464070|Streptomyces graminilatus	2022	solid material, dried	methanol-water (1:1)	sulfadimethoxine	Q Exactive|MS:1001911	electrospray ionization (positive)	reverse phase (C18)	B-59124	not applicable	not applicable	not applicable	not applicable	not applicable	not applicable	not applicable	01/24/2022 - 02/09/2022	United States of America	not applicable	not specified	not specified	not specified	MSV000088763_B-59124	not applicable	not applicable	not applicable	B-59124	Streptomyces graminilatus	South Korea	Sasa borealis	ISP-2
MSV000088763	MSV000088763_PLT1_G6.mzML	culture_bacterial	culture_bacterial	2564098|Streptomyces rhizosphaericola	2022	solid material, dried	methanol-water (1:1)	sulfadimethoxine	Q Exactive|MS:1001911	electrospray ionization (positive)	reverse phase (C18)	B-65479	not applicable	not applicable	not applicable	not applicable	not applicable	not applicable	not applicable	01/24/2022 - 02/09/2022	United States of America	not applicable	not specified	not specified	not specified	MSV000088763_B-65479	not applicable	not applicable	not applicable	B-65479	Streptomyces rhizosphaericola	Brazil	Rhizosphere of wheat plant	ISP-2
MSV000088763	MSV000088763_PLT1_G7.mzML	culture_bacterial	culture_bacterial	67258|Streptomyces cavourensis	2022	solid material, dried	methanol-water (1:1)	sulfadimethoxine	Q Exactive|MS:1001911	electrospray ionization (positive)	reverse phase (C18)	B-65482	not applicable	not applicable	not applicable	not applicable	not applicable	not applicable	not applicable	01/24/2022 - 02/09/2022	United States of America	not applicable	not specified	not specified	not specified	MSV000088763_B-65482	not applicable	not applicable	not applicable	B-65482	Streptomyces cavourensis	Brazil	Rhizosphere of wheat plant	ISP-2
MSV000088763	MSV000088763_PLT1_G8.mzML	culture_bacterial	culture_bacterial	1931|Streptomyces sp.	2022	solid material, dried	methanol-water (1:1)	sulfadimethoxine	Q Exactive|MS:1001911	electrospray ionization (positive)	reverse phase (C18)	B-65520	not applicable	not applicable	not applicable	not applicable	not applicable	not applicable	not applicable	01/24/2022 - 02/09/2022	United States of America	not applicable	not specified	not specified	not specified	MSV000088763_B-65520	not applicable	not applicable	not applicable	B-65520	Streptomyces sp.	USA	Decayed hardwood mulch	ISP-2
MSV000088763	MSV000088763_PLT1_G9.mzML	culture_bacterial	culture_bacterial	1931|Streptomyces sp.	2022	solid material, dried	methanol-water (1:1)	sulfadimethoxine	Q Exactive|MS:1001911	electrospray ionization (positive)	reverse phase (C18)	F-525	not applicable	not applicable	not applicable	not applicable	not applicable	not applicable	not applicable	01/24/2022 - 02/09/2022	United States of America	not applicable	not specified	not specified	not specified	MSV000088763_F-525	not applicable	not applicable	not applicable	F-525	Streptomyces sp.	not specified	not specified	ISP-2
MSV000088763	MSV000088763_PLT1_G10.mzML	culture_bacterial	culture_bacterial	1931|Streptomyces sp.	2022	solid material, dried	methanol-water (1:1)	sulfadimethoxine	Q Exactive|MS:1001911	electrospray ionization (positive)	reverse phase (C18)	F-2202	not applicable	not applicable	not applicable	not applicable	not applicable	not applicable	not applicable	01/24/2022 - 02/09/2022	United States of America	not applicable	not specified	not specified	not specified	MSV000088763_F-2202	not applicable	not applicable	not applicable	F-2202	Streptomyces sp.	not specified	not specified	ISP-2
MSV000088763	MSV000088763_PLT1_G11.mzML	culture_bacterial	culture_bacterial	1931|Streptomyces sp.	2022	solid material, dried	methanol-water (1:1)	sulfadimethoxine	Q Exactive|MS:1001911	electrospray ionization (positive)	reverse phase (C18)	F-2664	not applicable	not applicable	not applicable	not applicable	not applicable	not applicable	not applicable	01/24/2022 - 02/09/2022	United States of America	not applicable	not specified	not specified	not specified	MSV000088763_F-2664	not applicable	not applicable	not applicable	F-2664	Streptomyces sp.	not specified	not specified	ISP-2
MSV000088763	MSV000088763_PLT1_H1.mzML	culture_bacterial	culture_bacterial	1931|Streptomyces sp.	2022	solid material, dried	methanol-water (1:1)	sulfadimethoxine	Q Exactive|MS:1001911	electrospray ionization (positive)	reverse phase (C18)	F-2747	not applicable	not applicable	not applicable	not applicable	not applicable	not applicable	not applicable	01/24/2022 - 02/09/2022	United States of America	not applicable	not specified	not specified	not specified	MSV000088763_F-2747	not applicable	not applicable	not applicable	F-2747	Streptomyces sp.	not specified	not specified	ISP-2
MSV000088763	MSV000088763_PLT1_H2.mzML	culture_bacterial	culture_bacterial	73044|Streptomyces seoulensis	2022	solid material, dried	methanol-water (1:1)	sulfadimethoxine	Q Exactive|MS:1001911	electrospray ionization (positive)	reverse phase (C18)	F-2799	not applicable	not applicable	not applicable	not applicable	not applicable	not applicable	not applicable	01/24/2022 - 02/09/2022	United States of America	not applicable	not specified	not specified	not specified	MSV000088763_F-2799	not applicable	not applicable	not applicable	F-2799	Streptomyces seoulensis	not specified	not specified	ISP-2
MSV000088763	MSV000088763_PLT1_H3.mzML	culture_bacterial	culture_bacterial	1931|Streptomyces sp.	2022	solid material, dried	methanol-water (1:1)	sulfadimethoxine	Q Exactive|MS:1001911	electrospray ionization (positive)	reverse phase (C18)	F-2890	not applicable	not applicable	not applicable	not applicable	not applicable	not applicable	not applicable	01/24/2022 - 02/09/2022	United States of America	not applicable	not specified	not specified	not specified	MSV000088763_F-2890	not applicable	not applicable	not applicable	F-2890	Streptomyces sp.	USA	coremium	ISP-2
MSV000088763	MSV000088763_PLT1_H4.mzML	culture_bacterial	culture_bacterial	1931|Streptomyces sp.	2022	solid material, dried	methanol-water (1:1)	sulfadimethoxine	Q Exactive|MS:1001911	electrospray ionization (positive)	reverse phase (C18)	F-3218	not applicable	not applicable	not applicable	not applicable	not applicable	not applicable	not applicable	01/24/2022 - 02/09/2022	United States of America	not applicable	not specified	not specified	not specified	MSV000088763_F-3218	not applicable	not applicable	not applicable	F-3218	Streptomyces sp.	not specified	not specified	ISP-2
MSV000088763	MSV000088763_PLT1_H5.mzML	culture_bacterial	culture_bacterial	1931|Streptomyces sp.	2022	solid material, dried	methanol-water (1:1)	sulfadimethoxine	Q Exactive|MS:1001911	electrospray ionization (positive)	reverse phase (C18)	F-4835	not applicable	not applicable	not applicable	not applicable	not applicable	not applicable	not applicable	01/24/2022 - 02/09/2022	United States of America	not applicable	not specified	not specified	not specified	MSV000088763_F-4835	not applicable	not applicable	not applicable	F-4835	Streptomyces sp.	not specified	not specified	ISP-2
MSV000088763	MSV000088763_PLT1_H6.mzML	culture_bacterial	culture_bacterial	1650571|Streptomyces pathocidini	2022	solid material, dried	methanol-water (1:1)	sulfadimethoxine	Q Exactive|MS:1001911	electrospray ionization (positive)	reverse phase (C18)	F-4971	not applicable	not applicable	not applicable	not applicable	not applicable	not applicable	not applicable	01/24/2022 - 02/09/2022	United States of America	not applicable	not specified	not specified	not specified	MSV000088763_F-4971	not applicable	not applicable	not applicable	F-4971	Streptomyces pathocidini	USA	Norris Farms feed lot waste	ISP-2
MSV000088763	MSV000088763_PLT1_H7.mzML	culture_bacterial	culture_bacterial	1931|Streptomyces sp.	2022	solid material, dried	methanol-water (1:1)	sulfadimethoxine	Q Exactive|MS:1001911	electrospray ionization (positive)	reverse phase (C18)	F-5008	not applicable	not applicable	not applicable	not applicable	not applicable	not applicable	not applicable	01/24/2022 - 02/09/2022	United States of America	not applicable	not specified	not specified	not specified	MSV000088763_F-5008	not applicable	not applicable	not applicable	F-5008	Streptomyces sp.	USA	Norris Farms feed lot waste	ISP-2
MSV000088763	MSV000088763_PLT1_H8.mzML	culture_bacterial	culture_bacterial	1931|Streptomyces sp.	2022	solid material, dried	methanol-water (1:1)	sulfadimethoxine	Q Exactive|MS:1001911	electrospray ionization (positive)	reverse phase (C18)	F-5065	not applicable	not applicable	not applicable	not applicable	not applicable	not applicable	not applicable	01/24/2022 - 02/09/2022	United States of America	not applicable	not specified	not specified	not specified	MSV000088763_F-5065	not applicable	not applicable	not applicable	F-5065	Streptomyces sp.	USA	not specified	ISP-2
MSV000088763	MSV000088763_PLT1_H9.mzML	culture_bacterial	culture_bacterial	1931|Streptomyces sp.	2022	solid material, dried	methanol-water (1:1)	sulfadimethoxine	Q Exactive|MS:1001911	electrospray ionization (positive)	reverse phase (C18)	F-5122	not applicable	not applicable	not applicable	not applicable	not applicable	not applicable	not applicable	01/24/2022 - 02/09/2022	United States of America	not applicable	not specified	not specified	not specified	MSV000088763_F-5122	not applicable	not applicable	not applicable	F-5122	Streptomyces sp.	not specified	not specified	ISP-2
MSV000088763	MSV000088763_PLT1_H10.mzML	culture_bacterial	culture_bacterial	1931|Streptomyces sp.	2022	solid material, dried	methanol-water (1:1)	sulfadimethoxine	Q Exactive|MS:1001911	electrospray ionization (positive)	reverse phase (C18)	F-5123	not applicable	not applicable	not applicable	not applicable	not applicable	not applicable	not applicable	01/24/2022 - 02/09/2022	United States of America	not applicable	not specified	not specified	not specified	MSV000088763_F-5123	not applicable	not applicable	not applicable	F-5123	Streptomyces sp.	not specified	not specified	ISP-2
MSV000088763	MSV000088763_PLT1_H11.mzML	culture_bacterial	culture_bacterial	1931|Streptomyces sp.	2022	solid material, dried	methanol-water (1:1)	sulfadimethoxine	Q Exactive|MS:1001911	electrospray ionization (positive)	reverse phase (C18)	F-5140	not applicable	not applicable	not applicable	not applicable	not applicable	not applicable	not applicable	01/24/2022 - 02/09/2022	United States of America	not applicable	not specified	not specified	not specified	MSV000088763_F-5140	not applicable	not applicable	not applicable	F-5140	Streptomyces sp.	not specified	not specified	ISP-2
MSV000088763	MSV000088763_PLT2_A1.mzML	culture_bacterial	culture_bacterial	1931|Streptomyces sp.	2022	solid material, dried	methanol-water (1:1)	sulfadimethoxine	Q Exactive|MS:1001911	electrospray ionization (positive)	reverse phase (C18)	F-5527	not applicable	not applicable	not applicable	not applicable	not applicable	not applicable	not applicable	01/24/2022 - 02/09/2022	United States of America	not applicable	not specified	not specified	not specified	MSV000088763_F-5527	not applicable	not applicable	not applicable	F-5527	Streptomyces sp.	not specified	not specified	ISP-2
MSV000088763	MSV000088763_PLT2_A2.mzML	culture_bacterial	culture_bacterial	1931|Streptomyces sp.	2022	solid material, dried	methanol-water (1:1)	sulfadimethoxine	Q Exactive|MS:1001911	electrospray ionization (positive)	reverse phase (C18)	F-5555	not applicable	not applicable	not applicable	not applicable	not applicable	not applicable	not applicable	01/24/2022 - 02/09/2022	United States of America	not applicable	not specified	not specified	not specified	MSV000088763_F-5555	not applicable	not applicable	not applicable	F-5555	Streptomyces sp.	not specified	not specified	ISP-2
MSV000088763	MSV000088763_PLT2_A3.mzML	culture_bacterial	culture_bacterial	1931|Streptomyces sp.	2022	solid material, dried	methanol-water (1:1)	sulfadimethoxine	Q Exactive|MS:1001911	electrospray ionization (positive)	reverse phase (C18)	F-5681	not applicable	not applicable	not applicable	not applicable	not applicable	not applicable	not applicable	01/24/2022 - 02/09/2022	United States of America	not applicable	not specified	not specified	not specified	MSV000088763_F-5681	not applicable	not applicable	not applicable	F-5681	Streptomyces sp.	not specified	not specified	ISP-2
MSV000088763	MSV000088763_PLT2_A4.mzML	culture_bacterial	culture_bacterial	1931|Streptomyces sp.	2022	solid material, dried	methanol-water (1:1)	sulfadimethoxine	Q Exactive|MS:1001911	electrospray ionization (positive)	reverse phase (C18)	F-5702	not applicable	not applicable	not applicable	not applicable	not applicable	not applicable	not applicable	01/24/2022 - 02/09/2022	United States of America	not applicable	not specified	not specified	not specified	MSV000088763_F-5702	not applicable	not applicable	not applicable	F-5702	Streptomyces sp.	USA	not specified	ISP-2
MSV000088763	MSV000088763_PLT2_A5.mzML	culture_bacterial	culture_bacterial	1888|Streptomyces albus	2022	solid material, dried	methanol-water (1:1)	sulfadimethoxine	Q Exactive|MS:1001911	electrospray ionization (positive)	reverse phase (C18)	F-5917	not applicable	not applicable	not applicable	not applicable	not applicable	not applicable	not applicable	01/24/2022 - 02/09/2022	United States of America	not applicable	not specified	not specified	not specified	MSV000088763_F-5917	not applicable	not applicable	not applicable	F-5917	Streptomyces albus	USA	not specified	ISP-2
MSV000088763	MSV000088763_PLT2_A6.mzML	culture_bacterial	culture_bacterial	1931|Streptomyces sp.	2022	solid material, dried	methanol-water (1:1)	sulfadimethoxine	Q Exactive|MS:1001911	electrospray ionization (positive)	reverse phase (C18)	F-6491	not applicable	not applicable	not applicable	not applicable	not applicable	not applicable	not applicable	01/24/2022 - 02/09/2022	United States of America	not applicable	not specified	not specified	not specified	MSV000088763_F-6491	not applicable	not applicable	not applicable	F-6491	Streptomyces sp.	not specified	not specified	ISP-2
MSV000088763	MSV000088763_PLT2_A7.mzML	culture_bacterial	culture_bacterial	1931|Streptomyces sp.	2022	solid material, dried	methanol-water (1:1)	sulfadimethoxine	Q Exactive|MS:1001911	electrospray ionization (positive)	reverse phase (C18)	F-6674	not applicable	not applicable	not applicable	not applicable	not applicable	not applicable	not applicable	01/24/2022 - 02/09/2022	United States of America	not applicable	not specified	not specified	not specified	MSV000088763_F-6674	not applicable	not applicable	not applicable	F-6674	Streptomyces sp.	not specified	not specified	ISP-2
MSV000088763	MSV000088763_PLT2_A8.mzML	culture_bacterial	culture_bacterial	66876|Streptomyces chattanoogensis	2022	solid material, dried	methanol-water (1:1)	sulfadimethoxine	Q Exactive|MS:1001911	electrospray ionization (positive)	reverse phase (C18)	ISP-5002	not applicable	not applicable	not applicable	not applicable	not applicable	not applicable	not applicable	01/24/2022 - 02/09/2022	United States of America	not applicable	not specified	not specified	not specified	MSV000088763_ISP-5002	not applicable	not applicable	not applicable	ISP-5002	Streptomyces chattanoogensis	USA	soil	ISP-2
MSV000088763	MSV000088763_PLT2_A9.mzML	culture_bacterial	culture_bacterial	1887|Streptomyces albogriseolus	2022	solid material, dried	methanol-water (1:1)	sulfadimethoxine	Q Exactive|MS:1001911	electrospray ionization (positive)	reverse phase (C18)	ISP-5003	not applicable	not applicable	not applicable	not applicable	not applicable	not applicable	not applicable	01/24/2022 - 02/09/2022	United States of America	not applicable	not specified	not specified	not specified	MSV000088763_ISP-5003	not applicable	not applicable	not applicable	ISP-5003	Streptomyces albogriseolus	not specified	not specified	ISP-2
MSV000088763	MSV000088763_PLT2_A10.mzML	culture_bacterial	culture_bacterial	67282|Streptomyces calvus	2022	solid material, dried	methanol-water (1:1)	sulfadimethoxine	Q Exactive|MS:1001911	electrospray ionization (positive)	reverse phase (C18)	ISP-5010	not applicable	not applicable	not applicable	not applicable	not applicable	not applicable	not applicable	01/24/2022 - 02/09/2022	United States of America	not applicable	not specified	not specified	not specified	MSV000088763_ISP-5010	not applicable	not applicable	not applicable	ISP-5010	Streptomyces calvus	India	soil	ISP-2
MSV000088763	MSV000088763_PLT2_A11.mzML	culture_bacterial	culture_bacterial	67260|Streptomyces cinereoruber subsp. cinereoruber	2022	solid material, dried	methanol-water (1:1)	sulfadimethoxine	Q Exactive|MS:1001911	electrospray ionization (positive)	reverse phase (C18)	ISP-5012	not applicable	not applicable	not applicable	not applicable	not applicable	not applicable	not applicable	01/24/2022 - 02/09/2022	United States of America	not applicable	not specified	not specified	not specified	MSV000088763_ISP-5012	not applicable	not applicable	not applicable	ISP-5012	Streptomyces cinereoruber subsp. cinereoruber	France	soil	ISP-2
MSV000088763	MSV000088763_PLT2_B1.mzML	culture_bacterial	culture_bacterial	42237|Streptomyces eurythermus	2022	solid material, dried	methanol-water (1:1)	sulfadimethoxine	Q Exactive|MS:1001911	electrospray ionization (positive)	reverse phase (C18)	ISP-5014	not applicable	not applicable	not applicable	not applicable	not applicable	not applicable	not applicable	01/24/2022 - 02/09/2022	United States of America	not applicable	not specified	not specified	not specified	MSV000088763_ISP-5014	not applicable	not applicable	not applicable	ISP-5014	Streptomyces eurythermus	Angola	soil	ISP-2
MSV000088763	MSV000088763_PLT2_B2.mzML	culture_bacterial	culture_bacterial	67333|Streptomyces narbonensis	2022	solid material, dried	methanol-water (1:1)	sulfadimethoxine	Q Exactive|MS:1001911	electrospray ionization (positive)	reverse phase (C18)	ISP-5016	not applicable	not applicable	not applicable	not applicable	not applicable	not applicable	not applicable	01/24/2022 - 02/09/2022	United States of America	not applicable	not specified	not specified	not specified	MSV000088763_ISP-5016	not applicable	not applicable	not applicable	ISP-5016	Streptomyces narbonensis	France	soil	ISP-2
MSV000088763	MSV000088763_PLT2_B3.mzML	culture_bacterial	culture_bacterial	37480|Streptomyces pluricolorescens	2022	solid material, dried	methanol-water (1:1)	sulfadimethoxine	Q Exactive|MS:1001911	electrospray ionization (positive)	reverse phase (C18)	ISP-5019	not applicable	not applicable	not applicable	not applicable	not applicable	not applicable	not applicable	01/24/2022 - 02/09/2022	United States of America	not applicable	not specified	not specified	not specified	MSV000088763_ISP-5019	not applicable	not applicable	not applicable	ISP-5019	Streptomyces pluricolorescens	Japan	soil	ISP-2
MSV000088763	MSV000088763_PLT2_B4.mzML	culture_bacterial	culture_bacterial	67294|Streptomyces filamentosus	2022	solid material, dried	methanol-water (1:1)	sulfadimethoxine	Q Exactive|MS:1001911	electrospray ionization (positive)	reverse phase (C18)	ISP-5022	not applicable	not applicable	not applicable	not applicable	not applicable	not applicable	not applicable	01/24/2022 - 02/09/2022	United States of America	not applicable	not specified	not specified	not specified	MSV000088763_ISP-5022	not applicable	not applicable	not applicable	ISP-5022	Streptomyces filamentosus	Japan	soil	ISP-2
MSV000088763	MSV000088763_PLT2_B5.mzML	culture_bacterial	culture_bacterial	68260|Streptomyces pyridomyceticus	2022	solid material, dried	methanol-water (1:1)	sulfadimethoxine	Q Exactive|MS:1001911	electrospray ionization (positive)	reverse phase (C18)	ISP-5024	not applicable	not applicable	not applicable	not applicable	not applicable	not applicable	not applicable	01/24/2022 - 02/09/2022	United States of America	not applicable	not specified	not specified	not specified	MSV000088763_ISP-5024	not applicable	not applicable	not applicable	ISP-5024	Streptomyces pyridomyceticus	Japan	soil under orchid grass	ISP-2
MSV000088763	MSV000088763_PLT2_B6.mzML	culture_bacterial	culture_bacterial	67256|Streptomyces achromogenes subsp. achromogenes	2022	solid material, dried	methanol-water (1:1)	sulfadimethoxine	Q Exactive|MS:1001911	electrospray ionization (positive)	reverse phase (C18)	ISP-5028	not applicable	not applicable	not applicable	not applicable	not applicable	not applicable	not applicable	01/24/2022 - 02/09/2022	United States of America	not applicable	not specified	not specified	not specified	MSV000088763_ISP-5028	not applicable	not applicable	not applicable	ISP-5028	Streptomyces achromogenes subsp. achromogenes	Japan	soil	ISP-2
MSV000088763	MSV000088763_PLT2_B7.mzML	culture_bacterial	culture_bacterial	1889|Streptomyces ambofaciens	2022	solid material, dried	methanol-water (1:1)	sulfadimethoxine	Q Exactive|MS:1001911	electrospray ionization (positive)	reverse phase (C18)	ISP-5053	not applicable	not applicable	not applicable	not applicable	not applicable	not applicable	not applicable	01/24/2022 - 02/09/2022	United States of America	not applicable	not specified	not specified	not specified	MSV000088763_ISP-5053	not applicable	not applicable	not applicable	ISP-5053	Streptomyces ambofaciens	France	soil	ISP-2
MSV000088763	MSV000088763_PLT2_B8.mzML	culture_bacterial	culture_bacterial	1905|Streptomyces exfoliatus	2022	solid material, dried	methanol-water (1:1)	sulfadimethoxine	Q Exactive|MS:1001911	electrospray ionization (positive)	reverse phase (C18)	ISP-5060	not applicable	not applicable	not applicable	not applicable	not applicable	not applicable	not applicable	01/24/2022 - 02/09/2022	United States of America	not applicable	not specified	not specified	not specified	MSV000088763_ISP-5060	not applicable	not applicable	not applicable	ISP-5060	Streptomyces exfoliatus	not specified	not specified	ISP-2
MSV000088763	MSV000088763_PLT2_B9.mzML	culture_bacterial	culture_bacterial	1944|Streptomyces halstedii	2022	solid material, dried	methanol-water (1:1)	sulfadimethoxine	Q Exactive|MS:1001911	electrospray ionization (positive)	reverse phase (C18)	ISP-5068	not applicable	not applicable	not applicable	not applicable	not applicable	not applicable	not applicable	01/24/2022 - 02/09/2022	United States of America	not applicable	not specified	not specified	not specified	MSV000088763_ISP-5068	not applicable	not applicable	not applicable	ISP-5068	Streptomyces halstedii	not specified	not specified	ISP-2
MSV000088763	MSV000088763_PLT2_B10.mzML	culture_bacterial	culture_bacterial	67351|Streptomyces puniceus subsp. puniceus	2022	solid material, dried	methanol-water (1:1)	sulfadimethoxine	Q Exactive|MS:1001911	electrospray ionization (positive)	reverse phase (C18)	ISP-5083	not applicable	not applicable	not applicable	not applicable	not applicable	not applicable	not applicable	01/24/2022 - 02/09/2022	United States of America	not applicable	not specified	not specified	not specified	MSV000088763_ISP-5083	not applicable	not applicable	not applicable	ISP-5083	Streptomyces puniceus subsp. puniceus	not specified	not specified	ISP-2
MSV000088763	MSV000088763_PLT2_B11.mzML	culture_bacterial	culture_bacterial	1969|Streptomyces chartreusis	2022	solid material, dried	methanol-water (1:1)	sulfadimethoxine	Q Exactive|MS:1001911	electrospray ionization (positive)	reverse phase (C18)	ISP-5085	not applicable	not applicable	not applicable	not applicable	not applicable	not applicable	not applicable	01/24/2022 - 02/09/2022	United States of America	not applicable	not specified	not specified	not specified	MSV000088763_ISP-5085	not applicable	not applicable	not applicable	ISP-5085	Streptomyces chartreusis	not specified	not specified	ISP-2
MSV000088763	MSV000088763_PLT2_C1.mzML	culture_bacterial	culture_bacterial	249567|Streptomyces hygroscopicus subsp. decoyicus	2022	solid material, dried	methanol-water (1:1)	sulfadimethoxine	Q Exactive|MS:1001911	electrospray ionization (positive)	reverse phase (C18)	ISP-5087	not applicable	not applicable	not applicable	not applicable	not applicable	not applicable	not applicable	01/24/2022 - 02/09/2022	United States of America	not applicable	not specified	not specified	not specified	MSV000088763_ISP-5087	not applicable	not applicable	not applicable	ISP-5087	Streptomyces hygroscopicus subsp. decoyicus	USA	soil	ISP-2
MSV000088763	MSV000088763_PLT2_C2.mzML	culture_bacterial	culture_bacterial	28893|Streptomyces pilosus	2022	solid material, dried	methanol-water (1:1)	sulfadimethoxine	Q Exactive|MS:1001911	electrospray ionization (positive)	reverse phase (C18)	ISP-5097	not applicable	not applicable	not applicable	not applicable	not applicable	not applicable	not applicable	01/24/2022 - 02/09/2022	United States of America	not applicable	not specified	not specified	not specified	MSV000088763_ISP-5097	not applicable	not applicable	not applicable	ISP-5097	Streptomyces pilosus	Italy	soil	ISP-2
MSV000088763	MSV000088763_PLT2_C3.mzML	culture_bacterial	culture_bacterial	1932|Streptomyces tendae	2022	solid material, dried	methanol-water (1:1)	sulfadimethoxine	Q Exactive|MS:1001911	electrospray ionization (positive)	reverse phase (C18)	ISP-5101	not applicable	not applicable	not applicable	not applicable	not applicable	not applicable	not applicable	01/24/2022 - 02/09/2022	United States of America	not applicable	not specified	not specified	not specified	MSV000088763_ISP-5101	not applicable	not applicable	not applicable	ISP-5101	Streptomyces tendae	France	soil	ISP-2
MSV000088763	MSV000088763_PLT2_C4.mzML	culture_bacterial	culture_bacterial	40318|Streptomyces nodosus	2022	solid material, dried	methanol-water (1:1)	sulfadimethoxine	Q Exactive|MS:1001911	electrospray ionization (positive)	reverse phase (C18)	ISP-5109	not applicable	not applicable	not applicable	not applicable	not applicable	not applicable	not applicable	01/24/2022 - 02/09/2022	United States of America	not applicable	not specified	not specified	not specified	MSV000088763_ISP-5109	not applicable	not applicable	not applicable	ISP-5109	Streptomyces nodosus	Venezuela	soil	ISP-2
MSV000088763	MSV000088763_PLT2_C5.mzML	culture_bacterial	culture_bacterial	66887|Streptomyces filipinensis	2022	solid material, dried	methanol-water (1:1)	sulfadimethoxine	Q Exactive|MS:1001911	electrospray ionization (positive)	reverse phase (C18)	ISP-5112	not applicable	not applicable	not applicable	not applicable	not applicable	not applicable	not applicable	01/24/2022 - 02/09/2022	United States of America	not applicable	not specified	not specified	not specified	MSV000088763_ISP-5112	not applicable	not applicable	not applicable	ISP-5112	Streptomyces filipinensis	not specified	not specified	ISP-2
MSV000088763	MSV000088763_PLT2_C6.mzML	culture_bacterial	culture_bacterial	67356|Streptomyces resistomycificus	2022	solid material, dried	methanol-water (1:1)	sulfadimethoxine	Q Exactive|MS:1001911	electrospray ionization (positive)	reverse phase (C18)	ISP-5133	not applicable	not applicable	not applicable	not applicable	not applicable	not applicable	not applicable	01/24/2022 - 02/09/2022	United States of America	not applicable	not specified	not specified	not specified	MSV000088763_ISP-5133	not applicable	not applicable	not applicable	ISP-5133	Streptomyces resistomycificus	not specified	not specified	ISP-2
MSV000088763	MSV000088763_PLT2_C7.mzML	culture_bacterial	culture_bacterial	66869|Streptomyces atroolivaceus	2022	solid material, dried	methanol-water (1:1)	sulfadimethoxine	Q Exactive|MS:1001911	electrospray ionization (positive)	reverse phase (C18)	ISP-5137	not applicable	not applicable	not applicable	not applicable	not applicable	not applicable	not applicable	01/24/2022 - 02/09/2022	United States of America	not applicable	not specified	not specified	not specified	MSV000088763_ISP-5137	not applicable	not applicable	not applicable	ISP-5137	Streptomyces atroolivaceus	not specified	not specified	ISP-2
MSV000088763	MSV000088763_PLT2_C8.mzML	culture_bacterial	culture_bacterial	67283|Streptomyces candidus	2022	solid material, dried	methanol-water (1:1)	sulfadimethoxine	Q Exactive|MS:1001911	electrospray ionization (positive)	reverse phase (C18)	ISP-5141	not applicable	not applicable	not applicable	not applicable	not applicable	not applicable	not applicable	01/24/2022 - 02/09/2022	United States of America	not applicable	not specified	not specified	not specified	MSV000088763_ISP-5141	not applicable	not applicable	not applicable	ISP-5141	Streptomyces candidus	not specified	not specified	ISP-2
MSV000088763	MSV000088763_PLT2_C9.mzML	culture_bacterial	culture_bacterial	28893|Streptomyces flavoviridis	2022	solid material, dried	methanol-water (1:1)	sulfadimethoxine	Q Exactive|MS:1001911	electrospray ionization (positive)	reverse phase (C18)	ISP-5153	not applicable	not applicable	not applicable	not applicable	not applicable	not applicable	not applicable	01/24/2022 - 02/09/2022	United States of America	not applicable	not specified	not specified	not specified	MSV000088763_ISP-5153	not applicable	not applicable	not applicable	ISP-5153	Streptomyces flavoviridis	Russia	soil	ISP-2
MSV000088763	MSV000088763_PLT2_C10.mzML	culture_bacterial	culture_bacterial	67332|Streptomyces mutabilis	2022	solid material, dried	methanol-water (1:1)	sulfadimethoxine	Q Exactive|MS:1001911	electrospray ionization (positive)	reverse phase (C18)	ISP-5169	not applicable	not applicable	not applicable	not applicable	not applicable	not applicable	not applicable	01/24/2022 - 02/09/2022	United States of America	not applicable	not specified	not specified	not specified	MSV000088763_ISP-5169	not applicable	not applicable	not applicable	ISP-5169	Streptomyces mutabilis	not specified	not specified	ISP-2
MSV000088763	MSV000088763_PLT2_C11.mzML	culture_bacterial	culture_bacterial	66904|Streptomyces roseolilacinus	2022	solid material, dried	methanol-water (1:1)	sulfadimethoxine	Q Exactive|MS:1001911	electrospray ionization (positive)	reverse phase (C18)	ISP-5173	not applicable	not applicable	not applicable	not applicable	not applicable	not applicable	not applicable	01/24/2022 - 02/09/2022	United States of America	not applicable	not specified	not specified	not specified	MSV000088763_ISP-5173	not applicable	not applicable	not applicable	ISP-5173	Streptomyces roseolilacinus	not specified	not specified	ISP-2
MSV000088763	MSV000088763_PLT2_D1.mzML	culture_bacterial	culture_bacterial	67326|Streptomyces melanogenes	2022	solid material, dried	methanol-water (1:1)	sulfadimethoxine	Q Exactive|MS:1001911	electrospray ionization (positive)	reverse phase (C18)	ISP-5192	not applicable	not applicable	not applicable	not applicable	not applicable	not applicable	not applicable	01/24/2022 - 02/09/2022	United States of America	not applicable	not specified	not specified	not specified	MSV000088763_ISP-5192	not applicable	not applicable	not applicable	ISP-5192	Streptomyces melanogenes	Japan	soil	ISP-2
MSV000088763	MSV000088763_PLT2_D2.mzML	culture_bacterial	culture_bacterial	68286|Streptomyces zaomyceticus	2022	solid material, dried	methanol-water (1:1)	sulfadimethoxine	Q Exactive|MS:1001911	electrospray ionization (positive)	reverse phase (C18)	ISP-5196	not applicable	not applicable	not applicable	not applicable	not applicable	not applicable	not applicable	01/24/2022 - 02/09/2022	United States of America	not applicable	not specified	not specified	not specified	MSV000088763_ISP-5196	not applicable	not applicable	not applicable	ISP-5196	Streptomyces zaomyceticus	Japan	soil	ISP-2
MSV000088763	MSV000088763_PLT2_D3.mzML	culture_bacterial	culture_bacterial	35620|Streptomyces cyanoalbus	2022	solid material, dried	methanol-water (1:1)	sulfadimethoxine	Q Exactive|MS:1001911	electrospray ionization (positive)	reverse phase (C18)	ISP-5198	not applicable	not applicable	not applicable	not applicable	not applicable	not applicable	not applicable	01/24/2022 - 02/09/2022	United States of America	not applicable	not specified	not specified	not specified	MSV000088763_ISP-5198	not applicable	not applicable	not applicable	ISP-5198	Streptomyces cyanoalbus	not specified	not specified	ISP-2
MSV000088763	MSV000088763_PLT2_D4.mzML	culture_bacterial	culture_bacterial	1936|Streptomyces violatus	2022	solid material, dried	methanol-water (1:1)	sulfadimethoxine	Q Exactive|MS:1001911	electrospray ionization (positive)	reverse phase (C18)	ISP-5209	not applicable	not applicable	not applicable	not applicable	not applicable	not applicable	not applicable	01/24/2022 - 02/09/2022	United States of America	not applicable	not specified	not specified	not specified	MSV000088763_ISP-5209	not applicable	not applicable	not applicable	ISP-5209	Streptomyces violatus	Russia	soil	ISP-2
MSV000088763	MSV000088763_PLT2_D5.mzML	culture_bacterial	culture_bacterial	67350|Streptomyces pseudovenezuelae	2022	solid material, dried	methanol-water (1:1)	sulfadimethoxine	Q Exactive|MS:1001911	electrospray ionization (positive)	reverse phase (C18)	ISP-5212	not applicable	not applicable	not applicable	not applicable	not applicable	not applicable	not applicable	01/24/2022 - 02/09/2022	United States of America	not applicable	not specified	not specified	not specified	MSV000088763_ISP-5212	not applicable	not applicable	not applicable	ISP-5212	Streptomyces pseudovenezuelae	not specified	not specified	ISP-2
MSV000088763	MSV000088763_PLT2_D6.mzML	culture_bacterial	culture_bacterial	67314|Streptomyces lavendofoliae	2022	solid material, dried	methanol-water (1:1)	sulfadimethoxine	Q Exactive|MS:1001911	electrospray ionization (positive)	reverse phase (C18)	ISP-5217	not applicable	not applicable	not applicable	not applicable	not applicable	not applicable	not applicable	01/24/2022 - 02/09/2022	United States of America	not applicable	not specified	not specified	not specified	MSV000088763_ISP-5217	not applicable	not applicable	not applicable	ISP-5217	Streptomyces lavendofoliae	not specified	not specified	ISP-2
MSV000088763	MSV000088763_PLT2_D7.mzML	culture_bacterial	culture_bacterial	1902|Streptomyces coelicolor subsp. coelicolor	2022	solid material, dried	methanol-water (1:1)	sulfadimethoxine	Q Exactive|MS:1001911	electrospray ionization (positive)	reverse phase (C18)	ISP-5233	not applicable	not applicable	not applicable	not applicable	not applicable	not applicable	not applicable	01/24/2022 - 02/09/2022	United States of America	not applicable	not specified	not specified	not specified	MSV000088763_ISP-5233	not applicable	not applicable	not applicable	ISP-5233	Streptomyces coelicolor subsp. coelicolor	not specified	not specified	ISP-2
MSV000088763	MSV000088763_PLT2_D8.mzML	culture_bacterial	culture_bacterial	67581|Streptomyces viridosporus	2022	solid material, dried	methanol-water (1:1)	sulfadimethoxine	Q Exactive|MS:1001911	electrospray ionization (positive)	reverse phase (C18)	ISP-5243	not applicable	not applicable	not applicable	not applicable	not applicable	not applicable	not applicable	01/24/2022 - 02/09/2022	United States of America	not applicable	not specified	not specified	not specified	MSV000088763_ISP-5243	not applicable	not applicable	not applicable	ISP-5243	Streptomyces viridosporus	not specified	not specified	ISP-2
MSV000088763	MSV000088763_PLT2_D9.mzML	culture_bacterial	culture_bacterial	67363|Streptomyces sindenensis	2022	solid material, dried	methanol-water (1:1)	sulfadimethoxine	Q Exactive|MS:1001911	electrospray ionization (positive)	reverse phase (C18)	ISP-5255	not applicable	not applicable	not applicable	not applicable	not applicable	not applicable	not applicable	01/24/2022 - 02/09/2022	United States of America	not applicable	not specified	not specified	not specified	MSV000088763_ISP-5255	not applicable	not applicable	not applicable	ISP-5255	Streptomyces sindenensis	Japan	soil	ISP-2
MSV000088763	MSV000088763_PLT2_D10.mzML	culture_bacterial	culture_bacterial	66875|Streptomyces catenulae	2022	solid material, dried	methanol-water (1:1)	sulfadimethoxine	Q Exactive|MS:1001911	electrospray ionization (positive)	reverse phase (C18)	ISP-5258	not applicable	not applicable	not applicable	not applicable	not applicable	not applicable	not applicable	01/24/2022 - 02/09/2022	United States of America	not applicable	not specified	not specified	not specified	MSV000088763_ISP-5258	not applicable	not applicable	not applicable	ISP-5258	Streptomyces catenulae	not specified	not specified	ISP-2
MSV000088763	MSV000088763_PLT2_D11.mzML	culture_bacterial	culture_bacterial	1892|Streptomyces citreofluorescens	2022	solid material, dried	methanol-water (1:1)	sulfadimethoxine	Q Exactive|MS:1001911	electrospray ionization (positive)	reverse phase (C18)	ISP-5265	not applicable	not applicable	not applicable	not applicable	not applicable	not applicable	not applicable	01/24/2022 - 02/09/2022	United States of America	not applicable	not specified	not specified	not specified	MSV000088763_ISP-5265	not applicable	not applicable	not applicable	ISP-5265	Streptomyces citreofluorescens	Russia	soil	ISP-2
MSV000088763	MSV000088763_PLT2_E1.mzML	culture_bacterial	culture_bacterial	1957|Streptomyces sclerotialus	2022	solid material, dried	methanol-water (1:1)	sulfadimethoxine	Q Exactive|MS:1001911	electrospray ionization (positive)	reverse phase (C18)	ISP-5269	not applicable	not applicable	not applicable	not applicable	not applicable	not applicable	not applicable	01/24/2022 - 02/09/2022	United States of America	not applicable	not specified	not specified	not specified	MSV000088763_ISP-5269	not applicable	not applicable	not applicable	ISP-5269	Streptomyces sclerotialus	India	soil	ISP-2
MSV000088763	MSV000088763_PLT2_E2.mzML	culture_bacterial	culture_bacterial	66429|Streptomyces biverticillatus	2022	solid material, dried	methanol-water (1:1)	sulfadimethoxine	Q Exactive|MS:1001911	electrospray ionization (positive)	reverse phase (C18)	ISP-5272	not applicable	not applicable	not applicable	not applicable	not applicable	not applicable	not applicable	01/24/2022 - 02/09/2022	United States of America	not applicable	not specified	not specified	not specified	MSV000088763_ISP-5272	not applicable	not applicable	not applicable	ISP-5272	Streptomyces biverticillatus	not specified	not specified	ISP-2
MSV000088763	MSV000088763_PLT2_E3.mzML	culture_bacterial	culture_bacterial	193462|Streptomyces spheroides	2022	solid material, dried	methanol-water (1:1)	sulfadimethoxine	Q Exactive|MS:1001911	electrospray ionization (positive)	reverse phase (C18)	ISP-5292	not applicable	not applicable	not applicable	not applicable	not applicable	not applicable	not applicable	01/24/2022 - 02/09/2022	United States of America	not applicable	not specified	not specified	not specified	MSV000088763_ISP-5292	not applicable	not applicable	not applicable	ISP-5292	Streptomyces spheroides	USA	soil, sod pasture	ISP-2
MSV000088763	MSV000088763_PLT2_E4.mzML	culture_bacterial	culture_bacterial	67259|Streptomyces cavourensis subsp. cavourensis	2022	solid material, dried	methanol-water (1:1)	sulfadimethoxine	Q Exactive|MS:1001911	electrospray ionization (positive)	reverse phase (C18)	ISP-5300	not applicable	not applicable	not applicable	not applicable	not applicable	not applicable	not applicable	01/24/2022 - 02/09/2022	United States of America	not applicable	not specified	not specified	not specified	MSV000088763_ISP-5300	not applicable	not applicable	not applicable	ISP-5300	Streptomyces cavourensis subsp. cavourensis	not specified	not specified	ISP-2
MSV000088763	MSV000088763_PLT2_E5.mzML	culture_bacterial	culture_bacterial	67334|Streptomyces nashvillensis	2022	solid material, dried	methanol-water (1:1)	sulfadimethoxine	Q Exactive|MS:1001911	electrospray ionization (positive)	reverse phase (C18)	ISP-5314	not applicable	not applicable	not applicable	not applicable	not applicable	not applicable	not applicable	01/24/2022 - 02/09/2022	United States of America	not applicable	not specified	not specified	not specified	MSV000088763_ISP-5314	not applicable	not applicable	not applicable	ISP-5314	Streptomyces nashvillensis	USA	soil	ISP-2
MSV000088763	MSV000088763_PLT2_E6.mzML	culture_bacterial	culture_bacterial	1922|Streptomyces plicatus	2022	solid material, dried	methanol-water (1:1)	sulfadimethoxine	Q Exactive|MS:1001911	electrospray ionization (positive)	reverse phase (C18)	ISP-5319	not applicable	not applicable	not applicable	not applicable	not applicable	not applicable	not applicable	01/24/2022 - 02/09/2022	United States of America	not applicable	not specified	not specified	not specified	MSV000088763_ISP-5319	not applicable	not applicable	not applicable	ISP-5319	Streptomyces plicatus	not specified	not specified	ISP-2
MSV000088763	MSV000088763_PLT2_E7.mzML	culture_bacterial	culture_bacterial	67295|Streptomyces fimicarius	2022	solid material, dried	methanol-water (1:1)	sulfadimethoxine	Q Exactive|MS:1001911	electrospray ionization (positive)	reverse phase (C18)	ISP-5322	not applicable	not applicable	not applicable	not applicable	not applicable	not applicable	not applicable	01/24/2022 - 02/09/2022	United States of America	not applicable	not specified	not specified	not specified	MSV000088763_ISP-5322	not applicable	not applicable	not applicable	ISP-5322	Streptomyces fimicarius	not specified	not specified	ISP-2
MSV000088763	MSV000088763_PLT2_E8.mzML	culture_bacterial	culture_bacterial	1919|Streptomyces microflavus	2022	solid material, dried	methanol-water (1:1)	sulfadimethoxine	Q Exactive|MS:1001911	electrospray ionization (positive)	reverse phase (C18)	ISP-5331	not applicable	not applicable	not applicable	not applicable	not applicable	not applicable	not applicable	01/24/2022 - 02/09/2022	United States of America	not applicable	not specified	not specified	not specified	MSV000088763_ISP-5331	not applicable	not applicable	not applicable	ISP-5331	Streptomyces microflavus	not specified	not specified	ISP-2
MSV000088763	MSV000088763_PLT2_E9.mzML	culture_bacterial	culture_bacterial	1915|Streptomyces lincolnensis	2022	solid material, dried	methanol-water (1:1)	sulfadimethoxine	Q Exactive|MS:1001911	electrospray ionization (positive)	reverse phase (C18)	ISP-5355	not applicable	not applicable	not applicable	not applicable	not applicable	not applicable	not applicable	01/24/2022 - 02/09/2022	United States of America	not applicable	not specified	not specified	not specified	MSV000088763_ISP-5355	not applicable	not applicable	not applicable	ISP-5355	Streptomyces lincolnensis	not specified	not specified	ISP-2
MSV000088763	MSV000088763_PLT2_E10.mzML	culture_bacterial	culture_bacterial	67365|Streptomyces sparsogenes	2022	solid material, dried	methanol-water (1:1)	sulfadimethoxine	Q Exactive|MS:1001911	electrospray ionization (positive)	reverse phase (C18)	ISP-5356	not applicable	not applicable	not applicable	not applicable	not applicable	not applicable	not applicable	01/24/2022 - 02/09/2022	United States of America	not applicable	not specified	not specified	not specified	MSV000088763_ISP-5356	not applicable	not applicable	not applicable	ISP-5356	Streptomyces sparsogenes	not specified	not specified	ISP-2
MSV000088763	MSV000088763_PLT2_E11.mzML	culture_bacterial	culture_bacterial	1968|Streptomyces cellulosae	2022	solid material, dried	methanol-water (1:1)	sulfadimethoxine	Q Exactive|MS:1001911	electrospray ionization (positive)	reverse phase (C18)	ISP-5362	not applicable	not applicable	not applicable	not applicable	not applicable	not applicable	not applicable	01/24/2022 - 02/09/2022	United States of America	not applicable	not specified	not specified	not specified	MSV000088763_ISP-5362	not applicable	not applicable	not applicable	ISP-5362	Streptomyces cellulosae	not specified	not specified	ISP-2
MSV000088763	MSV000088763_PLT2_F1.mzML	culture_bacterial	culture_bacterial	66370|Streptomyces flavus	2022	solid material, dried	methanol-water (1:1)	sulfadimethoxine	Q Exactive|MS:1001911	electrospray ionization (positive)	reverse phase (C18)	ISP-5371	not applicable	not applicable	not applicable	not applicable	not applicable	not applicable	not applicable	01/24/2022 - 02/09/2022	United States of America	not applicable	not specified	not specified	not specified	MSV000088763_ISP-5371	not applicable	not applicable	not applicable	ISP-5371	Streptomyces flavus	not specified	not specified	ISP-2
MSV000088763	MSV000088763_PLT2_F2.mzML	culture_bacterial	culture_bacterial	83378|Streptomyces ruber	2022	solid material, dried	methanol-water (1:1)	sulfadimethoxine	Q Exactive|MS:1001911	electrospray ionization (positive)	reverse phase (C18)	ISP-5378	not applicable	not applicable	not applicable	not applicable	not applicable	not applicable	not applicable	01/24/2022 - 02/09/2022	United States of America	not applicable	not specified	not specified	not specified	MSV000088763_ISP-5378	not applicable	not applicable	not applicable	ISP-5378	Streptomyces ruber	not specified	not specified	ISP-2
MSV000088763	MSV000088763_PLT2_F3.mzML	culture_bacterial	culture_bacterial	67275|Streptomyces aureocirculatus	2022	solid material, dried	methanol-water (1:1)	sulfadimethoxine	Q Exactive|MS:1001911	electrospray ionization (positive)	reverse phase (C18)	ISP-5386	not applicable	not applicable	not applicable	not applicable	not applicable	not applicable	not applicable	01/24/2022 - 02/09/2022	United States of America	not applicable	not specified	not specified	not specified	MSV000088763_ISP-5386	not applicable	not applicable	not applicable	ISP-5386	Streptomyces aureocirculatus	Russia	soil	ISP-2
MSV000088763	MSV000088763_PLT2_F4.mzML	culture_bacterial	culture_bacterial	1911|Streptomyces setonii	2022	solid material, dried	methanol-water (1:1)	sulfadimethoxine	Q Exactive|MS:1001911	electrospray ionization (positive)	reverse phase (C18)	ISP-5395	not applicable	not applicable	not applicable	not applicable	not applicable	not applicable	not applicable	01/24/2022 - 02/09/2022	United States of America	not applicable	not specified	not specified	not specified	MSV000088763_ISP-5395	not applicable	not applicable	not applicable	ISP-5395	Streptomyces setonii	not specified	not specified	ISP-2
MSV000088763	MSV000088763_PLT2_F5.mzML	culture_bacterial	culture_bacterial	47760|Streptomyces aurantiacus	2022	solid material, dried	methanol-water (1:1)	sulfadimethoxine	Q Exactive|MS:1001911	electrospray ionization (positive)	reverse phase (C18)	ISP-5412	not applicable	not applicable	not applicable	not applicable	not applicable	not applicable	not applicable	01/24/2022 - 02/09/2022	United States of America	not applicable	not specified	not specified	not specified	MSV000088763_ISP-5412	not applicable	not applicable	not applicable	ISP-5412	Streptomyces aurantiacus	not specified	not specified	ISP-2
MSV000088763	MSV000088763_PLT2_F6.mzML	culture_bacterial	culture_bacterial	42236|Streptomyces diastatochromogenes	2022	solid material, dried	methanol-water (1:1)	sulfadimethoxine	Q Exactive|MS:1001911	electrospray ionization (positive)	reverse phase (C18)	ISP-5449	not applicable	not applicable	not applicable	not applicable	not applicable	not applicable	not applicable	01/24/2022 - 02/09/2022	United States of America	not applicable	not specified	not specified	not specified	MSV000088763_ISP-5449	not applicable	not applicable	not applicable	ISP-5449	Streptomyces diastatochromogenes	not specified	not specified	ISP-2
MSV000088763	MSV000088763_PLT2_F7.mzML	culture_bacterial	culture_bacterial	47763|Streptomyces lydicus subsp. lydicus	2022	solid material, dried	methanol-water (1:1)	sulfadimethoxine	Q Exactive|MS:1001911	electrospray ionization (positive)	reverse phase (C18)	ISP-5461	not applicable	not applicable	not applicable	not applicable	not applicable	not applicable	not applicable	01/24/2022 - 02/09/2022	United States of America	not applicable	not specified	not specified	not specified	MSV000088763_ISP-5461	not applicable	not applicable	not applicable	ISP-5461	Streptomyces lydicus subsp. lydicus	USA	soil	ISP-2
MSV000088763	MSV000088763_PLT2_F8.mzML	culture_bacterial	culture_bacterial	67376|Streptomyces vinaceusdrappus	2022	solid material, dried	methanol-water (1:1)	sulfadimethoxine	Q Exactive|MS:1001911	electrospray ionization (positive)	reverse phase (C18)	ISP-5470	not applicable	not applicable	not applicable	not applicable	not applicable	not applicable	not applicable	01/24/2022 - 02/09/2022	United States of America	not applicable	not specified	not specified	not specified	MSV000088763_ISP-5470	not applicable	not applicable	not applicable	ISP-5470	Streptomyces vinaceusdrappus	not specified	not specified	ISP-2
MSV000088763	MSV000088763_PLT2_F9.mzML	culture_bacterial	culture_bacterial	67315|Streptomyces lavenduligriseus	2022	solid material, dried	methanol-water (1:1)	sulfadimethoxine	Q Exactive|MS:1001911	electrospray ionization (positive)	reverse phase (C18)	ISP-5487	not applicable	not applicable	not applicable	not applicable	not applicable	not applicable	not applicable	01/24/2022 - 02/09/2022	United States of America	not applicable	not specified	not specified	not specified	MSV000088763_ISP-5487	not applicable	not applicable	not applicable	ISP-5487	Streptomyces lavenduligriseus	not specified	not specified	ISP-2
MSV000088763	MSV000088763_PLT2_F10.mzML	culture_bacterial	culture_bacterial	1967|Streptomyces kanamyceticus	2022	solid material, dried	methanol-water (1:1)	sulfadimethoxine	Q Exactive|MS:1001911	electrospray ionization (positive)	reverse phase (C18)	ISP-5500	not applicable	not applicable	not applicable	not applicable	not applicable	not applicable	not applicable	01/24/2022 - 02/09/2022	United States of America	not applicable	not specified	not specified	not specified	MSV000088763_ISP-5500	not applicable	not applicable	not applicable	ISP-5500	Streptomyces kanamyceticus	Japan	soil	ISP-2
MSV000088763	MSV000088763_PLT2_F11.mzML	culture_bacterial	culture_bacterial	68270|Streptomyces spectabilis	2022	solid material, dried	methanol-water (1:1)	sulfadimethoxine	Q Exactive|MS:1001911	electrospray ionization (positive)	reverse phase (C18)	ISP-5512	not applicable	not applicable	not applicable	not applicable	not applicable	not applicable	not applicable	01/24/2022 - 02/09/2022	United States of America	not applicable	not specified	not specified	not specified	MSV000088763_ISP-5512	not applicable	not applicable	not applicable	ISP-5512	Streptomyces spectabilis	USA	soil	ISP-2
MSV000088763	MSV000088763_PLT2_G1.mzML	culture_bacterial	culture_bacterial	1960|Streptomyces vinaceus	2022	solid material, dried	methanol-water (1:1)	sulfadimethoxine	Q Exactive|MS:1001911	electrospray ionization (positive)	reverse phase (C18)	ISP-5515	not applicable	not applicable	not applicable	not applicable	not applicable	not applicable	not applicable	01/24/2022 - 02/09/2022	United States of America	not applicable	not specified	not specified	not specified	MSV000088763_ISP-5515	not applicable	not applicable	not applicable	ISP-5515	Streptomyces vinaceus	not specified	not specified	ISP-2
MSV000088763	MSV000088763_PLT2_G2.mzML	culture_bacterial	culture_bacterial	1895|Streptomyces avidinii	2022	solid material, dried	methanol-water (1:1)	sulfadimethoxine	Q Exactive|MS:1001911	electrospray ionization (positive)	reverse phase (C18)	ISP-5526	not applicable	not applicable	not applicable	not applicable	not applicable	not applicable	not applicable	01/24/2022 - 02/09/2022	United States of America	not applicable	not specified	not specified	not specified	MSV000088763_ISP-5526	not applicable	not applicable	not applicable	ISP-5526	Streptomyces avidinii	not specified	not specified	ISP-2
MSV000088763	MSV000088763_PLT2_G3.mzML	culture_bacterial	culture_bacterial	68262|Streptomyces regalis	2022	solid material, dried	methanol-water (1:1)	sulfadimethoxine	Q Exactive|MS:1001911	electrospray ionization (positive)	reverse phase (C18)	ISP-5532	not applicable	not applicable	not applicable	not applicable	not applicable	not applicable	not applicable	01/24/2022 - 02/09/2022	United States of America	not applicable	not specified	not specified	not specified	MSV000088763_ISP-5532	not applicable	not applicable	not applicable	ISP-5532	Streptomyces regalis	not specified	not specified	ISP-2
MSV000088763	MSV000088763_PLT2_G4.mzML	culture_bacterial	culture_bacterial	68194|Streptomyces durhamensis	2022	solid material, dried	methanol-water (1:1)	sulfadimethoxine	Q Exactive|MS:1001911	electrospray ionization (positive)	reverse phase (C18)	ISP-5539	not applicable	not applicable	not applicable	not applicable	not applicable	not applicable	not applicable	01/24/2022 - 02/09/2022	United States of America	not applicable	not specified	not specified	not specified	MSV000088763_ISP-5539	not applicable	not applicable	not applicable	ISP-5539	Streptomyces durhamensis	USA	soil, potato field	ISP-2
MSV000088763	MSV000088763_PLT2_G5.mzML	culture_bacterial	culture_bacterial	68223|Streptomyces katrae	2022	solid material, dried	methanol-water (1:1)	sulfadimethoxine	Q Exactive|MS:1001911	electrospray ionization (positive)	reverse phase (C18)	ISP-5550	not applicable	not applicable	not applicable	not applicable	not applicable	not applicable	not applicable	01/24/2022 - 02/09/2022	United States of America	not applicable	not specified	not specified	not specified	MSV000088763_ISP-5550	not applicable	not applicable	not applicable	ISP-5550	Streptomyces katrae	not specified	not specified	ISP-2
MSV000088763	MSV000088763_PLT2_G6.mzML	culture_bacterial	culture_bacterial	33897|Streptomyces bluensis	2022	solid material, dried	methanol-water (1:1)	sulfadimethoxine	Q Exactive|MS:1001911	electrospray ionization (positive)	reverse phase (C18)	ISP-5564	not applicable	not applicable	not applicable	not applicable	not applicable	not applicable	not applicable	01/24/2022 - 02/09/2022	United States of America	not applicable	not specified	not specified	not specified	MSV000088763_ISP-5564	not applicable	not applicable	not applicable	ISP-5564	Streptomyces bluensis	not specified	not specified	ISP-2
MSV000088763	MSV000088763_PLT2_G7.mzML	culture_bacterial	culture_bacterial	1896|Streptomyces bikiniensis subsp. bikiniensis	2022	solid material, dried	methanol-water (1:1)	sulfadimethoxine	Q Exactive|MS:1001911	electrospray ionization (positive)	reverse phase (C18)	ISP-5580	not applicable	not applicable	not applicable	not applicable	not applicable	not applicable	not applicable	01/24/2022 - 02/09/2022	United States of America	not applicable	not specified	not specified	not specified	MSV000088763_ISP-5580	not applicable	not applicable	not applicable	ISP-5580	Streptomyces bikiniensis subsp. bikiniensis	not specified	not specified	ISP-2
MSV000088763	MSV000088763_PLT2_G8.mzML	culture_bacterial	culture_bacterial	1896|Streptomyces bikiniensis subsp. bikiniensis	2022	solid material, dried	methanol-water (1:1)	sulfadimethoxine	Q Exactive|MS:1001911	electrospray ionization (positive)	reverse phase (C18)	ISP-5581	not applicable	not applicable	not applicable	not applicable	not applicable	not applicable	not applicable	01/24/2022 - 02/09/2022	United States of America	not applicable	not specified	not specified	not specified	MSV000088763_ISP-5581	not applicable	not applicable	not applicable	ISP-5581	Streptomyces bikiniensis subsp. bikiniensis	not specified	not specified	ISP-2
MSV000088763	MSV000088763_PLT2_G9.mzML	culture_bacterial	culture_bacterial	35621|Streptomyces ladakanum	2022	solid material, dried	methanol-water (1:1)	sulfadimethoxine	Q Exactive|MS:1001911	electrospray ionization (positive)	reverse phase (C18)	ISP-5587	not applicable	not applicable	not applicable	not applicable	not applicable	not applicable	not applicable	01/24/2022 - 02/09/2022	United States of America	not applicable	not specified	not specified	not specified	MSV000088763_ISP-5587	not applicable	not applicable	not applicable	ISP-5587	Streptomyces ladakanum	not specified	not specified	ISP-2
MSV000088763	MSV000088763_PLT2_G10.mzML	culture_bacterial	culture_bacterial	68253|Streptomyces peruviensis	2022	solid material, dried	methanol-water (1:1)	sulfadimethoxine	Q Exactive|MS:1001911	electrospray ionization (positive)	reverse phase (C18)	ISP-5592	not applicable	not applicable	not applicable	not applicable	not applicable	not applicable	not applicable	01/24/2022 - 02/09/2022	United States of America	not applicable	not specified	not specified	not specified	MSV000088763_ISP-5592	not applicable	not applicable	not applicable	ISP-5592	Streptomyces peruviensis	not specified	not specified	ISP-2
MSV000088763	MSV000088763_PLT2_G11.mzML	culture_bacterial	culture_bacterial	1919|Streptomyces fulvissimus	2022	solid material, dried	methanol-water (1:1)	sulfadimethoxine	Q Exactive|MS:1001911	electrospray ionization (positive)	reverse phase (C18)	ISP-5593	not applicable	not applicable	not applicable	not applicable	not applicable	not applicable	not applicable	01/24/2022 - 02/09/2022	United States of America	not applicable	not specified	not specified	not specified	MSV000088763_ISP-5593	not applicable	not applicable	not applicable	ISP-5593	Streptomyces fulvissimus	not specified	not specified	ISP-2
MSV000088763	MSV000088763_PLT2_H1.mzML	culture_bacterial	culture_bacterial	1931|Streptomyces sp.	2022	solid material, dried	methanol-water (1:1)	sulfadimethoxine	Q Exactive|MS:1001911	electrospray ionization (positive)	reverse phase (C18)	S-20	not applicable	not applicable	not applicable	not applicable	not applicable	not applicable	not applicable	01/24/2022 - 02/09/2022	United States of America	not applicable	not specified	not specified	not specified	MSV000088763_S-20	not applicable	not applicable	not applicable	S-20	Streptomyces sp.	Sweden	soil	ISP-2
MSV000088763	MSV000088763_PLT2_H2.mzML	culture_bacterial	culture_bacterial	1931|Streptomyces sp.	2022	solid material, dried	methanol-water (1:1)	sulfadimethoxine	Q Exactive|MS:1001911	electrospray ionization (positive)	reverse phase (C18)	S-31	not applicable	not applicable	not applicable	not applicable	not applicable	not applicable	not applicable	01/24/2022 - 02/09/2022	United States of America	not applicable	not specified	not specified	not specified	MSV000088763_S-31	not applicable	not applicable	not applicable	S-31	Streptomyces sp.	El Salvador	soil	ISP-2
MSV000088763	MSV000088763_PLT2_H3.mzML	culture_bacterial	culture_bacterial	1931|Streptomyces sp.	2022	solid material, dried	methanol-water (1:1)	sulfadimethoxine	Q Exactive|MS:1001911	electrospray ionization (positive)	reverse phase (C18)	S-104	not applicable	not applicable	not applicable	not applicable	not applicable	not applicable	not applicable	01/24/2022 - 02/09/2022	United States of America	not applicable	not specified	not specified	not specified	MSV000088763_S-104	not applicable	not applicable	not applicable	S-104	Streptomyces sp.	USA	soil	ISP-2
MSV000088763	MSV000088763_PLT2_H4.mzML	culture_bacterial	culture_bacterial	1931|Streptomyces sp.	2022	solid material, dried	methanol-water (1:1)	sulfadimethoxine	Q Exactive|MS:1001911	electrospray ionization (positive)	reverse phase (C18)	S-149	not applicable	not applicable	not applicable	not applicable	not applicable	not applicable	not applicable	01/24/2022 - 02/09/2022	United States of America	not applicable	not specified	not specified	not specified	MSV000088763_S-149	not applicable	not applicable	not applicable	S-149	Streptomyces sp.	El Salvador	soil	ISP-2
MSV000088763	MSV000088763_PLT2_H5.mzML	culture_bacterial	culture_bacterial	1931|Streptomyces sp.	2022	solid material, dried	methanol-water (1:1)	sulfadimethoxine	Q Exactive|MS:1001911	electrospray ionization (positive)	reverse phase (C18)	S-241	not applicable	not applicable	not applicable	not applicable	not applicable	not applicable	not applicable	01/24/2022 - 02/09/2022	United States of America	not applicable	not specified	not specified	not specified	MSV000088763_S-241	not applicable	not applicable	not applicable	S-241	Streptomyces sp.	El Salvador	soil	ISP-2
MSV000088763	MSV000088763_PLT2_H6.mzML	culture_bacterial	culture_bacterial	1931|Streptomyces sp.	2022	solid material, dried	methanol-water (1:1)	sulfadimethoxine	Q Exactive|MS:1001911	electrospray ionization (positive)	reverse phase (C18)	S-325	not applicable	not applicable	not applicable	not applicable	not applicable	not applicable	not applicable	01/24/2022 - 02/09/2022	United States of America	not applicable	not specified	not specified	not specified	MSV000088763_S-325	not applicable	not applicable	not applicable	S-325	Streptomyces sp.	not specified	not specified	ISP-2
MSV000088763	MSV000088763_PLT2_H7.mzML	culture_bacterial	culture_bacterial	1931|Streptomyces sp.	2022	solid material, dried	methanol-water (1:1)	sulfadimethoxine	Q Exactive|MS:1001911	electrospray ionization (positive)	reverse phase (C18)	S-340	not applicable	not applicable	not applicable	not applicable	not applicable	not applicable	not applicable	01/24/2022 - 02/09/2022	United States of America	not applicable	not specified	not specified	not specified	MSV000088763_S-340	not applicable	not applicable	not applicable	S-340	Streptomyces sp.	Australia	soil	ISP-2
MSV000088763	MSV000088763_PLT2_H8.mzML	culture_bacterial	culture_bacterial	1931|Streptomyces sp.	2022	solid material, dried	methanol-water (1:1)	sulfadimethoxine	Q Exactive|MS:1001911	electrospray ionization (positive)	reverse phase (C18)	S-378	not applicable	not applicable	not applicable	not applicable	not applicable	not applicable	not applicable	01/24/2022 - 02/09/2022	United States of America	not applicable	not specified	not specified	not specified	MSV000088763_S-378	not applicable	not applicable	not applicable	S-378	Streptomyces sp.	Australia	soil	ISP-2
MSV000088763	MSV000088763_PLT2_H9.mzML	culture_bacterial	culture_bacterial	1931|Streptomyces sp.	2022	solid material, dried	methanol-water (1:1)	sulfadimethoxine	Q Exactive|MS:1001911	electrospray ionization (positive)	reverse phase (C18)	S-384	not applicable	not applicable	not applicable	not applicable	not applicable	not applicable	not applicable	01/24/2022 - 02/09/2022	United States of America	not applicable	not specified	not specified	not specified	MSV000088763_S-384	not applicable	not applicable	not applicable	S-384	Streptomyces sp.	Australia	soil	ISP-2
MSV000088763	MSV000088763_PLT2_H10.mzML	culture_bacterial	culture_bacterial	1931|Streptomyces sp.	2022	solid material, dried	methanol-water (1:1)	sulfadimethoxine	Q Exactive|MS:1001911	electrospray ionization (positive)	reverse phase (C18)	S-444	not applicable	not applicable	not applicable	not applicable	not applicable	not applicable	not applicable	01/24/2022 - 02/09/2022	United States of America	not applicable	not specified	not specified	not specified	MSV000088763_S-444	not applicable	not applicable	not applicable	S-444	Streptomyces sp.	USA	soil	ISP-2
MSV000088763	MSV000088763_PLT2_H11.mzML	culture_bacterial	culture_bacterial	1931|Streptomyces sp.	2022	solid material, dried	methanol-water (1:1)	sulfadimethoxine	Q Exactive|MS:1001911	electrospray ionization (positive)	reverse phase (C18)	S-448	not applicable	not applicable	not applicable	not applicable	not applicable	not applicable	not applicable	01/24/2022 - 02/09/2022	United States of America	not applicable	not specified	not specified	not specified	MSV000088763_S-448	not applicable	not applicable	not applicable	S-448	Streptomyces sp.	USA	soil	ISP-2
MSV000088764	MSV000088764_PLT1_A1.mzML	culture_bacterial	culture_bacterial	67322|Streptomyces malachitofuscus subsp. malachitofuscus	2022	solid material, dried	methanol-water (1:1)	sulfadimethoxine	Q Exactive|MS:1001911	electrospray ionization (positive)	reverse phase (C18)	B-12273	not applicable	not applicable	not applicable	not applicable	not applicable	not applicable	not applicable	01/24/2022 - 02/09/2022	United States of America	not applicable	not specified	not specified	not specified	MSV000088764_B-12273	not applicable	not applicable	not applicable	B-12273	Streptomyces malachitofuscus subsp. malachitofuscus	not specified	not specified	NSG
MSV000088764	MSV000088764_PLT1_A2.mzML	culture_bacterial	culture_bacterial	68200|Streptomyces flavofungini	2022	solid material, dried	methanol-water (1:1)	sulfadimethoxine	Q Exactive|MS:1001911	electrospray ionization (positive)	reverse phase (C18)	B-12307	not applicable	not applicable	not applicable	not applicable	not applicable	not applicable	not applicable	01/24/2022 - 02/09/2022	United States of America	not applicable	not specified	not specified	not specified	MSV000088764_B-12307	not applicable	not applicable	not applicable	B-12307	Streptomyces flavofungini	not specified	not specified	NSG
MSV000088764	MSV000088764_PLT1_A3.mzML	culture_bacterial	culture_bacterial	68174|Streptomyces coelescens	2022	solid material, dried	methanol-water (1:1)	sulfadimethoxine	Q Exactive|MS:1001911	electrospray ionization (positive)	reverse phase (C18)	B-12348	not applicable	not applicable	not applicable	not applicable	not applicable	not applicable	not applicable	01/24/2022 - 02/09/2022	United States of America	not applicable	not specified	not specified	not specified	MSV000088764_B-12348	not applicable	not applicable	not applicable	B-12348	Streptomyces coelescens	not specified	not specified	NSG
MSV000088764	MSV000088764_PLT1_A4.mzML	culture_bacterial	culture_bacterial	66860|Streptomyces thermoviolaceus subsp. thermoviolaceus	2022	solid material, dried	methanol-water (1:1)	sulfadimethoxine	Q Exactive|MS:1001911	electrospray ionization (positive)	reverse phase (C18)	B-12374	not applicable	not applicable	not applicable	not applicable	not applicable	not applicable	not applicable	01/24/2022 - 02/09/2022	United States of America	not applicable	not specified	not specified	not specified	MSV000088764_B-12374	not applicable	not applicable	not applicable	B-12374	Streptomyces thermoviolaceus subsp. thermoviolaceus	not specified	not specified	NSG
MSV000088764	MSV000088764_PLT1_A5.mzML	culture_bacterial	culture_bacterial	1934|Streptomyces thermovulgaris	2022	solid material, dried	methanol-water (1:1)	sulfadimethoxine	Q Exactive|MS:1001911	electrospray ionization (positive)	reverse phase (C18)	B-12375	not applicable	not applicable	not applicable	not applicable	not applicable	not applicable	not applicable	01/24/2022 - 02/09/2022	United States of America	not applicable	not specified	not specified	not specified	MSV000088764_B-12375	not applicable	not applicable	not applicable	B-12375	Streptomyces thermovulgaris	not specified	not specified	NSG
MSV000088764	MSV000088764_PLT1_A6.mzML	culture_bacterial	culture_bacterial	1888|Streptomyces albus	2022	solid material, dried	methanol-water (1:1)	sulfadimethoxine	Q Exactive|MS:1001911	electrospray ionization (positive)	reverse phase (C18)	B-12378	not applicable	not applicable	not applicable	not applicable	not applicable	not applicable	not applicable	01/24/2022 - 02/09/2022	United States of America	not applicable	not specified	not specified	not specified	MSV000088764_B-12378	not applicable	not applicable	not applicable	B-12378	Streptomyces albus	not specified	not specified	NSG
MSV000088764	MSV000088764_PLT1_A7.mzML	culture_bacterial	culture_bacterial	67303|Streptomyces griseolalbus	2022	solid material, dried	methanol-water (1:1)	sulfadimethoxine	Q Exactive|MS:1001911	electrospray ionization (positive)	reverse phase (C18)	B-12383	not applicable	not applicable	not applicable	not applicable	not applicable	not applicable	not applicable	01/24/2022 - 02/09/2022	United States of America	not applicable	not specified	not specified	not specified	MSV000088764_B-12383	not applicable	not applicable	not applicable	B-12383	Streptomyces griseolalbus	not specified	not specified	NSG
MSV000088764	MSV000088764_PLT1_A8.mzML	culture_bacterial	culture_bacterial	67304|Streptomyces griseorubiginosus	2022	solid material, dried	methanol-water (1:1)	sulfadimethoxine	Q Exactive|MS:1001911	electrospray ionization (positive)	reverse phase (C18)	B-12384	not applicable	not applicable	not applicable	not applicable	not applicable	not applicable	not applicable	01/24/2022 - 02/09/2022	United States of America	not applicable	not specified	not specified	not specified	MSV000088764_B-12384	not applicable	not applicable	not applicable	B-12384	Streptomyces griseorubiginosus	Russia	soil	NSG
MSV000088764	MSV000088764_PLT1_A9.mzML	culture_bacterial	culture_bacterial	1970|Streptomyces morookaensis	2022	solid material, dried	methanol-water (1:1)	sulfadimethoxine	Q Exactive|MS:1001911	electrospray ionization (positive)	reverse phase (C18)	B-12429	not applicable	not applicable	not applicable	not applicable	not applicable	not applicable	not applicable	01/24/2022 - 02/09/2022	United States of America	not applicable	not specified	not specified	not specified	MSV000088764_B-12429	not applicable	not applicable	not applicable	B-12429	Streptomyces morookaensis	Japan	soil, orange orchard	NSG
MSV000088764	MSV000088764_PLT1_A10.mzML	culture_bacterial	culture_bacterial	68274|Streptomyces tauricus	2022	solid material, dried	methanol-water (1:1)	sulfadimethoxine	Q Exactive|MS:1001911	electrospray ionization (positive)	reverse phase (C18)	B-12497	not applicable	not applicable	not applicable	not applicable	not applicable	not applicable	not applicable	01/24/2022 - 02/09/2022	United States of America	not applicable	not specified	not specified	not specified	MSV000088764_B-12497	not applicable	not applicable	not applicable	B-12497	Streptomyces tauricus	not specified	not specified	NSG
MSV000088764	MSV000088764_PLT1_A11.mzML	culture_bacterial	culture_bacterial	1910|Streptomyces griseosporeus	2022	solid material, dried	methanol-water (1:1)	sulfadimethoxine	Q Exactive|MS:1001911	electrospray ionization (positive)	reverse phase (C18)	B-12498	not applicable	not applicable	not applicable	not applicable	not applicable	not applicable	not applicable	01/24/2022 - 02/09/2022	United States of America	not applicable	not specified	not specified	not specified	MSV000088764_B-12498	not applicable	not applicable	not applicable	B-12498	Streptomyces griseosporeus	China	soil	NSG
MSV000088764	MSV000088764_PLT1_B1.mzML	culture_bacterial	culture_bacterial	67257|Streptomyces albus subsp. albus	2022	solid material, dried	methanol-water (1:1)	sulfadimethoxine	Q Exactive|MS:1001911	electrospray ionization (positive)	reverse phase (C18)	B-16041	not applicable	not applicable	not applicable	not applicable	not applicable	not applicable	not applicable	01/24/2022 - 02/09/2022	United States of America	not applicable	not specified	not specified	not specified	MSV000088764_B-16041	not applicable	not applicable	not applicable	B-16041	Streptomyces albus subsp. albus	not specified	not specified	NSG
MSV000088764	MSV000088764_PLT1_B2.mzML	culture_bacterial	culture_bacterial	67319|Streptomyces lucensis	2022	solid material, dried	methanol-water (1:1)	sulfadimethoxine	Q Exactive|MS:1001911	electrospray ionization (positive)	reverse phase (C18)	B-16066	not applicable	not applicable	not applicable	not applicable	not applicable	not applicable	not applicable	01/24/2022 - 02/09/2022	United States of America	not applicable	not specified	not specified	not specified	MSV000088764_B-16066	not applicable	not applicable	not applicable	B-16066	Streptomyces lucensis	not specified	not specified	NSG
MSV000088764	MSV000088764_PLT1_B3.mzML	culture_bacterial	culture_bacterial	66370|Streptomyces flaveus	2022	solid material, dried	methanol-water (1:1)	sulfadimethoxine	Q Exactive|MS:1001911	electrospray ionization (positive)	reverse phase (C18)	B-16074	not applicable	not applicable	not applicable	not applicable	not applicable	not applicable	not applicable	01/24/2022 - 02/09/2022	United States of America	not applicable	not specified	not specified	not specified	MSV000088764_B-16074	not applicable	not applicable	not applicable	B-16074	Streptomyces flaveus	France	soil	NSG
MSV000088764	MSV000088764_PLT1_B4.mzML	culture_bacterial	culture_bacterial	1931|Streptomyces sp.	2022	solid material, dried	methanol-water (1:1)	sulfadimethoxine	Q Exactive|MS:1001911	electrospray ionization (positive)	reverse phase (C18)	B-16215	not applicable	not applicable	not applicable	not applicable	not applicable	not applicable	not applicable	01/24/2022 - 02/09/2022	United States of America	not applicable	not specified	not specified	not specified	MSV000088764_B-16215	not applicable	not applicable	not applicable	B-16215	Streptomyces sp.	not specified	not specified	NSG
MSV000088764	MSV000088764_PLT1_B5.mzML	culture_bacterial	culture_bacterial	68225|Streptomyces kunmingensis	2022	solid material, dried	methanol-water (1:1)	sulfadimethoxine	Q Exactive|MS:1001911	electrospray ionization (positive)	reverse phase (C18)	B-16240	not applicable	not applicable	not applicable	not applicable	not applicable	not applicable	not applicable	01/24/2022 - 02/09/2022	United States of America	not applicable	not specified	not specified	not specified	MSV000088764_B-16240	not applicable	not applicable	not applicable	B-16240	Streptomyces kunmingensis	not specified	not specified	NSG
MSV000088764	MSV000088764_PLT1_B6.mzML	culture_bacterial	culture_bacterial	285556|Streptomyces atrovirens	2022	solid material, dried	methanol-water (1:1)	sulfadimethoxine	Q Exactive|MS:1001911	electrospray ionization (positive)	reverse phase (C18)	B-16357	not applicable	not applicable	not applicable	not applicable	not applicable	not applicable	not applicable	01/24/2022 - 02/09/2022	United States of America	not applicable	not specified	not specified	not specified	MSV000088764_B-16357	not applicable	not applicable	not applicable	B-16357	Streptomyces atrovirens	not specified	not specified	NSG
MSV000088764	MSV000088764_PLT1_B7.mzML	culture_bacterial	culture_bacterial	285563|Streptomyces coeruleoprunus	2022	solid material, dried	methanol-water (1:1)	sulfadimethoxine	Q Exactive|MS:1001911	electrospray ionization (positive)	reverse phase (C18)	B-16364	not applicable	not applicable	not applicable	not applicable	not applicable	not applicable	not applicable	01/24/2022 - 02/09/2022	United States of America	not applicable	not specified	not specified	not specified	MSV000088764_B-16364	not applicable	not applicable	not applicable	B-16364	Streptomyces coeruleoprunus	not specified	not specified	NSG
MSV000088764	MSV000088764_PLT1_B8.mzML	culture_bacterial	culture_bacterial	284031|Streptomyces flavovariabilis	2022	solid material, dried	methanol-water (1:1)	sulfadimethoxine	Q Exactive|MS:1001911	electrospray ionization (positive)	reverse phase (C18)	B-16367	not applicable	not applicable	not applicable	not applicable	not applicable	not applicable	not applicable	01/24/2022 - 02/09/2022	United States of America	not applicable	not specified	not specified	not specified	MSV000088764_B-16367	not applicable	not applicable	not applicable	B-16367	Streptomyces flavovariabilis	not specified	not specified	NSG
MSV000088764	MSV000088764_PLT1_B9.mzML	culture_bacterial	culture_bacterial	285566|Streptomyces levis	2022	solid material, dried	methanol-water (1:1)	sulfadimethoxine	Q Exactive|MS:1001911	electrospray ionization (positive)	reverse phase (C18)	B-16370	not applicable	not applicable	not applicable	not applicable	not applicable	not applicable	not applicable	01/24/2022 - 02/09/2022	United States of America	not applicable	not specified	not specified	not specified	MSV000088764_B-16370	not applicable	not applicable	not applicable	B-16370	Streptomyces levis	not specified	not specified	NSG
MSV000088764	MSV000088764_PLT1_B10.mzML	culture_bacterial	culture_bacterial	284035|Streptomyces lienomycini	2022	solid material, dried	methanol-water (1:1)	sulfadimethoxine	Q Exactive|MS:1001911	electrospray ionization (positive)	reverse phase (C18)	B-16371	not applicable	not applicable	not applicable	not applicable	not applicable	not applicable	not applicable	01/24/2022 - 02/09/2022	United States of America	not applicable	not specified	not specified	not specified	MSV000088764_B-16371	not applicable	not applicable	not applicable	B-16371	Streptomyces lienomycini	not specified	not specified	NSG
MSV000088764	MSV000088764_PLT1_B11.mzML	culture_bacterial	culture_bacterial	44060|Streptomyces megasporus	2022	solid material, dried	methanol-water (1:1)	sulfadimethoxine	Q Exactive|MS:1001911	electrospray ionization (positive)	reverse phase (C18)	B-16372	not applicable	not applicable	not applicable	not applicable	not applicable	not applicable	not applicable	01/24/2022 - 02/09/2022	United States of America	not applicable	not specified	not specified	not specified	MSV000088764_B-16372	not applicable	not applicable	not applicable	B-16372	Streptomyces megasporus	not specified	not specified	NSG
MSV000088764	MSV000088764_PLT1_C1.mzML	culture_bacterial	culture_bacterial	332591|Streptomyces rectiviolaceus	2022	solid material, dried	methanol-water (1:1)	sulfadimethoxine	Q Exactive|MS:1001911	electrospray ionization (positive)	reverse phase (C18)	B-16374	not applicable	not applicable	not applicable	not applicable	not applicable	not applicable	not applicable	01/24/2022 - 02/09/2022	United States of America	not applicable	not specified	not specified	not specified	MSV000088764_B-16374	not applicable	not applicable	not applicable	B-16374	Streptomyces rectiviolaceus	not specified	not specified	NSG
MSV000088764	MSV000088764_PLT1_C2.mzML	culture_bacterial	culture_bacterial	284040|Streptomyces variegatus	2022	solid material, dried	methanol-water (1:1)	sulfadimethoxine	Q Exactive|MS:1001911	electrospray ionization (positive)	reverse phase (C18)	B-16380	not applicable	not applicable	not applicable	not applicable	not applicable	not applicable	not applicable	01/24/2022 - 02/09/2022	United States of America	not applicable	not specified	not specified	not specified	MSV000088764_B-16380	not applicable	not applicable	not applicable	B-16380	Streptomyces variegatus	not specified	not specified	NSG
MSV000088764	MSV000088764_PLT1_C3.mzML	culture_bacterial	culture_bacterial	284042|Streptomyces violaceorubidus	2022	solid material, dried	methanol-water (1:1)	sulfadimethoxine	Q Exactive|MS:1001911	electrospray ionization (positive)	reverse phase (C18)	B-16381	not applicable	not applicable	not applicable	not applicable	not applicable	not applicable	not applicable	01/24/2022 - 02/09/2022	United States of America	not applicable	not specified	not specified	not specified	MSV000088764_B-16381	not applicable	not applicable	not applicable	B-16381	Streptomyces violaceorubidus	not specified	not specified	NSG
MSV000088764	MSV000088764_PLT1_C4.mzML	culture_bacterial	culture_bacterial	33900|Streptomyces costaricanus	2022	solid material, dried	methanol-water (1:1)	sulfadimethoxine	Q Exactive|MS:1001911	electrospray ionization (positive)	reverse phase (C18)	B-16897	not applicable	not applicable	not applicable	not applicable	not applicable	not applicable	not applicable	01/24/2022 - 02/09/2022	United States of America	not applicable	not specified	not specified	not specified	MSV000088764_B-16897	not applicable	not applicable	not applicable	B-16897	Streptomyces costaricanus	Costa Rica	nematode suppressive soil	NSG
MSV000088764	MSV000088764_PLT1_C5.mzML	culture_bacterial	culture_bacterial	66369|Streptomyces carpinensis	2022	solid material, dried	methanol-water (1:1)	sulfadimethoxine	Q Exactive|MS:1001911	electrospray ionization (positive)	reverse phase (C18)	B-16921	not applicable	not applicable	not applicable	not applicable	not applicable	not applicable	not applicable	01/24/2022 - 02/09/2022	United States of America	not applicable	not specified	not specified	not specified	MSV000088764_B-16921	not applicable	not applicable	not applicable	B-16921	Streptomyces carpinensis	Brazil	soil	NSG
MSV000088764	MSV000088764_PLT1_C6.mzML	culture_bacterial	culture_bacterial	66376|Streptomyces spiralis	2022	solid material, dried	methanol-water (1:1)	sulfadimethoxine	Q Exactive|MS:1001911	electrospray ionization (positive)	reverse phase (C18)	B-16922	not applicable	not applicable	not applicable	not applicable	not applicable	not applicable	not applicable	01/24/2022 - 02/09/2022	United States of America	not applicable	not specified	not specified	not specified	MSV000088764_B-16922	not applicable	not applicable	not applicable	B-16922	Streptomyces spiralis	Brazil	soil	NSG
MSV000088764	MSV000088764_PLT1_C7.mzML	culture_bacterial	culture_bacterial	68277|Streptomyces tricolor	2022	solid material, dried	methanol-water (1:1)	sulfadimethoxine	Q Exactive|MS:1001911	electrospray ionization (positive)	reverse phase (C18)	B-16925	not applicable	not applicable	not applicable	not applicable	not applicable	not applicable	not applicable	01/24/2022 - 02/09/2022	United States of America	not applicable	not specified	not specified	not specified	MSV000088764_B-16925	not applicable	not applicable	not applicable	B-16925	Streptomyces tricolor	not specified	not specified	NSG
MSV000088764	MSV000088764_PLT1_C8.mzML	culture_bacterial	culture_bacterial	285515|Streptomyces albospinus	2022	solid material, dried	methanol-water (1:1)	sulfadimethoxine	Q Exactive|MS:1001911	electrospray ionization (positive)	reverse phase (C18)	B-16926	not applicable	not applicable	not applicable	not applicable	not applicable	not applicable	not applicable	01/24/2022 - 02/09/2022	United States of America	not applicable	not specified	not specified	not specified	MSV000088764_B-16926	not applicable	not applicable	not applicable	B-16926	Streptomyces albospinus	Japan	soil	NSG
MSV000088764	MSV000088764_PLT1_C9.mzML	culture_bacterial	culture_bacterial	66422|Streptomyces cinerochromogenes	2022	solid material, dried	methanol-water (1:1)	sulfadimethoxine	Q Exactive|MS:1001911	electrospray ionization (positive)	reverse phase (C18)	B-16928	not applicable	not applicable	not applicable	not applicable	not applicable	not applicable	not applicable	01/24/2022 - 02/09/2022	United States of America	not applicable	not specified	not specified	not specified	MSV000088764_B-16928	not applicable	not applicable	not applicable	B-16928	Streptomyces cinerochromogenes	Japan	soil	NSG
MSV000088764	MSV000088764_PLT1_C10.mzML	culture_bacterial	culture_bacterial	68221|Streptomyces inusitatus	2022	solid material, dried	methanol-water (1:1)	sulfadimethoxine	Q Exactive|MS:1001911	electrospray ionization (positive)	reverse phase (C18)	B-16929	not applicable	not applicable	not applicable	not applicable	not applicable	not applicable	not applicable	01/24/2022 - 02/09/2022	United States of America	not applicable	not specified	not specified	not specified	MSV000088764_B-16929	not applicable	not applicable	not applicable	B-16929	Streptomyces inusitatus	Japan	soil	NSG
MSV000088764	MSV000088764_PLT1_C11.mzML	culture_bacterial	culture_bacterial	284043|Streptomyces spinoverrucosus	2022	solid material, dried	methanol-water (1:1)	sulfadimethoxine	Q Exactive|MS:1001911	electrospray ionization (positive)	reverse phase (C18)	B-16932	not applicable	not applicable	not applicable	not applicable	not applicable	not applicable	not applicable	01/24/2022 - 02/09/2022	United States of America	not applicable	not specified	not specified	not specified	MSV000088764_B-16932	not applicable	not applicable	not applicable	B-16932	Streptomyces spinoverrucosus	not specified	not specified	NSG
MSV000088764	MSV000088764_PLT1_D1.mzML	culture_bacterial	culture_bacterial	66378|Streptomyces yerevanensis	2022	solid material, dried	methanol-water (1:1)	sulfadimethoxine	Q Exactive|MS:1001911	electrospray ionization (positive)	reverse phase (C18)	B-16943	not applicable	not applicable	not applicable	not applicable	not applicable	not applicable	not applicable	01/24/2022 - 02/09/2022	United States of America	not applicable	not specified	not specified	not specified	MSV000088764_B-16943	not applicable	not applicable	not applicable	B-16943	Streptomyces yerevanensis	not specified	not specified	NSG
MSV000088764	MSV000088764_PLT1_D2.mzML	culture_bacterial	culture_bacterial	337066|Streptomyces albus subsp. chlorinus	2022	solid material, dried	methanol-water (1:1)	sulfadimethoxine	Q Exactive|MS:1001911	electrospray ionization (positive)	reverse phase (C18)	B-24108	not applicable	not applicable	not applicable	not applicable	not applicable	not applicable	not applicable	01/24/2022 - 02/09/2022	United States of America	not applicable	not specified	not specified	not specified	MSV000088764_B-24108	not applicable	not applicable	not applicable	B-24108	Streptomyces albus subsp. chlorinus	unknown	soil	NSG
MSV000088764	MSV000088764_PLT1_D3.mzML	culture_bacterial	culture_bacterial	178566|Streptomyces mexicanus	2022	solid material, dried	methanol-water (1:1)	sulfadimethoxine	Q Exactive|MS:1001911	electrospray ionization (positive)	reverse phase (C18)	B-24196	not applicable	not applicable	not applicable	not applicable	not applicable	not applicable	not applicable	01/24/2022 - 02/09/2022	United States of America	not applicable	not specified	not specified	not specified	MSV000088764_B-24196	not applicable	not applicable	not applicable	B-24196	Streptomyces mexicanus	Mexico	soil	NSG
MSV000088764	MSV000088764_PLT1_D4.mzML	culture_bacterial	culture_bacterial	195801|Streptomyces speibonae	2022	solid material, dried	methanol-water (1:1)	sulfadimethoxine	Q Exactive|MS:1001911	electrospray ionization (positive)	reverse phase (C18)	B-24240	not applicable	not applicable	not applicable	not applicable	not applicable	not applicable	not applicable	01/24/2022 - 02/09/2022	United States of America	not applicable	not specified	not specified	not specified	MSV000088764_B-24240	not applicable	not applicable	not applicable	B-24240	Streptomyces speibonae	South Africa	soil	NSG
MSV000088764	MSV000088764_PLT1_D5.mzML	culture_bacterial	culture_bacterial	89050|Streptomyces yeochonensis	2022	solid material, dried	methanol-water (1:1)	sulfadimethoxine	Q Exactive|MS:1001911	electrospray ionization (positive)	reverse phase (C18)	B-24245	not applicable	not applicable	not applicable	not applicable	not applicable	not applicable	not applicable	01/24/2022 - 02/09/2022	United States of America	not applicable	not specified	not specified	not specified	MSV000088764_B-24245	not applicable	not applicable	not applicable	B-24245	Streptomyces yeochonensis	Korea	acidic soil	NSG
MSV000088764	MSV000088764_PLT1_D6.mzML	culture_bacterial	culture_bacterial	114696|Streptomyces cangkringensis	2022	solid material, dried	methanol-water (1:1)	sulfadimethoxine	Q Exactive|MS:1001911	electrospray ionization (positive)	reverse phase (C18)	B-24277	not applicable	not applicable	not applicable	not applicable	not applicable	not applicable	not applicable	01/24/2022 - 02/09/2022	United States of America	not applicable	not specified	not specified	not specified	MSV000088764_B-24277	not applicable	not applicable	not applicable	B-24277	Streptomyces cangkringensis	Indonesia	soil around the rhizosphere of Paraserianthes falcataria	NSG
MSV000088764	MSV000088764_PLT1_D7.mzML	culture_bacterial	culture_bacterial	193460|Streptomyces sanglieri	2022	solid material, dried	methanol-water (1:1)	sulfadimethoxine	Q Exactive|MS:1001911	electrospray ionization (positive)	reverse phase (C18)	B-24279	not applicable	not applicable	not applicable	not applicable	not applicable	not applicable	not applicable	01/24/2022 - 02/09/2022	United States of America	not applicable	not specified	not specified	not specified	MSV000088764_B-24279	not applicable	not applicable	not applicable	B-24279	Streptomyces sanglieri	United Kingdom	soil from hay plots	NSG
MSV000088764	MSV000088764_PLT1_D8.mzML	culture_bacterial	culture_bacterial	51201|Streptomyces griseocarneus	2022	solid material, dried	methanol-water (1:1)	sulfadimethoxine	Q Exactive|MS:1001911	electrospray ionization (positive)	reverse phase (C18)	B-24281	not applicable	not applicable	not applicable	not applicable	not applicable	not applicable	not applicable	01/24/2022 - 02/09/2022	United States of America	not applicable	not specified	not specified	not specified	MSV000088764_B-24281	not applicable	not applicable	not applicable	B-24281	Streptomyces griseocarneus	not specified	not specified	NSG
MSV000088764	MSV000088764_PLT1_D9.mzML	culture_bacterial	culture_bacterial	1650571|Streptomyces pathocidini	2022	solid material, dried	methanol-water (1:1)	sulfadimethoxine	Q Exactive|MS:1001911	electrospray ionization (positive)	reverse phase (C18)	B-24287	not applicable	not applicable	not applicable	not applicable	not applicable	not applicable	not applicable	01/24/2022 - 02/09/2022	United States of America	not applicable	not specified	not specified	not specified	MSV000088764_B-24287	not applicable	not applicable	not applicable	B-24287	Streptomyces pathocidini	not specified	not specified	NSG
MSV000088764	MSV000088764_PLT1_D10.mzML	culture_bacterial	culture_bacterial	68175|Streptomyces castelarensis	2022	solid material, dried	methanol-water (1:1)	sulfadimethoxine	Q Exactive|MS:1001911	electrospray ionization (positive)	reverse phase (C18)	B-24289	not applicable	not applicable	not applicable	not applicable	not applicable	not applicable	not applicable	01/24/2022 - 02/09/2022	United States of America	not applicable	not specified	not specified	not specified	MSV000088764_B-24289	not applicable	not applicable	not applicable	B-24289	Streptomyces castelarensis	Argentina	dust	NSG
MSV000088764	MSV000088764_PLT1_D11.mzML	culture_bacterial	culture_bacterial	285555|Streptomyces albosporeus subsp. labilomyceticus	2022	solid material, dried	methanol-water (1:1)	sulfadimethoxine	Q Exactive|MS:1001911	electrospray ionization (positive)	reverse phase (C18)	B-24296	not applicable	not applicable	not applicable	not applicable	not applicable	not applicable	not applicable	01/24/2022 - 02/09/2022	United States of America	not applicable	not specified	not specified	not specified	MSV000088764_B-24296	not applicable	not applicable	not applicable	B-24296	Streptomyces albosporeus subsp. labilomyceticus	not specified	not specified	NSG
MSV000088764	MSV000088764_PLT1_E1.mzML	culture_bacterial	culture_bacterial	202862|Streptomyces drozdowiczii	2022	solid material, dried	methanol-water (1:1)	sulfadimethoxine	Q Exactive|MS:1001911	electrospray ionization (positive)	reverse phase (C18)	B-24297	not applicable	not applicable	not applicable	not applicable	not applicable	not applicable	not applicable	01/24/2022 - 02/09/2022	United States of America	not applicable	not specified	not specified	not specified	MSV000088764_B-24297	not applicable	not applicable	not applicable	B-24297	Streptomyces drozdowiczii	Brazil	soil	NSG
MSV000088764	MSV000088764_PLT1_E2.mzML	culture_bacterial	culture_bacterial	39478|Streptomyces laurentii	2022	solid material, dried	methanol-water (1:1)	sulfadimethoxine	Q Exactive|MS:1001911	electrospray ionization (positive)	reverse phase (C18)	B-24298	not applicable	not applicable	not applicable	not applicable	not applicable	not applicable	not applicable	01/24/2022 - 02/09/2022	United States of America	not applicable	not specified	not specified	not specified	MSV000088764_B-24298	not applicable	not applicable	not applicable	B-24298	Streptomyces laurentii	not specified	not specified	NSG
MSV000088764	MSV000088764_PLT1_E3.mzML	culture_bacterial	culture_bacterial	67282|Streptomyces aureorectus	2022	solid material, dried	methanol-water (1:1)	sulfadimethoxine	Q Exactive|MS:1001911	electrospray ionization (positive)	reverse phase (C18)	B-24301	not applicable	not applicable	not applicable	not applicable	not applicable	not applicable	not applicable	01/24/2022 - 02/09/2022	United States of America	not applicable	not specified	not specified	not specified	MSV000088764_B-24301	not applicable	not applicable	not applicable	B-24301	Streptomyces aureorectus	not specified	not specified	NSG
MSV000088764	MSV000088764_PLT1_E4.mzML	culture_bacterial	culture_bacterial	285568|Streptomyces bungoensis	2022	solid material, dried	methanol-water (1:1)	sulfadimethoxine	Q Exactive|MS:1001911	electrospray ionization (positive)	reverse phase (C18)	B-24305	not applicable	not applicable	not applicable	not applicable	not applicable	not applicable	not applicable	01/24/2022 - 02/09/2022	United States of America	not applicable	not specified	not specified	not specified	MSV000088764_B-24305	not applicable	not applicable	not applicable	B-24305	Streptomyces bungoensis	Japan	soil	NSG
MSV000088764	MSV000088764_PLT1_E5.mzML	culture_bacterial	culture_bacterial	329524|Streptomyces albidochromogenes	2022	solid material, dried	methanol-water (1:1)	sulfadimethoxine	Q Exactive|MS:1001911	electrospray ionization (positive)	reverse phase (C18)	B-24308	not applicable	not applicable	not applicable	not applicable	not applicable	not applicable	not applicable	01/24/2022 - 02/09/2022	United States of America	not applicable	not specified	not specified	not specified	MSV000088764_B-24308	not applicable	not applicable	not applicable	B-24308	Streptomyces albidochromogenes	not specified	not specified	NSG
MSV000088764	MSV000088764_PLT1_E6.mzML	culture_bacterial	culture_bacterial	270689|Streptomyces aculeolatus	2022	solid material, dried	methanol-water (1:1)	sulfadimethoxine	Q Exactive|MS:1001911	electrospray ionization (positive)	reverse phase (C18)	B-24312	not applicable	not applicable	not applicable	not applicable	not applicable	not applicable	not applicable	01/24/2022 - 02/09/2022	United States of America	not applicable	not specified	not specified	not specified	MSV000088764_B-24312	not applicable	not applicable	not applicable	B-24312	Streptomyces aculeolatus	not specified	not specified	NSG
MSV000088764	MSV000088764_PLT1_E7.mzML	culture_bacterial	culture_bacterial	65605|Streptomyces thermoalcalitolerans	2022	solid material, dried	methanol-water (1:1)	sulfadimethoxine	Q Exactive|MS:1001911	electrospray ionization (positive)	reverse phase (C18)	B-24315	not applicable	not applicable	not applicable	not applicable	not applicable	not applicable	not applicable	01/24/2022 - 02/09/2022	United States of America	not applicable	not specified	not specified	not specified	MSV000088764_B-24315	not applicable	not applicable	not applicable	B-24315	Streptomyces thermoalcalitolerans	Indonesia	soil	NSG
MSV000088764	MSV000088764_PLT1_E8.mzML	culture_bacterial	culture_bacterial	161482|Streptomyces thermospinosisporus	2022	solid material, dried	methanol-water (1:1)	sulfadimethoxine	Q Exactive|MS:1001911	electrospray ionization (positive)	reverse phase (C18)	B-24318	not applicable	not applicable	not applicable	not applicable	not applicable	not applicable	not applicable	01/24/2022 - 02/09/2022	United States of America	not applicable	not specified	not specified	not specified	MSV000088764_B-24318	not applicable	not applicable	not applicable	B-24318	Streptomyces thermospinosisporus	United Kingdom	soil	NSG
MSV000088764	MSV000088764_PLT1_E9.mzML	culture_bacterial	culture_bacterial	67282|Streptomyces asterosporus	2022	solid material, dried	methanol-water (1:1)	sulfadimethoxine	Q Exactive|MS:1001911	electrospray ionization (positive)	reverse phase (C18)	B-24328	not applicable	not applicable	not applicable	not applicable	not applicable	not applicable	not applicable	01/24/2022 - 02/09/2022	United States of America	not applicable	not specified	not specified	not specified	MSV000088764_B-24328	not applicable	not applicable	not applicable	B-24328	Streptomyces asterosporus	Russia	not specified	NSG
MSV000088764	MSV000088764_PLT1_E10.mzML	culture_bacterial	culture_bacterial	284028|Streptomyces fulvorobeus	2022	solid material, dried	methanol-water (1:1)	sulfadimethoxine	Q Exactive|MS:1001911	electrospray ionization (positive)	reverse phase (C18)	B-24329	not applicable	not applicable	not applicable	not applicable	not applicable	not applicable	not applicable	01/24/2022 - 02/09/2022	United States of America	not applicable	not specified	not specified	not specified	MSV000088764_B-24329	not applicable	not applicable	not applicable	B-24329	Streptomyces fulvorobeus	Russia	not specified	NSG
MSV000088764	MSV000088764_PLT1_E11.mzML	culture_bacterial	culture_bacterial	114698|Streptomyces javensis	2022	solid material, dried	methanol-water (1:1)	sulfadimethoxine	Q Exactive|MS:1001911	electrospray ionization (positive)	reverse phase (C18)	B-24423	not applicable	not applicable	not applicable	not applicable	not applicable	not applicable	not applicable	01/24/2022 - 02/09/2022	United States of America	not applicable	not specified	not specified	not specified	MSV000088764_B-24423	not applicable	not applicable	not applicable	B-24423	Streptomyces javensis	Indonesia	soil	NSG
MSV000088764	MSV000088764_PLT1_F1.mzML	culture_bacterial	culture_bacterial	53446|Streptomyces cinnamoneus	2022	solid material, dried	methanol-water (1:1)	sulfadimethoxine	Q Exactive|MS:1001911	electrospray ionization (positive)	reverse phase (C18)	B-24434	not applicable	not applicable	not applicable	not applicable	not applicable	not applicable	not applicable	01/24/2022 - 02/09/2022	United States of America	not applicable	not specified	not specified	not specified	MSV000088764_B-24434	not applicable	not applicable	not applicable	B-24434	Streptomyces cinnamoneus	Japan	soil	NSG
MSV000088764	MSV000088764_PLT1_F2.mzML	culture_bacterial	culture_bacterial	236510|Streptomyces ferralitis	2022	solid material, dried	methanol-water (1:1)	sulfadimethoxine	Q Exactive|MS:1001911	electrospray ionization (positive)	reverse phase (C18)	B-24444	not applicable	not applicable	not applicable	not applicable	not applicable	not applicable	not applicable	01/24/2022 - 02/09/2022	United States of America	not applicable	not specified	not specified	not specified	MSV000088764_B-24444	not applicable	not applicable	not applicable	B-24444	Streptomyces ferralitis	New Caledonia	ferralitic oxydic soil	NSG
MSV000088764	MSV000088764_PLT1_F3.mzML	culture_bacterial	culture_bacterial	229486|Streptomyces hebeiensis	2022	solid material, dried	methanol-water (1:1)	sulfadimethoxine	Q Exactive|MS:1001911	electrospray ionization (positive)	reverse phase (C18)	B-24445	not applicable	not applicable	not applicable	not applicable	not applicable	not applicable	not applicable	01/24/2022 - 02/09/2022	United States of America	not applicable	not specified	not specified	not specified	MSV000088764_B-24445	not applicable	not applicable	not applicable	B-24445	Streptomyces hebeiensis	China	soil	NSG
MSV000088764	MSV000088764_PLT1_F4.mzML	culture_bacterial	culture_bacterial	340148|Streptomyces polyantibioticus	2022	solid material, dried	methanol-water (1:1)	sulfadimethoxine	Q Exactive|MS:1001911	electrospray ionization (positive)	reverse phase (C18)	B-24448	not applicable	not applicable	not applicable	not applicable	not applicable	not applicable	not applicable	01/24/2022 - 02/09/2022	United States of America	not applicable	not specified	not specified	not specified	MSV000088764_B-24448	not applicable	not applicable	not applicable	B-24448	Streptomyces polyantibioticus	South Africa	soil	NSG
MSV000088764	MSV000088764_PLT1_F5.mzML	culture_bacterial	culture_bacterial	1931|Streptomyces sp.	2022	solid material, dried	methanol-water (1:1)	sulfadimethoxine	Q Exactive|MS:1001911	electrospray ionization (positive)	reverse phase (C18)	B-24501	not applicable	not applicable	not applicable	not applicable	not applicable	not applicable	not applicable	01/24/2022 - 02/09/2022	United States of America	not applicable	not specified	not specified	not specified	MSV000088764_B-24501	not applicable	not applicable	not applicable	B-24501	Streptomyces sp.	USA	ocean water	NSG
MSV000088764	MSV000088764_PLT1_F6.mzML	culture_bacterial	culture_bacterial	2307129|Streptomyces moroccanus	2022	solid material, dried	methanol-water (1:1)	sulfadimethoxine	Q Exactive|MS:1001911	electrospray ionization (positive)	reverse phase (C18)	B-24548	not applicable	not applicable	not applicable	not applicable	not applicable	not applicable	not applicable	01/24/2022 - 02/09/2022	United States of America	not applicable	not specified	not specified	not specified	MSV000088764_B-24548	not applicable	not applicable	not applicable	B-24548	Streptomyces moroccanus	Morroco	rhizosphere of sugarnot specifiedbeet soil	NSG
MSV000088764	MSV000088764_PLT1_F7.mzML	culture_bacterial	culture_bacterial	36816|Streptomyces caelestis	2022	solid material, dried	methanol-water (1:1)	sulfadimethoxine	Q Exactive|MS:1001911	electrospray ionization (positive)	reverse phase (C18)	B-24567	not applicable	not applicable	not applicable	not applicable	not applicable	not applicable	not applicable	01/24/2022 - 02/09/2022	United States of America	not applicable	not specified	not specified	not specified	MSV000088764_B-24567	not applicable	not applicable	not applicable	B-24567	Streptomyces caelestis	not specified	not specified	NSG
MSV000088764	MSV000088764_PLT1_F8.mzML	culture_bacterial	culture_bacterial	452529|Streptomyces scopuloiridis	2022	solid material, dried	methanol-water (1:1)	sulfadimethoxine	Q Exactive|MS:1001911	electrospray ionization (positive)	reverse phase (C18)	B-24574	not applicable	not applicable	not applicable	not applicable	not applicable	not applicable	not applicable	01/24/2022 - 02/09/2022	United States of America	not applicable	not specified	not specified	not specified	MSV000088764_B-24574	not applicable	not applicable	not applicable	B-24574	Streptomyces scopuloiridis	USA	soil	NSG
MSV000088764	MSV000088764_PLT1_F9.mzML	culture_bacterial	culture_bacterial	561004|Streptomyces termiticola	2022	solid material, dried	methanol-water (1:1)	sulfadimethoxine	Q Exactive|MS:1001911	electrospray ionization (positive)	reverse phase (C18)	B-24720	not applicable	not applicable	not applicable	not applicable	not applicable	not applicable	not applicable	01/24/2022 - 02/09/2022	United States of America	not applicable	not specified	not specified	not specified	MSV000088764_B-24720	not applicable	not applicable	not applicable	B-24720	Streptomyces termiticola	South Africa	southern harvester termite (Microhodotermes viator) hindgut	NSG
MSV000088764	MSV000088764_PLT1_F10.mzML	culture_bacterial	culture_bacterial	542764|Streptomyces baliensis	2022	solid material, dried	methanol-water (1:1)	sulfadimethoxine	Q Exactive|MS:1001911	electrospray ionization (positive)	reverse phase (C18)	B-24754	not applicable	not applicable	not applicable	not applicable	not applicable	not applicable	not applicable	01/24/2022 - 02/09/2022	United States of America	not applicable	not specified	not specified	not specified	MSV000088764_B-24754	not applicable	not applicable	not applicable	B-24754	Streptomyces baliensis	not specified	not specified	NSG
MSV000088764	MSV000088764_PLT1_F11.mzML	culture_bacterial	culture_bacterial	713595|Streptomyces fenghuangensis	2022	solid material, dried	methanol-water (1:1)	sulfadimethoxine	Q Exactive|MS:1001911	electrospray ionization (positive)	reverse phase (C18)	B-24801	not applicable	not applicable	not applicable	not applicable	not applicable	not applicable	not applicable	01/24/2022 - 02/09/2022	United States of America	not applicable	not specified	not specified	not specified	MSV000088764_B-24801	not applicable	not applicable	not applicable	B-24801	Streptomyces fenghuangensis	China	seawater	NSG
MSV000088764	MSV000088764_PLT1_G1.mzML	culture_bacterial	culture_bacterial	67266|Streptomyces albidus	2022	solid material, dried	methanol-water (1:1)	sulfadimethoxine	Q Exactive|MS:1001911	electrospray ionization (positive)	reverse phase (C18)	B-24815	not applicable	not applicable	not applicable	not applicable	not applicable	not applicable	not applicable	01/24/2022 - 02/09/2022	United States of America	not applicable	not specified	not specified	not specified	MSV000088764_B-24815	not applicable	not applicable	not applicable	B-24815	Streptomyces albidus	Australia	Callistris preissii	NSG
MSV000088764	MSV000088764_PLT1_G2.mzML	culture_bacterial	culture_bacterial	864058|Streptomyces kebangsaanensis	2022	solid material, dried	methanol-water (1:1)	sulfadimethoxine	Q Exactive|MS:1001911	electrospray ionization (positive)	reverse phase (C18)	B-24860	not applicable	not applicable	not applicable	not applicable	not applicable	not applicable	not applicable	01/24/2022 - 02/09/2022	United States of America	not applicable	not specified	not specified	not specified	MSV000088764_B-24860	not applicable	not applicable	not applicable	B-24860	Streptomyces kebangsaanensis	Malaysia	Portulaca oleracea	NSG
MSV000088764	MSV000088764_PLT1_G3.mzML	culture_bacterial	culture_bacterial	1417980|Streptomyces odonnellii	2022	solid material, dried	methanol-water (1:1)	sulfadimethoxine	Q Exactive|MS:1001911	electrospray ionization (positive)	reverse phase (C18)	B-24891	not applicable	not applicable	not applicable	not applicable	not applicable	not applicable	not applicable	01/24/2022 - 02/09/2022	United States of America	not applicable	not specified	not specified	not specified	MSV000088764_B-24891	not applicable	not applicable	not applicable	B-24891	Streptomyces odonnellii	Brazil	soil from Atlantic forest	NSG
MSV000088764	MSV000088764_PLT1_G4.mzML	culture_bacterial	culture_bacterial	1434255|Streptomyces lushanensis	2022	solid material, dried	methanol-water (1:1)	sulfadimethoxine	Q Exactive|MS:1001911	electrospray ionization (positive)	reverse phase (C18)	B-24994	not applicable	not applicable	not applicable	not applicable	not applicable	not applicable	not applicable	01/24/2022 - 02/09/2022	United States of America	not applicable	not specified	not specified	not specified	MSV000088764_B-24994	not applicable	not applicable	not applicable	B-24994	Streptomyces lushanensis	China	soil	NSG
MSV000088764	MSV000088764_PLT1_G5.mzML	culture_bacterial	culture_bacterial	1464070|Streptomyces graminilatus	2022	solid material, dried	methanol-water (1:1)	sulfadimethoxine	Q Exactive|MS:1001911	electrospray ionization (positive)	reverse phase (C18)	B-59124	not applicable	not applicable	not applicable	not applicable	not applicable	not applicable	not applicable	01/24/2022 - 02/09/2022	United States of America	not applicable	not specified	not specified	not specified	MSV000088764_B-59124	not applicable	not applicable	not applicable	B-59124	Streptomyces graminilatus	South Korea	Sasa borealis	NSG
MSV000088764	MSV000088764_PLT1_G6.mzML	culture_bacterial	culture_bacterial	2564098|Streptomyces rhizosphaericola	2022	solid material, dried	methanol-water (1:1)	sulfadimethoxine	Q Exactive|MS:1001911	electrospray ionization (positive)	reverse phase (C18)	B-65479	not applicable	not applicable	not applicable	not applicable	not applicable	not applicable	not applicable	01/24/2022 - 02/09/2022	United States of America	not applicable	not specified	not specified	not specified	MSV000088764_B-65479	not applicable	not applicable	not applicable	B-65479	Streptomyces rhizosphaericola	Brazil	Rhizosphere of wheat plant	NSG
MSV000088764	MSV000088764_PLT1_G7.mzML	culture_bacterial	culture_bacterial	67258|Streptomyces cavourensis	2022	solid material, dried	methanol-water (1:1)	sulfadimethoxine	Q Exactive|MS:1001911	electrospray ionization (positive)	reverse phase (C18)	B-65482	not applicable	not applicable	not applicable	not applicable	not applicable	not applicable	not applicable	01/24/2022 - 02/09/2022	United States of America	not applicable	not specified	not specified	not specified	MSV000088764_B-65482	not applicable	not applicable	not applicable	B-65482	Streptomyces cavourensis	Brazil	Rhizosphere of wheat plant	NSG
MSV000088764	MSV000088764_PLT1_G8.mzML	culture_bacterial	culture_bacterial	1931|Streptomyces sp.	2022	solid material, dried	methanol-water (1:1)	sulfadimethoxine	Q Exactive|MS:1001911	electrospray ionization (positive)	reverse phase (C18)	B-65520	not applicable	not applicable	not applicable	not applicable	not applicable	not applicable	not applicable	01/24/2022 - 02/09/2022	United States of America	not applicable	not specified	not specified	not specified	MSV000088764_B-65520	not applicable	not applicable	not applicable	B-65520	Streptomyces sp.	USA	Decayed hardwood mulch	NSG
MSV000088764	MSV000088764_PLT1_G9.mzML	culture_bacterial	culture_bacterial	1931|Streptomyces sp.	2022	solid material, dried	methanol-water (1:1)	sulfadimethoxine	Q Exactive|MS:1001911	electrospray ionization (positive)	reverse phase (C18)	F-525	not applicable	not applicable	not applicable	not applicable	not applicable	not applicable	not applicable	01/24/2022 - 02/09/2022	United States of America	not applicable	not specified	not specified	not specified	MSV000088764_F-525	not applicable	not applicable	not applicable	F-525	Streptomyces sp.	not specified	not specified	NSG
MSV000088764	MSV000088764_PLT1_G10.mzML	culture_bacterial	culture_bacterial	1931|Streptomyces sp.	2022	solid material, dried	methanol-water (1:1)	sulfadimethoxine	Q Exactive|MS:1001911	electrospray ionization (positive)	reverse phase (C18)	F-2202	not applicable	not applicable	not applicable	not applicable	not applicable	not applicable	not applicable	01/24/2022 - 02/09/2022	United States of America	not applicable	not specified	not specified	not specified	MSV000088764_F-2202	not applicable	not applicable	not applicable	F-2202	Streptomyces sp.	not specified	not specified	NSG
MSV000088764	MSV000088764_PLT1_G11.mzML	culture_bacterial	culture_bacterial	1931|Streptomyces sp.	2022	solid material, dried	methanol-water (1:1)	sulfadimethoxine	Q Exactive|MS:1001911	electrospray ionization (positive)	reverse phase (C18)	F-2664	not applicable	not applicable	not applicable	not applicable	not applicable	not applicable	not applicable	01/24/2022 - 02/09/2022	United States of America	not applicable	not specified	not specified	not specified	MSV000088764_F-2664	not applicable	not applicable	not applicable	F-2664	Streptomyces sp.	not specified	not specified	NSG
MSV000088764	MSV000088764_PLT1_H1.mzML	culture_bacterial	culture_bacterial	1931|Streptomyces sp.	2022	solid material, dried	methanol-water (1:1)	sulfadimethoxine	Q Exactive|MS:1001911	electrospray ionization (positive)	reverse phase (C18)	F-2747	not applicable	not applicable	not applicable	not applicable	not applicable	not applicable	not applicable	01/24/2022 - 02/09/2022	United States of America	not applicable	not specified	not specified	not specified	MSV000088764_F-2747	not applicable	not applicable	not applicable	F-2747	Streptomyces sp.	not specified	not specified	NSG
MSV000088764	MSV000088764_PLT1_H2.mzML	culture_bacterial	culture_bacterial	73044|Streptomyces seoulensis	2022	solid material, dried	methanol-water (1:1)	sulfadimethoxine	Q Exactive|MS:1001911	electrospray ionization (positive)	reverse phase (C18)	F-2799	not applicable	not applicable	not applicable	not applicable	not applicable	not applicable	not applicable	01/24/2022 - 02/09/2022	United States of America	not applicable	not specified	not specified	not specified	MSV000088764_F-2799	not applicable	not applicable	not applicable	F-2799	Streptomyces seoulensis	not specified	not specified	NSG
MSV000088764	MSV000088764_PLT1_H3.mzML	culture_bacterial	culture_bacterial	1931|Streptomyces sp.	2022	solid material, dried	methanol-water (1:1)	sulfadimethoxine	Q Exactive|MS:1001911	electrospray ionization (positive)	reverse phase (C18)	F-2890	not applicable	not applicable	not applicable	not applicable	not applicable	not applicable	not applicable	01/24/2022 - 02/09/2022	United States of America	not applicable	not specified	not specified	not specified	MSV000088764_F-2890	not applicable	not applicable	not applicable	F-2890	Streptomyces sp.	USA	coremium	NSG
MSV000088764	MSV000088764_PLT1_H4.mzML	culture_bacterial	culture_bacterial	1931|Streptomyces sp.	2022	solid material, dried	methanol-water (1:1)	sulfadimethoxine	Q Exactive|MS:1001911	electrospray ionization (positive)	reverse phase (C18)	F-3218	not applicable	not applicable	not applicable	not applicable	not applicable	not applicable	not applicable	01/24/2022 - 02/09/2022	United States of America	not applicable	not specified	not specified	not specified	MSV000088764_F-3218	not applicable	not applicable	not applicable	F-3218	Streptomyces sp.	not specified	not specified	NSG
MSV000088764	MSV000088764_PLT1_H5.mzML	culture_bacterial	culture_bacterial	1931|Streptomyces sp.	2022	solid material, dried	methanol-water (1:1)	sulfadimethoxine	Q Exactive|MS:1001911	electrospray ionization (positive)	reverse phase (C18)	F-4835	not applicable	not applicable	not applicable	not applicable	not applicable	not applicable	not applicable	01/24/2022 - 02/09/2022	United States of America	not applicable	not specified	not specified	not specified	MSV000088764_F-4835	not applicable	not applicable	not applicable	F-4835	Streptomyces sp.	not specified	not specified	NSG
MSV000088764	MSV000088764_PLT1_H6.mzML	culture_bacterial	culture_bacterial	1650571|Streptomyces pathocidini	2022	solid material, dried	methanol-water (1:1)	sulfadimethoxine	Q Exactive|MS:1001911	electrospray ionization (positive)	reverse phase (C18)	F-4971	not applicable	not applicable	not applicable	not applicable	not applicable	not applicable	not applicable	01/24/2022 - 02/09/2022	United States of America	not applicable	not specified	not specified	not specified	MSV000088764_F-4971	not applicable	not applicable	not applicable	F-4971	Streptomyces pathocidini	USA	Norris Farms feed lot waste	NSG
MSV000088764	MSV000088764_PLT1_H7.mzML	culture_bacterial	culture_bacterial	1931|Streptomyces sp.	2022	solid material, dried	methanol-water (1:1)	sulfadimethoxine	Q Exactive|MS:1001911	electrospray ionization (positive)	reverse phase (C18)	F-5008	not applicable	not applicable	not applicable	not applicable	not applicable	not applicable	not applicable	01/24/2022 - 02/09/2022	United States of America	not applicable	not specified	not specified	not specified	MSV000088764_F-5008	not applicable	not applicable	not applicable	F-5008	Streptomyces sp.	USA	Norris Farms feed lot waste	NSG
MSV000088764	MSV000088764_PLT1_H8.mzML	culture_bacterial	culture_bacterial	1931|Streptomyces sp.	2022	solid material, dried	methanol-water (1:1)	sulfadimethoxine	Q Exactive|MS:1001911	electrospray ionization (positive)	reverse phase (C18)	F-5065	not applicable	not applicable	not applicable	not applicable	not applicable	not applicable	not applicable	01/24/2022 - 02/09/2022	United States of America	not applicable	not specified	not specified	not specified	MSV000088764_F-5065	not applicable	not applicable	not applicable	F-5065	Streptomyces sp.	USA	not specified	NSG
MSV000088764	MSV000088764_PLT1_H9.mzML	culture_bacterial	culture_bacterial	1931|Streptomyces sp.	2022	solid material, dried	methanol-water (1:1)	sulfadimethoxine	Q Exactive|MS:1001911	electrospray ionization (positive)	reverse phase (C18)	F-5122	not applicable	not applicable	not applicable	not applicable	not applicable	not applicable	not applicable	01/24/2022 - 02/09/2022	United States of America	not applicable	not specified	not specified	not specified	MSV000088764_F-5122	not applicable	not applicable	not applicable	F-5122	Streptomyces sp.	not specified	not specified	NSG
MSV000088764	MSV000088764_PLT1_H10.mzML	culture_bacterial	culture_bacterial	1931|Streptomyces sp.	2022	solid material, dried	methanol-water (1:1)	sulfadimethoxine	Q Exactive|MS:1001911	electrospray ionization (positive)	reverse phase (C18)	F-5123	not applicable	not applicable	not applicable	not applicable	not applicable	not applicable	not applicable	01/24/2022 - 02/09/2022	United States of America	not applicable	not specified	not specified	not specified	MSV000088764_F-5123	not applicable	not applicable	not applicable	F-5123	Streptomyces sp.	not specified	not specified	NSG
MSV000088764	MSV000088764_PLT1_H11.mzML	culture_bacterial	culture_bacterial	1931|Streptomyces sp.	2022	solid material, dried	methanol-water (1:1)	sulfadimethoxine	Q Exactive|MS:1001911	electrospray ionization (positive)	reverse phase (C18)	F-5140	not applicable	not applicable	not applicable	not applicable	not applicable	not applicable	not applicable	01/24/2022 - 02/09/2022	United States of America	not applicable	not specified	not specified	not specified	MSV000088764_F-5140	not applicable	not applicable	not applicable	F-5140	Streptomyces sp.	not specified	not specified	NSG
MSV000088764	MSV000088764_PLT2_A1.mzML	culture_bacterial	culture_bacterial	1931|Streptomyces sp.	2022	solid material, dried	methanol-water (1:1)	sulfadimethoxine	Q Exactive|MS:1001911	electrospray ionization (positive)	reverse phase (C18)	F-5527	not applicable	not applicable	not applicable	not applicable	not applicable	not applicable	not applicable	01/24/2022 - 02/09/2022	United States of America	not applicable	not specified	not specified	not specified	MSV000088764_F-5527	not applicable	not applicable	not applicable	F-5527	Streptomyces sp.	not specified	not specified	NSG
MSV000088764	MSV000088764_PLT2_A2.mzML	culture_bacterial	culture_bacterial	1931|Streptomyces sp.	2022	solid material, dried	methanol-water (1:1)	sulfadimethoxine	Q Exactive|MS:1001911	electrospray ionization (positive)	reverse phase (C18)	F-5555	not applicable	not applicable	not applicable	not applicable	not applicable	not applicable	not applicable	01/24/2022 - 02/09/2022	United States of America	not applicable	not specified	not specified	not specified	MSV000088764_F-5555	not applicable	not applicable	not applicable	F-5555	Streptomyces sp.	not specified	not specified	NSG
MSV000088764	MSV000088764_PLT2_A3.mzML	culture_bacterial	culture_bacterial	1931|Streptomyces sp.	2022	solid material, dried	methanol-water (1:1)	sulfadimethoxine	Q Exactive|MS:1001911	electrospray ionization (positive)	reverse phase (C18)	F-5681	not applicable	not applicable	not applicable	not applicable	not applicable	not applicable	not applicable	01/24/2022 - 02/09/2022	United States of America	not applicable	not specified	not specified	not specified	MSV000088764_F-5681	not applicable	not applicable	not applicable	F-5681	Streptomyces sp.	not specified	not specified	NSG
[truncated: 3,364 more rows]
