# Supplementary material for: The undiscovered natural product potential of Actinomycetes
Source: J Antibiot (Tokyo). 2025 Dec 2;79(2):80–92. doi: 10.1038/s41429-025-00876-x (PMC12834688; doi:10.1038/s41429-025-00876-x)
Supplement: Supplementary file 3 — Supplementary Table S2 [file 41429_2025_876_MOESM3_ESM.xlsx]

## Sheet: Table S2 CMMC
input_usi	input_confirmation	input_confirmation_description	input_name	input_structure	input_partial_structure	input_molecule_origin	input_original_molecule_name	input_original_molecule_structure	input_microbe_ncbi	input_microbe_name	input_microbe_DNARNA	input_microbial_community	input_microbial_community_description	input_biosynthesis_mibig	input_biosynthesis_genes	input_biosynthesis_description	input_source	input_activity	input_concentration_activity	input_phenotype_associated	input_phenotype_direction	input_concentration_phenotype	input_references	input_references_link	grant_agency	grant_number	input_comment
mzspec:GNPS2:TASK-51afd7fa835043a2b593fa359f3d747e-nf_output/clustering/specs_ms.mgf:scan:344697	Confirmed	Spectral match to GNPS library	Actinomycin D	[H][C@@]12CCCN1C(=O)[C@]([H])(NC(=O)[C@@]([H])(NC(=O)C1=CC=C(C)C3=C1N=C1C(O3)=C(C)C(=O)C(N)=C1C(=O)N[C@]1([H])C(=O)N[C@]([H])(C(C)C)C(=O)N3CCC[C@@]3([H])C(=O)N(C)CC(=O)N(C)[C@@]([H])(C(C)C)C(=O)O[C@]1([H])C)[C@@]([H])(C)OC(=O)[C@]([H])(C(C)C)N(C)C(=O)CN(C)C2=O)C(C)C		De novo biosynthesis by microbes (e.g., natural products and other specialized metabolites)			1931, 33900, 284031	Streptomyces sp.; Streptomyces costaricanus; Streptomyces flavovariabilis				BGC0000296			Microbial	antibacterial; antitumoral; anticancer drug; inhibits osteosarcoma cell proliferations and induces apoptosis					10212227; 25932119		NIH, GBMF	1DP2GM137413-01, 5R01GM107550-10, 1U24DK133658-01, GBMF12120	Detected molecules from microbial mono-cultures
mzspec:GNPS2:TASK-51afd7fa835043a2b593fa359f3d747e-nf_output/clustering/specs_ms.mgf:scan:344701	Confirmed	Spectral match to GNPS library	Actinomycin D	[H][C@@]12CCCN1C(=O)[C@]([H])(NC(=O)[C@@]([H])(NC(=O)C1=CC=C(C)C3=C1N=C1C(O3)=C(C)C(=O)C(N)=C1C(=O)N[C@]1([H])C(=O)N[C@]([H])(C(C)C)C(=O)N3CCC[C@@]3([H])C(=O)N(C)CC(=O)N(C)[C@@]([H])(C(C)C)C(=O)O[C@]1([H])C)[C@@]([H])(C)OC(=O)[C@]([H])(C(C)C)N(C)C(=O)CN(C)C2=O)C(C)C		De novo biosynthesis by microbes (e.g., natural products and other specialized metabolites)			1931, 33900, 1650571, 67282, 67332, 1892, 1960, 68179, 1885	Streptomyces sp.; Streptomyces costaricanus; Streptomyces pathocidini; Streptomyces calvus; Streptomyces mutabilis; Streptomyces citreofluorescens; Streptomyces arabicus; Streptomyces bacillaris; Streptomyces actuosus				BGC0000296			Microbial	antibacterial; antitumoral; anticancer drug; inhibits osteosarcoma cell proliferations and induces apoptosis					10212227; 25932119		NIH, GBMF	1DP2GM137413-01, 5R01GM107550-10, 1U24DK133658-01, GBMF12120	Detected molecules from microbial mono-cultures
mzspec:GNPS2:TASK-51afd7fa835043a2b593fa359f3d747e-nf_output/clustering/specs_ms.mgf:scan:345493	Confirmed	Spectral match to GNPS library	Actinomycin D|Dactinomycin	Cc1c2oc3c(C)ccc(C(O)=N[C@@H]4C(O)=N[C@H](C(C)C)C(=O)N5CCC[C@H]5C(=O)N(C)CC(=O)N(C)[C@@H](C(C)C)C(=O)O[C@@H]4C)c3nc-2c(C(O)=N[C@@H]2C(O)=N[C@H](C(C)C)C(=O)N3CCC[C@H]3C(=O)N(C)CC(=O)N(C)[C@@H](C(C)C)C(=O)O[C@@H]2C)c(N)c1=O		De novo biosynthesis by microbes (e.g., natural products and other specialized metabolites)			1931, 33900, 67332, 1892, 68179	Streptomyces sp.; Streptomyces costaricanus; Streptomyces mutabilis; Streptomyces citreofluorescens; Streptomyces bacillaris				BGC0000296			Microbial	antibacterial; antitumoral; anticancer drug; inhibits osteosarcoma cell proliferations and induces apoptosis					10212227; 25932119		NIH, GBMF	1DP2GM137413-01, 5R01GM107550-10, 1U24DK133658-01, GBMF12120	Detected molecules from microbial mono-cultures
mzspec:GNPS2:TASK-51afd7fa835043a2b593fa359f3d747e-nf_output/clustering/specs_ms.mgf:scan:318952	Confirmed	Spectral match to GNPS library	Angolamycin	CCC1C(C2C(O2)(C=CC(=O)C(CC(C(C(C(CC(=O)O1)O)C)OC3CC(C(C(O3)C)OC4CC(C(C(O4)C)O)(C)O)N(C)C)CC=O)C)C)COC5C(C(C(C(O5)C)O)OC)OC		De novo biosynthesis by microbes (e.g., natural products and other specialized metabolites)			53446, 42237, 1886, 66866	Streptomyces cinnamoneus; Streptomyces eurythermus; Streptomyces albidoflavus; Streptomyces albofaciens				BGC0000018			Microbial	Antibiotic					18802638; 4648491		NIH, GBMF	1DP2GM137413-01, 5R01GM107550-10, 1U24DK133658-01, GBMF12120	Detected molecules from microbial mono-cultures
mzspec:GNPS2:TASK-51afd7fa835043a2b593fa359f3d747e-nf_output/clustering/specs_ms.mgf:scan:342070	Confirmed	Spectral match to GNPS library	Chromomycin A3	CC1C(C(CC(O1)OC2C(CC3=C(C2=O)C(=C4C(=C3)C=C(C(=C4O)C)OC5CC(C(C(O5)C)OC(=O)C)OC6CC(C(C(O6)C)OC)O)O)C(C(=O)C(C(C)O)O)OC)OC7CC(C(C(O7)C)O)OC8CC(C(C(O8)C)OC(=O)C)(C)O)O		De novo biosynthesis by microbes (e.g., natural products and other specialized metabolites)			1943, 67294	Streptomyces griseoruber; Streptomyces filamentosus				BGC0000210			Microbial	antitumor drug					15112992	https://www.sciencedirect.com/science/article/pii/S1074552103002837	NIH, GBMF	1DP2GM137413-01, 5R01GM107550-10, 1U24DK133658-01, GBMF12120	Detected molecules from microbial mono-cultures
mzspec:GNPS2:TASK-51afd7fa835043a2b593fa359f3d747e-nf_output/clustering/specs_ms.mgf:scan:14109	Confirmed	Spectral match to GNPS library	cyclo(L-Trp-L-Pro) | dipeptide brevianamide F	C1C[C@H]2C(=O)N[C@H](C(=O)N2C1)CC3=CNC4=CC=CC=C43		De novo biosynthesis by microbes (e.g., natural products and other specialized metabolites)			1931, 1550619, 97398, 33899, 47761, 1888, 68179, 1970, 1931, 285483, 66424, 42238, 1909, 66905, 33900, 565074, 68188, 1924, 1546107, 53446, 68236, 295352, 66860, 1934, 67385, 66883, 285453, 68200, 1911, 285499, 68267, 270689, 285507, 67352, 28894, 1889, 285578, 173776, 68042, 67304, 68233, 1910, 114699, 66430, 78356, 67370, 67365, 516455, 285522, 285493, 37480, 285480, 67332, 78510, 79261, 67369,…	Streptomyces sp.; Streptomyces polymachus; Streptomyces abikoensis; Streptomyces galilaeus; Streptomyces ochraceiscleroticus; Streptomyces albus; Streptomyces bacillaris; Streptomyces morookaense; Streptomyces sp.; Streptomyces miharaensis; Streptomyces hiroshimensis; Streptomyces neyagawaensis; Streptomyces griseolus; Streptomyces thermophilus; Streptomyces costaricanus; Streptomyces rubrus; Str…				BGC0000356			Microbial	Antibiotic					16755625		NIH, GBMF	1DP2GM137413-01, 5R01GM107550-10, 1U24DK133658-01, GBMF12120	Detected molecules from microbial mono-cultures
mzspec:GNPS2:TASK-51afd7fa835043a2b593fa359f3d747e-nf_output/clustering/specs_ms.mgf:scan:327133	Confirmed	Spectral match to GNPS library	Cyclomarin D	C[C@H]1C(=O)N[C@H](C(=O)N[C@H](C(=O)N([C@H](C(=O)N[C@H](C(=O)N[C@H](C(=O)N[C@H](C(=O)N1)C[C@@H](C)CO)[C@@H](C2=CN(C3=CC=CC=C32)C(C)(C)C=C)O)[C@H](C)C=C(C)C)CC(C)C)C)C(C)C)[C@@H](C4=CC=CC=C4)OC		De novo biosynthesis by microbes (e.g., natural products and other specialized metabolites)			195801, 67282, 285568	Streptomyces speibonae; Streptomyces aureorectus; Streptomyces bungoensis				BGC0000333			Microbial	Antiinflammatory; anti-tuberculosis; anti-malarial					18331040; 27241518		NIH, GBMF	1DP2GM137413-01, 5R01GM107550-10, 1U24DK133658-01, GBMF12120	Detected molecules from microbial mono-cultures
mzspec:GNPS2:TASK-51afd7fa835043a2b593fa359f3d747e-nf_output/clustering/specs_ms.mgf:scan:330595	Confirmed	Spectral match to GNPS library	Cyclomarin D	C[C@H]1C(=O)N[C@H](C(=O)N[C@H](C(=O)N([C@H](C(=O)N[C@H](C(=O)N[C@H](C(=O)N[C@H](C(=O)N1)C[C@@H](C)CO)[C@@H](C2=CN(C3=CC=CC=C32)C(C)(C)C=C)O)[C@H](C)C=C(C)C)CC(C)C)C)C(C)C)[C@@H](C4=CC=CC=C4)OC		De novo biosynthesis by microbes (e.g., natural products and other specialized metabolites)			195801	Streptomyces speibonae				BGC0000333			Microbial	Antiinflammatory; anti-tuberculosis; anti-malarial					18331040; 27241518		NIH, GBMF	1DP2GM137413-01, 5R01GM107550-10, 1U24DK133658-01, GBMF12120	Detected molecules from microbial mono-cultures
mzspec:GNPS2:TASK-51afd7fa835043a2b593fa359f3d747e-nf_output/clustering/specs_ms.mgf:scan:341979	Confirmed	Spectral match to GNPS library	CYCLOSPORINE	C/C=C/C[C@@H](C)[C@@H](O)C1C(O)=NC(CC)C(=O)N(C)CC(=O)N(C)C(CC(C)C)C(O)=NC(C(C)C)C(=O)N(C)C(CC(C)C)C(O)=NC(C)C(O)=NC(C)C(=O)N(C)C(CC(C)C)C(=O)N(C)C(CC(C)C)C(=O)N(C)C(C(C)C)C(=O)N1C		De novo biosynthesis by microbes (e.g., natural products and other specialized metabolites)			1931, 67352, 29306, 80858, 68043, 68237, 132474, 1223523, 29910, 2001, 114688, 37328, 1874, 1710	Streptomyces sp.; Kitasatospora purpeofusca; Streptomyces griseoluteus; Streptomyces thermotolerans; Streptomyces libani subsp. libani; Streptomyces mediolani; Streptomyces rimosus subsp rimosus; Streptomyces mobaraensis; Tolypocladium inflatum; Streptosporangium roseum subsp. roseum; Streptomyces griseiniger; Streptomyces carneus; Micromonospora chalcea subsp. chalcea; Cellulosimicrobium cellula…				BGC0000334; BGC0001565			Microbial	antifungal; immunosuppressant drug					8969; 30279281	https://journals.asm.org/doi/10.1128/mbio.01211-18	NIH, GBMF	1DP2GM137413-01, 5R01GM107550-10, 1U24DK133658-01, GBMF12120	Detected molecules from microbial mono-cultures
mzspec:GNPS2:TASK-51afd7fa835043a2b593fa359f3d747e-nf_output/clustering/specs_ms.mgf:scan:343158	Confirmed	Spectral match to GNPS library	CYCLOSPORINE	C/C=C/C[C@@H](C)[C@@H](O)C1C(O)=NC(CC)C(=O)N(C)CC(=O)N(C)C(CC(C)C)C(O)=NC(C(C)C)C(=O)N(C)C(CC(C)C)C(O)=NC(C)C(O)=NC(C)C(=O)N(C)C(CC(C)C)C(=O)N(C)C(CC(C)C)C(=O)N(C)C(C(C)C)C(=O)N1C		De novo biosynthesis by microbes (e.g., natural products and other specialized metabolites)			1931, 67352, 29306, 80858, 68043, 68237, 132474, 1223523, 29910, 2001, 114688, 37328, 1874, 1710	Streptomyces sp.; Kitasatospora purpeofusca; Streptomyces griseoluteus; Streptomyces thermotolerans; Streptomyces libani subsp. libani; Streptomyces mediolani; Streptomyces rimosus subsp rimosus; Streptomyces mobaraensis; Tolypocladium inflatum; Streptosporangium roseum subsp. roseum; Streptomyces griseiniger; Streptomyces carneus; Micromonospora chalcea subsp. chalcea; Cellulosimicrobium cellula…				BGC0000334; BGC0001565			Microbial	antifungal; immunosuppressant drug					8969; 30279281	https://journals.asm.org/doi/10.1128/mbio.01211-18	NIH, GBMF	1DP2GM137413-01, 5R01GM107550-10, 1U24DK133658-01, GBMF12120	Detected molecules from microbial mono-cultures
mzspec:GNPS2:TASK-51afd7fa835043a2b593fa359f3d747e-nf_output/clustering/specs_ms.mgf:scan:225420	Confirmed	Spectral match to GNPS library	Desferrioxamine E	C1CCNC(=O)CCC(=O)N(CCCCCNC(=O)CCC(=O)N(CCCCCNC(=O)CCC(=O)N(CC1)O)O)O		De novo biosynthesis by microbes (e.g., natural products and other specialized metabolites)			1931, 97398, 47761, 1888, 1917, 68250, 1943, 1931, 66424, 1909, 285508, 33900, 1546107, 53446, 66895, 66860, 285453, 68200, 1911, 67352, 1889, 285578, 67304, 1910, 92644, 67370, 67365, 285493, 37480, 1907, 66885, 66898, 68204, 40318, 222892, 36817, 1938, 67263, 1902, 42684, 1968, 97405, 1935, 67274, 1906, 285555, 332591, 66867, 67263, 67257, 67352, 42236, 58340, 42237, 67350, 67263, 68254, 68195,…	Streptomyces sp.; Streptomyces abikoensis; Streptomyces ochraceiscleroticus; Streptomyces albus; Streptomyces macromomyceticus; Streptomyces pallidus; Streptomyces griseoruber; Streptomyces sp.; Streptomyces hiroshimensis; Streptomyces griseolus; Streptomyces piomogenus; Streptomyces costaricanus; Streptomyces lydicamycinicus; Streptomyces cinnamoneus; Streptomyces griseomycini; Streptomyces ther…				BGC0000940; BGC0001478; BGC0001572			Microbial	Siderophore					15600304; 17074905; 17704771; 21342472; 21814817		NIH, GBMF	1DP2GM137413-01, 5R01GM107550-10, 1U24DK133658-01, GBMF12120	Detected molecules from microbial mono-cultures
mzspec:GNPS2:TASK-51afd7fa835043a2b593fa359f3d747e-nf_output/clustering/specs_ms.mgf:scan:225423	Confirmed	Spectral match to GNPS library	Desferrioxamine E	C1CCNC(=O)CCC(=O)N(CCCCCNC(=O)CCC(=O)N(CCCCCNC(=O)CCC(=O)N(CC1)O)O)O		De novo biosynthesis by microbes (e.g., natural products and other specialized metabolites)			1931, 97398, 1888, 1546107, 53446, 67385, 1889, 67304, 1910, 37480, 67263, 1906, 332591, 67257, 42236, 58340, 42237, 67350, 67322, 68174, 66860, 1888, 67303, 68274, 68225, 284031, 284035, 284040, 284042, 66376, 68277, 66422, 337066, 1650571, 68175, 67282, 67282, 114698, 36816, 73044, 67282, 67294, 67256, 1905, 1969, 249567, 1932, 67356, 67283, 28893, 67332, 67326, 35620, 1892, 1957, 67334, 1919, …	Streptomyces sp.; Streptomyces abikoensis; Streptomyces albus; Streptomyces lydicamycinicus; Streptomyces cinnamoneus; Streptomyces xanthophaeus; Streptomyces ambofaciens; Streptomyces griseorubiginosus; Streptomyces griseosporeus; Streptomyces pluricolorescens; Streptomyces griseus subsp. griseus; Streptomyces fradiae; Streptomyces rectiviolaceus; Streptomyces albus subsp. albus; Streptomyces di…				BGC0000940; BGC0001478; BGC0001572			Microbial	Siderophore					15600304; 17074905; 17704771; 21342472; 21814817		NIH, GBMF	1DP2GM137413-01, 5R01GM107550-10, 1U24DK133658-01, GBMF12120	Detected molecules from microbial mono-cultures
mzspec:GNPS2:TASK-51afd7fa835043a2b593fa359f3d747e-nf_output/clustering/specs_ms.mgf:scan:225425	Confirmed	Spectral match to GNPS library	Desferrioxamine E	C1CCNC(=O)CCC(=O)N(CCCCCNC(=O)CCC(=O)N(CCCCCNC(=O)CCC(=O)N(CC1)O)O)O		De novo biosynthesis by microbes (e.g., natural products and other specialized metabolites)			1931, 285508, 285578, 285493, 67263, 42237, 67350, 68174, 285566, 51201, 1650571, 67282, 329524, 236510, 229486, 1417980, 73044, 66876, 67256, 67363, 1957, 1922, 47763, 67376, 67315	Streptomyces sp.; Streptomyces piomogenus; Streptomyces angustmyceticus; Streptomyces adephospholyticus; Streptomyces griseus subsp. griseus; Streptomyces eurythermus; Streptomyces pseudovenezuelae; Streptomyces coelescens; Streptomyces levis; Streptomyces griseocarneus; Streptomyces pathocidini; Streptomyces aureorectus; Streptomyces albidochromogenes; Streptomyces ferralitis; Streptomyces hebei…				BGC0000940; BGC0001478; BGC0001572			Microbial	Siderophore					15600304; 17074905; 17704771; 21342472; 21814817		NIH, GBMF	1DP2GM137413-01, 5R01GM107550-10, 1U24DK133658-01, GBMF12120	Detected molecules from microbial mono-cultures
mzspec:GNPS2:TASK-51afd7fa835043a2b593fa359f3d747e-nf_output/clustering/specs_ms.mgf:scan:225426	Confirmed	Spectral match to GNPS library	Desferrioxamine E	C1CCNC(=O)CCC(=O)N(CCCCCNC(=O)CCC(=O)N(CCCCCNC(=O)CCC(=O)N(CC1)O)O)O		De novo biosynthesis by microbes (e.g., natural products and other specialized metabolites)			1931, 47761, 1888, 285508, 1546107, 53446, 1911, 67304, 285493, 37480, 67263, 1968, 1935, 1906, 332591, 67257, 42237, 67263, 66860, 68274, 284031, 285566, 284042, 68277, 66422, 337066, 178566, 67282, 67282, 114698, 67282, 67260, 67294, 67256, 249567, 66887, 28893, 1936, 67363, 1957, 1922, 1919, 66370, 67275, 67315, 1967, 1895, 1954, 68570, 152141, 249586, 114700, 1911, 249581, 116188, 68044, 6689…	Streptomyces sp.; Streptomyces ochraceiscleroticus; Streptomyces albus; Streptomyces piomogenus; Streptomyces lydicamycinicus; Streptomyces cinnamoneus; Streptomyces griseus; Streptomyces griseorubiginosus; Streptomyces adephospholyticus; Streptomyces pluricolorescens; Streptomyces griseus subsp. griseus; Streptomyces cellulosae; Streptomyces violaceoruber; Streptoverticillium sp.; Streptomyces f…				BGC0000940; BGC0001478; BGC0001572			Microbial	Siderophore					15600304; 17074905; 17704771; 21342472; 21814817		NIH, GBMF	1DP2GM137413-01, 5R01GM107550-10, 1U24DK133658-01, GBMF12120	Detected molecules from microbial mono-cultures
mzspec:GNPS2:TASK-51afd7fa835043a2b593fa359f3d747e-nf_output/clustering/specs_ms.mgf:scan:225429	Confirmed	Spectral match to GNPS library	Desferrioxamine E	C1CCNC(=O)CCC(=O)N(CCCCCNC(=O)CCC(=O)N(CCCCCNC(=O)CCC(=O)N(CC1)O)O)O		De novo biosynthesis by microbes (e.g., natural products and other specialized metabolites)			1931, 58340, 1888, 51201, 249567, 1873719, 29305, 1971	Streptomyces sp.; Streptomyces lavendulae subsp. lavendulae; Streptomyces albus; Streptomyces griseocarneus; Streptomyces hygroscopicus subsp. decoyicus; Streptomyces hydrogenans; Streptomyces griseoincarnatus; Streptomyces noursei				BGC0000940; BGC0001478; BGC0001572			Microbial	Siderophore					15600304; 17074905; 17704771; 21342472; 21814817		NIH, GBMF	1DP2GM137413-01, 5R01GM107550-10, 1U24DK133658-01, GBMF12120	Detected molecules from microbial mono-cultures
mzspec:GNPS2:TASK-51afd7fa835043a2b593fa359f3d747e-nf_output/clustering/specs_ms.mgf:scan:225430	Confirmed	Spectral match to GNPS library	Desferrioxamine E	C1CCNC(=O)CCC(=O)N(CCCCCNC(=O)CCC(=O)N(CCCCCNC(=O)CCC(=O)N(CC1)O)O)O		De novo biosynthesis by microbes (e.g., natural products and other specialized metabolites)			284031, 284040	Streptomyces flavovariabilis; Streptomyces variegatus				BGC0000940; BGC0001478; BGC0001572			Microbial	Siderophore					15600304; 17074905; 17704771; 21342472; 21814817		NIH, GBMF	1DP2GM137413-01, 5R01GM107550-10, 1U24DK133658-01, GBMF12120	Detected molecules from microbial mono-cultures
mzspec:GNPS2:TASK-51afd7fa835043a2b593fa359f3d747e-nf_output/clustering/specs_ms.mgf:scan:225441	Confirmed	Spectral match to GNPS library	Desferrioxamine E	C1CCNC(=O)CCC(=O)N(CCCCCNC(=O)CCC(=O)N(CCCCCNC(=O)CCC(=O)N(CC1)O)O)O		De novo biosynthesis by microbes (e.g., natural products and other specialized metabolites)			1931, 97398, 47761, 1888, 1931, 285508, 1546107, 53446, 1889, 285578, 67304, 66885, 40318, 1938, 67263, 1968, 1935, 332591, 67263, 67257, 58340, 42237, 67350, 68174, 66860, 1888, 68225, 284031, 284042, 68277, 284043, 51201, 1650571, 68175, 67282, 329524, 67282, 114698, 236510, 229486, 66876, 67256, 1905, 67283, 67332, 67326, 35620, 1936, 1892, 1957, 67334, 1922, 67275, 1911, 47763, 67376, 67315, …	Streptomyces sp.; Streptomyces abikoensis; Streptomyces ochraceiscleroticus; Streptomyces albus; Streptomyces sp.; Streptomyces piomogenus; Streptomyces lydicamycinicus; Streptomyces cinnamoneus; Streptomyces ambofaciens; Streptomyces angustmyceticus; Streptomyces griseorubiginosus; Streptomyces daghestanicus; Streptomyces nodosus; Streptomyces viridochromogenes; Streptomyces griseus subsp. grise…				BGC0000940; BGC0001478; BGC0001572			Microbial	Siderophore					15600304; 17074905; 17704771; 21342472; 21814817		NIH, GBMF	1DP2GM137413-01, 5R01GM107550-10, 1U24DK133658-01, GBMF12120	Detected molecules from microbial mono-cultures
mzspec:GNPS2:TASK-51afd7fa835043a2b593fa359f3d747e-nf_output/clustering/specs_ms.mgf:scan:225445	Confirmed	Spectral match to GNPS library	Desferrioxamine E	C1CCNC(=O)CCC(=O)N(CCCCCNC(=O)CCC(=O)N(CCCCCNC(=O)CCC(=O)N(CC1)O)O)O		De novo biosynthesis by microbes (e.g., natural products and other specialized metabolites)			1931, 40318, 67263, 1906, 67263, 67257, 42237, 67332, 67326, 1936, 47763, 1967, 68171, 66423, 132474, 67297	Streptomyces sp.; Streptomyces nodosus; Streptomyces griseus subsp. griseus; Streptomyces fradiae; Streptomyces albus subsp. albus; Streptomyces eurythermus; Streptomyces mutabilis; Streptomyces melanogenes; Streptomyces violatus; Streptomyces lydicus subsp. lydicus; Streptomyces kanamyceticus; Streptomyces alanosinicus; Streptomyces eurocidicus; Streptomyces rimosus subsp rimosus; Streptomyces f…				BGC0000940; BGC0001478; BGC0001572			Microbial	Siderophore					15600304; 17074905; 17704771; 21342472; 21814817		NIH, GBMF	1DP2GM137413-01, 5R01GM107550-10, 1U24DK133658-01, GBMF12120	Detected molecules from microbial mono-cultures
mzspec:GNPS2:TASK-51afd7fa835043a2b593fa359f3d747e-nf_output/clustering/specs_ms.mgf:scan:225447	Confirmed	Spectral match to GNPS library	Desferrioxamine E	C1CCNC(=O)CCC(=O)N(CCCCCNC(=O)CCC(=O)N(CCCCCNC(=O)CCC(=O)N(CC1)O)O)O		De novo biosynthesis by microbes (e.g., natural products and other specialized metabolites)			1931, 332591, 67257, 1892	Streptomyces sp.; Streptomyces rectiviolaceus; Streptomyces albus subsp. albus; Streptomyces citreofluorescens				BGC0000940; BGC0001478; BGC0001572			Microbial	Siderophore					15600304; 17074905; 17704771; 21342472; 21814817		NIH, GBMF	1DP2GM137413-01, 5R01GM107550-10, 1U24DK133658-01, GBMF12120	Detected molecules from microbial mono-cultures
mzspec:GNPS2:TASK-51afd7fa835043a2b593fa359f3d747e-nf_output/clustering/specs_ms.mgf:scan:225449	Confirmed	Spectral match to GNPS library	Desferrioxamine E	C1CCNC(=O)CCC(=O)N(CCCCCNC(=O)CCC(=O)N(CCCCCNC(=O)CCC(=O)N(CC1)O)O)O		De novo biosynthesis by microbes (e.g., natural products and other specialized metabolites)			1931, 67263, 67257, 68225, 68277, 73044, 1936, 67259, 67376, 1894	Streptomyces sp.; Streptomyces griseus subsp. griseus; Streptomyces albus subsp. albus; Streptomyces kunmingensis; Streptomyces tricolor; Streptomyces seoulensis; Streptomyces violatus; Streptomyces cavourensis subsp. cavourensis; Streptomyces vinaceusdrappus; Streptomyces aureofaciens subsp. aureofaciens				BGC0000940; BGC0001478; BGC0001572			Microbial	Siderophore					15600304; 17074905; 17704771; 21342472; 21814817		NIH, GBMF	1DP2GM137413-01, 5R01GM107550-10, 1U24DK133658-01, GBMF12120	Detected molecules from microbial mono-cultures
mzspec:GNPS2:TASK-51afd7fa835043a2b593fa359f3d747e-nf_output/clustering/specs_ms.mgf:scan:225455	Confirmed	Spectral match to GNPS library	Desferrioxamine E	C1CCNC(=O)CCC(=O)N(CCCCCNC(=O)CCC(=O)N(CCCCCNC(=O)CCC(=O)N(CC1)O)O)O		De novo biosynthesis by microbes (e.g., natural products and other specialized metabolites)			1931, 68250, 67315, 68172	Streptomyces sp.; Streptomyces pallidus; Streptoverticillium sp.; Streptomyces lavenduligriseus; Streptomyces albaduncus				BGC0000940; BGC0001478; BGC0001572			Microbial	Siderophore					15600304; 17074905; 17704771; 21342472; 21814817		NIH, GBMF	1DP2GM137413-01, 5R01GM107550-10, 1U24DK133658-01, GBMF12120	Detected molecules from microbial mono-cultures
mzspec:GNPS2:TASK-51afd7fa835043a2b593fa359f3d747e-nf_output/clustering/specs_ms.mgf:scan:225460	Confirmed	Spectral match to GNPS library	Desferrioxamine E	C1CCNC(=O)CCC(=O)N(CCCCCNC(=O)CCC(=O)N(CCCCCNC(=O)CCC(=O)N(CC1)O)O)O		De novo biosynthesis by microbes (e.g., natural products and other specialized metabolites)			1931, 2512128, 387	Streptomyces sp.; Streptomyces sp. BK387				BGC0000940; BGC0001478; BGC0001572			Microbial	Siderophore					15600304; 17074905; 17704771; 21342472; 21814817		NIH, GBMF	1DP2GM137413-01, 5R01GM107550-10, 1U24DK133658-01, GBMF12120	Detected molecules from microbial mono-cultures
mzspec:GNPS2:TASK-51afd7fa835043a2b593fa359f3d747e-nf_output/clustering/specs_ms.mgf:scan:225465	Confirmed	Spectral match to GNPS library	Desferrioxamine E	C1CCNC(=O)CCC(=O)N(CCCCCNC(=O)CCC(=O)N(CCCCCNC(=O)CCC(=O)N(CC1)O)O)O		De novo biosynthesis by microbes (e.g., natural products and other specialized metabolites)			1931, 42237, 67315	Streptomyces sp.; Streptomyces eurythermus; Streptomyces lavenduligriseus				BGC0000940; BGC0001478; BGC0001572			Microbial	Siderophore					15600304; 17074905; 17704771; 21342472; 21814817		NIH, GBMF	1DP2GM137413-01, 5R01GM107550-10, 1U24DK133658-01, GBMF12120	Detected molecules from microbial mono-cultures
mzspec:GNPS2:TASK-51afd7fa835043a2b593fa359f3d747e-nf_output/clustering/specs_ms.mgf:scan:225476	Confirmed	Spectral match to GNPS library	Desferrioxamine E	C1CCNC(=O)CCC(=O)N(CCCCCNC(=O)CCC(=O)N(CCCCCNC(=O)CCC(=O)N(CC1)O)O)O		De novo biosynthesis by microbes (e.g., natural products and other specialized metabolites)			68250, 2587098, 607, 2512153, 674	Streptomyces pallidus; Mycolicibacterium sp. BK607; Streptomyces sp. BK674				BGC0000940; BGC0001478; BGC0001572			Microbial	Siderophore					15600304; 17074905; 17704771; 21342472; 21814817		NIH, GBMF	1DP2GM137413-01, 5R01GM107550-10, 1U24DK133658-01, GBMF12120	Detected molecules from microbial mono-cultures
mzspec:GNPS2:TASK-51afd7fa835043a2b593fa359f3d747e-nf_output/clustering/specs_ms.mgf:scan:225482	Confirmed	Spectral match to GNPS library	Desferrioxamine E	C1CCNC(=O)CCC(=O)N(CCCCCNC(=O)CCC(=O)N(CCCCCNC(=O)CCC(=O)N(CC1)O)O)O		De novo biosynthesis by microbes (e.g., natural products and other specialized metabolites)			67282	Streptomyces aureorectus				BGC0000940; BGC0001478; BGC0001572			Microbial	Siderophore					15600304; 17074905; 17704771; 21342472; 21814817		NIH, GBMF	1DP2GM137413-01, 5R01GM107550-10, 1U24DK133658-01, GBMF12120	Detected molecules from microbial mono-cultures
mzspec:GNPS2:TASK-51afd7fa835043a2b593fa359f3d747e-nf_output/clustering/specs_ms.mgf:scan:225508	Confirmed	Spectral match to GNPS library	Desferrioxamine E	C1CCNC(=O)CCC(=O)N(CCCCCNC(=O)CCC(=O)N(CCCCCNC(=O)CCC(=O)N(CC1)O)O)O		De novo biosynthesis by microbes (e.g., natural products and other specialized metabolites)			66892, 2002	Streptomyces gardneri; Streptosporangium amethystogenes				BGC0000940; BGC0001478; BGC0001572			Microbial	Siderophore					15600304; 17074905; 17704771; 21342472; 21814817		NIH, GBMF	1DP2GM137413-01, 5R01GM107550-10, 1U24DK133658-01, GBMF12120	Detected molecules from microbial mono-cultures
mzspec:GNPS2:TASK-51afd7fa835043a2b593fa359f3d747e-nf_output/clustering/specs_ms.mgf:scan:235575	Confirmed	Spectral match to GNPS library	Desferrioxamine E	C1CCNC(=O)CCC(=O)N(CCCCCNC(=O)CCC(=O)N(CCCCCNC(=O)CCC(=O)N(CC1)O)O)O		De novo biosynthesis by microbes (e.g., natural products and other specialized metabolites)			1931, 97398, 47761, 1888, 1917, 1943, 1931, 285508, 33900, 1546107, 53446, 66895, 285453, 1911, 1889, 285578, 67304, 1910, 92644, 67370, 67365, 285493, 37480, 66885, 66898, 68204, 40318, 222892, 1938, 67263, 1902, 1968, 97405, 1935, 67274, 1906, 332591, 66867, 67263, 67257, 67352, 42236, 58340, 42237, 67350, 67263, 68195, 67322, 68174, 66860, 1888, 67303, 68274, 66370, 68225, 284031, 285566, 2840…	Streptomyces sp.; Streptomyces abikoensis; Streptomyces ochraceiscleroticus; Streptomyces albus; Streptomyces macromomyceticus; Streptomyces griseoruber; Streptomyces sp.; Streptomyces piomogenus; Streptomyces costaricanus; Streptomyces lydicamycinicus; Streptomyces cinnamoneus; Streptomyces griseomycini; Streptomyces canarius; Streptomyces griseus; Streptomyces ambofaciens; Streptomyces angustmy…				BGC0000940; BGC0001478; BGC0001572			Microbial	Siderophore					15600304; 17074905; 17704771; 21342472; 21814817		NIH, GBMF	1DP2GM137413-01, 5R01GM107550-10, 1U24DK133658-01, GBMF12120	Detected molecules from microbial mono-cultures
mzspec:GNPS2:TASK-51afd7fa835043a2b593fa359f3d747e-nf_output/clustering/specs_ms.mgf:scan:235581	Confirmed	Spectral match to GNPS library	Desferrioxamine E	C1CCNC(=O)CCC(=O)N(CCCCCNC(=O)CCC(=O)N(CCCCCNC(=O)CCC(=O)N(CC1)O)O)O		De novo biosynthesis by microbes (e.g., natural products and other specialized metabolites)			53446, 285578, 92644, 1968, 67257, 58340, 42237, 284031, 39478, 329524, 66876, 66887, 28893, 1902, 67315, 33897, 1919, 2065, 1954, 146537, 83291, 258050, 68217, 67313, 114700, 35620, 66371, 68193, 67303, 66892, 67297, 2512163, 329	Streptomyces cinnamoneus; Streptomyces angustmyceticus; Streptomyces malaysiensis; Streptomyces coelicolor subsp. coelicolor; Streptomyces cellulosae; Streptomyces albus subsp. albus; Streptomyces lavendulae subsp. lavendulae; Streptomyces eurythermus; Streptomyces flavovariabilis; Streptomyces laurentii; Streptomyces albidochromogenes; Streptomyces chattanoogensis; Streptomyces filipinensis; Str…				BGC0000940; BGC0001478; BGC0001572			Microbial	Siderophore					15600304; 17074905; 17704771; 21342472; 21814817		NIH, GBMF	1DP2GM137413-01, 5R01GM107550-10, 1U24DK133658-01, GBMF12120	Detected molecules from microbial mono-cultures
mzspec:GNPS2:TASK-51afd7fa835043a2b593fa359f3d747e-nf_output/clustering/specs_ms.mgf:scan:235588	Confirmed	Spectral match to GNPS library	Desferrioxamine E	C1CCNC(=O)CCC(=O)N(CCCCCNC(=O)CCC(=O)N(CCCCCNC(=O)CCC(=O)N(CC1)O)O)O		De novo biosynthesis by microbes (e.g., natural products and other specialized metabolites)			1931, 67294, 68171, 1911, 67303	Streptomyces sp.; Streptomyces filamentosus; Streptomyces alanosinicus; Streptomyces griseus; Streptomyces griseoloalbus				BGC0000940; BGC0001478; BGC0001572			Microbial	Siderophore					15600304; 17074905; 17704771; 21342472; 21814817		NIH, GBMF	1DP2GM137413-01, 5R01GM107550-10, 1U24DK133658-01, GBMF12120	Detected molecules from microbial mono-cultures
mzspec:GNPS2:TASK-51afd7fa835043a2b593fa359f3d747e-nf_output/clustering/specs_ms.mgf:scan:235594	Confirmed	Spectral match to GNPS library	Desferrioxamine E	C1CCNC(=O)CCC(=O)N(CCCCCNC(=O)CCC(=O)N(CCCCCNC(=O)CCC(=O)N(CC1)O)O)O		De novo biosynthesis by microbes (e.g., natural products and other specialized metabolites)			1931, 1936, 47479	Streptomyces sp.; Streptomyces violatus; Streptosporangium album				BGC0000940; BGC0001478; BGC0001572			Microbial	Siderophore					15600304; 17074905; 17704771; 21342472; 21814817		NIH, GBMF	1DP2GM137413-01, 5R01GM107550-10, 1U24DK133658-01, GBMF12120	Detected molecules from microbial mono-cultures
mzspec:GNPS2:TASK-51afd7fa835043a2b593fa359f3d747e-nf_output/clustering/specs_ms.mgf:scan:235598	Confirmed	Spectral match to GNPS library	Desferrioxamine E	C1CCNC(=O)CCC(=O)N(CCCCCNC(=O)CCC(=O)N(CCCCCNC(=O)CCC(=O)N(CC1)O)O)O		De novo biosynthesis by microbes (e.g., natural products and other specialized metabolites)			58340, 67260, 116188	Streptomyces lavendulae subsp. lavendulae; Streptomyces cinereoruber subsp. cinereoruber; Streptomyces coeruleorubidus				BGC0000940; BGC0001478; BGC0001572			Microbial	Siderophore					15600304; 17074905; 17704771; 21342472; 21814817		NIH, GBMF	1DP2GM137413-01, 5R01GM107550-10, 1U24DK133658-01, GBMF12120	Detected molecules from microbial mono-cultures
mzspec:GNPS2:TASK-51afd7fa835043a2b593fa359f3d747e-nf_output/clustering/specs_ms.mgf:scan:235602	Confirmed	Spectral match to GNPS library	Desferrioxamine E	C1CCNC(=O)CCC(=O)N(CCCCCNC(=O)CCC(=O)N(CCCCCNC(=O)CCC(=O)N(CC1)O)O)O		De novo biosynthesis by microbes (e.g., natural products and other specialized metabolites)			1931, 97398, 1889, 1935, 67257, 67350, 67322, 1888, 284035, 66369, 285515, 178566, 285568, 114698, 1434255, 66876, 67282, 1969, 1936, 1919, 66370, 67376, 83291, 58118	Streptomyces sp.; Streptomyces abikoensis; Streptomyces ambofaciens; Streptomyces violaceoruber; Streptomyces granuloruber; Streptomyces albus subsp. albus; Streptomyces pseudovenezuelae; Streptomyces malachitofuscus subsp. malachitofuscus; Streptomyces albus; Streptomyces lienomycini; Streptomyces carpinensis; Streptomyces albospinus; Streptomyces mexicanus; Streptomyces bungoensis; Streptomyces…				BGC0000940; BGC0001478; BGC0001572			Microbial	Siderophore					15600304; 17074905; 17704771; 21342472; 21814817		NIH, GBMF	1DP2GM137413-01, 5R01GM107550-10, 1U24DK133658-01, GBMF12120	Detected molecules from microbial mono-cultures
mzspec:GNPS2:TASK-51afd7fa835043a2b593fa359f3d747e-nf_output/clustering/specs_ms.mgf:scan:235632	Confirmed	Spectral match to GNPS library	Desferrioxamine E	C1CCNC(=O)CCC(=O)N(CCCCCNC(=O)CCC(=O)N(CCCCCNC(=O)CCC(=O)N(CC1)O)O)O		De novo biosynthesis by microbes (e.g., natural products and other specialized metabolites)			284031, 51201, 1905	Streptomyces flavovariabilis; Streptomyces griseocarneus; Streptomyces exfoliatus				BGC0000940; BGC0001478; BGC0001572			Microbial	Siderophore					15600304; 17074905; 17704771; 21342472; 21814817		NIH, GBMF	1DP2GM137413-01, 5R01GM107550-10, 1U24DK133658-01, GBMF12120	Detected molecules from microbial mono-cultures
mzspec:GNPS2:TASK-51afd7fa835043a2b593fa359f3d747e-nf_output/clustering/specs_ms.mgf:scan:235640	Confirmed	Spectral match to GNPS library	Desferrioxamine E	C1CCNC(=O)CCC(=O)N(CCCCCNC(=O)CCC(=O)N(CCCCCNC(=O)CCC(=O)N(CC1)O)O)O		De novo biosynthesis by microbes (e.g., natural products and other specialized metabolites)			1968	Streptomyces cellulosae				BGC0000940; BGC0001478; BGC0001572			Microbial	Siderophore					15600304; 17074905; 17704771; 21342472; 21814817		NIH, GBMF	1DP2GM137413-01, 5R01GM107550-10, 1U24DK133658-01, GBMF12120	Detected molecules from microbial mono-cultures
mzspec:GNPS2:TASK-51afd7fa835043a2b593fa359f3d747e-nf_output/clustering/specs_ms.mgf:scan:235646	Confirmed	Spectral match to GNPS library	Desferrioxamine E	C1CCNC(=O)CCC(=O)N(CCCCCNC(=O)CCC(=O)N(CCCCCNC(=O)CCC(=O)N(CC1)O)O)O		De novo biosynthesis by microbes (e.g., natural products and other specialized metabolites)			1931, 285493	Streptomyces sp.; Streptomyces adephospholyticus				BGC0000940; BGC0001478; BGC0001572			Microbial	Siderophore					15600304; 17074905; 17704771; 21342472; 21814817		NIH, GBMF	1DP2GM137413-01, 5R01GM107550-10, 1U24DK133658-01, GBMF12120	Detected molecules from microbial mono-cultures
mzspec:GNPS2:TASK-51afd7fa835043a2b593fa359f3d747e-nf_output/clustering/specs_ms.mgf:scan:235721	Confirmed	Spectral match to GNPS library	Desferrioxamine E	C1CCNC(=O)CCC(=O)N(CCCCCNC(=O)CCC(=O)N(CCCCCNC(=O)CCC(=O)N(CC1)O)O)O		De novo biosynthesis by microbes (e.g., natural products and other specialized metabolites)			67274, 66369, 66887	Streptomyces argenteolus; Streptomyces carpinensis; Streptomyces filipinensis				BGC0000940; BGC0001478; BGC0001572			Microbial	Siderophore					15600304; 17074905; 17704771; 21342472; 21814817		NIH, GBMF	1DP2GM137413-01, 5R01GM107550-10, 1U24DK133658-01, GBMF12120	Detected molecules from microbial mono-cultures
mzspec:GNPS2:TASK-51afd7fa835043a2b593fa359f3d747e-nf_output/clustering/specs_ms.mgf:scan:235761	Confirmed	Spectral match to GNPS library	Desferrioxamine E	C1CCNC(=O)CCC(=O)N(CCCCCNC(=O)CCC(=O)N(CCCCCNC(=O)CCC(=O)N(CC1)O)O)O		De novo biosynthesis by microbes (e.g., natural products and other specialized metabolites)			2512128, 387, 1761906, 375	Streptomyces sp. BK387; Streptomyces sp. YR375				BGC0000940; BGC0001478; BGC0001572			Microbial	Siderophore					15600304; 17074905; 17704771; 21342472; 21814817		NIH, GBMF	1DP2GM137413-01, 5R01GM107550-10, 1U24DK133658-01, GBMF12120	Detected molecules from microbial mono-cultures
mzspec:GNPS2:TASK-51afd7fa835043a2b593fa359f3d747e-nf_output/clustering/specs_ms.mgf:scan:235762	Confirmed	Spectral match to GNPS library	Desferrioxamine E	C1CCNC(=O)CCC(=O)N(CCCCCNC(=O)CCC(=O)N(CCCCCNC(=O)CCC(=O)N(CC1)O)O)O		De novo biosynthesis by microbes (e.g., natural products and other specialized metabolites)			2512167, 561, 1882786, 228, 2587098, 607, 1882787, 198, 887463, 161	Streptomyces sp. BK561; Streptomyces sp. OK228; Mycolicibacterium sp. BK607; Streptomyces sp. OV198; Streptomyces sp. BK161				BGC0000940; BGC0001478; BGC0001572			Microbial	Siderophore					15600304; 17074905; 17704771; 21342472; 21814817		NIH, GBMF	1DP2GM137413-01, 5R01GM107550-10, 1U24DK133658-01, GBMF12120	Detected molecules from microbial mono-cultures
mzspec:GNPS2:TASK-51afd7fa835043a2b593fa359f3d747e-nf_output/clustering/specs_ms.mgf:scan:235817	Confirmed	Spectral match to GNPS library	Desferrioxamine E	C1CCNC(=O)CCC(=O)N(CCCCCNC(=O)CCC(=O)N(CCCCCNC(=O)CCC(=O)N(CC1)O)O)O		De novo biosynthesis by microbes (e.g., natural products and other specialized metabolites)			67295, 83378	Streptomyces fimicarius; Streptomyces ruber				BGC0000940; BGC0001478; BGC0001572			Microbial	Siderophore					15600304; 17074905; 17704771; 21342472; 21814817		NIH, GBMF	1DP2GM137413-01, 5R01GM107550-10, 1U24DK133658-01, GBMF12120	Detected molecules from microbial mono-cultures
mzspec:GNPS2:TASK-51afd7fa835043a2b593fa359f3d747e-nf_output/clustering/specs_ms.mgf:scan:235862	Confirmed	Spectral match to GNPS library	Desferrioxamine E	C1CCNC(=O)CCC(=O)N(CCCCCNC(=O)CCC(=O)N(CCCCCNC(=O)CCC(=O)N(CC1)O)O)O		De novo biosynthesis by microbes (e.g., natural products and other specialized metabolites)			1932, 58343, 114700	Streptoverticillium sp.; Streptomyces tendae; Streptomyces canus; Streptomyces indonesiensis				BGC0000940; BGC0001478; BGC0001572			Microbial	Siderophore					15600304; 17074905; 17704771; 21342472; 21814817		NIH, GBMF	1DP2GM137413-01, 5R01GM107550-10, 1U24DK133658-01, GBMF12120	Detected molecules from microbial mono-cultures
mzspec:GNPS2:TASK-51afd7fa835043a2b593fa359f3d747e-nf_output/clustering/specs_ms.mgf:scan:235908	Confirmed	Spectral match to GNPS library	Desferrioxamine E	C1CCNC(=O)CCC(=O)N(CCCCCNC(=O)CCC(=O)N(CCCCCNC(=O)CCC(=O)N(CC1)O)O)O		De novo biosynthesis by microbes (e.g., natural products and other specialized metabolites)			1931, 1882786, 228, 2512153, 674, 1761903, 124, 1761906, 375	Streptomyces sp.; Streptomyces sp. OK228; Streptomyces sp. BK674; Streptomyces sp. CF124; Streptomyces sp. YR375				BGC0000940; BGC0001478; BGC0001572			Microbial	Siderophore					15600304; 17074905; 17704771; 21342472; 21814817		NIH, GBMF	1DP2GM137413-01, 5R01GM107550-10, 1U24DK133658-01, GBMF12120	Detected molecules from microbial mono-cultures
mzspec:GNPS2:TASK-51afd7fa835043a2b593fa359f3d747e-nf_output/clustering/specs_ms.mgf:scan:236031	Confirmed	Spectral match to GNPS library	Desferrioxamine E	C1CCNC(=O)CCC(=O)N(CCCCCNC(=O)CCC(=O)N(CCCCCNC(=O)CCC(=O)N(CC1)O)O)O		De novo biosynthesis by microbes (e.g., natural products and other specialized metabolites)			1931, 285568, 114698, 1902, 67315	Streptomyces sp.; Streptomyces coelicolor subsp. coelicolor; Streptomyces bungoensis; Streptomyces javensis; Streptomyces lavenduligriseus				BGC0000940; BGC0001478; BGC0001572			Microbial	Siderophore					15600304; 17074905; 17704771; 21342472; 21814817		NIH, GBMF	1DP2GM137413-01, 5R01GM107550-10, 1U24DK133658-01, GBMF12120	Detected molecules from microbial mono-cultures
mzspec:GNPS2:TASK-51afd7fa835043a2b593fa359f3d747e-nf_output/clustering/specs_ms.mgf:scan:335518	Confirmed	Spectral match to GNPS library	Echinomycin	CC1C(=O)N(C2CSC(C(C(=O)N(C(C(=O)OCC(C(=O)N1)NC(=O)C3=NC4=CC=CC=C4N=C3)C(C)C)C)N(C(=O)C(NC(=O)C(COC(=O)C(N(C2=O)C)C(C)C)NC(=O)C5=NC6=CC=CC=C6N=C5)C)C)SC)C		De novo biosynthesis by microbes (e.g., natural products and other specialized metabolites)			1931, 67304, 1968, 67257, 1919, 171437, 2001, 1275, 1871188, 1829, 2572903, 340	Streptomyces sp.; Streptomyces griseorubiginosus; Streptomyces cellulosae; Streptomyces albus subsp. albus; Streptomyces fulvissimus; Tistrella mobilis; Streptosporangium roseum subsp. roseum; Kocuria rosea; Kitasatospora sp.; Rhodococcus rhodochrous; Streptomyces sp. BK340				BGC0000339; BGC0000415			Microbial	antitumor; bind DNA in a sequence-specific fashion					16799553; 16204079; 23437232		NIH, GBMF	1DP2GM137413-01, 5R01GM107550-10, 1U24DK133658-01, GBMF12120	Detected molecules from microbial mono-cultures
mzspec:GNPS2:TASK-51afd7fa835043a2b593fa359f3d747e-nf_output/clustering/specs_ms.mgf:scan:336874	Confirmed	Spectral match to GNPS library	Echinomycin	CC1C(=O)N(C2CSC(C(C(=O)N(C(C(=O)OCC(C(=O)N1)NC(=O)C3=NC4=CC=CC=C4N=C3)C(C)C)C)N(C(=O)C(NC(=O)C(COC(=O)C(N(C2=O)C)C(C)C)NC(=O)C5=NC6=CC=CC=C6N=C5)C)C)SC)C		De novo biosynthesis by microbes (e.g., natural products and other specialized metabolites)			1931, 1968, 1919, 171437, 2001	Streptomyces sp.; Streptomyces cellulosae; Streptomyces fulvissimus; Tistrella mobilis; Streptosporangium roseum subsp. roseum				BGC0000339; BGC0000415			Microbial	antitumor; bind DNA in a sequence-specific fashion					16799553; 16204079; 23437232		NIH, GBMF	1DP2GM137413-01, 5R01GM107550-10, 1U24DK133658-01, GBMF12120	Detected molecules from microbial mono-cultures
mzspec:GNPS2:TASK-51afd7fa835043a2b593fa359f3d747e-nf_output/clustering/specs_ms.mgf:scan:331167	Confirmed	Spectral match to GNPS library	Elaiophylin	CCC1C(OC(CC1OC2CC(C(C(O2)C)O)O)(C(C)C(C(C)C3C(C=CC=CC(=O)OC(C(C=CC=CC(=O)O3)C)C(C)C(C(C)C4(CC(C(C(O4)C)CC)OC5CC(C(C(O5)C)O)O)O)O)C)O)O)C		De novo biosynthesis by microbes (e.g., natural products and other specialized metabolites)			97398, 1931, 68221, 68175, 114698, 66875, 152141, 58346	Streptomyces abikoensis; Streptomyces sp.; Streptomyces inusitatus; Streptomyces castelarensis; Streptomyces javensis; Streptomyces catenulae; Streptomyces cinereoruber subsp. fructofermentans; Streptomyces platensis				BGC0000053			Microbial	Antitumor; it activates MAPK pathway in multiple cancer cells					36097006		NIH, GBMF	1DP2GM137413-01, 5R01GM107550-10, 1U24DK133658-01, GBMF12120	Detected molecules from microbial mono-cultures
mzspec:GNPS2:TASK-51afd7fa835043a2b593fa359f3d747e-nf_output/clustering/specs_ms.mgf:scan:331549	Confirmed	Spectral match to GNPS library	Elaiophylin	CCC1C(OC(CC1OC2CC(C(C(O2)C)O)O)(C(C)C(C(C)C3C(C=CC=CC(=O)OC(C(C=CC=CC(=O)O3)C)C(C)C(C(C)C4(CC(C(C(O4)C)CC)OC5CC(C(C(O5)C)O)O)O)O)C)O)O)C		De novo biosynthesis by microbes (e.g., natural products and other specialized metabolites)			97398, 1931, 68175, 114698, 66875, 152141, 58346	Streptomyces abikoensis; Streptomyces sp.; Streptomyces castelarensis; Streptomyces javensis; Streptomyces catenulae; Streptomyces cinereoruber subsp. fructofermentans; Streptomyces platensis				BGC0000053			Microbial	Antitumor; it activates MAPK pathway in multiple cancer cells					36097006		NIH, GBMF	1DP2GM137413-01, 5R01GM107550-10, 1U24DK133658-01, GBMF12120	Detected molecules from microbial mono-cultures
mzspec:GNPS2:TASK-51afd7fa835043a2b593fa359f3d747e-nf_output/clustering/specs_ms.mgf:scan:259580	Confirmed	Spectral match to GNPS library	Enterobactin	C1C(C(=O)OCC(C(=O)OCC(C(=O)O1)NC(=O)C2=C(C(=CC=C2)O)O)NC(=O)C3=C(C(=CC=C3)O)O)NC(=O)C4=C(C(=CC=C4)O)O		De novo biosynthesis by microbes (e.g., natural products and other specialized metabolites)			1931, 285508, 67263, 1968, 1935, 337066, 1894, 58343, 68174, 83291, 163361, 66888, 249567, 52259, 146536, 1464079, 1761904, 386	Streptomyces sp.; Streptomyces piomogenus; Streptomyces griseus subsp. griseus; Streptomyces cellulosae; Streptomyces violaceoruber; Streptomyces granuloruber; Streptomyces albus subsp. chlorinus; Streptomyces avellaneus; Streptomyces canus; Streptomyces anthocyanicus; Streptomyces armeniacus; Streptomyces beijiangensis; Streptomyces flavotricini; Streptomyces decoyicus; Streptomyces humidus; Str…				BGC0000343; BGC0002476			Microbial	Siderophore					12655062; 19710707		NIH, GBMF	1DP2GM137413-01, 5R01GM107550-10, 1U24DK133658-01, GBMF12120	Detected molecules from microbial mono-cultures
mzspec:GNPS2:TASK-51afd7fa835043a2b593fa359f3d747e-nf_output/clustering/specs_ms.mgf:scan:279689	Confirmed	Spectral match to GNPS library	Massbank:AU596803 Fumonisin B1|2-[2-[19-amino-6-(3,4-dicarboxybutanoyloxy)-11,16,18-trihydroxy-5,9-dimethylicosan-7-yl]oxy-2-oxoethyl]butanedioic acid	CCCCC(C)C(C(CC(C)CC(CCCCC(CC(C(C)N)O)O)O)OC(=O)CC(CC(=O)O)C(=O)O)OC(=O)CC(CC(=O)O)C(=O)O		De novo biosynthesis by microbes (e.g., natural products and other specialized metabolites)			1931, 67352, 132474, 1223523, 29910, 2001, 114688, 37328, 1874, 1710	Streptomyces sp.; Kitasatospora purpeofusca; Streptomyces rimosus subsp rimosus; Streptomyces mobaraensis; Tolypocladium inflatum; Streptosporangium roseum subsp. roseum; Streptomyces griseiniger; Streptomyces carneus; Micromonospora chalcea subsp. chalcea; Cellulosimicrobium cellulans				BGC0000063			Microbial	mycotoxin					18375156		NIH, GBMF	1DP2GM137413-01, 5R01GM107550-10, 1U24DK133658-01, GBMF12120	Detected molecules from microbial mono-cultures
mzspec:GNPS2:TASK-51afd7fa835043a2b593fa359f3d747e-nf_output/clustering/specs_ms.mgf:scan:320241	Confirmed	Spectral match to GNPS library	Massbank:EQ314002 Nystatin|(1S,3R,4R,7R,9R,11R,15S,16R,17R,18S,19E,21E,25E,27E,29E,31E,33R,35S,36R,37S)-33-[(3-Amino-3,6-dideoxy-?-D-mannopyranosyl)oxy]-1,3,4,7,9,11,17,37-octahydroxy-15,16,18-trimethyl-13-oxo-14,39-di	CC1C=CC=CCCC=CC=CC=CC=CC(CC2C(C(CC(O2)(CC(C(CCC(CC(CC(CC(=O)OC(C(C1O)C)C)O)O)O)O)O)O)O)C(=O)O)OC3C(C(C(C(O3)C)O)N)O		De novo biosynthesis by microbes (e.g., natural products and other specialized metabolites)			1931, 67263, 97405, 67350, 284028, 1417980, 40318, 1936, 67334, 68223, 67285, 1971	Streptomyces sp.; Streptomyces griseus subsp. griseus; Streptoverticillium kitasatoense; Streptomyces pseudovenezuelae; Streptomyces fulvorobeus; Streptomyces odonnellii; Streptomyces nodosus; Streptomyces violatus; Streptomyces nashvillensis; Streptomyces katrae; Streptomyces cellostaticus; Streptomyces noursei				BGC0000115			Microbial	Antifungal					10873841		NIH, GBMF	1DP2GM137413-01, 5R01GM107550-10, 1U24DK133658-01, GBMF12120	Detected molecules from microbial mono-cultures
mzspec:GNPS2:TASK-51afd7fa835043a2b593fa359f3d747e-nf_output/clustering/specs_ms.mgf:scan:218743	Confirmed	Spectral match to GNPS library	NCGC00178802-07!N-[5-[[4-[5-[acetyl(hydroxy)amino]pentylamino]-4-oxobutanoyl]-hydroxyamino]pentyl]-N'-(5-aminopentyl)-N'-hydroxybutanediamide	CC(=O)N(O)CCCCCNC(=O)CCC(=O)N(O)CCCCCNC(=O)CCC(=O)N(O)CCCCCN		De novo biosynthesis by microbes (e.g., natural products and other specialized metabolites)			1931, 47761, 1888, 1909, 1546107, 53446, 285453, 285578, 67304, 92644, 66885, 66898, 68204, 222892, 67263, 1968, 97405, 1906, 332591, 67257, 42236, 58340, 42237, 67350, 67263, 68254, 67322, 68174, 1888, 67303, 1970, 67319, 68225, 66369, 66376, 68277, 285515, 66422, 68221, 284043, 178566, 195801, 51201, 39478, 67282, 329524, 67282, 236510, 229486, 36816, 561004, 713595, 73044, 1887, 67282, 67260, …	Streptomyces sp.; Streptomyces ochraceiscleroticus; Streptomyces albus; Streptomyces griseolus; Streptomyces lydicamycinicus; Streptomyces cinnamoneus; Streptomyces canarius; Streptomyces angustmyceticus; Streptomyces griseorubiginosus; Streptomyces malaysiensis; Streptomyces daghestanicus; Streptomyces griseostramineus; Streptomyces gancidicus; Streptomyces nodosus subsp. asukaensis; Streptomyce…				BGC0000940; BGC0000941			Microbial	Siderophore					15600304; 17074905; 17704771; 21342472; 18375553		NIH, GBMF	1DP2GM137413-01, 5R01GM107550-10, 1U24DK133658-01, GBMF12120	Detected molecules from microbial mono-cultures
mzspec:GNPS2:TASK-51afd7fa835043a2b593fa359f3d747e-nf_output/clustering/specs_ms.mgf:scan:183253	Confirmed	Spectral match to GNPS library	NCGC00180395-03!(2E,6E,12E)-18-(2,6-dioxopiperidin-4-yl)-9,11-dihydroxy-8-methoxy-10,12,14-trimethyl-15-oxooctadeca-2,6,12-trienoic acid	COC(\C=C\CC\C=C\C(O)=O)C(O)C(C)C(O)C(\C)=C\C(C)C(=O)CCCC1CC(=O)NC(=O)C1		De novo biosynthesis by microbes (e.g., natural products and other specialized metabolites)			146536	Streptomyces curacoi				BGC0000177			Microbial	Antitumor					19726666; 23394593; 12002995; 15700980		NIH, GBMF	1DP2GM137413-01, 5R01GM107550-10, 1U24DK133658-01, GBMF12120	Detected molecules from microbial mono-cultures
mzspec:GNPS2:TASK-51afd7fa835043a2b593fa359f3d747e-nf_output/clustering/specs_ms.mgf:scan:196190	Confirmed	Spectral match to GNPS library	NCGC00180395-03!(2E,6E,12E)-18-(2,6-dioxopiperidin-4-yl)-9,11-dihydroxy-8-methoxy-10,12,14-trimethyl-15-oxooctadeca-2,6,12-trienoic acid			De novo biosynthesis by microbes (e.g., natural products and other specialized metabolites)			146536, 68043	Streptomyces curacoi; Streptomyces libani subsp. libani				BGC0000177			Microbial	Antitumor					19726666; 23394593; 12002995; 15700980		NIH, GBMF	1DP2GM137413-01, 5R01GM107550-10, 1U24DK133658-01, GBMF12120	Detected molecules from microbial mono-cultures
mzspec:GNPS2:TASK-51afd7fa835043a2b593fa359f3d747e-nf_output/clustering/specs_ms.mgf:scan:315430	Confirmed	Spectral match to GNPS library	Pesticide4_Avermectin B1b_C48H72O14_(1'R,2S,4'S,5S,6R,8'R,10'E,12'S,13'S,14'E,16'E,20'R,21'R,24'S)-6-[(2S)-2-Butanyl]-21',24'-dihydroxy-5,11',13',22'-tetramethyl-2'-oxo-5,6-dihydrospiro[pyran-2,6'-[3,7,19]trioxatetracyclo[15.6.1.1~4,8~.0~20,24~]pentacosa[10,14,16,22]tetraen]-12'-yl 2,6-dideoxy-4-O-(2,6-dideoxy-3-O-methyl-alpha-L-arabino-hexopyranosyl)-3-O-methyl-alpha-L-arabino-hexopyranoside	CCC(C)C1C(C=CC2(O1)CC3CC(O2)CC=C(C(C(C=CC=C4COC5C4(C(C=C(C5O)C)C(=O)O3)O)C)OC6CC(C(C(O6)C)OC7CC(C(C(O7)C)O)OC)OC)C)C		De novo biosynthesis by microbes (e.g., natural products and other specialized metabolites)			1546107	Streptomyces lydicamycinicus				BGC0000025			Microbial	Anthelmintic					10449723		NIH, GBMF	1DP2GM137413-01, 5R01GM107550-10, 1U24DK133658-01, GBMF12120	Detected molecules from microbial mono-cultures
mzspec:GNPS2:TASK-51afd7fa835043a2b593fa359f3d747e-nf_output/clustering/specs_ms.mgf:scan:316057	Confirmed	Spectral match to GNPS library	Pesticide4_Avermectin B1b_C48H72O14_(1'R,2S,4'S,5S,6R,8'R,10'E,12'S,13'S,14'E,16'E,20'R,21'R,24'S)-6-[(2S)-2-Butanyl]-21',24'-dihydroxy-5,11',13',22'-tetramethyl-2'-oxo-5,6-dihydrospiro[pyran-2,6'-[3,7,19]trioxatetracyclo[15.6.1.1~4,8~.0~20,24~]pentacosa[10,14,16,22]tetraen]-12'-yl 2,6-dideoxy-4-O-(2,6-dideoxy-3-O-methyl-alpha-L-arabino-hexopyranosyl)-3-O-methyl-alpha-L-arabino-hexopyranoside	CCC(C)C1C(C=CC2(O1)CC3CC(O2)CC=C(C(C(C=CC=C4COC5C4(C(C=C(C5O)C)C(=O)O3)O)C)OC6CC(C(C(O6)C)OC7CC(C(C(O7)C)O)OC)OC)C)C		De novo biosynthesis by microbes (e.g., natural products and other specialized metabolites)			1546107	Streptomyces lydicamycinicus				BGC0000025			Microbial	Anthelmintic					10449723		NIH, GBMF	1DP2GM137413-01, 5R01GM107550-10, 1U24DK133658-01, GBMF12120	Detected molecules from microbial mono-cultures
mzspec:GNPS2:TASK-51afd7fa835043a2b593fa359f3d747e-nf_output/clustering/specs_ms.mgf:scan:282252	Confirmed	Spectral match to GNPS library	Plipastatin	CCCCCCCCCCCCCC(CC(=O)NC(CCC(=O)O)C(=O)NC(CCCN)C(=O)NC1CC2=CC=C(C=C2)OC(=O)C(NC(=O)C(NC(=O)C(NC(=O)C3CCCN3C(=O)C(NC(=O)C(NC(=O)C(NC1=O)C(C)O)CCC(=O)O)C)CCC(=O)N)CC4=CC=C(C=C4)O)C(C)CC)O		De novo biosynthesis by microbes (e.g., natural products and other specialized metabolites)			1931, 67352, 1275, 58123, 1996, 68170, 1855305, 242, 1884386, 266, 2512181, 100	Streptomyces sp.; Kitasatospora purpeofusca; Kocuria rosea; Spirillospora albida; Microtetraspora glauca; Saccharothrix aerocolonigenes; Roseateles sp. YR242; Variovorax sp. YR266; Bacillus sp. BK100				BGC0000407			Microbial	antifungal	plipastatin A completely inhibited Fusarium graminearum conidium germination at 100 µg/ml				22614917; 28477175; 25689464		NIH, GBMF	1DP2GM137413-01, 5R01GM107550-10, 1U24DK133658-01, GBMF12120	Detected molecules from microbial mono-cultures
mzspec:GNPS2:TASK-51afd7fa835043a2b593fa359f3d747e-nf_output/clustering/specs_ms.mgf:scan:351651	Confirmed	Spectral match to GNPS library	Plipastatin	CCCCCCCCCCCCCC(CC(=O)NC(CCC(=O)O)C(=O)NC(CCCN)C(=O)NC1CC2=CC=C(C=C2)OC(=O)C(NC(=O)C(NC(=O)C(NC(=O)C3CCCN3C(=O)C(NC(=O)C(NC(=O)C(NC1=O)C(C)O)CCC(=O)O)C)CCC(=O)N)CC4=CC=C(C=C4)O)C(C)CC)O		De novo biosynthesis by microbes (e.g., natural products and other specialized metabolites)			1931, 1275, 58123, 1996, 68170, 1855305, 242, 2512181, 100	Streptomyces sp.; Kocuria rosea; Spirillospora albida; Microtetraspora glauca; Saccharothrix aerocolonigenes; Roseateles sp. YR242; Bacillus sp. BK100				BGC0000407			Microbial	antifungal	plipastatin A completely inhibited Fusarium graminearum conidium germination at 100 µg/ml				22614917; 28477175; 25689464		NIH, GBMF	1DP2GM137413-01, 5R01GM107550-10, 1U24DK133658-01, GBMF12120	Detected molecules from microbial mono-cultures
mzspec:GNPS2:TASK-51afd7fa835043a2b593fa359f3d747e-nf_output/clustering/specs_ms.mgf:scan:314907	Confirmed	Spectral match to GNPS library	Polyketomycin	CC1C(CCC(O1)OC2C(=O)C(=C(C3(C2(CC4=C(C5=C(C(=O)C=C(C5=O)OC)C(=C4C3=O)O)C)O)O)O)C(=O)C)OC6CC(C(C(O6)C)OC(=O)C7=C(C=CC(=C7O)C)C)(C)O		De novo biosynthesis by microbes (e.g., natural products and other specialized metabolites)			47760	Streptomyces aurantiacus				BGC0001061			Microbial						9531983; 9531984; 10344562; 19266534		NIH, GBMF	1DP2GM137413-01, 5R01GM107550-10, 1U24DK133658-01, GBMF12120	Detected molecules from microbial mono-cultures
mzspec:GNPS2:TASK-51afd7fa835043a2b593fa359f3d747e-nf_output/clustering/specs_ms.mgf:scan:350140	Confirmed	Spectral match to GNPS library	Putative_Tensin	NA		De novo biosynthesis by microbes (e.g., natural products and other specialized metabolites)			2135501, 004, 1882814, 270, 2135748, 012, 2135587, 221, 1144322, 16, 2135749, 021, 2135589, 286, 2135590, 341, 1144326, 24, 1855285, 413, 1144327, 25, 2135593, 508, 1144339, 80, 1761896, 266, 2135594, 529	Variovorax sp. GV004; Rhodococcus sp. OK270; Pseudomonas sp. GV012; Pseudomonas sp. OV221; Pseudomonas sp. GM16; Pseudomonas sp. GV021; Pseudomonas sp. OV286; Pseudomonas sp. OV341; Pseudomonas sp. GM24; Albidiferax sp. OV413; Pseudomonas sp. GM25; Pseudomonas sp. OV508; Pseudomonas sp. GM80; Pseudomonas sp. OK266; Pseudomonas sp. OV529				BGC0002092			Microbial	antifungal					11123472		NIH, GBMF	1DP2GM137413-01, 5R01GM107550-10, 1U24DK133658-01, GBMF12120	Detected molecules from microbial mono-cultures
mzspec:GNPS2:TASK-51afd7fa835043a2b593fa359f3d747e-nf_output/clustering/specs_ms.mgf:scan:228576	Confirmed	Spectral match to GNPS library	Rakicidin A	CN(CC(N[C@@H]([C@@H](C(N)=O)O)C(OC([C@H](C)CCCCCCCCCCCC(C)C)[C@H](C)C(N1)=O)=O)=O)C(/C=C/C1=C)=O		De novo biosynthesis by microbes (e.g., natural products and other specialized metabolites)			1894, 58118, 1874	Streptomyces aureofaciens subsp. aureofaciens; Microbispora rosea subsp. rosea; Micromonospora chalcea				BGC0001328			Microbial	Antitumor; inhibits the growth of hypoxic cancer cells and stem-like leukemia cells					26637117; 28221346		NIH, GBMF	1DP2GM137413-01, 5R01GM107550-10, 1U24DK133658-01, GBMF12120	Detected molecules from microbial mono-cultures
mzspec:GNPS2:TASK-51afd7fa835043a2b593fa359f3d747e-nf_output/clustering/specs_ms.mgf:scan:234942	Confirmed	Spectral match to GNPS library	Rakicidin B	CN(CC(N[C@@H]([C@@H](C(N)=O)O)C(OC([C@H](C)CCCCCCCCCCCCC(C)C)[C@H](C)C(N1)=O)=O)=O)C(/C=C/C1=C)=O		De novo biosynthesis by microbes (e.g., natural products and other specialized metabolites)			1894, 1874, 58118, 1874	Streptomyces aureofaciens subsp. aureofaciens; Micromonospora chalcea subsp. chalcea; Microbispora rosea subsp. rosea; Micromonospora chalcea				BGC0001328			Microbial	Antitumor; inhibits the growth of hypoxic cancer cells and stem-like leukemia cells					26637117; 28221346		NIH, GBMF	1DP2GM137413-01, 5R01GM107550-10, 1U24DK133658-01, GBMF12120	Detected molecules from microbial mono-cultures
mzspec:GNPS2:TASK-51afd7fa835043a2b593fa359f3d747e-nf_output/clustering/specs_ms.mgf:scan:218003	Confirmed	Spectral match to GNPS library	Setomimycin [Setomimicin]	CC1=CC(=O)C2=C(C3=C(C=CC=C3O)C(=C2C1C(=O)C)C4=C5C(C(CC(=O)C5=C(C6=C4C=CC=C6O)O)(C)O)C(=O)C)O		De novo biosynthesis by microbes (e.g., natural products and other specialized metabolites)			1931, 1915, 66892	Streptomyces sp.; Streptomyces lincolnensis; Streptomyces gardneri				BGC0002000			Microbial	Antibiotic; antitumor					721705; 24746278		NIH, GBMF	1DP2GM137413-01, 5R01GM107550-10, 1U24DK133658-01, GBMF12120	Detected molecules from microbial mono-cultures
mzspec:GNPS2:TASK-51afd7fa835043a2b593fa359f3d747e-nf_output/clustering/specs_ms.mgf:scan:334247	Confirmed	Spectral match to GNPS library	Siamycin	CCC(C)C1C(=O)NC(C(=O)NC(CSSCC2C(=O)NC(C(=O)NC3CC(=O)NC(CSSCC(C(=O)NCC(=O)NC(C(=O)NC(C(=O)N1)C)CC4=CC=C(C=C4)O)NC(=O)CNC(=O)C(NC(=O)C(NC3=O)CC5=CC=CC=C5)C)C(=O)NC(C(=O)NCC(=O)NC(C(=O)NCC(=O)NC(C(=O)N2)CO)C(C)C)CC(C)C)CC(=O)N)C(=O)NC(CC6=CC=CC=C6)C(=O)NC(CC7=CNC8=CC=CC=C87)C(=O)O)C(C)C		De novo biosynthesis by microbes (e.g., natural products and other specialized metabolites)			1931, 67304, 28893, 68193, 1761904, 386, 1882786, 228, 1882787, 198, 1592326, 006	Streptomyces sp.; Streptomyces griseorubiginosus; Streptomyces flavoviridis; Streptomyces djakartensis; Streptomyces sp. CF386; Streptomyces sp. OK228; Streptomyces sp. OV198; Actinobacteria bacterium OK006				BGC0001920			Microbial	Inhibit cell wall biosynthesis					29974638; 31026131		NIH, GBMF	1DP2GM137413-01, 5R01GM107550-10, 1U24DK133658-01, GBMF12120	Detected molecules from microbial mono-cultures
mzspec:GNPS2:TASK-51afd7fa835043a2b593fa359f3d747e-nf_output/clustering/specs_ms.mgf:scan:13143	Confirmed	Spectral match to GNPS library	Spectral Match to Desferrioxamine from NIST14	CC(=O)N(CCCCCNC(=O)CCC(=O)N(CCCCCNC(=O)CCC(=O)N(CCCCCN)O)O)O		De novo biosynthesis by microbes (e.g., natural products and other specialized metabolites)			1931, 33899, 47761, 1888, 68250, 66424, 1909, 1546107, 53446, 1934, 285453, 1889, 285578, 67304, 92644, 285493, 66885, 66898, 68204, 40318, 222892, 67263, 1968, 97405, 1906, 332591, 66867, 67257, 67352, 42236, 58340, 42237, 67350, 67263, 68254, 67322, 68174, 1888, 67303, 1970, 67319, 68225, 285556, 284031, 285566, 284035, 66369, 66376, 68277, 285515, 66422, 68221, 284043, 178566, 195801, 51201, 1…	Streptomyces sp.; Streptomyces galilaeus; Streptomyces ochraceiscleroticus; Streptomyces albus; Streptomyces pallidus; Streptomyces hiroshimensis; Streptomyces griseolus; Streptomyces lydicamycinicus; Streptomyces cinnamoneus; Streptomyces thermovulgaris; Streptomyces canarius; Streptomyces ambofaciens; Streptomyces angustmyceticus; Streptomyces griseorubiginosus; Streptomyces malaysiensis; Strep…				BGC0001453; BGC0002305			Microbial	Siderophore					29795673	https://www.sciencedirect.com/science/article/pii/S0040403918314102?via%3Dihub	NIH, GBMF	1DP2GM137413-01, 5R01GM107550-10, 1U24DK133658-01, GBMF12120	Detected molecules from microbial mono-cultures
mzspec:GNPS2:TASK-51afd7fa835043a2b593fa359f3d747e-nf_output/clustering/specs_ms.mgf:scan:13183	Confirmed	Spectral match to GNPS library	Spectral Match to Desferrioxamine from NIST14	CC(=O)N(CCCCCNC(=O)CCC(=O)N(CCCCCNC(=O)CCC(=O)N(CCCCCN)O)O)O		De novo biosynthesis by microbes (e.g., natural products and other specialized metabolites)			1931, 67257, 68223, 1971, 2001, 47857	Streptomyces sp.; Streptomyces albus subsp. albus; Streptomyces katrae; Streptomyces noursei; Streptosporangium roseum subsp. roseum; Micromonospora echinoaurantiaca				BGC0001453; BGC0002305			Microbial	Siderophore					29795673	https://www.sciencedirect.com/science/article/pii/S0040403918314102?via%3Dihub	NIH, GBMF	1DP2GM137413-01, 5R01GM107550-10, 1U24DK133658-01, GBMF12120	Detected molecules from microbial mono-cultures
mzspec:GNPS2:TASK-51afd7fa835043a2b593fa359f3d747e-nf_output/clustering/specs_ms.mgf:scan:211450	Confirmed	Spectral match to GNPS library	Spectral Match to Desferrioxamine from NIST14	CC(=O)N(CCCCCNC(=O)CCC(=O)N(CCCCCNC(=O)CCC(=O)N(CCCCCN)O)O)O		De novo biosynthesis by microbes (e.g., natural products and other specialized metabolites)			1931, 97398, 33899, 47761, 1888, 68179, 1917, 68250, 1943, 1931, 66424, 1909, 285508, 33900, 1546107, 53446, 66895, 1934, 285453, 68200, 270689, 67352, 1889, 285578, 67304, 1910, 92644, 67365, 285493, 37480, 39478, 1963, 66885, 66898, 68204, 40318, 222892, 1938, 67263, 42684, 1968, 97405, 1935, 1906, 332591, 66867, 67263, 67257, 67352, 42236, 58340, 173862, 42237, 67350, 67263, 68254, 67322, 6817…	Streptomyces sp.; Streptomyces abikoensis; Streptomyces galilaeus; Streptomyces ochraceiscleroticus; Streptomyces albus; Streptomyces bacillaris; Streptomyces macromomyceticus; Streptomyces pallidus; Streptomyces griseoruber; Streptomyces sp.; Streptomyces hiroshimensis; Streptomyces griseolus; Streptomyces piomogenus; Streptomyces costaricanus; Streptomyces lydicamycinicus; Streptomyces cinnamon…				BGC0001453; BGC0002305			Microbial	Siderophore					29795673	https://www.sciencedirect.com/science/article/pii/S0040403918314102?via%3Dihub	NIH, GBMF	1DP2GM137413-01, 5R01GM107550-10, 1U24DK133658-01, GBMF12120	Detected molecules from microbial mono-cultures
mzspec:GNPS2:TASK-51afd7fa835043a2b593fa359f3d747e-nf_output/clustering/specs_ms.mgf:scan:211464	Confirmed	Spectral match to GNPS library	Spectral Match to Desferrioxamine from NIST14	CC(=O)N(CCCCCNC(=O)CCC(=O)N(CCCCCNC(=O)CCC(=O)N(CCCCCN)O)O)O		De novo biosynthesis by microbes (e.g., natural products and other specialized metabolites)			1931, 1931, 285453, 67263, 332591, 67257, 1970, 66376, 39478, 229486, 36816, 67294, 66887, 67283, 66904, 67326, 1936, 1902, 67363, 1915, 67315, 1895, 68223, 132473, 1941, 258050, 67313, 47760, 1911, 1665, 283811	Streptomyces sp.; Streptomyces sp.; Streptomyces canarius; Streptomyces griseus subsp. griseus; Streptomyces coelicolor subsp. coelicolor; Streptomyces rectiviolaceus; Streptomyces albus subsp. albus; Streptomyces morookaensis; Streptomyces spiralis; Streptomyces laurentii; Streptomyces hebeiensis; Streptomyces caelestis; Streptomyces filamentosus; Streptomyces filipinensis; Streptomyces candidus…				BGC0001453; BGC0002305			Microbial	Siderophore					29795673	https://www.sciencedirect.com/science/article/pii/S0040403918314102?via%3Dihub	NIH, GBMF	1DP2GM137413-01, 5R01GM107550-10, 1U24DK133658-01, GBMF12120	Detected molecules from microbial mono-cultures
mzspec:GNPS2:TASK-51afd7fa835043a2b593fa359f3d747e-nf_output/clustering/specs_ms.mgf:scan:211465	Confirmed	Spectral match to GNPS library	Spectral Match to Desferrioxamine from NIST14	CC(=O)N(CCCCCNC(=O)CCC(=O)N(CCCCCNC(=O)CCC(=O)N(CCCCCN)O)O)O		De novo biosynthesis by microbes (e.g., natural products and other specialized metabolites)			1968, 1887, 1902, 68194	Streptomyces coelicolor subsp. coelicolor; Streptomyces cellulosae; Streptomyces albogriseolus; Streptomyces durhamensis				BGC0001453; BGC0002305			Microbial	Siderophore					29795673	https://www.sciencedirect.com/science/article/pii/S0040403918314102?via%3Dihub	NIH, GBMF	1DP2GM137413-01, 5R01GM107550-10, 1U24DK133658-01, GBMF12120	Detected molecules from microbial mono-cultures
mzspec:GNPS2:TASK-51afd7fa835043a2b593fa359f3d747e-nf_output/clustering/specs_ms.mgf:scan:211468	Confirmed	Spectral match to GNPS library	Spectral Match to Desferrioxamine from NIST14	CC(=O)N(CCCCCNC(=O)CCC(=O)N(CCCCCNC(=O)CCC(=O)N(CCCCCN)O)O)O		De novo biosynthesis by microbes (e.g., natural products and other specialized metabolites)			1931, 67257, 67319, 713595, 1969, 1936, 68262, 68253, 66371, 2001, 1829, 43663	Streptomyces sp.; Streptomyces albus subsp. albus; Streptomyces lucensis; Streptomyces fenghuangensis; Streptomyces chartreusis; Streptomyces violatus; Streptomyces regalis; Streptomyces peruviensis; Streptomyces fumigatiscleroticus; Streptosporangium roseum subsp. roseum; Rhodococcus rhodochrous; Arthrobacter aurescens				BGC0001453; BGC0002305			Microbial	Siderophore					29795673	https://www.sciencedirect.com/science/article/pii/S0040403918314102?via%3Dihub	NIH, GBMF	1DP2GM137413-01, 5R01GM107550-10, 1U24DK133658-01, GBMF12120	Detected molecules from microbial mono-cultures
mzspec:GNPS2:TASK-51afd7fa835043a2b593fa359f3d747e-nf_output/clustering/specs_ms.mgf:scan:211474	Confirmed	Spectral match to GNPS library	Spectral Match to Desferrioxamine from NIST14	CC(=O)N(CCCCCNC(=O)CCC(=O)N(CCCCCNC(=O)CCC(=O)N(CCCCCN)O)O)O		De novo biosynthesis by microbes (e.g., natural products and other specialized metabolites)			67257, 1902	Streptomyces coelicolor subsp. coelicolor; Streptomyces albus subsp. albus				BGC0001453; BGC0002305			Microbial	Siderophore					29795673	https://www.sciencedirect.com/science/article/pii/S0040403918314102?via%3Dihub	NIH, GBMF	1DP2GM137413-01, 5R01GM107550-10, 1U24DK133658-01, GBMF12120	Detected molecules from microbial mono-cultures
mzspec:GNPS2:TASK-51afd7fa835043a2b593fa359f3d747e-nf_output/clustering/specs_ms.mgf:scan:211475	Confirmed	Spectral match to GNPS library	Spectral Match to Desferrioxamine from NIST14	CC(=O)N(CCCCCNC(=O)CCC(=O)N(CCCCCNC(=O)CCC(=O)N(CCCCCN)O)O)O		De novo biosynthesis by microbes (e.g., natural products and other specialized metabolites)			1931, 1968, 67263, 67319, 178566, 67294, 67326, 35620, 1902, 68194, 43663	Streptomyces sp.; Streptomyces coelicolor subsp. coelicolor; Streptomyces cellulosae; Streptomyces griseus subsp.griseus; Streptomyces lucensis; Streptomyces mexicanus; Streptomyces filamentosus; Streptomyces melanogenes; Streptomyces cyanoalbus; Streptomyces durhamensis; Arthrobacter aurescens				BGC0001453; BGC0002305			Microbial	Siderophore					29795673	https://www.sciencedirect.com/science/article/pii/S0040403918314102?via%3Dihub	NIH, GBMF	1DP2GM137413-01, 5R01GM107550-10, 1U24DK133658-01, GBMF12120	Detected molecules from microbial mono-cultures
mzspec:GNPS2:TASK-51afd7fa835043a2b593fa359f3d747e-nf_output/clustering/specs_ms.mgf:scan:211477	Confirmed	Spectral match to GNPS library	Spectral Match to Desferrioxamine from NIST14	CC(=O)N(CCCCCNC(=O)CCC(=O)N(CCCCCNC(=O)CCC(=O)N(CCCCCN)O)O)O		De novo biosynthesis by microbes (e.g., natural products and other specialized metabolites)			1917, 132474, 67319, 66369, 66887, 66429, 1275, 1761906, 375	Streptomyces macromomyceticus; Streptomyces rimosus subsp. rimosus; Streptomyces lucensis; Streptomyces carpinensis; Streptomyces filipinensis; Streptomyces biverticillatus; Kocuria rosea; Streptomyces sp. YR375				BGC0001453; BGC0002305			Microbial	Siderophore					29795673	https://www.sciencedirect.com/science/article/pii/S0040403918314102?via%3Dihub	NIH, GBMF	1DP2GM137413-01, 5R01GM107550-10, 1U24DK133658-01, GBMF12120	Detected molecules from microbial mono-cultures
mzspec:GNPS2:TASK-51afd7fa835043a2b593fa359f3d747e-nf_output/clustering/specs_ms.mgf:scan:211478	Confirmed	Spectral match to GNPS library	Spectral Match to Desferrioxamine from NIST14	CC(=O)N(CCCCCNC(=O)CCC(=O)N(CCCCCNC(=O)CCC(=O)N(CCCCCN)O)O)O		De novo biosynthesis by microbes (e.g., natural products and other specialized metabolites)			1931, 285453, 66885, 67263, 178566, 35620, 66423	Streptomyces sp.; Streptomyces canarius; Streptomyces daghestanicus; Streptomyces griseus subsp.griseus; Streptomyces mexicanus; Streptomyces cyanoalbus; Streptomyces eurocidicus				BGC0001453; BGC0002305			Microbial	Siderophore					29795673	https://www.sciencedirect.com/science/article/pii/S0040403918314102?via%3Dihub	NIH, GBMF	1DP2GM137413-01, 5R01GM107550-10, 1U24DK133658-01, GBMF12120	Detected molecules from microbial mono-cultures
mzspec:GNPS2:TASK-51afd7fa835043a2b593fa359f3d747e-nf_output/clustering/specs_ms.mgf:scan:211479	Confirmed	Spectral match to GNPS library	Spectral Match to Desferrioxamine from NIST14	CC(=O)N(CCCCCNC(=O)CCC(=O)N(CCCCCNC(=O)CCC(=O)N(CCCCCN)O)O)O		De novo biosynthesis by microbes (e.g., natural products and other specialized metabolites)			1931, 97405, 332591, 42236, 67319, 284035, 285515, 67282, 329524, 67282, 36816, 713595, 67282, 67294, 67283, 35620, 67581, 33897, 2065, 1892, 1886, 68172, 114700, 113568, 46171, 1761784, 08, 1500289, 705	Streptomyces sp.; Streptoverticillium kitasatoense; Streptomyces rectiviolaceus; Streptomyces diastatochromogenes; Streptomyces lucensis; Streptomyces lienomycini; Streptomyces albospinus; Streptomyces aureorectus; Streptomyces albidochromogenes; Streptomyces asterosporus; Streptomyces caelestis; Streptomyces fenghuangensis; Streptomyces calvus; Streptomyces filamentosus; Streptomyces candidus; S…				BGC0001453; BGC0002305			Microbial	Siderophore					29795673	https://www.sciencedirect.com/science/article/pii/S0040403918314102?via%3Dihub	NIH, GBMF	1DP2GM137413-01, 5R01GM107550-10, 1U24DK133658-01, GBMF12120	Detected molecules from microbial mono-cultures
mzspec:GNPS2:TASK-51afd7fa835043a2b593fa359f3d747e-nf_output/clustering/specs_ms.mgf:scan:211482	Confirmed	Spectral match to GNPS library	Spectral Match to Desferrioxamine from NIST14	CC(=O)N(CCCCCNC(=O)CCC(=O)N(CCCCCNC(=O)CCC(=O)N(CCCCCN)O)O)O		De novo biosynthesis by microbes (e.g., natural products and other specialized metabolites)			1931, 1932, 52258	Streptomyces sp.; Streptomyces tendae; Streptomyces nigrifaciens				BGC0001453; BGC0002305			Microbial	Siderophore					29795673	https://www.sciencedirect.com/science/article/pii/S0040403918314102?via%3Dihub	NIH, GBMF	1DP2GM137413-01, 5R01GM107550-10, 1U24DK133658-01, GBMF12120	Detected molecules from microbial mono-cultures
mzspec:GNPS2:TASK-51afd7fa835043a2b593fa359f3d747e-nf_output/clustering/specs_ms.mgf:scan:211485	Confirmed	Spectral match to GNPS library	Spectral Match to Desferrioxamine from NIST14	CC(=O)N(CCCCCNC(=O)CCC(=O)N(CCCCCNC(=O)CCC(=O)N(CCCCCN)O)O)O		De novo biosynthesis by microbes (e.g., natural products and other specialized metabolites)			67334, 2001	Streptomyces nashvillensis; Streptosporangium roseum subsp. roseum				BGC0001453; BGC0002305			Microbial	Siderophore					29795673	https://www.sciencedirect.com/science/article/pii/S0040403918314102?via%3Dihub	NIH, GBMF	1DP2GM137413-01, 5R01GM107550-10, 1U24DK133658-01, GBMF12120	Detected molecules from microbial mono-cultures
mzspec:GNPS2:TASK-51afd7fa835043a2b593fa359f3d747e-nf_output/clustering/specs_ms.mgf:scan:211486	Confirmed	Spectral match to GNPS library	Spectral Match to Desferrioxamine from NIST14	CC(=O)N(CCCCCNC(=O)CCC(=O)N(CCCCCNC(=O)CCC(=O)N(CCCCCN)O)O)O		De novo biosynthesis by microbes (e.g., natural products and other specialized metabolites)			1931, 67263	Streptomyces sp.; Streptomyces griseus subsp.griseus				BGC0001453; BGC0002305			Microbial	Siderophore					29795673	https://www.sciencedirect.com/science/article/pii/S0040403918314102?via%3Dihub	NIH, GBMF	1DP2GM137413-01, 5R01GM107550-10, 1U24DK133658-01, GBMF12120	Detected molecules from microbial mono-cultures
mzspec:GNPS2:TASK-51afd7fa835043a2b593fa359f3d747e-nf_output/clustering/specs_ms.mgf:scan:211491	Confirmed	Spectral match to GNPS library	Spectral Match to Desferrioxamine from NIST14	CC(=O)N(CCCCCNC(=O)CCC(=O)N(CCCCCNC(=O)CCC(=O)N(CCCCCN)O)O)O		De novo biosynthesis by microbes (e.g., natural products and other specialized metabolites)			67274, 68042	Streptomyces argenteolus; Streptomyces hygroscopicus subsp. Hygroscopicus				BGC0001453; BGC0002305			Microbial	Siderophore					29795673	https://www.sciencedirect.com/science/article/pii/S0040403918314102?via%3Dihub	NIH, GBMF	1DP2GM137413-01, 5R01GM107550-10, 1U24DK133658-01, GBMF12120	Detected molecules from microbial mono-cultures
mzspec:GNPS2:TASK-51afd7fa835043a2b593fa359f3d747e-nf_output/clustering/specs_ms.mgf:scan:211492	Confirmed	Spectral match to GNPS library	Spectral Match to Desferrioxamine from NIST14	CC(=O)N(CCCCCNC(=O)CCC(=O)N(CCCCCNC(=O)CCC(=O)N(CCCCCN)O)O)O		De novo biosynthesis by microbes (e.g., natural products and other specialized metabolites)			68174, 285556	Streptomyces coelescens; Streptomyces atrovirens				BGC0001453; BGC0002305			Microbial	Siderophore					29795673	https://www.sciencedirect.com/science/article/pii/S0040403918314102?via%3Dihub	NIH, GBMF	1DP2GM137413-01, 5R01GM107550-10, 1U24DK133658-01, GBMF12120	Detected molecules from microbial mono-cultures
mzspec:GNPS2:TASK-51afd7fa835043a2b593fa359f3d747e-nf_output/clustering/specs_ms.mgf:scan:211501	Confirmed	Spectral match to GNPS library	Spectral Match to Desferrioxamine from NIST14	CC(=O)N(CCCCCNC(=O)CCC(=O)N(CCCCCNC(=O)CCC(=O)N(CCCCCN)O)O)O		De novo biosynthesis by microbes (e.g., natural products and other specialized metabolites)			67282, 1902	Streptomyces coelicolor subsp. coelicolor; Streptomyces aureorectus				BGC0001453; BGC0002305			Microbial	Siderophore					29795673	https://www.sciencedirect.com/science/article/pii/S0040403918314102?via%3Dihub	NIH, GBMF	1DP2GM137413-01, 5R01GM107550-10, 1U24DK133658-01, GBMF12120	Detected molecules from microbial mono-cultures
mzspec:GNPS2:TASK-51afd7fa835043a2b593fa359f3d747e-nf_output/clustering/specs_ms.mgf:scan:211502	Confirmed	Spectral match to GNPS library	Spectral Match to Desferrioxamine from NIST14	CC(=O)N(CCCCCNC(=O)CCC(=O)N(CCCCCNC(=O)CCC(=O)N(CCCCCN)O)O)O		De novo biosynthesis by microbes (e.g., natural products and other specialized metabolites)			1761784, 08, 2512123, 022	Flavobacterium sp. FV08; Streptomyces sp. BK022				BGC0001453; BGC0002305			Microbial	Siderophore					29795673	https://www.sciencedirect.com/science/article/pii/S0040403918314102?via%3Dihub	NIH, GBMF	1DP2GM137413-01, 5R01GM107550-10, 1U24DK133658-01, GBMF12120	Detected molecules from microbial mono-cultures
mzspec:GNPS2:TASK-51afd7fa835043a2b593fa359f3d747e-nf_output/clustering/specs_ms.mgf:scan:211517	Confirmed	Spectral match to GNPS library	Spectral Match to Desferrioxamine from NIST14	CC(=O)N(CCCCCNC(=O)CCC(=O)N(CCCCCNC(=O)CCC(=O)N(CCCCCN)O)O)O		De novo biosynthesis by microbes (e.g., natural products and other specialized metabolites)			28893, 67326, 67334	Streptomyces flavoviridis; Streptomyces melanogenes; Streptomyces nashvillensis				BGC0001453; BGC0002305			Microbial	Siderophore					29795673	https://www.sciencedirect.com/science/article/pii/S0040403918314102?via%3Dihub	NIH, GBMF	1DP2GM137413-01, 5R01GM107550-10, 1U24DK133658-01, GBMF12120	Detected molecules from microbial mono-cultures
mzspec:GNPS2:TASK-51afd7fa835043a2b593fa359f3d747e-nf_output/clustering/specs_ms.mgf:scan:128609	Confirmed	Spectral match to GNPS library	spiramycin CollisionEnergy:102040	COC1C(O)CC(=O)OC(C)CC=CC=CC(OC2CCC(N(C)C)C(C)O2)C(C)CC(CC=O)C1OC1OC(C)C(OC2CC(C)(O)C(O)C(C)O2)C(N(C)C)C1O		De novo biosynthesis by microbes (e.g., natural products and other specialized metabolites)			1889	Streptomyces ambofaciens				BGC0002033			Microbial	Antibiotic					18048924		NIH, GBMF	1DP2GM137413-01, 5R01GM107550-10, 1U24DK133658-01, GBMF12120	Detected molecules from microbial mono-cultures
mzspec:GNPS2:TASK-51afd7fa835043a2b593fa359f3d747e-nf_output/clustering/specs_ms.mgf:scan:168110	Confirmed	Spectral match to GNPS library	Staurosporine	CNC1CC2OC(C)(C1OC)N1C3=CC=CC=C3C3=C4CNC(=O)C4=C4C5=C(C=CC=C5)N2C4=C13		De novo biosynthesis by microbes (e.g., natural products and other specialized metabolites)			42236	Streptomyces diastatochromogenes				BGC0000825			Microbial	Antibiotic					12617516; 12619684; 16195595		NIH, GBMF	1DP2GM137413-01, 5R01GM107550-10, 1U24DK133658-01, GBMF12120	Detected molecules from microbial mono-cultures
mzspec:GNPS2:TASK-51afd7fa835043a2b593fa359f3d747e-nf_output/clustering/specs_ms.mgf:scan:168111	Confirmed	Spectral match to GNPS library	Staurosporine	CNC1CC2OC(C)(C1OC)N1C3=CC=CC=C3C3=C4CNC(=O)C4=C4C5=C(C=CC=C5)N2C4=C13		De novo biosynthesis by microbes (e.g., natural products and other specialized metabolites)			42236	Streptomyces diastatochromogenes				BGC0000825			Microbial	Antibiotic					12617516; 12619684; 16195595		NIH, GBMF	1DP2GM137413-01, 5R01GM107550-10, 1U24DK133658-01, GBMF12120	Detected molecules from microbial mono-cultures
mzspec:GNPS2:TASK-51afd7fa835043a2b593fa359f3d747e-nf_output/clustering/specs_ms.mgf:scan:337006	Confirmed	Spectral match to GNPS library	Viscosinamide_46320_dereplictor_pv_1.49333e-21	[H]OC([H])([H])[C@@]1([H])N([H])C(=O)[C@@]([H])(N([H])C(=O)[C@]([H])(N([H])C(=O)[C@]([H])(N([H])C(=O)[C@]([H])(N([H])C(=O)[C@@]([H])(N([H])C(=O)C([H])([H])[C@]([H])(O[H])C([H])([H])C([H])([H])C([H])([H])C([H])([H])C([H])([H])C([H])([H])C([H])([H])[H])C([H])([H])C([H])(C([H])([H])[H])C([H])([H])[H])C([H])([H])C([H])([H])C(=O)N([H])[H])[C@@]([H])(OC(=O)[C@@]([H])(N([H])C(=O)[C@]([H])(N([H])C(=O)[C@…		De novo biosynthesis by microbes (e.g., natural products and other specialized metabolites)			2135589, 286, 1144326, 24, 1144327, 25	Pseudomonas sp. OV286; Pseudomonas sp. GM24; Pseudomonas sp. GM25				BGC0002522			Microbial	antimicrobial					32698413		NIH, GBMF	1DP2GM137413-01, 5R01GM107550-10, 1U24DK133658-01, GBMF12120	Detected molecules from microbial mono-cultures
mzspec:GNPS2:TASK-51afd7fa835043a2b593fa359f3d747e-nf_output/clustering/specs_ms.mgf:scan:339742	Confirmed	Spectral match to GNPS library	[(2R,3R,4S,6S)-6-[(2R,3S,4R)-6-[(2R,3R,4R,6S)-6-[[(2S,3S)-3-[(1S,3S,4R)-3,4-dihydroxy-1-methoxy-2-oxopentyl]-6-[(2S,4R,5R,6R)-4-[(2S,4R,5S,6R)-4,5-dihydroxy-6-methyloxan-2-yl]oxy-5-methoxy-6-methyloxan-2-yl]oxy-8,9-dihydroxy-7-methyl-1-oxo-3,4-dihydro-2H-anthracen-2-yl]oxy]-3-hydroxy-2-methyloxan-4-yl]oxy-3-hydroxy-2-methyloxan-4-yl]oxy-4-hydroxy-2,4-dimethyloxan-3-yl] acetate	CO[C@H](C(=O)[C@@H](O)[C@@H](C)O)[C@@H]1Cc2cc3cc(O[C@H]4C[C@@H](O[C@H]5C[C@@H](O)[C@H](O)[C@@H](C)O5)[C@H](OC)[C@@H](C)O4)c(C)c(O)c3c(O)c2C(=O)[C@H]1O[C@H]1C[C@@H](OC2C[C@@H](O[C@H]3C[C@](C)(O)[C@H](OC(C)=O)[C@@H](C)O3)[C@@H](O)[C@@H](C)O2)[C@H](O)[C@@H](C)O1		De novo biosynthesis by microbes (e.g., natural products and other specialized metabolites)			1943	Streptomyces griseoruber					cmmP;cmmK;cmmS;cmmQ;cmmOI;cmmOII;cmmOIV;cmmD;cmmE	PKS Genes: cmmP, cmmK, and cmmS; Bifunctional cyclase/aromatase: cmmQ; Post-Polyketide Genes: cmmOI, cmmOII, and cmmOIV; Glycosylation: cmmD and cmmE	Microbial						15112992	https://www.sciencedirect.com/science/article/pii/S1074552103002837?via%3Dihub	NIH, GBMF	1DP2GM137413-01, 5R01GM107550-10, 1U24DK133658-01, GBMF12120	Detected molecules from microbial mono-cultures
mzspec:GNPS2:TASK-51afd7fa835043a2b593fa359f3d747e-nf_output/clustering/specs_ms.mgf:scan:329580	Confirmed	Spectral match to GNPS library	[Ile2_4_7]Surfactin_43293_dereplictor_pv_2.3158e-16	[H]OC(=O)C([H])([H])C([H])([H])[C@@]1([H])N([H])C(=O)C([H])([H])C([H])(OC(=O)[C@@]([H])(N([H])C(=O)[C@]([H])(N([H])C(=O)[C@@]([H])(N([H])C(=O)[C@@]([H])(N([H])C(=O)C([H])(N([H])C(=O)[C@@]([H])(N([H])C1=O)C([H])(C([H])([H])[H])C([H])([H])C([H])([H])[H])C([H])([H])C([H])(C([H])([H])[H])C([H])([H])[H])C([H])(C([H])([H])[H])C([H])([H])C([H])([H])[H])C([H])([H])C(=O)O[H])C([H])([H])C([H])(C([H])([H])[…		De novo biosynthesis by microbes (e.g., natural products and other specialized metabolites)			1931, 1890, 68170, 2512181, 100	Streptomyces sp.; Streptomyces antibioticus subsp. antibioticus; Saccharothrix aerocolonigenes; Bacillus sp. BK100							Microbial	Biosurfactant					28371347		NIH, GBMF	1DP2GM137413-01, 5R01GM107550-10, 1U24DK133658-01, GBMF12120	Detected molecules from microbial mono-cultures
mzspec:GNPS2:TASK-51afd7fa835043a2b593fa359f3d747e-nf_output/clustering/specs_ms.mgf:scan:302780	Confirmed	Spectral match to GNPS library	acetyl CoA	CC(SCCNC(CCNC(C(C(C)(C)COP(OP(OCC1C(OP(O)(O)=O)C(O)C(N2C(N=CN=C3N)=C3N=C2)O1)(O)=O)(O)=O)O)=O)=O)=O		De novo biosynthesis by microbes (e.g., natural products and other specialized metabolites)			68250, 1943, 1909, 58351	Streptomyces pallidus; Streptomyces griseoruber; Streptomyces griseolus; Kitasatospora kifuensis							Microbial						25485951	https://www.sciencedirect.com/science/article/abs/pii/S1096717614001475?via%3Dihub	NIH, GBMF	1DP2GM137413-01, 5R01GM107550-10, 1U24DK133658-01, GBMF12120	Detected molecules from microbial mono-cultures
mzspec:GNPS2:TASK-51afd7fa835043a2b593fa359f3d747e-nf_output/clustering/specs_ms.mgf:scan:239012	Confirmed	Spectral match to GNPS library	actinomycin D CollisionEnergy:102040	Cc1c2oc3c(C)ccc(C(O)=NC4C(O)=NC(C(C)C)C(=O)N5CCCC5C(=O)N(C)CC(=O)N(C)C(C(C)C)C(=O)OC4C)c3nc-2c(C(O)=NC2C(O)=NC(C(C)C)C(=O)N3CCCC3C(=O)N(C)CC(=O)N(C)C(C(C)C)C(=O)OC2C)c(N)c1=O		De novo biosynthesis by microbes (e.g., natural products and other specialized metabolites)			1931, 33900, 67332, 1892, 1960, 68179	Streptomyces sp.; Streptomyces costaricanus; Streptomyces mutabilis; Streptomyces citreofluorescens; Streptomyces arabicus; Streptomyces bacillaris				BGC0000296			Microbial	Antitumor; antibiotics					9873474; 10212227; 10780924; 20304989		NIH, GBMF	1DP2GM137413-01, 5R01GM107550-10, 1U24DK133658-01, GBMF12120	Detected molecules from microbial mono-cultures
mzspec:GNPS2:TASK-51afd7fa835043a2b593fa359f3d747e-nf_output/clustering/specs_ms.mgf:scan:345791	Confirmed	Spectral match to GNPS library	Actinomycin X2	CC1C(C(=O)NC(C(=O)N2CCCC2C(=O)N(CC(=O)N(C(C(=O)O1)C(C)C)C)C)C(C)C)NC(=O)C3=C4C(=C(C=C3)C)OC5=C(C(=O)C(=C(C5=N4)C(=O)NC6C(OC(=O)C(N(C(=O)CN(C(=O)C7CC(=O)CN7C(=O)C(NC6=O)C(C)C)C)C)C(C)C)C)N)C		De novo biosynthesis by microbes (e.g., natural products and other specialized metabolites)			1931, 33900	Streptomyces sp.; Streptomyces costaricanus							Microbial	Natural dye of silk fabric, antibacterial and UV protecting agent on silk fabric					35049871		NIH, GBMF	1DP2GM137413-01, 5R01GM107550-10, 1U24DK133658-01, GBMF12120	Detected molecules from microbial mono-cultures
mzspec:GNPS2:TASK-51afd7fa835043a2b593fa359f3d747e-nf_output/clustering/specs_ms.mgf:scan:345793	Confirmed	Spectral match to GNPS library	Actinomycin X2	CC1C(C(=O)NC(C(=O)N2CCCC2C(=O)N(CC(=O)N(C(C(=O)O1)C(C)C)C)C)C(C)C)NC(=O)C3=C4C(=C(C=C3)C)OC5=C(C(=O)C(=C(C5=N4)C(=O)NC6C(OC(=O)C(N(C(=O)CN(C(=O)C7CC(=O)CN7C(=O)C(NC6=O)C(C)C)C)C)C(C)C)C)N)C		De novo biosynthesis by microbes (e.g., natural products and other specialized metabolites)			1931	Streptomyces sp.							Microbial	Natural dye of silk fabric, antibacterial and UV protecting agent on silk fabric					35049871		NIH, GBMF	1DP2GM137413-01, 5R01GM107550-10, 1U24DK133658-01, GBMF12120	Detected molecules from microbial mono-cultures
mzspec:GNPS2:TASK-51afd7fa835043a2b593fa359f3d747e-nf_output/clustering/specs_ms.mgf:scan:346008	Confirmed	Spectral match to GNPS library	Actinomycin X2	CC1C(C(=O)NC(C(=O)N2CCCC2C(=O)N(CC(=O)N(C(C(=O)O1)C(C)C)C)C)C(C)C)NC(=O)C3=C4C(=C(C=C3)C)OC5=C(C(=O)C(=C(C5=N4)C(=O)NC6C(OC(=O)C(N(C(=O)CN(C(=O)C7CC(=O)CN7C(=O)C(NC6=O)C(C)C)C)C)C(C)C)C)N)C		De novo biosynthesis by microbes (e.g., natural products and other specialized metabolites)			1931, 33900	Streptomyces sp.; Streptomyces costaricanus							Microbial	Natural dye of silk fabric, antibacterial and UV protecting agent on silk fabric					35049871		NIH, GBMF	1DP2GM137413-01, 5R01GM107550-10, 1U24DK133658-01, GBMF12120	Detected molecules from microbial mono-cultures
mzspec:GNPS2:TASK-51afd7fa835043a2b593fa359f3d747e-nf_output/clustering/specs_ms.mgf:scan:345223	Confirmed	Spectral match to GNPS library	Actinomycin_K1c_28235_dereplictor_pv_7.9031e-15	[H]N([H])C1=C(C(=O)N([H])C2([H])C(=O)N([H])C([H])(C(=O)N3C([H])([H])C([H])(C([H])([H])[H])C([H])([H])C3([H])C(=O)N(C([H])([H])[H])C([H])([H])C(=O)N(C([H])([H])[H])C([H])(C(=O)OC2([H])C([H])([H])[H])C([H])(C([H])([H])[H])C([H])([H])[H])C([H])(C([H])([H])[H])C([H])([H])[H])C2=NC3=C(OC2=C(C1=O)C([H])([H])[H])C(=C([H])C([H])=C3C(=O)N([H])C1([H])C(=O)N([H])C([H])(C(=O)N2C([H])([H])C([H])([H])C([H])([H…		De novo biosynthesis by microbes (e.g., natural products and other specialized metabolites)			1931, 33900, 284035, 1650571, 67282, 67332, 66904, 66875, 1892, 1886, 1960, 66870, 68179, 1885, 58351, 68228, 52258	Streptomyces sp.; Streptomyces costaricanus; Streptomyces lienomycini; Streptomyces pathocidini; Streptomyces calvus; Streptomyces mutabilis; Streptomyces roseolilacinus; Streptomyces catenulae; Streptomyces citreofluorescens; Streptomyces albidoflavus; Streptomyces arabicus; Streptomyces aurantiogriseus; Streptomyces bacillaris; Streptomyces actuosus; Kitasatospora kifunensis; Streptomyces lilac…							Microbial						33666690; 69418	https://link.springer.com/article/10.1007/s00203-021-02210-z	NIH, GBMF	1DP2GM137413-01, 5R01GM107550-10, 1U24DK133658-01, GBMF12120	Detected molecules from microbial mono-cultures
mzspec:GNPS2:TASK-51afd7fa835043a2b593fa359f3d747e-nf_output/clustering/specs_ms.mgf:scan:345714	Confirmed	Spectral match to GNPS library	Actinomycin_K2c_28237_dereplictor_pv_6.45881e-14	[H]N([H])C1=C(C(=O)N([H])C2([H])C(=O)N([H])C([H])(C(=O)N3C([H])([H])C([H])(C([H])([H])[H])C([H])([H])C3([H])C(=O)N(C([H])([H])[H])C([H])([H])C(=O)N(C([H])([H])[H])C([H])(C(=O)OC2([H])C([H])([H])[H])C([H])(C([H])([H])[H])C([H])([H])[H])C([H])(C([H])([H])[H])C([H])([H])[H])C2=NC3=C(OC2=C(C1=O)C([H])([H])[H])C(=C([H])C([H])=C3C(=O)N([H])C1([H])C(=O)N([H])C([H])(C(=O)N2C([H])([H])C([H])(C([H])([H])[H…		De novo biosynthesis by microbes (e.g., natural products and other specialized metabolites)			1931, 284031, 67282, 66904, 1892, 1960, 68179, 1885, 52258	Streptomyces sp.; Streptomyces flavovariabilis; Streptomyces calvus; Streptomyces roseolilacinus; Streptomyces citreofluorescens; Streptomyces arabicus; Streptomyces bacillaris; Streptomyces actuosus; Streptomyces nigrifaciens							Microbial						69418	https://journals.asm.org/doi/10.1128/aac.11.6.1056	NIH, GBMF	1DP2GM137413-01, 5R01GM107550-10, 1U24DK133658-01, GBMF12120	Detected molecules from microbial mono-cultures
mzspec:GNPS2:TASK-51afd7fa835043a2b593fa359f3d747e-nf_output/clustering/specs_ms.mgf:scan:79059	Confirmed	Spectral match to GNPS library	Acuminolide	CC1(CCCC2(C1CCC3(C2CC(O3)C4=CC(=O)OC4O)CO)C)C		De novo biosynthesis by microbes (e.g., natural products and other specialized metabolites)			1931, 249567, 66900, 1464079, 68043	Streptomyces sp.; Streptomyces hygroscopicus subsp. decoyicus; Streptomyces lanatus; Streptomyces rimosus subsp. pseudoverticillatus; Streptomyces libani subsp. libani							Microbial						25259727	https://pubs.acs.org/doi/10.1021/ol502567g	NIH, GBMF	1DP2GM137413-01, 5R01GM107550-10, 1U24DK133658-01, GBMF12120	Detected molecules from microbial mono-cultures
mzspec:GNPS2:TASK-51afd7fa835043a2b593fa359f3d747e-nf_output/clustering/specs_ms.mgf:scan:214716	Confirmed	Spectral match to GNPS library	Antimycin A	CCCCCCC1C(C(OC(=O)C(C(OC1=O)C)NC(=O)C2=C(C(=CC=C2)NC=O)O)C)OC(=O)CC(C)C		De novo biosynthesis by microbes (e.g., natural products and other specialized metabolites)			1931, 78356, 236510, 340148, 67326, 1902	Streptomyces sp.; Streptomyces thermocoprophilus; Streptomyces coelicolor subsp. coelicolor; Streptomyces ferralitis; Streptomyces polyantibioticus; Streptomyces melanogenes				BGC0000958			Microbial						26619316	https://www.sciencedirect.com/science/article/abs/pii/S0168160515301719?via%3Dihub	NIH, GBMF	1DP2GM137413-01, 5R01GM107550-10, 1U24DK133658-01, GBMF12120	Detected molecules from microbial mono-cultures
mzspec:GNPS2:TASK-51afd7fa835043a2b593fa359f3d747e-nf_output/clustering/specs_ms.mgf:scan:209921	Confirmed	Spectral match to GNPS library	ANTIMYCIN A (A1 shown)	CCCCC[C@H]1C(=O)O[C@H](C)[C@H](N=C(O)c2cccc(N=CO)c2O)C(=O)O[C@@H](C)[C@@H]1OC(=O)CC(C)C		De novo biosynthesis by microbes (e.g., natural products and other specialized metabolites)			1931, 92644, 78356, 1908, 39478, 236510, 340148, 1434255, 67326, 1902, 33897	Streptomyces sp.; Streptomyces malaysiensis; Streptomyces thermocoprophilus; Streptomyces globisporus; Streptomyces coelicolor subsp. coelicolor; Streptomyces laurentii; Streptomyces ferralitis; Streptomyces polyantibioticus; Streptomyces lushanensis; Streptomyces melanogenes; Streptomyces bluensis							Microbial						26619316	https://www.sciencedirect.com/science/article/abs/pii/S0168160515301719?via%3Dihub	NIH, GBMF	1DP2GM137413-01, 5R01GM107550-10, 1U24DK133658-01, GBMF12120	Detected molecules from microbial mono-cultures
mzspec:GNPS2:TASK-51afd7fa835043a2b593fa359f3d747e-nf_output/clustering/specs_ms.mgf:scan:26153	Confirmed	Spectral match to GNPS library	Antipain	N=C(N)NCCCC(C(NC(C(C)C)C(NC(CCCNC(N)=N)C=O)=O)=O)NC(NC(CC1=CC=CC=C1)C(O)=O)=O		De novo biosynthesis by microbes (e.g., natural products and other specialized metabolites)			1931, 66873, 285453, 2001, 37328, 43354, 1874, 1894, 83382	Streptomyces sp.; not specified; Streptomyces bellus; Streptomyces canarius; Streptosporangium roseum subsp. roseum; Streptomyces carneus; Prauserella rugosa; Micromonospora chalcea subsp. chalcea; Streptomyces psammoticus; Streptomyces xanthocidicus							Microbial						7003368	https://www.sciencedirect.com/science/article/abs/pii/0027510780900457?via%3Dihub	NIH, GBMF	1DP2GM137413-01, 5R01GM107550-10, 1U24DK133658-01, GBMF12120	Detected molecules from microbial mono-cultures
mzspec:GNPS2:TASK-51afd7fa835043a2b593fa359f3d747e-nf_output/clustering/specs_ms.mgf:scan:45112	Confirmed	Spectral match to GNPS library	Arg-C10:0	CCCCCCCCCC(NC(C(O)=O)CCCNC(N)=N)=O		De novo biosynthesis by microbes (e.g., natural products and other specialized metabolites)			68200, 66378, 340148, 452529, 1434255, 1464070, 67282	Streptomyces flavofungini; Streptomyces yerevanensis; Streptomyces polyantibioticus; Streptomyces scopuloiridis; Streptomyces lushanensis; Streptomyces graminilatus; Streptomyces calvus							Microbial						38052229	https://www.nature.com/articles/s41586-023-06906-8	NIH, GBMF	1DP2GM137413-01, 5R01GM107550-10, 1U24DK133658-01, GBMF12120	Detected molecules from microbial mono-cultures
mzspec:GNPS2:TASK-51afd7fa835043a2b593fa359f3d747e-nf_output/clustering/specs_ms.mgf:scan:60048	Confirmed	Spectral match to GNPS library	Arg-C11:0	CCCCCCCCCCC(NC(C(O)=O)CCCNC(N)=N)=O		De novo biosynthesis by microbes (e.g., natural products and other specialized metabolites)			1909, 67263, 2135761, 030, 1855297, 098	Streptomyces griseolus; Streptomyces griseus subsp. griseus; Flavobacterium sp. GV030; Mucilaginibacter sp. OK098							Microbial						38052229	https://www.nature.com/articles/s41586-023-06906-9	NIH, GBMF	1DP2GM137413-01, 5R01GM107550-10, 1U24DK133658-01, GBMF12120	Detected molecules from microbial mono-cultures
mzspec:GNPS2:TASK-51afd7fa835043a2b593fa359f3d747e-nf_output/clustering/specs_ms.mgf:scan:58440	Confirmed	Spectral match to GNPS library	Arg-C11:1	O=C(NC(C(O)=O)CCCNC(N)=N)CCCCCCCCC=C		De novo biosynthesis by microbes (e.g., natural products and other specialized metabolites)			1909, 1942	Streptomyces griseolus; Streptomyces goshikiensis							Microbial						38052229	https://www.nature.com/articles/s41586-023-06906-10	NIH, GBMF	1DP2GM137413-01, 5R01GM107550-10, 1U24DK133658-01, GBMF12120	Detected molecules from microbial mono-cultures
mzspec:GNPS2:TASK-51afd7fa835043a2b593fa359f3d747e-nf_output/clustering/specs_ms.mgf:scan:90170	Confirmed	Spectral match to GNPS library	Arg-C14:0	CCCCCCCCCCCCCC(NC(C(O)=O)CCCNC(N)=N)=O		De novo biosynthesis by microbes (e.g., natural products and other specialized metabolites)			1931, 67269, 1957, 1893, 67345, 132474, 1464011, 2135753, 058, 2135763, 069, 2135758, 091, 2512151, 438, 2512159, 447, 1761905, 210	Streptomyces sp.; not specified; Streptomyces virginiae subsp. virginiae; Streptomyces alboviridis; Streptomyces sclerotialus; Streptomyces atratus; Streptomyces bambergiensis; Streptomyces rimosus subsp rimosus; Kitasatospora papulosa; Pseudomonas sp. GV058; Flavobacterium sp. GV069; Pseudomonas sp. GV091; Streptomyces sp. BK438; Streptomyces sp. BK447; Streptomyces sp. OK210							Microbial						38052229	https://www.nature.com/articles/s41586-023-06906-11	NIH, GBMF	1DP2GM137413-01, 5R01GM107550-10, 1U24DK133658-01, GBMF12120	Detected molecules from microbial mono-cultures
mzspec:GNPS2:TASK-51afd7fa835043a2b593fa359f3d747e-nf_output/clustering/specs_ms.mgf:scan:103649	Confirmed	Spectral match to GNPS library	Arg-C15:0	CCCCCCCCCCCCCCC(NC(C(O)=O)CCCNC(N)=N)=O		De novo biosynthesis by microbes (e.g., natural products and other specialized metabolites)			1931, 1931, 66424, 66895, 67304, 67365, 67269, 1933, 66860, 67303, 284031, 68277, 337066, 66876, 1905, 1944, 1969, 67283, 1957, 1967, 1895, 1893, 67345, 249586, 1873719, 58346, 310781, 235986, 1971, 1464079, 132474, 2001, 1829, 43663, 83382, 103734, 1464011, 113566, 367299, 479978, 1881040, 573, 2512156, 038, 2512151, 438, 1761905, 210	Streptomyces sp.; Streptomyces sp.; Streptomyces hiroshimensis; Streptomyces griseomycini; Streptomyces griseorubiginosus; Streptomyces sparsogenes; not specified; Streptomyces virginiae subsp. virginiae; Streptomyces alboviridis; Streptoalloteichus tenebrarius; Streptomyces thermoviolaceus subsp. thermoviolaceus; Streptomyces griseolalbus; Streptomyces flavovariabilis; Streptomyces tricolor; Str…							Microbial						38052229	https://www.nature.com/articles/s41586-023-06906-12	NIH, GBMF	1DP2GM137413-01, 5R01GM107550-10, 1U24DK133658-01, GBMF12120	Detected molecules from microbial mono-cultures
mzspec:GNPS2:TASK-51afd7fa835043a2b593fa359f3d747e-nf_output/clustering/specs_ms.mgf:scan:122408	Confirmed	Spectral match to GNPS library	Arg-C16:0	CCCCCCCCCCCCCCCC(NC(C(O)=O)CCCNC(N)=N)=O		De novo biosynthesis by microbes (e.g., natural products and other specialized metabolites)			1931, 1931, 66424, 66895, 1911, 67304, 1910, 67365, 222892, 67263, 1935, 332591, 67269, 42236, 67350, 68174, 66860, 67303, 284031, 284040, 68277, 66422, 337066, 1650571, 329524, 36816, 66876, 67294, 1905, 1944, 67351, 1969, 67283, 67332, 68286, 1957, 67334, 1919, 47760, 67376, 1967, 1895, 1893, 67345, 249586, 1873719, 66897, 310781, 235986, 1971, 1464079, 132474, 1710, 1874, 47863, 1464048, 68170…	Streptomyces sp.; Streptomyces sp.; Streptomyces hiroshimensis; Streptomyces griseomycini; Streptomyces griseus; Streptomyces griseorubiginosus; Streptomyces griseosporeus; Streptomyces sparsogenes; Streptomyces nodosus subsp. asukaensis; Streptomyces griseus subsp. griseus; Streptomyces violaceoruber; not specified; Streptomyces virginiae subsp. virginiae; Streptomyces rectiviolaceus; Streptomyc…							Microbial						38052229	https://www.nature.com/articles/s41586-023-06906-13	NIH, GBMF	1DP2GM137413-01, 5R01GM107550-10, 1U24DK133658-01, GBMF12120	Detected molecules from microbial mono-cultures
mzspec:GNPS2:TASK-51afd7fa835043a2b593fa359f3d747e-nf_output/clustering/specs_ms.mgf:scan:120367	Confirmed	Spectral match to GNPS library	Arg-C16:1	O=C(NC(C(O)=O)CCCNC(N)=N)CCCCCCCC=CCCCCCC		De novo biosynthesis by microbes (e.g., natural products and other specialized metabolites)			1931, 67304, 67269, 42236, 68277, 67351, 67283, 1895, 1893, 67345, 1873719, 235986, 1464011, 2135699, 073, 2135753, 058, 2135755, 077, 2135577, 062, 2135578, 082, 1761766, 061, 2587122, 037, 2135762, 063, 2135579, 086, 2587124, 045, 2135763, 069, 2135758, 091, 2135754, 071, 2135581, 101, 1881040, 573, 2135728, 269, 1884384, 750	Streptomyces sp.; Streptomyces griseorubiginosus; Streptomyces alboviridis; Streptomyces diastatochromogenes; Streptomyces tricolor; Streptomyces puniceus subsp. puniceus; Streptomyces candidus; Streptomyces avidinii; Streptomyces atratus; Streptomyces bambergiensis; Streptomyces hydrogenans; Streptomyces glauciniger; Kitasatospora papulosa; Paraburkholderia sp. GV073; Pseudomonas sp. GV058; Pseu…							Microbial						38052229	https://www.nature.com/articles/s41586-023-06906-14	NIH, GBMF	1DP2GM137413-01, 5R01GM107550-10, 1U24DK133658-01, GBMF12120	Detected molecules from microbial mono-cultures
mzspec:GNPS2:TASK-51afd7fa835043a2b593fa359f3d747e-nf_output/clustering/specs_ms.mgf:scan:132551	Confirmed	Spectral match to GNPS library	Arg-C17:0	CCCCCCCCCCCCCCCCC(NC(C(O)=O)CCCNC(N)=N)=O		De novo biosynthesis by microbes (e.g., natural products and other specialized metabolites)			1931, 67304, 67365, 66860, 67303, 284031, 284040, 68277, 68221, 337066, 66876, 1905, 67283, 1957, 1919, 1967, 66897, 310781, 235986, 1971, 1464079, 67351, 132474, 543527, 2001, 1829, 47863, 1464048, 83382, 1464011, 113566, 479978, 2512151, 438, 1761905, 210	Streptomyces sp.; Streptomyces griseorubiginosus; Streptomyces sparsogenes; Streptomyces virginiae subsp. virginiae; Streptomyces thermoviolaceus subsp. thermoviolaceus; Streptomyces griseolalbus; Streptomyces flavovariabilis; Streptomyces variegatus; Streptomyces tricolor; Streptomyces inusitatus; Streptomyces albus subsp. chlorinus; Streptomyces chattanoogensis; Streptomyces exfoliatus; Strepto…							Microbial						38052229	https://www.nature.com/articles/s41586-023-06906-15	NIH, GBMF	1DP2GM137413-01, 5R01GM107550-10, 1U24DK133658-01, GBMF12120	Detected molecules from microbial mono-cultures
mzspec:GNPS2:TASK-51afd7fa835043a2b593fa359f3d747e-nf_output/clustering/specs_ms.mgf:scan:132555	Confirmed	Spectral match to GNPS library	Arg-C17:0	CCCCCCCCCCCCCCCCC(NC(C(O)=O)CCCNC(N)=N)=O		De novo biosynthesis by microbes (e.g., natural products and other specialized metabolites)			1911, 67304, 67351, 1893	Streptomyces griseus; Streptomyces griseorubiginosus; Streptomyces puniceus subsp. puniceus; Streptomyces atratus							Microbial						38052229	https://www.nature.com/articles/s41586-023-06906-16	NIH, GBMF	1DP2GM137413-01, 5R01GM107550-10, 1U24DK133658-01, GBMF12120	Detected molecules from microbial mono-cultures
mzspec:GNPS2:TASK-51afd7fa835043a2b593fa359f3d747e-nf_output/clustering/specs_ms.mgf:scan:131483	Confirmed	Spectral match to GNPS library	Arg-C17:1	O=C(NC(C(O)=O)CCCNC(N)=N)CCCCCCCCC=CCCCCCC		De novo biosynthesis by microbes (e.g., natural products and other specialized metabolites)			67269, 284031, 337066, 1905, 67283, 1957, 1895, 67345, 1873719, 235986, 1464079, 1464011, 479978, 1884384, 750	Streptomyces alboviridis; Streptomyces flavovariabilis; Streptomyces albus subsp. chlorinus; Streptomyces exfoliatus; Streptomyces candidus; Streptomyces sclerotialus; Streptomyces avidinii; Streptomyces bambergiensis; Streptomyces hydrogenans; Streptomyces glauciniger; Streptomyces rimosus subsp. pseudoverticillatus; Kitasatospora papulosa; Micromonospora tulbaghiae; Variovorax sp. YR750							Microbial						38052229	https://www.nature.com/articles/s41586-023-06906-17	NIH, GBMF	1DP2GM137413-01, 5R01GM107550-10, 1U24DK133658-01, GBMF12120	Detected molecules from microbial mono-cultures
mzspec:GNPS2:TASK-51afd7fa835043a2b593fa359f3d747e-nf_output/clustering/specs_ms.mgf:scan:143202	Confirmed	Spectral match to GNPS library	Arg-C18:0	CCCCCCCCCCCCCCCCCC(NC(C(O)=O)CCCNC(N)=N)=O		De novo biosynthesis by microbes (e.g., natural products and other specialized metabolites)			1464048, 479978	Micromonospora parva; Micromonospora tulbaghiae							Microbial						38052229	https://www.nature.com/articles/s41586-023-06906-18	NIH, GBMF	1DP2GM137413-01, 5R01GM107550-10, 1U24DK133658-01, GBMF12120	Detected molecules from microbial mono-cultures
mzspec:GNPS2:TASK-51afd7fa835043a2b593fa359f3d747e-nf_output/clustering/specs_ms.mgf:scan:141570	Confirmed	Spectral match to GNPS library	Arg-C18:1	O=C(NC(C(O)=O)CCCNC(N)=N)CCCCCCCC=CCCCCCCCC		De novo biosynthesis by microbes (e.g., natural products and other specialized metabolites)			284031, 66897, 113571, 37916, 479978, 2135728, 269	Streptomyces flavovariabilis; Streptomyces griseorubens; Actinoplanes rectilineatus; Mycobacterium chlorophenolicum; Micromonospora tulbaghiae; Rhodococcus sp. OK269							Microbial						38052229	https://www.nature.com/articles/s41586-023-06906-19	NIH, GBMF	1DP2GM137413-01, 5R01GM107550-10, 1U24DK133658-01, GBMF12120	Detected molecules from microbial mono-cultures
mzspec:GNPS2:TASK-51afd7fa835043a2b593fa359f3d747e-nf_output/clustering/specs_ms.mgf:scan:140873	Confirmed	Spectral match to GNPS library	Arg-C18:2	O=C(NC(C(O)=O)CCCNC(N)=N)CCCCCCCC=CCC=CCCCCC		De novo biosynthesis by microbes (e.g., natural products and other specialized metabolites)			29910, 1710	Tolypocladium inflatum; Cellulosimicrobium cellulans							Microbial						38052229	https://www.nature.com/articles/s41586-023-06906-20	NIH, GBMF	1DP2GM137413-01, 5R01GM107550-10, 1U24DK133658-01, GBMF12120	Detected molecules from microbial mono-cultures
mzspec:GNPS2:TASK-51afd7fa835043a2b593fa359f3d747e-nf_output/clustering/specs_ms.mgf:scan:1515	Confirmed	Spectral match to GNPS library	Arg-C5:0	CCCCC(NC(C(O)=O)CCCNC(N)=N)=O		De novo biosynthesis by microbes (e.g., natural products and other specialized metabolites)			47855, 1881040, 573	Micromonospora citrea; Chitinophaga sp. YR573							Microbial						38052229	https://www.nature.com/articles/s41586-023-06906-21	NIH, GBMF	1DP2GM137413-01, 5R01GM107550-10, 1U24DK133658-01, GBMF12120	Detected molecules from microbial mono-cultures
mzspec:GNPS2:TASK-51afd7fa835043a2b593fa359f3d747e-nf_output/clustering/specs_ms.mgf:scan:6841	Confirmed	Spectral match to GNPS library	Arg-C6:0	CCCCCC(NC(C(O)=O)CCCNC(N)=N)=O		De novo biosynthesis by microbes (e.g., natural products and other specialized metabolites)			67282, 1871188	Streptomyces asterosporus; Kitasatospora sp.							Microbial						38052229	https://www.nature.com/articles/s41586-023-06906-22	NIH, GBMF	1DP2GM137413-01, 5R01GM107550-10, 1U24DK133658-01, GBMF12120	Detected molecules from microbial mono-cultures
mzspec:GNPS2:TASK-51afd7fa835043a2b593fa359f3d747e-nf_output/clustering/specs_ms.mgf:scan:15791	Confirmed	Spectral match to GNPS library	Arg-C7:0	CCCCCCC(NC(C(O)=O)CCCNC(N)=N)=O		De novo biosynthesis by microbes (e.g., natural products and other specialized metabolites)			1931, 173862, 67350, 67303, 285556, 67282, 40318, 285545, 283811	Streptomyces sp.; Streptomyces viridoflavus; Streptomyces pseudovenezuelae; Streptomyces griseolalbus; Streptomyces atrovirens; Streptomyces asterosporus; Streptomyces nodosus; Kitasatospora atroaurantiaca; Actinosporangium sp.; Stackebrandtia nassauensis							Microbial						38052229	https://www.nature.com/articles/s41586-023-06906-23	NIH, GBMF	1DP2GM137413-01, 5R01GM107550-10, 1U24DK133658-01, GBMF12120	Detected molecules from microbial mono-cultures
mzspec:GNPS2:TASK-51afd7fa835043a2b593fa359f3d747e-nf_output/clustering/specs_ms.mgf:scan:35653	Confirmed	Spectral match to GNPS library	Arg-C9:0	CCCCCCCCC(NC(C(O)=O)CCCNC(N)=N)=O		De novo biosynthesis by microbes (e.g., natural products and other specialized metabolites)			1931, 173862	Streptomyces sp.; Streptomyces viridoflavus							Microbial						38052229	https://www.nature.com/articles/s41586-023-06906-24	NIH, GBMF	1DP2GM137413-01, 5R01GM107550-10, 1U24DK133658-01, GBMF12120	Detected molecules from microbial mono-cultures
mzspec:GNPS2:TASK-51afd7fa835043a2b593fa359f3d747e-nf_output/clustering/specs_ms.mgf:scan:186254	Confirmed	Spectral match to GNPS library	arthrobactin	CC(=O)N(O)CCCCCN=C(O)CC(O)(CC(O)=NCCCCCN(O)C(C)=O)C(=O)O		De novo biosynthesis by microbes (e.g., natural products and other specialized metabolites)			1943, 68200, 66898, 42236, 68221, 114698, 66904, 67314, 1677, 65497, 103734, 1873460, 103733	Streptomyces griseoruber; Streptomyces flavofungini; Streptomyces griseostramineus; Streptomyces diastatochromogenes; Streptomyces inusitatus; Streptomyces javensis; Streptomyces roseolilacinus; Streptomyces lavendofoliae; Arthrobacter pascens; Actinoalloteichus cyanogriseus; Saccharothrix texasensis; Saccharothrix sp.; Saccharothrix syringae							Microbial						2186712	https://link.springer.com/article/10.1007/BF00249001	NIH, GBMF	1DP2GM137413-01, 5R01GM107550-10, 1U24DK133658-01, GBMF12120	Detected molecules from microbial mono-cultures
mzspec:GNPS2:TASK-51afd7fa835043a2b593fa359f3d747e-nf_output/clustering/specs_ms.mgf:scan:348435	Confirmed	Spectral match to GNPS library	Arthrofactin	CCCCCCCC1CC(=O)NC(C(=O)NC(C(=O)NC(C(=O)NC(C(=O)NC(C(=O)NC(C(=O)NC(C(=O)NC(C(=O)NC(C(=O)NC(C(=O)NC(C(=O)O1)CC(=O)O)C(C)CC)C(C)CC)CO)CC(C)C)CO)CC(C)C)CC(C)C)C(C)O)CC(=O)O)CC(C)C		De novo biosynthesis by microbes (e.g., natural products and other specialized metabolites)			2135586, 184, 2135587, 221, 2135596, 657, 2135589, 286, 2135590, 341, 1144319, 444, 1500262, 468, 1144328, 30	Pseudomonas sp. OV184; Pseudomonas sp. OV221; Pseudomonas sp. OV657; Pseudomonas sp. OV286; Pseudomonas sp. OV341; Herbaspirillum sp. CF444; Methylibium sp. CF468; Pseudomonas sp. GM30							Microbial	biosurfactant	Regarding surface activity (surfactant activity), arthrofactin is five to seven times more effective than surfactin.				8407822		NIH, GBMF	1DP2GM137413-01, 5R01GM107550-10, 1U24DK133658-01, GBMF12120	Detected molecules from microbial mono-cultures
mzspec:GNPS2:TASK-51afd7fa835043a2b593fa359f3d747e-nf_output/clustering/specs_ms.mgf:scan:25087	Confirmed	Spectral match to GNPS library	Asn-C11:0	CCCCCCCCCCC(NC(C(O)=O)CC(N)=O)=O		De novo biosynthesis by microbes (e.g., natural products and other specialized metabolites)			1931, 1890, 2512182, 450, 1500293, 221	Streptomyces sp.; Streptomyces antibioticus subsp. antibioticus; Bacillus sp. BK450; Chryseobacterium sp. YR221							Microbial						38052229	https://www.nature.com/articles/s41586-023-06906-24	NIH, GBMF	1DP2GM137413-01, 5R01GM107550-10, 1U24DK133658-01, GBMF12120	Detected molecules from microbial mono-cultures
mzspec:GNPS2:TASK-51afd7fa835043a2b593fa359f3d747e-nf_output/clustering/specs_ms.mgf:scan:21070	Confirmed	Spectral match to GNPS library	Asn-C11:1	O=C(NC(C(O)=O)CC(N)=O)CCCCCCCCC=C		De novo biosynthesis by microbes (e.g., natural products and other specialized metabolites)			1931, 1890	Streptomyces sp.; Streptomyces antibioticus subsp. antibioticus							Microbial						38052229	https://www.nature.com/articles/s41586-023-06906-25	NIH, GBMF	1DP2GM137413-01, 5R01GM107550-10, 1U24DK133658-01, GBMF12120	Detected molecules from microbial mono-cultures
mzspec:GNPS2:TASK-51afd7fa835043a2b593fa359f3d747e-nf_output/clustering/specs_ms.mgf:scan:35631	Confirmed	Spectral match to GNPS library	Asn-C12:0	CCCCCCCCCCCC(NC(C(O)=O)CC(N)=O)=O		De novo biosynthesis by microbes (e.g., natural products and other specialized metabolites)			1931, 1890, 1144308, 25, 1761766, 061	Streptomyces sp.; Streptomyces antibioticus subsp. antibioticus; Brevibacillus sp. BC25; Bacillus sp. OK061							Microbial						38052229	https://www.nature.com/articles/s41586-023-06906-26	NIH, GBMF	1DP2GM137413-01, 5R01GM107550-10, 1U24DK133658-01, GBMF12120	Detected molecules from microbial mono-cultures
mzspec:GNPS2:TASK-51afd7fa835043a2b593fa359f3d747e-nf_output/clustering/specs_ms.mgf:scan:45085	Confirmed	Spectral match to GNPS library	Asn-C13:0	CCCCCCCCCCCCC(NC(C(O)=O)CC(N)=O)=O		De novo biosynthesis by microbes (e.g., natural products and other specialized metabolites)			1931, 1890, 2512182, 450, 1144308, 25, 1761766, 061, 2135503, 035, 1500293, 221	Streptomyces sp.; Streptomyces antibioticus subsp. antibioticus; Bacillus sp. BK450; Brevibacillus sp. BC25; Bacillus sp. OK061; Variovorax sp. GV035; Chryseobacterium sp. YR221							Microbial						38052229	https://www.nature.com/articles/s41586-023-06906-27	NIH, GBMF	1DP2GM137413-01, 5R01GM107550-10, 1U24DK133658-01, GBMF12120	Detected molecules from microbial mono-cultures
mzspec:GNPS2:TASK-51afd7fa835043a2b593fa359f3d747e-nf_output/clustering/specs_ms.mgf:scan:42156	Confirmed	Spectral match to GNPS library	Asn-C13:1	O=C(NC(C(O)=O)CC(N)=O)CCCCCCCCCCC=C		De novo biosynthesis by microbes (e.g., natural products and other specialized metabolites)			1931, 1890, 1144308, 25, 1761766, 061, 2135503, 035	Streptomyces sp.; Streptomyces antibioticus subsp. antibioticus; Brevibacillus sp. BC25; Bacillus sp. OK061; Variovorax sp. GV035							Microbial						38052229	https://www.nature.com/articles/s41586-023-06906-28	NIH, GBMF	1DP2GM137413-01, 5R01GM107550-10, 1U24DK133658-01, GBMF12120	Detected molecules from microbial mono-cultures
mzspec:GNPS2:TASK-51afd7fa835043a2b593fa359f3d747e-nf_output/clustering/specs_ms.mgf:scan:60035	Confirmed	Spectral match to GNPS library	Asn-C14:0	CCCCCCCCCCCCCC(NC(C(O)=O)CC(N)=O)=O		De novo biosynthesis by microbes (e.g., natural products and other specialized metabolites)			1890, 1144308, 25, 2135743, 335	Streptomyces antibioticus subsp. antibioticus; Brevibacillus sp. BC25; Bacillus sp. YR335							Microbial						38052229	https://www.nature.com/articles/s41586-023-06906-29	NIH, GBMF	1DP2GM137413-01, 5R01GM107550-10, 1U24DK133658-01, GBMF12120	Detected molecules from microbial mono-cultures
mzspec:GNPS2:TASK-51afd7fa835043a2b593fa359f3d747e-nf_output/clustering/specs_ms.mgf:scan:90162	Confirmed	Spectral match to GNPS library	Asn-C17:0	CCCCCCCCCCCCCCCCC(NC(C(O)=O)CC(N)=O)=O		De novo biosynthesis by microbes (e.g., natural products and other specialized metabolites)			1855296, 326, 2587123, 041	Lysinibacillus sp. YR326; Mitsuaria sp. BK041							Microbial						38052229	https://www.nature.com/articles/s41586-023-06906-30	NIH, GBMF	1DP2GM137413-01, 5R01GM107550-10, 1U24DK133658-01, GBMF12120	Detected molecules from microbial mono-cultures
mzspec:GNPS2:TASK-51afd7fa835043a2b593fa359f3d747e-nf_output/clustering/specs_ms.mgf:scan:69364	Confirmed	Spectral match to GNPS library	Asp-C14:1	O=C(NC(C(O)=O)CC(O)=O)CCCCCCCCC=CCCCC		De novo biosynthesis by microbes (e.g., natural products and other specialized metabolites)			1931, 66369, 66376, 1957	Streptomyces sp.; Streptomyces carpinensis; Streptomyces spiralis; Streptomyces sclerotialus							Microbial						38052229	https://www.nature.com/articles/s41586-023-06906-31	NIH, GBMF	1DP2GM137413-01, 5R01GM107550-10, 1U24DK133658-01, GBMF12120	Detected molecules from microbial mono-cultures
mzspec:GNPS2:TASK-51afd7fa835043a2b593fa359f3d747e-nf_output/clustering/specs_ms.mgf:scan:218211	Confirmed	Spectral match to GNPS library	Bacillaene	CC(C)CC(C(=O)NCC=CC=CC=CC(=CC=CC=C(C)C(CC(=O)NC(=CC=CC=CC(C)C(=O)O)C)O)C)O		De novo biosynthesis by microbes (e.g., natural products and other specialized metabolites)			1931, 67352, 1275, 58123, 1996, 68170, 1855305, 242, 2512181, 100	Streptomyces sp.; Kitasatospora purpeofusca; Kocuria rosea; Spirillospora albida; Microtetraspora glauca; Saccharothrix aerocolonigenes; Roseateles sp. YR242; Bacillus sp. BK100							Microbial						17234808	https://www.pnas.org/doi/full/10.1073/pnas.0610503104	NIH, GBMF	1DP2GM137413-01, 5R01GM107550-10, 1U24DK133658-01, GBMF12120	Detected molecules from microbial mono-cultures
mzspec:GNPS2:TASK-51afd7fa835043a2b593fa359f3d747e-nf_output/clustering/specs_ms.mgf:scan:330584	Confirmed	Spectral match to GNPS library	Bacillopeptin-B_40390_dereplictor_pv_5.12969e-26	[H]OC(=O)C([H])([H])C([H])([H])C1([H])N([H])C(=O)C([H])(N([H])C(=O)C([H])(N([H])C(=O)C([H])(N([H])C(=O)C([H])(N([H])C(=O)C([H])([H])C([H])(N([H])C(=O)C([H])(N([H])C(=O)C([H])(N([H])C1=O)C([H])([H])O[H])C([H])(O[H])C([H])([H])[H])C([H])([H])C([H])([H])C([H])([H])C([H])([H])C([H])([H])C([H])([H])C([H])([H])C([H])([H])C([H])([H])C([H])(C([H])([H])[H])C([H])([H])[H])C([H])([H])C(=O)N([H])[H])C([H])([…		De novo biosynthesis by microbes (e.g., natural products and other specialized metabolites)			58123, 1996	Spirillospora albida; Microtetraspora glauca							Microbial	Antibiotic					7490214		NIH, GBMF	1DP2GM137413-01, 5R01GM107550-10, 1U24DK133658-01, GBMF12120	Detected molecules from microbial mono-cultures
mzspec:GNPS2:TASK-51afd7fa835043a2b593fa359f3d747e-nf_output/clustering/specs_ms.mgf:scan:285694	Confirmed	Spectral match to GNPS library	Bafilomycin Cl	CC1CC(=CC=CC(C(OC(=O)C(=CC(=CC(C1O)C)C)OC)C(C)C(C(C)C2(CC(C(C(O2)C(C)C)C)OC(=O)C=CC(=O)O)O)O)OC)C		De novo biosynthesis by microbes (e.g., natural products and other specialized metabolites)			36816, 2564098, 67258, 67259, 68183, 2064, 2066, 1873460	Streptomyces caelestis; Streptomyces rhizosphaericola; Streptomyces cavourensis; Streptomyces cavourensis subsp. cavourensis; Streptomyces capoamus; Kitasatospora griseola; Kitasatospora setae; Saccharothrix sp.							Microbial						10941524		NIH, GBMF	1DP2GM137413-01, 5R01GM107550-10, 1U24DK133658-01, GBMF12120	Detected molecules from microbial mono-cultures
mzspec:GNPS2:TASK-51afd7fa835043a2b593fa359f3d747e-nf_output/clustering/specs_ms.mgf:scan:328187	Confirmed	Spectral match to GNPS library	Berninamycin-D	C/C=C\1/C2=NC(=C(O2)C)C(=O)NC(=C)C(=O)N[C@H](C(=O)NC(=C)C3=NC(=C(O3)C)C(=O)NC(=C)C(=O)NC(=C)C4=NC(=CO4)C5=C(C=CC(=N5)C(=O)N)C6=NC(=CS6)C(=O)N[C@H](C(=O)N1)[C@@H](C)O)C(C)(C)O		De novo biosynthesis by microbes (e.g., natural products and other specialized metabolites)			66869	Streptomyces atroolivaceus							Microbial						7844041		NIH, GBMF	1DP2GM137413-01, 5R01GM107550-10, 1U24DK133658-01, GBMF12120	Detected molecules from microbial mono-cultures
mzspec:GNPS2:TASK-51afd7fa835043a2b593fa359f3d747e-nf_output/clustering/specs_ms.mgf:scan:218610	Confirmed	Spectral match to GNPS library	Biliverdin	C=CC1=C(C)C(/C=c2\[nH]/c(=C\c3[nH]c(/C=C4\N=C(O)C(C)=C4C=C)c(C)c3CCC(=O)O)c(CCC(=O)O)c2C)=NC1=O		De novo biosynthesis by microbes (e.g., natural products and other specialized metabolites)			1931, 47761, 1888, 68250, 1943, 285483, 66424, 1909, 33900, 1924, 1546107, 66895, 68236, 295352, 1934, 67385, 67352, 1889, 285578, 68042, 92644, 78356, 78510, 1907, 68219, 1550618, 1963, 40318, 222892, 67263, 42684, 1968, 97405, 1906, 332591, 67257, 42236, 58340, 67350, 67263, 67322, 68174, 1888, 67303, 285563, 284031, 285515, 68221, 337066, 1650571, 202862, 39478, 67282, 329524, 67282, 236510, 2…	Streptomyces sp.; Streptomyces ochraceiscleroticus; Streptomyces albus; Streptomyces pallidus; Streptomyces griseoruber; Streptomyces miharaensis; Streptomyces hiroshimensis; Streptomyces griseolus; Streptomyces costaricanus; Streptomyces purpurascens; Streptomyces lydicamycinicus; Streptomyces griseomycini; Streptomyces macrosporeus; Streptomyces bangladeshensis; Streptomyces thermovulgaris; Str…							Microbial						23176158	https://bmcbiotechnol.biomedcentral.com/articles/10.1186/1472-6750-12-89	NIH, GBMF	1DP2GM137413-01, 5R01GM107550-10, 1U24DK133658-01, GBMF12120	Detected molecules from microbial mono-cultures
mzspec:GNPS2:TASK-51afd7fa835043a2b593fa359f3d747e-nf_output/clustering/specs_ms.mgf:scan:218613	Confirmed	Spectral match to GNPS library	Biliverdin	C=CC1=C(C)C(/C=c2\[nH]/c(=C\c3[nH]c(/C=C4\N=C(O)C(C)=C4C=C)c(C)c3CCC(=O)O)c(CCC(=O)O)c2C)=NC1=O		De novo biosynthesis by microbes (e.g., natural products and other specialized metabolites)			67385, 285578	Streptomyces xanthophaeus; Streptomyces angustmyceticus							Microbial						23176158	https://bmcbiotechnol.biomedcentral.com/articles/10.1186/1472-6750-12-89	NIH, GBMF	1DP2GM137413-01, 5R01GM107550-10, 1U24DK133658-01, GBMF12120	Detected molecules from microbial mono-cultures
mzspec:GNPS2:TASK-51afd7fa835043a2b593fa359f3d747e-nf_output/clustering/specs_ms.mgf:scan:218635	Confirmed	Spectral match to GNPS library	Biliverdin	C=CC1=C(C)C(/C=c2\[nH]/c(=C\c3[nH]c(/C=C4\N=C(O)C(C)=C4C=C)c(C)c3CCC(=O)O)c(CCC(=O)O)c2C)=NC1=O		De novo biosynthesis by microbes (e.g., natural products and other specialized metabolites)			1931, 1898, 394935, 1677, 114688	Streptomyces sp.; Streptomyces cacaoi subsp. cacaoi; Chromobacterium haemolyticum; Arthrobacter pascens; Streptomyces griseiniger							Microbial						23176158	https://bmcbiotechnol.biomedcentral.com/articles/10.1186/1472-6750-12-89	NIH, GBMF	1DP2GM137413-01, 5R01GM107550-10, 1U24DK133658-01, GBMF12120	Detected molecules from microbial mono-cultures
mzspec:GNPS2:TASK-51afd7fa835043a2b593fa359f3d747e-nf_output/clustering/specs_ms.mgf:scan:104484	Confirmed	Spectral match to GNPS library	Bisucaberin	C1CCNC(=O)CCC(=O)N(CCCCCNC(=O)CCC(=O)N(CC1)O)O		De novo biosynthesis by microbes (e.g., natural products and other specialized metabolites)			53446, 68277, 1969, 67283	Streptomyces cinnamoneus; Streptomyces tricolor; Streptomyces chartreusis; Streptomyces candidus							Microbial	Antibiotic; Antitumor; Siderophore					2962972		NIH, GBMF	1DP2GM137413-01, 5R01GM107550-10, 1U24DK133658-01, GBMF12120	Detected molecules from microbial mono-cultures
mzspec:GNPS2:TASK-51afd7fa835043a2b593fa359f3d747e-nf_output/clustering/specs_ms.mgf:scan:104512	Confirmed	Spectral match to GNPS library	Bisucaberin	C1CCNC(=O)CCC(=O)N(CCCCCNC(=O)CCC(=O)N(CC1)O)O		De novo biosynthesis by microbes (e.g., natural products and other specialized metabolites)			1931, 1888, 1943, 66424, 285508, 33900, 1546107, 53446, 68200, 1889, 67304, 66898, 1938, 1968, 67257, 42237, 66860, 1888, 1970, 285566, 284042, 66369, 285515, 66422, 39478, 67282, 329524, 67282, 229486, 36816, 1417980, 73044, 67282, 67294, 1905, 28893, 66904, 1936, 1902, 67581, 1957, 67334, 67315, 1967, 1960, 1895, 68262, 68223, 68253, 2065, 1954, 68171, 67285, 58343, 1960, 1885, 152141, 146537, …	Streptomyces sp.; Streptomyces albus; Streptomyces griseoruber; Streptomyces hiroshimensis; Streptomyces piomogenus; Streptomyces costaricanus; Streptomyces lydicamycinicus; Streptomyces cinnamoneus; Streptomyces flavofungini; Streptomyces ambofaciens; Streptomyces griseorubiginosus; Streptomyces griseostramineus; Streptomyces viridochromogenes; Streptomyces coelicolor subsp. coelicolor; Streptom…							Microbial	Antibiotic; Antitumor; Siderophore					2962972		NIH, GBMF	1DP2GM137413-01, 5R01GM107550-10, 1U24DK133658-01, GBMF12120	Detected molecules from microbial mono-cultures
mzspec:GNPS2:TASK-51afd7fa835043a2b593fa359f3d747e-nf_output/clustering/specs_ms.mgf:scan:104535	Confirmed	Spectral match to GNPS library	Bisucaberin	C1CCNC(=O)CCC(=O)N(CCCCCNC(=O)CCC(=O)N(CC1)O)O		De novo biosynthesis by microbes (e.g., natural products and other specialized metabolites)			1931, 97398, 47761, 1888, 1917, 68250, 1943, 1931, 66424, 1909, 285508, 1546107, 53446, 285453, 1889, 285578, 67304, 1910, 92644, 67370, 67365, 285493, 37480, 66885, 66898, 68204, 40318, 222892, 1938, 67263, 1968, 97405, 1935, 1906, 332591, 66867, 67263, 67257, 67352, 42236, 58340, 42237, 67350, 67263, 68254, 67322, 68174, 66860, 1888, 67303, 1970, 68274, 67319, 68225, 284031, 285566, 284035, 284…	Streptomyces sp.; Streptomyces abikoensis; Streptomyces ochraceiscleroticus; Streptomyces albus; Streptomyces macromomyceticus; Streptomyces pallidus; Streptomyces griseoruber; Streptomyces sp.; Streptomyces hiroshimensis; Streptomyces griseolus; Streptomyces piomogenus; Streptomyces lydicamycinicus; Streptomyces cinnamoneus; Streptomyces canarius; Streptomyces ambofaciens; Streptomyces angustmyc…							Microbial	Antibiotic; Antitumor; Siderophore					2962972		NIH, GBMF	1DP2GM137413-01, 5R01GM107550-10, 1U24DK133658-01, GBMF12120	Detected molecules from microbial mono-cultures
mzspec:GNPS2:TASK-51afd7fa835043a2b593fa359f3d747e-nf_output/clustering/specs_ms.mgf:scan:104537	Confirmed	Spectral match to GNPS library	Bisucaberin	C1CCNC(=O)CCC(=O)N(CCCCCNC(=O)CCC(=O)N(CC1)O)O		De novo biosynthesis by microbes (e.g., natural products and other specialized metabolites)			1931, 97398, 47761, 258050, 1829	Streptomyces sp.; Streptomyces abikoensis; Streptomyces ochraceiscleroticus; Kitasatospora gansuensis; Rhodococcus rhodochrous							Microbial	Antibiotic; Antitumor; Siderophore					2962972		NIH, GBMF	1DP2GM137413-01, 5R01GM107550-10, 1U24DK133658-01, GBMF12120	Detected molecules from microbial mono-cultures
mzspec:GNPS2:TASK-51afd7fa835043a2b593fa359f3d747e-nf_output/clustering/specs_ms.mgf:scan:104540	Confirmed	Spectral match to GNPS library	Bisucaberin	C1CCNC(=O)CCC(=O)N(CCCCCNC(=O)CCC(=O)N(CC1)O)O		De novo biosynthesis by microbes (e.g., natural products and other specialized metabolites)			1931, 67304, 37480, 332591, 67257, 42236, 42237, 67350, 67322, 68174, 66860, 1888, 284031, 285566, 66369, 68277, 66422, 337066, 178566, 195801, 68175, 67282, 67282, 114698, 229486, 1417980, 73044, 66876, 1887, 67282, 67294, 67256, 1905, 249567, 1932, 66887, 67332, 66904, 67326, 1936, 67314, 1892, 1957, 67334, 1922, 67295, 1919, 67376, 67315, 1967, 68262, 68194, 68223, 68253, 2001, 66894, 43354, 2…	Streptomyces sp.; Streptomyces griseorubiginosus; Streptomyces pluricolorescens; Streptomyces rectiviolaceus; Streptomyces albus subsp. albus; Streptomyces diastatochromogenes; Streptomyces eurythermus; Streptomyces pseudovenezuelae; Streptomyces malachitofuscus subsp. malachitofuscus; Streptomyces coelescens; Streptomyces thermoviolaceus subsp. thermoviolaceus; Streptomyces albus; Streptomyces f…							Microbial	Antibiotic; Antitumor; Siderophore					2962972		NIH, GBMF	1DP2GM137413-01, 5R01GM107550-10, 1U24DK133658-01, GBMF12120	Detected molecules from microbial mono-cultures
mzspec:GNPS2:TASK-51afd7fa835043a2b593fa359f3d747e-nf_output/clustering/specs_ms.mgf:scan:104541	Confirmed	Spectral match to GNPS library	Bisucaberin	C1CCNC(=O)CCC(=O)N(CCCCCNC(=O)CCC(=O)N(CC1)O)O		De novo biosynthesis by microbes (e.g., natural products and other specialized metabolites)			1931, 37480, 1888, 68225, 284040	Streptomyces sp.; Streptomyces pluricolorescens; Streptomyces albus; Streptomyces kunmingensis; Streptomyces variegatus							Microbial	Antibiotic; Antitumor; Siderophore					2962972		NIH, GBMF	1DP2GM137413-01, 5R01GM107550-10, 1U24DK133658-01, GBMF12120	Detected molecules from microbial mono-cultures
mzspec:GNPS2:TASK-51afd7fa835043a2b593fa359f3d747e-nf_output/clustering/specs_ms.mgf:scan:104558	Confirmed	Spectral match to GNPS library	Bisucaberin	C1CCNC(=O)CCC(=O)N(CCCCCNC(=O)CCC(=O)N(CC1)O)O		De novo biosynthesis by microbes (e.g., natural products and other specialized metabolites)			1931, 68225, 67282, 67282	Streptomyces sp.; Streptomyces kunmingensis; Streptomyces aureorectus; Streptomyces asterosporus							Microbial	Antibiotic; Antitumor; Siderophore					2962972		NIH, GBMF	1DP2GM137413-01, 5R01GM107550-10, 1U24DK133658-01, GBMF12120	Detected molecules from microbial mono-cultures
mzspec:GNPS2:TASK-51afd7fa835043a2b593fa359f3d747e-nf_output/clustering/specs_ms.mgf:scan:104561	Confirmed	Spectral match to GNPS library	Bisucaberin	C1CCNC(=O)CCC(=O)N(CCCCCNC(=O)CCC(=O)N(CC1)O)O		De novo biosynthesis by microbes (e.g., natural products and other specialized metabolites)			67257, 1971	Streptomyces albus subsp. albus; Streptomyces noursei							Microbial	Antibiotic; Antitumor; Siderophore					2962972		NIH, GBMF	1DP2GM137413-01, 5R01GM107550-10, 1U24DK133658-01, GBMF12120	Detected molecules from microbial mono-cultures
mzspec:GNPS2:TASK-51afd7fa835043a2b593fa359f3d747e-nf_output/clustering/specs_ms.mgf:scan:104564	Confirmed	Spectral match to GNPS library	Bisucaberin	C1CCNC(=O)CCC(=O)N(CCCCCNC(=O)CCC(=O)N(CC1)O)O		De novo biosynthesis by microbes (e.g., natural products and other specialized metabolites)			1970, 68194	Streptomyces morookaensis; Streptomyces durhamensis							Microbial	Antibiotic; Antitumor; Siderophore					2962972		NIH, GBMF	1DP2GM137413-01, 5R01GM107550-10, 1U24DK133658-01, GBMF12120	Detected molecules from microbial mono-cultures
mzspec:GNPS2:TASK-51afd7fa835043a2b593fa359f3d747e-nf_output/clustering/specs_ms.mgf:scan:104565	Confirmed	Spectral match to GNPS library	Bisucaberin	C1CCNC(=O)CCC(=O)N(CCCCCNC(=O)CCC(=O)N(CC1)O)O		De novo biosynthesis by microbes (e.g., natural products and other specialized metabolites)			67263, 68277, 67282	Streptomyces griseus subsp. griseus; Streptomyces tricolor; Streptomyces calvus							Microbial	Antibiotic; Antitumor; Siderophore					2962972		NIH, GBMF	1DP2GM137413-01, 5R01GM107550-10, 1U24DK133658-01, GBMF12120	Detected molecules from microbial mono-cultures
mzspec:GNPS2:TASK-51afd7fa835043a2b593fa359f3d747e-nf_output/clustering/specs_ms.mgf:scan:104568	Confirmed	Spectral match to GNPS library	Bisucaberin	C1CCNC(=O)CCC(=O)N(CCCCCNC(=O)CCC(=O)N(CC1)O)O		De novo biosynthesis by microbes (e.g., natural products and other specialized metabolites)			1931, 97398, 285578, 67304, 67263, 1906, 332591, 67263, 67322, 68174, 1888, 67303, 68225, 284031, 284042, 66369, 337066, 51201, 1650571, 67282, 67282, 114698, 67282, 67294, 1905, 249567, 1932, 66887, 35620, 67314, 67363, 1967, 33897, 1919, 2065, 1954, 68570, 1892, 1894, 58343, 68174, 1885, 152141, 146537, 249586, 42235, 231024, 1873719, 66900, 67302, 68188, 116188, 29305, 80858, 68237, 67297, 176…	Streptomyces sp.; Streptomyces abikoensis; Streptomyces angustmyceticus; Streptomyces griseorubiginosus; Streptomyces griseus subsp. griseus; Streptomyces fradiae; Streptomyces rectiviolaceus; Streptomyces griseus subsp.griseus; Streptomyces malachitofuscus subsp. malachitofuscus; Streptomyces coelescens; Streptomyces albus; Streptomyces griseolalbus; Streptomyces kunmingensis; Streptomyces flavo…							Microbial	Antibiotic; Antitumor; Siderophore					2962972		NIH, GBMF	1DP2GM137413-01, 5R01GM107550-10, 1U24DK133658-01, GBMF12120	Detected molecules from microbial mono-cultures
mzspec:GNPS2:TASK-51afd7fa835043a2b593fa359f3d747e-nf_output/clustering/specs_ms.mgf:scan:104570	Confirmed	Spectral match to GNPS library	Bisucaberin	C1CCNC(=O)CCC(=O)N(CCCCCNC(=O)CCC(=O)N(CC1)O)O		De novo biosynthesis by microbes (e.g., natural products and other specialized metabolites)			1931, 285578, 58340, 67282, 67260, 66887, 1885, 1941, 1911, 66423, 249581, 66892, 2572903, 340	Streptomyces sp.; Streptomyces angustmyceticus; Streptomyces lavendulae subsp. lavendulae; Streptomyces aureorectus; Streptomyces cinereoruber subsp. cinereoruber; Streptomyces filipinensis; Streptomyces actuosus; Streptomyces badius; Streptomyces griseus; Streptomyces eurocidicus; Streptomyces hygroscopicus subsp. ossamyceticus; Streptomyces gardneri; Streptomyces sp. BK340							Microbial	Antibiotic; Antitumor; Siderophore					2962972		NIH, GBMF	1DP2GM137413-01, 5R01GM107550-10, 1U24DK133658-01, GBMF12120	Detected molecules from microbial mono-cultures
mzspec:GNPS2:TASK-51afd7fa835043a2b593fa359f3d747e-nf_output/clustering/specs_ms.mgf:scan:104571	Confirmed	Spectral match to GNPS library	Bisucaberin	C1CCNC(=O)CCC(=O)N(CCCCCNC(=O)CCC(=O)N(CC1)O)O		De novo biosynthesis by microbes (e.g., natural products and other specialized metabolites)			67257, 66369, 68277, 67294, 35620, 249581, 68044, 113568	Streptomyces albus subsp. albus; Streptomyces carpinensis; Streptomyces tricolor; Streptomyces filamentosus; Streptomyces hirsutus; Streptomyces hygroscopicus subsp. ossamyceticus; Streptomyces libanisubsp. libani; Actinoplanes lobatus							Microbial	Antibiotic; Antitumor; Siderophore					2962972		NIH, GBMF	1DP2GM137413-01, 5R01GM107550-10, 1U24DK133658-01, GBMF12120	Detected molecules from microbial mono-cultures
mzspec:GNPS2:TASK-51afd7fa835043a2b593fa359f3d747e-nf_output/clustering/specs_ms.mgf:scan:104573	Confirmed	Spectral match to GNPS library	Bisucaberin	C1CCNC(=O)CCC(=O)N(CCCCCNC(=O)CCC(=O)N(CC1)O)O		De novo biosynthesis by microbes (e.g., natural products and other specialized metabolites)			1931, 1931, 67304, 67303, 67282, 67332, 67363, 68237	Streptomyces sp.; Streptomyces sp.; Streptomyces griseorubiginosus; Streptomyces griseolalbus; Streptomyces aureorectus; Streptomyces mutabilis; Streptomyces sindenensis; Streptomyces mediolani							Microbial	Antibiotic; Antitumor; Siderophore					2962972		NIH, GBMF	1DP2GM137413-01, 5R01GM107550-10, 1U24DK133658-01, GBMF12120	Detected molecules from microbial mono-cultures
mzspec:GNPS2:TASK-51afd7fa835043a2b593fa359f3d747e-nf_output/clustering/specs_ms.mgf:scan:104574	Confirmed	Spectral match to GNPS library	Bisucaberin	C1CCNC(=O)CCC(=O)N(CCCCCNC(=O)CCC(=O)N(CC1)O)O		De novo biosynthesis by microbes (e.g., natural products and other specialized metabolites)			53446, 285453, 58340, 67303, 1500289, 705, 1882758, 108, 2135594, 529, 2512123, 022, 1855298, 332	Streptomyces cinnamoneus; Streptomyces canarius; Streptomyces lavendulae subsp. lavendulae; Streptomyces griseolalbus; Chryseobacterium sp. OV705; Flavobacterium sp. CF108; Pseudomonas sp. OV529; Streptomyces sp. BK022; Mucilaginibacter sp. YR332							Microbial	Antibiotic; Antitumor; Siderophore					2962972		NIH, GBMF	1DP2GM137413-01, 5R01GM107550-10, 1U24DK133658-01, GBMF12120	Detected molecules from microbial mono-cultures
mzspec:GNPS2:TASK-51afd7fa835043a2b593fa359f3d747e-nf_output/clustering/specs_ms.mgf:scan:104575	Confirmed	Spectral match to GNPS library	Bisucaberin	C1CCNC(=O)CCC(=O)N(CCCCCNC(=O)CCC(=O)N(CC1)O)O		De novo biosynthesis by microbes (e.g., natural products and other specialized metabolites)			1931, 53446, 1892	Streptomyces sp.; Streptomyces cinnamoneus; Streptomyces anulatus							Microbial	Antibiotic; Antitumor; Siderophore					2962972		NIH, GBMF	1DP2GM137413-01, 5R01GM107550-10, 1U24DK133658-01, GBMF12120	Detected molecules from microbial mono-cultures
mzspec:GNPS2:TASK-51afd7fa835043a2b593fa359f3d747e-nf_output/clustering/specs_ms.mgf:scan:104577	Confirmed	Spectral match to GNPS library	Bisucaberin	C1CCNC(=O)CCC(=O)N(CCCCCNC(=O)CCC(=O)N(CC1)O)O		De novo biosynthesis by microbes (e.g., natural products and other specialized metabolites)			1931, 97398, 285508, 33900, 53446, 1889, 285578, 67365, 67263, 67263, 67257, 66860, 1888, 67282, 114698, 229486, 67326, 1957, 47763, 67315, 33897, 2065, 1954, 1894, 68174, 146537, 2064, 83291, 249586, 258050, 66900, 114700, 67303, 67370, 1971, 47479	Streptomyces sp.; Streptomyces abikoensis; Streptomyces piomogenus; Streptomyces costaricanus; Streptomyces cinnamoneus; Streptomyces ambofaciens; Streptomyces angustmyceticus; Streptomyces sparsogenes; Streptomyces griseus subsp. griseus; Streptomyces albus subsp. albus; Streptomyces thermoviolaceus subsp. thermoviolaceus; Streptomyces albus; Streptomyces aureorectus; Streptomyces javensis; Stre…							Microbial	Antibiotic; Antitumor; Siderophore					2962972		NIH, GBMF	1DP2GM137413-01, 5R01GM107550-10, 1U24DK133658-01, GBMF12120	Detected molecules from microbial mono-cultures
mzspec:GNPS2:TASK-51afd7fa835043a2b593fa359f3d747e-nf_output/clustering/specs_ms.mgf:scan:104582	Confirmed	Spectral match to GNPS library	Bisucaberin	C1CCNC(=O)CCC(=O)N(CCCCCNC(=O)CCC(=O)N(CC1)O)O		De novo biosynthesis by microbes (e.g., natural products and other specialized metabolites)			1931, 68225, 67282, 67282, 67282, 67332, 1902, 67297, 1761903, 124	Streptomyces sp.; Streptomyces coelicolor subsp. coelicolor; Streptomyces kunmingensis; Streptomyces aureorectus; Streptomyces asterosporus; Streptomyces calvus; Streptomyces mutabilis; Streptomyces flaveolus; Streptomyces sp. CF124							Microbial	Antibiotic; Antitumor; Siderophore					2962972		NIH, GBMF	1DP2GM137413-01, 5R01GM107550-10, 1U24DK133658-01, GBMF12120	Detected molecules from microbial mono-cultures
mzspec:GNPS2:TASK-51afd7fa835043a2b593fa359f3d747e-nf_output/clustering/specs_ms.mgf:scan:104583	Confirmed	Spectral match to GNPS library	Bisucaberin	C1CCNC(=O)CCC(=O)N(CCCCCNC(=O)CCC(=O)N(CC1)O)O		De novo biosynthesis by microbes (e.g., natural products and other specialized metabolites)			1931, 1889, 67304, 42236, 42237, 67350, 67322, 67303, 285566, 284042, 68277, 114698, 67282, 67332, 1936, 67363, 1957, 33897, 68253, 2002	Streptomyces sp.; Streptomyces ambofaciens; Streptomyces griseorubiginosus; Streptomyces diastatochromogenes; Streptomyces eurythermus; Streptomyces pseudovenezuelae; Streptomyces malachitofuscus subsp. malachitofuscus; Streptomyces griseolalbus; Streptomyces levis; Streptomyces violaceorubidus; Streptomyces tricolor; Streptomyces javensis; Streptomyces calvus; Streptomyces mutabilis; Streptomyce…							Microbial	Antibiotic; Antitumor; Siderophore					2962972		NIH, GBMF	1DP2GM137413-01, 5R01GM107550-10, 1U24DK133658-01, GBMF12120	Detected molecules from microbial mono-cultures
mzspec:GNPS2:TASK-51afd7fa835043a2b593fa359f3d747e-nf_output/clustering/specs_ms.mgf:scan:104587	Confirmed	Spectral match to GNPS library	Bisucaberin	C1CCNC(=O)CCC(=O)N(CCCCCNC(=O)CCC(=O)N(CC1)O)O		De novo biosynthesis by microbes (e.g., natural products and other specialized metabolites)			1931, 1971	Streptomyces sp.; Streptomyces noursei							Microbial	Antibiotic; Antitumor; Siderophore					2962972		NIH, GBMF	1DP2GM137413-01, 5R01GM107550-10, 1U24DK133658-01, GBMF12120	Detected molecules from microbial mono-cultures
mzspec:GNPS2:TASK-51afd7fa835043a2b593fa359f3d747e-nf_output/clustering/specs_ms.mgf:scan:104588	Confirmed	Spectral match to GNPS library	Bisucaberin	C1CCNC(=O)CCC(=O)N(CCCCCNC(=O)CCC(=O)N(CC1)O)O		De novo biosynthesis by microbes (e.g., natural products and other specialized metabolites)			1931, 1889, 67304, 67263, 1935, 332591, 42237, 1888, 68225, 284042, 66422, 337066, 39478, 67282, 114698, 1417980, 73044, 66876, 67282, 67256, 1932, 67332, 67314, 67363, 1957, 67315, 1967, 146537, 80858, 68043, 68237, 2001, 43354, 2002, 67297, 1761903, 124	Streptomyces sp.; Streptomyces ambofaciens; Streptomyces griseorubiginosus; Streptomyces griseus subsp. griseus; Streptomyces violaceoruber; Streptomyces rectiviolaceus; Streptomyces eurythermus; Streptomyces albus; Streptomyces kunmingensis; Streptomyces violaceorubidus; Streptomyces cinerochromogenes; Streptomyces albus subsp. chlorinus; Streptomyces laurentii; Streptomyces asterosporus; Strept…							Microbial	Antibiotic; Antitumor; Siderophore					2962972		NIH, GBMF	1DP2GM137413-01, 5R01GM107550-10, 1U24DK133658-01, GBMF12120	Detected molecules from microbial mono-cultures
mzspec:GNPS2:TASK-51afd7fa835043a2b593fa359f3d747e-nf_output/clustering/specs_ms.mgf:scan:104590	Confirmed	Spectral match to GNPS library	Bisucaberin	C1CCNC(=O)CCC(=O)N(CCCCCNC(=O)CCC(=O)N(CC1)O)O		De novo biosynthesis by microbes (e.g., natural products and other specialized metabolites)			1931, 67304, 1888, 1275, 283811	Streptomyces sp.; Streptomyces griseorubiginosus; Streptomyces albus; Kocuria rosea; Stackebrandtia nassauensis							Microbial	Antibiotic; Antitumor; Siderophore					2962972		NIH, GBMF	1DP2GM137413-01, 5R01GM107550-10, 1U24DK133658-01, GBMF12120	Detected molecules from microbial mono-cultures
mzspec:GNPS2:TASK-51afd7fa835043a2b593fa359f3d747e-nf_output/clustering/specs_ms.mgf:scan:104593	Confirmed	Spectral match to GNPS library	Bisucaberin	C1CCNC(=O)CCC(=O)N(CCCCCNC(=O)CCC(=O)N(CC1)O)O		De novo biosynthesis by microbes (e.g., natural products and other specialized metabolites)			1931, 37480, 42236, 284031, 284040, 178566, 67256, 1892, 1922, 67295, 68237	Streptomyces sp.; Streptomyces pluricolorescens; Streptomyces diastatochromogenes; Streptomyces flavovariabilis; Streptomyces variegatus; Streptomyces mexicanus; Streptomyces achromogenes subsp. achromogenes; Streptomyces citreofluorescens; Streptomyces plicatus; Streptomyces fimicarius; Streptomyces mediolani							Microbial	Antibiotic; Antitumor; Siderophore					2962972		NIH, GBMF	1DP2GM137413-01, 5R01GM107550-10, 1U24DK133658-01, GBMF12120	Detected molecules from microbial mono-cultures
mzspec:GNPS2:TASK-51afd7fa835043a2b593fa359f3d747e-nf_output/clustering/specs_ms.mgf:scan:104599	Confirmed	Spectral match to GNPS library	Bisucaberin	C1CCNC(=O)CCC(=O)N(CCCCCNC(=O)CCC(=O)N(CC1)O)O		De novo biosynthesis by microbes (e.g., natural products and other specialized metabolites)			1931, 1888, 178566, 329524, 229486, 561004, 67256, 35620, 67314, 1885, 258050, 249581	Streptomyces sp.; Streptomyces albus; Streptomyces mexicanus; Streptomyces albidochromogenes; Streptomyces hebeiensis; Streptomyces termiticola; Streptomyces achromogenes subsp. achromogenes; Streptomyces cyanoalbus; Streptomyces lavendofoliae; Streptomyces actuosus; Kitasatospora gansuensis; Streptomyces hygroscopicus subsp. ossamyceticus							Microbial	Antibiotic; Antitumor; Siderophore					2962972		NIH, GBMF	1DP2GM137413-01, 5R01GM107550-10, 1U24DK133658-01, GBMF12120	Detected molecules from microbial mono-cultures
mzspec:GNPS2:TASK-51afd7fa835043a2b593fa359f3d747e-nf_output/clustering/specs_ms.mgf:scan:104601	Confirmed	Spectral match to GNPS library	Bisucaberin	C1CCNC(=O)CCC(=O)N(CCCCCNC(=O)CCC(=O)N(CC1)O)O		De novo biosynthesis by microbes (e.g., natural products and other specialized metabolites)			1931, 1546107, 68174, 285515, 73044, 249567, 67332, 114700, 2001, 67297, 113568	Streptomyces sp.; Streptomyces lydicamycinicus; Streptomyces coelescens; Streptomyces albospinus; Streptomyces seoulensis; Streptomyces hygroscopicus subsp. decoyicus; Streptomyces mutabilis; Streptomyces indonesiensis; Streptosporangium roseum subsp. roseum; Streptomyces flaveolus; Actinoplanes lobatus							Microbial	Antibiotic; Antitumor; Siderophore					2962972		NIH, GBMF	1DP2GM137413-01, 5R01GM107550-10, 1U24DK133658-01, GBMF12120	Detected molecules from microbial mono-cultures
mzspec:GNPS2:TASK-51afd7fa835043a2b593fa359f3d747e-nf_output/clustering/specs_ms.mgf:scan:104604	Confirmed	Spectral match to GNPS library	Bisucaberin	C1CCNC(=O)CCC(=O)N(CCCCCNC(=O)CCC(=O)N(CC1)O)O		De novo biosynthesis by microbes (e.g., natural products and other specialized metabolites)			67257, 1905, 1902, 171437, 2001	Streptomyces coelicolor subsp. coelicolor; Streptomyces albus subsp. albus; Streptomyces exfoliatus; Tistrella mobilis; Streptosporangium roseum subsp. roseum							Microbial	Antibiotic; Antitumor; Siderophore					2962972		NIH, GBMF	1DP2GM137413-01, 5R01GM107550-10, 1U24DK133658-01, GBMF12120	Detected molecules from microbial mono-cultures
mzspec:GNPS2:TASK-51afd7fa835043a2b593fa359f3d747e-nf_output/clustering/specs_ms.mgf:scan:104607	Confirmed	Spectral match to GNPS library	Bisucaberin	C1CCNC(=O)CCC(=O)N(CCCCCNC(=O)CCC(=O)N(CC1)O)O		De novo biosynthesis by microbes (e.g., natural products and other specialized metabolites)			1931, 67365, 1968, 66867, 42237, 178566, 66876, 67282, 67260, 67256, 1936, 67334, 47763, 68253, 58343, 113568	Streptomyces sp.; Streptomyces sparsogenes; Streptomyces cellulosae; Streptomyces albovinaceus; Streptomyces eurythermus; Streptomyces mexicanus; Streptomyces chattanoogensis; Streptomyces calvus; Streptomyces cinereoruber subsp. cinereoruber; Streptomyces achromogenes subsp. achromogenes; Streptomyces violatus; Streptomyces nashvillensis; Streptomyces lydicus subsp. lydicus; Streptomyces peruvie…							Microbial	Antibiotic; Antitumor; Siderophore					2962972		NIH, GBMF	1DP2GM137413-01, 5R01GM107550-10, 1U24DK133658-01, GBMF12120	Detected molecules from microbial mono-cultures
mzspec:GNPS2:TASK-51afd7fa835043a2b593fa359f3d747e-nf_output/clustering/specs_ms.mgf:scan:104609	Confirmed	Spectral match to GNPS library	Bisucaberin	C1CCNC(=O)CCC(=O)N(CCCCCNC(=O)CCC(=O)N(CC1)O)O		De novo biosynthesis by microbes (e.g., natural products and other specialized metabolites)			1931, 1889, 42236, 66860, 1650571, 285568, 229486, 67282, 1905, 1969, 1932, 1936, 67581, 67376, 68194, 66423, 1946, 1971, 2001, 1665, 113568, 47858, 1761903, 124	Streptomyces sp.; Streptomyces ambofaciens; Streptomyces diastatochromogenes; Streptomyces thermoviolaceus subsp. thermoviolaceus; Streptomyces pathocidini; Streptomyces bungoensis; Streptomyces hebeiensis; Streptomyces calvus; Streptomyces exfoliatus; Streptomyces chartreusis; Streptomyces tendae; Streptomyces violatus; Streptomyces viridosporus; Streptomyces vinaceusdrappus; Streptomyces durham…							Microbial	Antibiotic; Antitumor; Siderophore					2962972		NIH, GBMF	1DP2GM137413-01, 5R01GM107550-10, 1U24DK133658-01, GBMF12120	Detected molecules from microbial mono-cultures
mzspec:GNPS2:TASK-51afd7fa835043a2b593fa359f3d747e-nf_output/clustering/specs_ms.mgf:scan:104610	Confirmed	Spectral match to GNPS library	Bisucaberin	C1CCNC(=O)CCC(=O)N(CCCCCNC(=O)CCC(=O)N(CC1)O)O		De novo biosynthesis by microbes (e.g., natural products and other specialized metabolites)			1931, 67322, 284035	Streptomyces sp.; Streptomyces malachitofuscus subsp. malachitofuscus; Streptomyces lienomycini							Microbial	Antibiotic; Antitumor; Siderophore					2962972		NIH, GBMF	1DP2GM137413-01, 5R01GM107550-10, 1U24DK133658-01, GBMF12120	Detected molecules from microbial mono-cultures
mzspec:GNPS2:TASK-51afd7fa835043a2b593fa359f3d747e-nf_output/clustering/specs_ms.mgf:scan:104616	Confirmed	Spectral match to GNPS library	Bisucaberin	C1CCNC(=O)CCC(=O)N(CCCCCNC(=O)CCC(=O)N(CC1)O)O		De novo biosynthesis by microbes (e.g., natural products and other specialized metabolites)			67257, 249586	Streptomyces albus subsp. albus; Streptomyces cacaoi subsp.asoensis							Microbial	Antibiotic; Antitumor; Siderophore					2962972		NIH, GBMF	1DP2GM137413-01, 5R01GM107550-10, 1U24DK133658-01, GBMF12120	Detected molecules from microbial mono-cultures
mzspec:GNPS2:TASK-51afd7fa835043a2b593fa359f3d747e-nf_output/clustering/specs_ms.mgf:scan:104617	Confirmed	Spectral match to GNPS library	Bisucaberin	C1CCNC(=O)CCC(=O)N(CCCCCNC(=O)CCC(=O)N(CC1)O)O		De novo biosynthesis by microbes (e.g., natural products and other specialized metabolites)			1931, 67257, 68225, 67282, 66904, 68186, 235986	Streptomyces sp.; Streptomyces albus subsp. albus; Streptomyces kunmingensis; Streptomyces aureorectus; Streptomyces roseolilacinus; Streptomyces chryseus; Streptomyces glauciniger							Microbial	Antibiotic; Antitumor; Siderophore					2962972		NIH, GBMF	1DP2GM137413-01, 5R01GM107550-10, 1U24DK133658-01, GBMF12120	Detected molecules from microbial mono-cultures
mzspec:GNPS2:TASK-51afd7fa835043a2b593fa359f3d747e-nf_output/clustering/specs_ms.mgf:scan:104619	Confirmed	Spectral match to GNPS library	Bisucaberin	C1CCNC(=O)CCC(=O)N(CCCCCNC(=O)CCC(=O)N(CC1)O)O		De novo biosynthesis by microbes (e.g., natural products and other specialized metabolites)			1931, 67257, 1892, 1971, 171437, 2001	Streptomyces sp.; Streptomyces albus subsp. albus; Streptomyces citreofluorescens; Streptomyces noursei; Tistrella mobilis; Streptosporangium roseum subsp. roseum							Microbial	Antibiotic; Antitumor; Siderophore					2962972		NIH, GBMF	1DP2GM137413-01, 5R01GM107550-10, 1U24DK133658-01, GBMF12120	Detected molecules from microbial mono-cultures
mzspec:GNPS2:TASK-51afd7fa835043a2b593fa359f3d747e-nf_output/clustering/specs_ms.mgf:scan:104625	Confirmed	Spectral match to GNPS library	Bisucaberin	C1CCNC(=O)CCC(=O)N(CCCCCNC(=O)CCC(=O)N(CC1)O)O		De novo biosynthesis by microbes (e.g., natural products and other specialized metabolites)			1931, 67322, 229486, 249567, 1919	Streptomyces sp.; Streptomyces malachitofuscus subsp. malachitofuscus; Streptomyces hebeiensis; Streptomyces hygroscopicus subsp. decoyicus; Streptomyces microflavus							Microbial	Antibiotic; Antitumor; Siderophore					2962972		NIH, GBMF	1DP2GM137413-01, 5R01GM107550-10, 1U24DK133658-01, GBMF12120	Detected molecules from microbial mono-cultures
mzspec:GNPS2:TASK-51afd7fa835043a2b593fa359f3d747e-nf_output/clustering/specs_ms.mgf:scan:104628	Confirmed	Spectral match to GNPS library	Bisucaberin	C1CCNC(=O)CCC(=O)N(CCCCCNC(=O)CCC(=O)N(CC1)O)O		De novo biosynthesis by microbes (e.g., natural products and other specialized metabolites)			1931, 1889, 68174, 284035, 178566, 229486, 66904, 1922, 68262, 2001, 47479, 113568	Streptomyces sp.; Streptomyces ambofaciens; Streptomyces coelescens; Streptomyces lienomycini; Streptomyces mexicanus; Streptomyces hebeiensis; Streptomyces roseolilacinus; Streptomyces plicatus; Streptomyces regalis; Streptosporangium roseum subsp. roseum; Streptosporangium album; Actinoplanes lobatus							Microbial	Antibiotic; Antitumor; Siderophore					2962972		NIH, GBMF	1DP2GM137413-01, 5R01GM107550-10, 1U24DK133658-01, GBMF12120	Detected molecules from microbial mono-cultures
mzspec:GNPS2:TASK-51afd7fa835043a2b593fa359f3d747e-nf_output/clustering/specs_ms.mgf:scan:104629	Confirmed	Spectral match to GNPS library	Bisucaberin	C1CCNC(=O)CCC(=O)N(CCCCCNC(=O)CCC(=O)N(CC1)O)O		De novo biosynthesis by microbes (e.g., natural products and other specialized metabolites)			67282, 1895, 258050	Streptomyces aureorectus; Streptomyces avidinii; Kitasatospora gansuensis							Microbial	Antibiotic; Antitumor; Siderophore					2962972		NIH, GBMF	1DP2GM137413-01, 5R01GM107550-10, 1U24DK133658-01, GBMF12120	Detected molecules from microbial mono-cultures
mzspec:GNPS2:TASK-51afd7fa835043a2b593fa359f3d747e-nf_output/clustering/specs_ms.mgf:scan:104630	Confirmed	Spectral match to GNPS library	Bisucaberin	C1CCNC(=O)CCC(=O)N(CCCCCNC(=O)CCC(=O)N(CC1)O)O		De novo biosynthesis by microbes (e.g., natural products and other specialized metabolites)			1931, 67304, 1910, 329524, 67294, 67326, 285446	Streptomyces sp.; Streptomyces griseorubiginosus; Streptomyces griseosporeus; Streptomyces albidochromogenes; Streptomyces filamentosus; Streptomyces melanogenes; Streptomyces gelaticus							Microbial	Antibiotic; Antitumor; Siderophore					2962972		NIH, GBMF	1DP2GM137413-01, 5R01GM107550-10, 1U24DK133658-01, GBMF12120	Detected molecules from microbial mono-cultures
mzspec:GNPS2:TASK-51afd7fa835043a2b593fa359f3d747e-nf_output/clustering/specs_ms.mgf:scan:104636	Confirmed	Spectral match to GNPS library	Bisucaberin	C1CCNC(=O)CCC(=O)N(CCCCCNC(=O)CCC(=O)N(CC1)O)O		De novo biosynthesis by microbes (e.g., natural products and other specialized metabolites)			1888, 285453, 66422, 67326, 2572903, 340	Streptomyces albus; Streptomyces canarius; Streptomyces cinerochromogenes; Streptomyces melanogenes; Streptomyces sp. BK340							Microbial	Antibiotic; Antitumor; Siderophore					2962972		NIH, GBMF	1DP2GM137413-01, 5R01GM107550-10, 1U24DK133658-01, GBMF12120	Detected molecules from microbial mono-cultures
mzspec:GNPS2:TASK-51afd7fa835043a2b593fa359f3d747e-nf_output/clustering/specs_ms.mgf:scan:104640	Confirmed	Spectral match to GNPS library	Bisucaberin	C1CCNC(=O)CCC(=O)N(CCCCCNC(=O)CCC(=O)N(CC1)O)O		De novo biosynthesis by microbes (e.g., natural products and other specialized metabolites)			67263, 67294, 67334, 1919	Streptomyces griseus subsp.griseus; Streptomyces filamentosus; Streptomyces nashvillensis; Streptomyces fulvissimus							Microbial	Antibiotic; Antitumor; Siderophore					2962972		NIH, GBMF	1DP2GM137413-01, 5R01GM107550-10, 1U24DK133658-01, GBMF12120	Detected molecules from microbial mono-cultures
mzspec:GNPS2:TASK-51afd7fa835043a2b593fa359f3d747e-nf_output/clustering/specs_ms.mgf:scan:104643	Confirmed	Spectral match to GNPS library	Bisucaberin	C1CCNC(=O)CCC(=O)N(CCCCCNC(=O)CCC(=O)N(CC1)O)O		De novo biosynthesis by microbes (e.g., natural products and other specialized metabolites)			329524, 284028, 1905	Streptomyces albidochromogenes; Streptomyces fulvorobeus; Streptomyces exfoliatus							Microbial	Antibiotic; Antitumor; Siderophore					2962972		NIH, GBMF	1DP2GM137413-01, 5R01GM107550-10, 1U24DK133658-01, GBMF12120	Detected molecules from microbial mono-cultures
mzspec:GNPS2:TASK-51afd7fa835043a2b593fa359f3d747e-nf_output/clustering/specs_ms.mgf:scan:104654	Confirmed	Spectral match to GNPS library	Bisucaberin	C1CCNC(=O)CCC(=O)N(CCCCCNC(=O)CCC(=O)N(CC1)O)O		De novo biosynthesis by microbes (e.g., natural products and other specialized metabolites)			1931, 332591, 67257, 42237, 67350, 68174, 66860, 1888, 285566, 284035, 66422, 68175, 114698, 1417980, 66876, 67294, 67256, 67356, 67332, 1936, 67314, 1957, 47763, 1967, 1885, 68213, 283811	Streptomyces sp.; Streptomyces rectiviolaceus; Streptomyces albus subsp. albus; Streptomyces eurythermus; Streptomyces pseudovenezuelae; Streptomyces coelescens; Streptomyces thermoviolaceus subsp. thermoviolaceus; Streptomyces albus; Streptomyces levis; Streptomyces lienomycini; Streptomyces cinerochromogenes; Streptomyces castelarensis; Streptomyces javensis; Streptomyces odonnellii; Streptomyc…							Microbial	Antibiotic; Antitumor; Siderophore					2962972		NIH, GBMF	1DP2GM137413-01, 5R01GM107550-10, 1U24DK133658-01, GBMF12120	Detected molecules from microbial mono-cultures
mzspec:GNPS2:TASK-51afd7fa835043a2b593fa359f3d747e-nf_output/clustering/specs_ms.mgf:scan:104658	Confirmed	Spectral match to GNPS library	Bisucaberin	C1CCNC(=O)CCC(=O)N(CCCCCNC(=O)CCC(=O)N(CC1)O)O		De novo biosynthesis by microbes (e.g., natural products and other specialized metabolites)			1761903, 124	Streptomyces sp. CF124							Microbial	Antibiotic; Antitumor; Siderophore					2962972		NIH, GBMF	1DP2GM137413-01, 5R01GM107550-10, 1U24DK133658-01, GBMF12120	Detected molecules from microbial mono-cultures
mzspec:GNPS2:TASK-51afd7fa835043a2b593fa359f3d747e-nf_output/clustering/specs_ms.mgf:scan:104663	Confirmed	Spectral match to GNPS library	Bisucaberin	C1CCNC(=O)CCC(=O)N(CCCCCNC(=O)CCC(=O)N(CC1)O)O		De novo biosynthesis by microbes (e.g., natural products and other specialized metabolites)			1931, 67322, 1919, 113568	Streptomyces sp.; Streptomyces malachitofuscus subsp. malachitofuscus; Streptomyces fulvissimus; Actinoplanes lobatus							Microbial	Antibiotic; Antitumor; Siderophore					2962972		NIH, GBMF	1DP2GM137413-01, 5R01GM107550-10, 1U24DK133658-01, GBMF12120	Detected molecules from microbial mono-cultures
mzspec:GNPS2:TASK-51afd7fa835043a2b593fa359f3d747e-nf_output/clustering/specs_ms.mgf:scan:104664	Confirmed	Spectral match to GNPS library	Bisucaberin	C1CCNC(=O)CCC(=O)N(CCCCCNC(=O)CCC(=O)N(CC1)O)O		De novo biosynthesis by microbes (e.g., natural products and other specialized metabolites)			249567, 67334	Streptomyces hygroscopicus subsp. decoyicus; Streptomyces nashvillensis							Microbial	Antibiotic; Antitumor; Siderophore					2962972		NIH, GBMF	1DP2GM137413-01, 5R01GM107550-10, 1U24DK133658-01, GBMF12120	Detected molecules from microbial mono-cultures
mzspec:GNPS2:TASK-51afd7fa835043a2b593fa359f3d747e-nf_output/clustering/specs_ms.mgf:scan:104679	Confirmed	Spectral match to GNPS library	Bisucaberin	C1CCNC(=O)CCC(=O)N(CCCCCNC(=O)CCC(=O)N(CC1)O)O		De novo biosynthesis by microbes (e.g., natural products and other specialized metabolites)			1931, 332591, 284042, 337066, 67282, 67256, 67332, 66904, 1967, 29306, 1950, 68043, 66894, 2002	Streptomyces sp.; Streptomyces rectiviolaceus; Streptomyces violaceorubidus; Streptomyces albus subsp. chlorinus; Streptomyces aureorectus; Streptomyces achromogenes subsp. achromogenes; Streptomyces mutabilis; Streptomyces roseolilacinus; Streptomyces kanamyceticus; Streptomyces griseoluteus; Streptomyces peucetius subsp. peucetius; Streptomyces libani subsp. libani; Streptomyces griseobrunneus;…							Microbial	Antibiotic; Antitumor; Siderophore					2962972		NIH, GBMF	1DP2GM137413-01, 5R01GM107550-10, 1U24DK133658-01, GBMF12120	Detected molecules from microbial mono-cultures
mzspec:GNPS2:TASK-51afd7fa835043a2b593fa359f3d747e-nf_output/clustering/specs_ms.mgf:scan:104682	Confirmed	Spectral match to GNPS library	Bisucaberin	C1CCNC(=O)CCC(=O)N(CCCCCNC(=O)CCC(=O)N(CC1)O)O		De novo biosynthesis by microbes (e.g., natural products and other specialized metabolites)			1889, 332591	Streptomyces ambofaciens; Streptomyces rectiviolaceus							Microbial	Antibiotic; Antitumor; Siderophore					2962972		NIH, GBMF	1DP2GM137413-01, 5R01GM107550-10, 1U24DK133658-01, GBMF12120	Detected molecules from microbial mono-cultures
mzspec:GNPS2:TASK-51afd7fa835043a2b593fa359f3d747e-nf_output/clustering/specs_ms.mgf:scan:104685	Confirmed	Spectral match to GNPS library	Bisucaberin	C1CCNC(=O)CCC(=O)N(CCCCCNC(=O)CCC(=O)N(CC1)O)O		De novo biosynthesis by microbes (e.g., natural products and other specialized metabolites)			146537, 249586	Streptomyces azureus; Streptomyces cacaoi subsp. asoensis							Microbial	Antibiotic; Antitumor; Siderophore					2962972		NIH, GBMF	1DP2GM137413-01, 5R01GM107550-10, 1U24DK133658-01, GBMF12120	Detected molecules from microbial mono-cultures
mzspec:GNPS2:TASK-51afd7fa835043a2b593fa359f3d747e-nf_output/clustering/specs_ms.mgf:scan:104690	Confirmed	Spectral match to GNPS library	Bisucaberin	C1CCNC(=O)CCC(=O)N(CCCCCNC(=O)CCC(=O)N(CC1)O)O		De novo biosynthesis by microbes (e.g., natural products and other specialized metabolites)			97398, 40318	Streptomyces abikoensis; Streptomyces nodosus							Microbial	Antibiotic; Antitumor; Siderophore					2962972		NIH, GBMF	1DP2GM137413-01, 5R01GM107550-10, 1U24DK133658-01, GBMF12120	Detected molecules from microbial mono-cultures
mzspec:GNPS2:TASK-51afd7fa835043a2b593fa359f3d747e-nf_output/clustering/specs_ms.mgf:scan:104698	Confirmed	Spectral match to GNPS library	Bisucaberin	C1CCNC(=O)CCC(=O)N(CCCCCNC(=O)CCC(=O)N(CC1)O)O		De novo biosynthesis by microbes (e.g., natural products and other specialized metabolites)			1931, 66887	Streptomyces sp.; Streptomyces filipinensis							Microbial	Antibiotic; Antitumor; Siderophore					2962972		NIH, GBMF	1DP2GM137413-01, 5R01GM107550-10, 1U24DK133658-01, GBMF12120	Detected molecules from microbial mono-cultures
mzspec:GNPS2:TASK-51afd7fa835043a2b593fa359f3d747e-nf_output/clustering/specs_ms.mgf:scan:104699	Confirmed	Spectral match to GNPS library	Bisucaberin	C1CCNC(=O)CCC(=O)N(CCCCCNC(=O)CCC(=O)N(CC1)O)O		De novo biosynthesis by microbes (e.g., natural products and other specialized metabolites)			67363, 1922	Streptomyces sindenensis; Streptomyces plicatus							Microbial	Antibiotic; Antitumor; Siderophore					2962972		NIH, GBMF	1DP2GM137413-01, 5R01GM107550-10, 1U24DK133658-01, GBMF12120	Detected molecules from microbial mono-cultures
mzspec:GNPS2:TASK-51afd7fa835043a2b593fa359f3d747e-nf_output/clustering/specs_ms.mgf:scan:104701	Confirmed	Spectral match to GNPS library	Bisucaberin	C1CCNC(=O)CCC(=O)N(CCCCCNC(=O)CCC(=O)N(CC1)O)O		De novo biosynthesis by microbes (e.g., natural products and other specialized metabolites)			1931, 67263, 83291	Streptomyces sp.; Streptomyces griseus subsp. griseus; Streptomyces armeniacus							Microbial	Antibiotic; Antitumor; Siderophore					2962972		NIH, GBMF	1DP2GM137413-01, 5R01GM107550-10, 1U24DK133658-01, GBMF12120	Detected molecules from microbial mono-cultures
mzspec:GNPS2:TASK-51afd7fa835043a2b593fa359f3d747e-nf_output/clustering/specs_ms.mgf:scan:104703	Confirmed	Spectral match to GNPS library	Bisucaberin	C1CCNC(=O)CCC(=O)N(CCCCCNC(=O)CCC(=O)N(CC1)O)O		De novo biosynthesis by microbes (e.g., natural products and other specialized metabolites)			1931, 1971	Streptomyces sp.; Streptomyces noursei							Microbial	Antibiotic; Antitumor; Siderophore					2962972		NIH, GBMF	1DP2GM137413-01, 5R01GM107550-10, 1U24DK133658-01, GBMF12120	Detected molecules from microbial mono-cultures
mzspec:GNPS2:TASK-51afd7fa835043a2b593fa359f3d747e-nf_output/clustering/specs_ms.mgf:scan:104707	Confirmed	Spectral match to GNPS library	Bisucaberin	C1CCNC(=O)CCC(=O)N(CCCCCNC(=O)CCC(=O)N(CC1)O)O		De novo biosynthesis by microbes (e.g., natural products and other specialized metabolites)			67304	Streptomyces griseorubiginosus							Microbial	Antibiotic; Antitumor; Siderophore					2962972		NIH, GBMF	1DP2GM137413-01, 5R01GM107550-10, 1U24DK133658-01, GBMF12120	Detected molecules from microbial mono-cultures
mzspec:GNPS2:TASK-51afd7fa835043a2b593fa359f3d747e-nf_output/clustering/specs_ms.mgf:scan:104709	Confirmed	Spectral match to GNPS library	Bisucaberin	C1CCNC(=O)CCC(=O)N(CCCCCNC(=O)CCC(=O)N(CC1)O)O		De novo biosynthesis by microbes (e.g., natural products and other specialized metabolites)			42237, 39478, 283811	Streptomyces eurythermus; Streptomyces laurentii; Stackebrandtia nassauensis							Microbial	Antibiotic; Antitumor; Siderophore					2962972		NIH, GBMF	1DP2GM137413-01, 5R01GM107550-10, 1U24DK133658-01, GBMF12120	Detected molecules from microbial mono-cultures
mzspec:GNPS2:TASK-51afd7fa835043a2b593fa359f3d747e-nf_output/clustering/specs_ms.mgf:scan:104712	Confirmed	Spectral match to GNPS library	Bisucaberin	C1CCNC(=O)CCC(=O)N(CCCCCNC(=O)CCC(=O)N(CC1)O)O		De novo biosynthesis by microbes (e.g., natural products and other specialized metabolites)			1931, 68277	Streptomyces sp.; Streptomyces tricolor							Microbial	Antibiotic; Antitumor; Siderophore					2962972		NIH, GBMF	1DP2GM137413-01, 5R01GM107550-10, 1U24DK133658-01, GBMF12120	Detected molecules from microbial mono-cultures
mzspec:GNPS2:TASK-51afd7fa835043a2b593fa359f3d747e-nf_output/clustering/specs_ms.mgf:scan:104741	Confirmed	Spectral match to GNPS library	Bisucaberin	C1CCNC(=O)CCC(=O)N(CCCCCNC(=O)CCC(=O)N(CC1)O)O		De novo biosynthesis by microbes (e.g., natural products and other specialized metabolites)			1931, 66894	Streptomyces sp.; Streptomyces griseobrunneus							Microbial	Antibiotic; Antitumor; Siderophore					2962972		NIH, GBMF	1DP2GM137413-01, 5R01GM107550-10, 1U24DK133658-01, GBMF12120	Detected molecules from microbial mono-cultures
mzspec:GNPS2:TASK-51afd7fa835043a2b593fa359f3d747e-nf_output/clustering/specs_ms.mgf:scan:104742	Confirmed	Spectral match to GNPS library	Bisucaberin	C1CCNC(=O)CCC(=O)N(CCCCCNC(=O)CCC(=O)N(CC1)O)O		De novo biosynthesis by microbes (e.g., natural products and other specialized metabolites)			1931, 285453, 67350, 66376, 1761903, 124	Streptomyces sp.; Streptomyces canarius; Streptomyces pseudovenezuelae; Streptomyces spiralis; Streptomyces sp. CF124							Microbial	Antibiotic; Antitumor; Siderophore					2962972		NIH, GBMF	1DP2GM137413-01, 5R01GM107550-10, 1U24DK133658-01, GBMF12120	Detected molecules from microbial mono-cultures
mzspec:GNPS2:TASK-51afd7fa835043a2b593fa359f3d747e-nf_output/clustering/specs_ms.mgf:scan:104745	Confirmed	Spectral match to GNPS library	Bisucaberin	C1CCNC(=O)CCC(=O)N(CCCCCNC(=O)CCC(=O)N(CC1)O)O		De novo biosynthesis by microbes (e.g., natural products and other specialized metabolites)			1931, 67282	Streptomyces sp.; Streptomyces aureorectus							Microbial	Antibiotic; Antitumor; Siderophore					2962972		NIH, GBMF	1DP2GM137413-01, 5R01GM107550-10, 1U24DK133658-01, GBMF12120	Detected molecules from microbial mono-cultures
mzspec:GNPS2:TASK-51afd7fa835043a2b593fa359f3d747e-nf_output/clustering/specs_ms.mgf:scan:104754	Confirmed	Spectral match to GNPS library	Bisucaberin	C1CCNC(=O)CCC(=O)N(CCCCCNC(=O)CCC(=O)N(CC1)O)O		De novo biosynthesis by microbes (e.g., natural products and other specialized metabolites)			67282, 67332	Streptomyces aureorectus; Streptomyces mutabilis							Microbial	Antibiotic; Antitumor; Siderophore					2962972		NIH, GBMF	1DP2GM137413-01, 5R01GM107550-10, 1U24DK133658-01, GBMF12120	Detected molecules from microbial mono-cultures
mzspec:GNPS2:TASK-51afd7fa835043a2b593fa359f3d747e-nf_output/clustering/specs_ms.mgf:scan:104763	Confirmed	Spectral match to GNPS library	Bisucaberin	C1CCNC(=O)CCC(=O)N(CCCCCNC(=O)CCC(=O)N(CC1)O)O		De novo biosynthesis by microbes (e.g., natural products and other specialized metabolites)			1931, 73044	Streptomyces sp.; Streptomyces seoulensis							Microbial	Antibiotic; Antitumor; Siderophore					2962972		NIH, GBMF	1DP2GM137413-01, 5R01GM107550-10, 1U24DK133658-01, GBMF12120	Detected molecules from microbial mono-cultures
mzspec:GNPS2:TASK-51afd7fa835043a2b593fa359f3d747e-nf_output/clustering/specs_ms.mgf:scan:104774	Confirmed	Spectral match to GNPS library	Bisucaberin	C1CCNC(=O)CCC(=O)N(CCCCCNC(=O)CCC(=O)N(CC1)O)O		De novo biosynthesis by microbes (e.g., natural products and other specialized metabolites)			67263, 67257	Streptomyces griseus subsp. griseus; Streptomyces albus subsp. albus							Microbial	Antibiotic; Antitumor; Siderophore					2962972		NIH, GBMF	1DP2GM137413-01, 5R01GM107550-10, 1U24DK133658-01, GBMF12120	Detected molecules from microbial mono-cultures
mzspec:GNPS2:TASK-51afd7fa835043a2b593fa359f3d747e-nf_output/clustering/specs_ms.mgf:scan:104781	Confirmed	Spectral match to GNPS library	Bisucaberin	C1CCNC(=O)CCC(=O)N(CCCCCNC(=O)CCC(=O)N(CC1)O)O		De novo biosynthesis by microbes (e.g., natural products and other specialized metabolites)			337066, 67282	Streptomyces albus subsp. chlorinus; Streptomyces aureorectus							Microbial	Antibiotic; Antitumor; Siderophore					2962972		NIH, GBMF	1DP2GM137413-01, 5R01GM107550-10, 1U24DK133658-01, GBMF12120	Detected molecules from microbial mono-cultures
mzspec:GNPS2:TASK-51afd7fa835043a2b593fa359f3d747e-nf_output/clustering/specs_ms.mgf:scan:104851	Confirmed	Spectral match to GNPS library	Bisucaberin	C1CCNC(=O)CCC(=O)N(CCCCCNC(=O)CCC(=O)N(CC1)O)O		De novo biosynthesis by microbes (e.g., natural products and other specialized metabolites)			66376, 1892	Streptomyces spiralis; Streptomyces anulatus							Microbial	Antibiotic; Antitumor; Siderophore					2962972		NIH, GBMF	1DP2GM137413-01, 5R01GM107550-10, 1U24DK133658-01, GBMF12120	Detected molecules from microbial mono-cultures
mzspec:GNPS2:TASK-51afd7fa835043a2b593fa359f3d747e-nf_output/clustering/specs_ms.mgf:scan:104868	Confirmed	Spectral match to GNPS library	Bisucaberin	C1CCNC(=O)CCC(=O)N(CCCCCNC(=O)CCC(=O)N(CC1)O)O		De novo biosynthesis by microbes (e.g., natural products and other specialized metabolites)			68225, 67282	Streptomyces kunmingensis; Streptomyces asterosporus							Microbial	Antibiotic; Antitumor; Siderophore					2962972		NIH, GBMF	1DP2GM137413-01, 5R01GM107550-10, 1U24DK133658-01, GBMF12120	Detected molecules from microbial mono-cultures
mzspec:GNPS2:TASK-51afd7fa835043a2b593fa359f3d747e-nf_output/clustering/specs_ms.mgf:scan:104877	Confirmed	Spectral match to GNPS library	Bisucaberin	C1CCNC(=O)CCC(=O)N(CCCCCNC(=O)CCC(=O)N(CC1)O)O		De novo biosynthesis by microbes (e.g., natural products and other specialized metabolites)			42237, 66422	Streptomyces eurythermus; Streptomyces cinerochromogenes							Microbial	Antibiotic; Antitumor; Siderophore					2962972		NIH, GBMF	1DP2GM137413-01, 5R01GM107550-10, 1U24DK133658-01, GBMF12120	Detected molecules from microbial mono-cultures
mzspec:GNPS2:TASK-51afd7fa835043a2b593fa359f3d747e-nf_output/clustering/specs_ms.mgf:scan:104883	Confirmed	Spectral match to GNPS library	Bisucaberin	C1CCNC(=O)CCC(=O)N(CCCCCNC(=O)CCC(=O)N(CC1)O)O		De novo biosynthesis by microbes (e.g., natural products and other specialized metabolites)			284042, 67282	Streptomyces violaceorubidus; Streptomyces asterosporus							Microbial	Antibiotic; Antitumor; Siderophore					2962972		NIH, GBMF	1DP2GM137413-01, 5R01GM107550-10, 1U24DK133658-01, GBMF12120	Detected molecules from microbial mono-cultures
mzspec:GNPS2:TASK-51afd7fa835043a2b593fa359f3d747e-nf_output/clustering/specs_ms.mgf:scan:104888	Confirmed	Spectral match to GNPS library	Bisucaberin	C1CCNC(=O)CCC(=O)N(CCCCCNC(=O)CCC(=O)N(CC1)O)O		De novo biosynthesis by microbes (e.g., natural products and other specialized metabolites)			66422	Streptomyces cinerochromogenes							Microbial	Antibiotic; Antitumor; Siderophore					2962972		NIH, GBMF	1DP2GM137413-01, 5R01GM107550-10, 1U24DK133658-01, GBMF12120	Detected molecules from microbial mono-cultures
mzspec:GNPS2:TASK-51afd7fa835043a2b593fa359f3d747e-nf_output/clustering/specs_ms.mgf:scan:104890	Confirmed	Spectral match to GNPS library	Bisucaberin	C1CCNC(=O)CCC(=O)N(CCCCCNC(=O)CCC(=O)N(CC1)O)O		De novo biosynthesis by microbes (e.g., natural products and other specialized metabolites)			1931, 67352	Streptomyces sp.; Streptomyces purpeofuscus							Microbial	Antibiotic; Antitumor; Siderophore					2962972		NIH, GBMF	1DP2GM137413-01, 5R01GM107550-10, 1U24DK133658-01, GBMF12120	Detected molecules from microbial mono-cultures
mzspec:GNPS2:TASK-51afd7fa835043a2b593fa359f3d747e-nf_output/clustering/specs_ms.mgf:scan:104951	Confirmed	Spectral match to GNPS library	Bisucaberin	C1CCNC(=O)CCC(=O)N(CCCCCNC(=O)CCC(=O)N(CC1)O)O		De novo biosynthesis by microbes (e.g., natural products and other specialized metabolites)			68043	Streptomyces libani subsp. libani							Microbial	Antibiotic; Antitumor; Siderophore					2962972		NIH, GBMF	1DP2GM137413-01, 5R01GM107550-10, 1U24DK133658-01, GBMF12120	Detected molecules from microbial mono-cultures
mzspec:GNPS2:TASK-51afd7fa835043a2b593fa359f3d747e-nf_output/clustering/specs_ms.mgf:scan:130311	Confirmed	Spectral match to GNPS library	bonactin	CCC(O)CC1CCC(C(C)C(=O)OC(C)CC2CCC(C(C)C(=O)O)O2)O1		De novo biosynthesis by microbes (e.g., natural products and other specialized metabolites)			1931, 1943, 1931, 1934, 67352, 1550618, 36817, 1821, 58340, 1938, 146819, 67263, 42684, 1968, 97405, 1935, 67274, 1906, 285555, 332591, 67263, 66886, 67269, 67257, 67352, 42236, 1933, 58340, 173862, 1890, 42237, 67350, 67263, 68254, 132474, 68195, 1888, 67258, 67282, 67351, 66904, 35620, 1892, 66429, 67259, 1919, 66370, 68194, 1960, 66870, 68179, 1885, 68182, 310781, 80858, 68237, 67351, 457430, …	Streptomyces sp.; Streptomyces griseoruber; Streptomyces sp.; Streptomyces thermovulgaris; Kitasatospora purpeofusca; Streptomyces olivicoloratus; Streptomyces pseudogriseolus; Nocardia sp.; Streptomyces lavendulae subsp. Lavendulae; Streptomyces viridochromogenes; Streptomyces europaeiscabiei; Microbispora ubonratchathaniensis; Streptomyces griseus subsp. griseus; Streptomyces collinus; Streptom…							Microbial						14510621	https://pubs.acs.org/doi/10.1021/np020594e	NIH, GBMF	1DP2GM137413-01, 5R01GM107550-10, 1U24DK133658-01, GBMF12120	Detected molecules from microbial mono-cultures
mzspec:GNPS2:TASK-51afd7fa835043a2b593fa359f3d747e-nf_output/clustering/specs_ms.mgf:scan:209722	Confirmed	Spectral match to GNPS library	Candicidin I	NA		De novo biosynthesis by microbes (e.g., natural products and other specialized metabolites)			1931, 1888, 92644, 67263, 67257, 66369, 33897, 1894, 2001, 173777	Streptomyces sp.; Streptomyces albus; Streptomyces malaysiensis; Streptomyces griseus subsp. griseus; Streptomyces albus subsp. albus; Streptomyces carpinensis; Streptomyces bluensis; Kitasatospora aureofaciens; Streptosporangium roseum subsp. roseum; Streptomyces cinnamoneus subsp. azacoluta							Microbial						6775046	https://www.microbiologyresearch.org/content/journal/micro/10.1099/00221287-118-1-189	NIH, GBMF	1DP2GM137413-01, 5R01GM107550-10, 1U24DK133658-01, GBMF12120	Detected molecules from microbial mono-cultures
mzspec:GNPS2:TASK-51afd7fa835043a2b593fa359f3d747e-nf_output/clustering/specs_ms.mgf:scan:206216	Confirmed	Spectral match to GNPS library	Candicidin IV	NA		De novo biosynthesis by microbes (e.g., natural products and other specialized metabolites)			1931, 1888, 92644, 67263, 67257, 58340, 1922, 67376, 33897, 2001, 1871188	Streptomyces sp.; Streptomyces albus; Streptomyces malaysiensis; Streptomyces griseus subsp. griseus; Streptomyces albus subsp. albus; Streptomyces lavendulae subsp. lavendulae; Streptomyces plicatus; Streptomyces vinaceusdrappus; Streptomyces bluensis; Streptosporangium roseum subsp. roseum; Kitasatospora sp.							Microbial						6775046	https://www.microbiologyresearch.org/content/journal/micro/10.1099/00221287-118-1-189	NIH, GBMF	1DP2GM137413-01, 5R01GM107550-10, 1U24DK133658-01, GBMF12120	Detected molecules from microbial mono-cultures
mzspec:GNPS2:TASK-51afd7fa835043a2b593fa359f3d747e-nf_output/clustering/specs_ms.mgf:scan:6874	Confirmed	Spectral match to GNPS library	Cembrene	C/C1=C\CC/C(C)=C/C/C=C(C)\C=C\C(C(C)C)CC1		De novo biosynthesis by microbes (e.g., natural products and other specialized metabolites)			1931, 47761, 1917, 68250, 1943, 1931, 92644, 68204, 67257, 1888, 329524, 67282, 1905, 1957, 68194, 1960, 66870, 68179, 112413, 163202	Streptomyces sp.; Streptomyces ochraceiscleroticus; Streptomyces macromomyceticus; Streptomyces pallidus; Streptomyces griseoruber; Streptomyces sp.; Streptomyces malaysiensis; Streptomyces gancidicus; Streptomyces albus subsp. albus; Streptomyces albus; Streptomyces albidochromogenes; Streptomyces calvus; Streptomyces exfoliatus; Streptomyces sclerotialus; Streptomyces durhamensis; Streptomyces …							Microbial						29377369	https://onlinelibrary.wiley.com/doi/10.1002/anie.201800385	NIH, GBMF	1DP2GM137413-01, 5R01GM107550-10, 1U24DK133658-01, GBMF12120	Detected molecules from microbial mono-cultures
mzspec:GNPS2:TASK-51afd7fa835043a2b593fa359f3d747e-nf_output/clustering/specs_ms.mgf:scan:132200	Confirmed	Spectral match to GNPS library	Cholic Acid	C[C@H](CCC(=O)O)[C@H]1CC[C@H]2[C@H]3[C@H](C[C@H](O)[C@@]21C)[C@@]1(C)CC[C@@H](O)C[C@H]1C[C@H]3O		De novo biosynthesis by microbes (e.g., natural products and other specialized metabolites)			1931, 58340, 1938, 1968, 1906, 332591, 67257, 67352, 173862, 1890, 68254, 68195, 1275, 220378	Streptomyces sp.; Streptomyces lavendulae subsp. Lavendulae; Streptomyces viridochromogenes; Microbispora ubonratchathaniensis; Streptomyces cellulosae; not specified; Streptomyces fradiae; Streptomyces rectiviolaceus; Streptomyces albus subsp. albus; Streptomyces purpeofuscus; Streptomyces viridoflavus; Streptomyces antibioticus subsp. antibioticus; Streptomyces phaeofaciens; Streptomyces ehimen…							Microbial						39090543	https://bmcmicrobiol.biomedcentral.com/articles/10.1186/s12866-024-03433-y	NIH, GBMF	1DP2GM137413-01, 5R01GM107550-10, 1U24DK133658-01, GBMF12120	Detected molecules from microbial mono-cultures
mzspec:GNPS2:TASK-51afd7fa835043a2b593fa359f3d747e-nf_output/clustering/specs_ms.mgf:scan:228736	Confirmed	Spectral match to GNPS library	Chymostatin A/C	N=C(NCC1)N[C@@H]1[C@@H](NC(N[C@@H](CC2=CC=CC=C2)C(O)=O)=O)C(N[C@@H](CC(C)C)C(NC(CC3=CC=CC=C3)C=O)=O)=O		De novo biosynthesis by microbes (e.g., natural products and other specialized metabolites)			1931, 1943, 42684, 1906, 67287, 66873, 285453, 1898, 1950, 1464079, 68043, 68237, 132474, 68042, 457430, 38300, 1223523, 543527, 31943, 1677, 114688, 37328, 1894, 65497, 43354, 1894, 83382, 1881	Streptomyces sp.; Streptomyces griseoruber; Streptomyces collinus; not specified; Streptomyces fradiae; Streptomyces filamentosus; Streptomyces cinnabarinus; Streptomyces bellus; Streptomyces canarius; Streptomyces cacaoi subsp. cacaoi; Streptomyces peucetius subsp. peucetius; Streptomyces rimosus subsp. pseudoverticillatus; Streptomyces libani subsp. libani; Streptomyces mediolani; Streptomyces …							Microbial						5453321	https://www.jstage.jst.go.jp/article/antibiotics1968/23/8/23_8_425/_article	NIH, GBMF	1DP2GM137413-01, 5R01GM107550-10, 1U24DK133658-01, GBMF12120	Detected molecules from microbial mono-cultures
mzspec:GNPS2:TASK-51afd7fa835043a2b593fa359f3d747e-nf_output/clustering/specs_ms.mgf:scan:222756	Confirmed	Spectral match to GNPS library	Chymostatin B	N=C(NCC1)NC1C(NC(NC(CC2=CC=CC=C2)C(O)=O)=O)C(NC(C(C)C)C(NC(CC3=CC=CC=C3)C=O)=O)=O		De novo biosynthesis by microbes (e.g., natural products and other specialized metabolites)			1931, 1943, 66895, 67352, 67263, 42684, 1906, 67258, 66873, 285453, 1898, 29306, 80858, 1950, 1464079, 68043, 68237, 132474, 68042, 457430, 38300, 1223523, 543527, 2001, 31943, 1677, 114688, 1894, 65497, 43354, 1894, 83382	Streptomyces sp.; Streptomyces griseoruber; Streptomyces griseomycini; Kitasatospora purpeofusca; Streptomyces griseus subsp. griseus; Streptomyces collinus; not specified; Streptomyces fradiae; Streptomyces cavourensis; Streptomyces filamentosus; Streptomyces bellus; Streptomyces canarius; Streptomyces cacaoi subsp. cacaoi; Streptomyces griseoluteus; Streptomyces thermotolerans; Streptomyces peu…							Microbial						5453321	https://www.jstage.jst.go.jp/article/antibiotics1968/23/8/23_8_425/_article	NIH, GBMF	1DP2GM137413-01, 5R01GM107550-10, 1U24DK133658-01, GBMF12120	Detected molecules from microbial mono-cultures
mzspec:GNPS2:TASK-51afd7fa835043a2b593fa359f3d747e-nf_output/clustering/specs_ms.mgf:scan:305928	Confirmed	Spectral match to GNPS library	Cinerubin-B	CCC1(CC(C2=C(C3=C(C=C2C1C(=O)OC)C(=O)C4=C(C=CC(=C4C3=O)O)O)O)OC5CC(C(C(O5)C)OC6CC7C(C(O6)C)OC8C(O7)CC(=O)C(O8)C)N(C)C)O		De novo biosynthesis by microbes (e.g., natural products and other specialized metabolites)			1931, 1935, 68274, 114695, 1941, 58344, 66423, 68213	Streptomyces sp.; Streptomyces violaceoruber; Streptomyces tauricus; Streptomyces asiaticus; Streptomyces badius; Streptomyces celluloflavus; Streptomyces eurocidicus; Streptomyces griseoaurantiacus							Microbial						32807803	https://www.nature.com/articles/s41598-020-69786-2	NIH, GBMF	1DP2GM137413-01, 5R01GM107550-10, 1U24DK133658-01, GBMF12120	Detected molecules from microbial mono-cultures
mzspec:GNPS2:TASK-51afd7fa835043a2b593fa359f3d747e-nf_output/clustering/specs_ms.mgf:scan:104076	Confirmed	Spectral match to GNPS library	Citrulline-C15:0	CCCCCCCCCCCCCCC(NC(C(O)=O)CCCNC(N)=O)=O		De novo biosynthesis by microbes (e.g., natural products and other specialized metabolites)			1931, 66895, 67304, 67263, 67350, 35620, 1895, 68262, 68253, 1898, 1873719, 235986, 68193, 66892, 1464079, 67351, 132474, 394935, 37328, 103734, 68170	Streptomyces sp.; Streptomyces griseomycini; Streptomyces griseorubiginosus; Streptomyces griseus subsp. griseus; Streptomyces pseudovenezuelae; Streptomyces cyanoalbus; Streptomyces avidinii; Streptomyces regalis; Streptomyces peruviensis; Streptomyces cacaoi subsp. cacaoi; Streptomyces hydrogenans; Streptomyces glauciniger; Streptomyces djakartensis; Streptomyces gardneri; Streptomyces rimosus …							Microbial						38052229	https://www.nature.com/articles/s41586-023-06906-31	NIH, GBMF	1DP2GM137413-01, 5R01GM107550-10, 1U24DK133658-01, GBMF12120	Detected molecules from microbial mono-cultures
mzspec:GNPS2:TASK-51afd7fa835043a2b593fa359f3d747e-nf_output/clustering/specs_ms.mgf:scan:128944	Confirmed	Spectral match to GNPS library	Citrulline-C15:0	CCCCCCCCCCCCCCC(NC(C(O)=O)CCCNC(N)=O)=O		De novo biosynthesis by microbes (e.g., natural products and other specialized metabolites)			1931, 235986	Streptomyces sp.; Streptomyces glauciniger							Microbial						38052229	https://www.nature.com/articles/s41586-023-06906-32	NIH, GBMF	1DP2GM137413-01, 5R01GM107550-10, 1U24DK133658-01, GBMF12120	Detected molecules from microbial mono-cultures
mzspec:GNPS2:TASK-51afd7fa835043a2b593fa359f3d747e-nf_output/clustering/specs_ms.mgf:scan:122779	Confirmed	Spectral match to GNPS library	Citrulline-C16:0	CCCCCCCCCCCCCCCC(NC(C(O)=O)CCCNC(N)=O)=O		De novo biosynthesis by microbes (e.g., natural products and other specialized metabolites)			1931, 66895, 67304, 67263, 97405, 332591, 42236, 58340, 67350, 285563, 202862, 1434255, 35620, 1957, 67334, 1960, 1895, 68262, 33897, 1898, 42235, 1873719, 1911, 235986, 68193, 66892, 1464079, 132474, 38300, 394935, 543527, 171437, 1677, 114688, 65497, 1993, 43354, 47863, 67297, 68170, 58123, 1996, 2074, 103734, 68170, 543527, 103733, 38312, 31961, 40571, 227715, 2512123, 022, 2572903, 340	Streptomyces sp.; Streptomyces griseomycini; Streptomyces griseorubiginosus; Streptomyces griseus subsp. griseus; Streptoverticillium kitasatoense; not specified; Streptomyces rectiviolaceus; Streptomyces diastatochromogenes; Streptomyces lavendulae subsp. lavendulae; Streptomyces pseudovenezuelae; Streptomyces coeruleoprunus; Streptomyces drozdowiczii; Streptomyces lushanensis; Streptomyces cyan…							Microbial						38052229	https://www.nature.com/articles/s41586-023-06906-33	NIH, GBMF	1DP2GM137413-01, 5R01GM107550-10, 1U24DK133658-01, GBMF12120	Detected molecules from microbial mono-cultures
mzspec:GNPS2:TASK-51afd7fa835043a2b593fa359f3d747e-nf_output/clustering/specs_ms.mgf:scan:138213	Confirmed	Spectral match to GNPS library	Citrulline-C16:0	CCCCCCCCCCCCCCCC(NC(C(O)=O)CCCNC(N)=O)=O		De novo biosynthesis by microbes (e.g., natural products and other specialized metabolites)			1931, 67304, 67350, 35620, 68193	Streptomyces sp.; Streptomyces griseorubiginosus; Streptomyces pseudovenezuelae; Streptomyces cyanoalbus; Streptomyces djakartensis							Microbial						38052229	https://www.nature.com/articles/s41586-023-06906-34	NIH, GBMF	1DP2GM137413-01, 5R01GM107550-10, 1U24DK133658-01, GBMF12120	Detected molecules from microbial mono-cultures
mzspec:GNPS2:TASK-51afd7fa835043a2b593fa359f3d747e-nf_output/clustering/specs_ms.mgf:scan:132881	Confirmed	Spectral match to GNPS library	Citrulline-C17:0	CCCCCCCCCCCCCCCCC(NC(C(O)=O)CCCNC(N)=O)=O		De novo biosynthesis by microbes (e.g., natural products and other specialized metabolites)			1931, 67304, 332591, 67350, 67332, 1892, 235986, 68193, 66892, 1464079, 132474, 543527, 171437, 1993, 43354, 103734, 479978	Streptomyces sp.; Streptomyces griseorubiginosus; Streptomyces rectiviolaceus; Streptomyces pseudovenezuelae; Streptomyces mutabilis; Streptomyces anulatus; Streptomyces glauciniger; Streptomyces djakartensis; Streptomyces gardneri; Streptomyces rimosus subsp. pseudoverticillatus; Streptomyces rimosus subsp rimosus; Dactylosporangium variesporum; Tistrella mobilis; Streptomyces madurae; Prauserel…							Microbial						38052229	https://www.nature.com/articles/s41586-023-06906-35	NIH, GBMF	1DP2GM137413-01, 5R01GM107550-10, 1U24DK133658-01, GBMF12120	Detected molecules from microbial mono-cultures
mzspec:GNPS2:TASK-51afd7fa835043a2b593fa359f3d747e-nf_output/clustering/specs_ms.mgf:scan:132204	Confirmed	Spectral match to GNPS library	Citrulline-C17:1	O=C(NC(C(O)=O)CCCNC(N)=O)CCCCCCCCC=CCCCCCC		De novo biosynthesis by microbes (e.g., natural products and other specialized metabolites)			1931, 235986, 66892	Streptomyces sp.; Streptomyces glauciniger; Streptomyces gardneri							Microbial						38052229	https://www.nature.com/articles/s41586-023-06906-36	NIH, GBMF	1DP2GM137413-01, 5R01GM107550-10, 1U24DK133658-01, GBMF12120	Detected molecules from microbial mono-cultures
mzspec:GNPS2:TASK-51afd7fa835043a2b593fa359f3d747e-nf_output/clustering/specs_ms.mgf:scan:143533	Confirmed	Spectral match to GNPS library	Citrulline-C18:0	CCCCCCCCCCCCCCCCCC(NC(C(O)=O)CCCNC(N)=O)=O		De novo biosynthesis by microbes (e.g., natural products and other specialized metabolites)			67332, 103734	Streptomyces mutabilis; Saccharothrix texasensis							Microbial						38052229	https://www.nature.com/articles/s41586-023-06906-37	NIH, GBMF	1DP2GM137413-01, 5R01GM107550-10, 1U24DK133658-01, GBMF12120	Detected molecules from microbial mono-cultures
mzspec:GNPS2:TASK-51afd7fa835043a2b593fa359f3d747e-nf_output/clustering/specs_ms.mgf:scan:142603	Confirmed	Spectral match to GNPS library	Citrulline-C18:1	O=C(NC(C(O)=O)CCCNC(N)=O)CCCCCCCC=CCCCCCCCC		De novo biosynthesis by microbes (e.g., natural products and other specialized metabolites)			1931, 171437, 2001, 2135728, 269	Streptomyces sp.; Tistrella mobilis; Streptosporangium roseum subsp. roseum; Rhodococcus sp. OK269							Microbial						38052229	https://www.nature.com/articles/s41586-023-06906-38	NIH, GBMF	1DP2GM137413-01, 5R01GM107550-10, 1U24DK133658-01, GBMF12120	Detected molecules from microbial mono-cultures
mzspec:GNPS2:TASK-51afd7fa835043a2b593fa359f3d747e-nf_output/clustering/specs_ms.mgf:scan:155381	Confirmed	Spectral match to GNPS library	Citrulline-C19:0	CCCCCCCCCCCCCCCCCCC(NC(C(O)=O)CCCNC(N)=O)=O		De novo biosynthesis by microbes (e.g., natural products and other specialized metabolites)			68180, 31961	Streptomyces blastmyceticus; Actinomadura cremea subsp. cremea							Microbial						38052229	https://www.nature.com/articles/s41586-023-06906-39	NIH, GBMF	1DP2GM137413-01, 5R01GM107550-10, 1U24DK133658-01, GBMF12120	Detected molecules from microbial mono-cultures
mzspec:GNPS2:TASK-51afd7fa835043a2b593fa359f3d747e-nf_output/clustering/specs_ms.mgf:scan:154554	Confirmed	Spectral match to GNPS library	Citrulline-C19:1	O=C(NC(C(O)=O)CCCNC(N)=O)CCCCCCCCC=CCCCCCCCC		De novo biosynthesis by microbes (e.g., natural products and other specialized metabolites)			171437	Tistrella mobilis							Microbial						38052229	https://www.nature.com/articles/s41586-023-06906-40	NIH, GBMF	1DP2GM137413-01, 5R01GM107550-10, 1U24DK133658-01, GBMF12120	Detected molecules from microbial mono-cultures
mzspec:GNPS2:TASK-51afd7fa835043a2b593fa359f3d747e-nf_output/clustering/specs_ms.mgf:scan:184092	Confirmed	Spectral match to GNPS library	Clifednamide A	CC1CC2C3CC4C=CC(=C5C(=O)C(CCCNC(=O)C=CCC4C3C=CC2C1C(=O)C)NC5=O)O		De novo biosynthesis by microbes (e.g., natural products and other specialized metabolites)			1931, 1943, 67304, 67263, 67257, 132474, 68195, 66369, 193460, 67282, 285568, 340148, 2307129, 67258, 67351, 35620, 1902, 1892, 1957, 1919, 68194, 33897, 1960, 132473, 2064, 88074, 67293, 67351, 65497, 58118, 1713	Streptomyces sp.; Streptomyces griseoruber; Streptomyces griseorubiginosus; Streptomyces griseus subsp. griseus; Streptomyces coelicolor subsp. coelicolor; Streptomyces albus subsp. albus; Streptomyces rimosus subsp. rimosus; Streptomyces ehimensis; Streptomyces carpinensis; Streptomyces sanglieri; Streptomyces aureorectus; Streptomyces bungoensis; Streptomyces polyantibioticus; Streptomyces moro…							Microbial						29249153	https://pubs.acs.org/doi/10.1021/acssynbio.7b00349	NIH, GBMF	1DP2GM137413-01, 5R01GM107550-10, 1U24DK133658-01, GBMF12120	Detected molecules from microbial mono-cultures
mzspec:GNPS2:TASK-51afd7fa835043a2b593fa359f3d747e-nf_output/clustering/specs_ms.mgf:scan:2361	Confirmed	Spectral match to GNPS library	cyclo(L-Tyr-L-Pro)	NA		De novo biosynthesis by microbes (e.g., natural products and other specialized metabolites)			67356, 1144334, 60	Streptomyces resistomycificus; Pseudomonas sp. GM60							Microbial						24304298	https://www.tandfonline.com/doi/abs/10.1080/14786419.2013.863198	NIH, GBMF	1DP2GM137413-01, 5R01GM107550-10, 1U24DK133658-01, GBMF12120	Detected molecules from microbial mono-cultures
mzspec:GNPS2:TASK-51afd7fa835043a2b593fa359f3d747e-nf_output/clustering/specs_ms.mgf:scan:329770	Confirmed	Spectral match to GNPS library	Cyclomarin A	C[C@H]1C(=O)N[C@H](C(=O)N[C@H](C(=O)N([C@H](C(=O)N[C@H](C(=O)N[C@H](C(=O)N([C@H](C(=O)N1)C[C@@H](C)CO)C)[C@@H](C2=CN(C3=CC=CC=C32)C(C)(C)[C@@H]4CO4)O)[C@H](C)C=C(C)C)CC(C)C)C)C(C)C)[C@@H](C5=CC=CC=C5)OC		De novo biosynthesis by microbes (e.g., natural products and other specialized metabolites)			178566, 195801, 67282, 285568, 236510, 229486	Streptomyces mexicanus; Streptomyces speibonae; Streptomyces aureorectus; Streptomyces bungoensis; Streptomyces ferralitis; Streptomyces hebeiensis							Microbial	Antimalarial; antiplasmodial; growth inhibitor of Plasmodium falciparum; binds a dimeric PfAp3Aase and prevents the formation of the enzyme-substrate complex					26472355		NIH, GBMF	1DP2GM137413-01, 5R01GM107550-10, 1U24DK133658-01, GBMF12120	Detected molecules from microbial mono-cultures
mzspec:GNPS2:TASK-51afd7fa835043a2b593fa359f3d747e-nf_output/clustering/specs_ms.mgf:scan:333017	Confirmed	Spectral match to GNPS library	Cyclomarin A	C[C@H]1C(=O)N[C@H](C(=O)N[C@H](C(=O)N([C@H](C(=O)N[C@H](C(=O)N[C@H](C(=O)N([C@H](C(=O)N1)C[C@@H](C)CO)C)[C@@H](C2=CN(C3=CC=CC=C32)C(C)(C)[C@@H]4CO4)O)[C@H](C)C=C(C)C)CC(C)C)C)C(C)C)[C@@H](C5=CC=CC=C5)OC		De novo biosynthesis by microbes (e.g., natural products and other specialized metabolites)			195801, 67282, 285568, 229486	Streptomyces speibonae; Streptomyces aureorectus; Streptomyces bungoensis; Streptomyces hebeiensis							Microbial	Antimalarial; antiplasmodial; growth inhibitor of Plasmodium falciparum; binds a dimeric PfAp3Aase and prevents the formation of the enzyme-substrate complex					26472355		NIH, GBMF	1DP2GM137413-01, 5R01GM107550-10, 1U24DK133658-01, GBMF12120	Detected molecules from microbial mono-cultures
mzspec:GNPS2:TASK-51afd7fa835043a2b593fa359f3d747e-nf_output/clustering/specs_ms.mgf:scan:225634	Confirmed	Spectral match to GNPS library	cyclosporine CollisionEnergy:102040	CC=CCC(C)C(O)C1C(O)=NC(CC)C(=O)N(C)CC(=O)N(C)C(CC(C)C)C(O)=NC(C(C)C)C(=O)N(C)C(CC(C)C)C(O)=NC(C)C(O)=NC(C)C(=O)N(C)C(CC(C)C)C(=O)N(C)C(CC(C)C)C(=O)N(C)C(C(C)C)C(=O)N1C		De novo biosynthesis by microbes (e.g., natural products and other specialized metabolites)			1931, 67352, 29306, 80858, 68043, 68237, 132474, 1223523, 29910, 2001, 114688, 37328, 1874, 1710	Streptomyces sp.; Kitasatospora purpeofusca; Streptomyces griseoluteus; Streptomyces thermotolerans; Streptomyces libani subsp. libani; Streptomyces mediolani; Streptomyces rimosus subsp rimosus; Streptomyces mobaraensis; Tolypocladium inflatum; Streptosporangium roseum subsp. roseum; Streptomyces griseiniger; Streptomyces carneus; Micromonospora chalcea subsp. chalcea; Cellulosimicrobium cellula…							Microbial						23626396		NIH, GBMF	1DP2GM137413-01, 5R01GM107550-10, 1U24DK133658-01, GBMF12120	Detected molecules from microbial mono-cultures
mzspec:GNPS2:TASK-51afd7fa835043a2b593fa359f3d747e-nf_output/clustering/specs_ms.mgf:scan:225422	Confirmed	Spectral match to GNPS library	deferrioxamine E	NA		De novo biosynthesis by microbes (e.g., natural products and other specialized metabolites)			1931, 1910, 285555, 67257, 67350, 66370, 284035, 178566, 68175, 285568, 67266, 1434255, 67258, 66876, 249567, 66869, 28893, 66904, 67314, 1902, 66875, 66429, 1919, 47760, 1960, 1919, 58118, 1665, 1996, 113571, 283811, 1464011, 47857, 2512169, 434, 1882787, 198, 1592326, 006, 68239	Streptomyces sp.; Streptomyces griseosporeus; Streptomyces coelicolor subsp. coelicolor; Streptomyces albosporeus subsp. labilomyceticus; Streptomyces albus subsp. albus; Streptomyces pseudovenezuelae; Streptomyces flaveus; Streptomyces lienomycini; Streptomyces mexicanus; Streptomyces castelarensis; Streptomyces bungoensis; Streptomyces albidus; Streptomyces lushanensis; Streptomyces cavourensis…							Microbial						22931126	https://onlinelibrary.wiley.com/doi/10.1111/mmi.12008	NIH, GBMF	1DP2GM137413-01, 5R01GM107550-10, 1U24DK133658-01, GBMF12120	Detected molecules from microbial mono-cultures
mzspec:GNPS2:TASK-51afd7fa835043a2b593fa359f3d747e-nf_output/clustering/specs_ms.mgf:scan:225428	Confirmed	Spectral match to GNPS library	deferrioxamine E	NA		De novo biosynthesis by microbes (e.g., natural products and other specialized metabolites)			1931, 67303, 67294, 1464078	Streptomyces sp.; Streptomyces griseolalbus; Streptomyces filamentosus; Microbispora rosea subsp. nonnitritogenes							Microbial						22931126	https://onlinelibrary.wiley.com/doi/10.1111/mmi.12008	NIH, GBMF	1DP2GM137413-01, 5R01GM107550-10, 1U24DK133658-01, GBMF12120	Detected molecules from microbial mono-cultures
mzspec:GNPS2:TASK-51afd7fa835043a2b593fa359f3d747e-nf_output/clustering/specs_ms.mgf:scan:225431	Confirmed	Spectral match to GNPS library	deferrioxamine E	NA		De novo biosynthesis by microbes (e.g., natural products and other specialized metabolites)			1931, 67365, 67263, 1888, 1971, 2001	Streptomyces sp.; Streptomyces sparsogenes; Streptomyces griseus subsp. griseus; Streptomyces albus; Streptomyces noursei; Streptosporangium roseum subsp. roseum							Microbial						22931126	https://onlinelibrary.wiley.com/doi/10.1111/mmi.12008	NIH, GBMF	1DP2GM137413-01, 5R01GM107550-10, 1U24DK133658-01, GBMF12120	Detected molecules from microbial mono-cultures
mzspec:GNPS2:TASK-51afd7fa835043a2b593fa359f3d747e-nf_output/clustering/specs_ms.mgf:scan:225435	Confirmed	Spectral match to GNPS library	deferrioxamine E	NA		De novo biosynthesis by microbes (e.g., natural products and other specialized metabolites)			97398, 1906	Streptomyces abikoensis; Streptomyces fradiae							Microbial						22931126	https://onlinelibrary.wiley.com/doi/10.1111/mmi.12008	NIH, GBMF	1DP2GM137413-01, 5R01GM107550-10, 1U24DK133658-01, GBMF12120	Detected molecules from microbial mono-cultures
mzspec:GNPS2:TASK-51afd7fa835043a2b593fa359f3d747e-nf_output/clustering/specs_ms.mgf:scan:225437	Confirmed	Spectral match to GNPS library	deferrioxamine E	NA		De novo biosynthesis by microbes (e.g., natural products and other specialized metabolites)			67282	Streptomyces aureorectus							Microbial						22931126	https://onlinelibrary.wiley.com/doi/10.1111/mmi.12008	NIH, GBMF	1DP2GM137413-01, 5R01GM107550-10, 1U24DK133658-01, GBMF12120	Detected molecules from microbial mono-cultures
mzspec:GNPS2:TASK-51afd7fa835043a2b593fa359f3d747e-nf_output/clustering/specs_ms.mgf:scan:225446	Confirmed	Spectral match to GNPS library	deferrioxamine E	NA		De novo biosynthesis by microbes (e.g., natural products and other specialized metabolites)			1931, 285508, 285578, 1938, 42237, 68277, 66876, 67314, 67315, 58346	Streptomyces sp.; Streptomyces piomogenus; Streptomyces angustmyceticus; Streptomyces viridochromogenes; Streptomyces eurythermus; Streptomyces tricolor; Streptomyces chattanoogensis; Streptomyces lavendofoliae; Streptomyces lavenduligriseus; Streptomyces platensis							Microbial						22931126	https://onlinelibrary.wiley.com/doi/10.1111/mmi.12008	NIH, GBMF	1DP2GM137413-01, 5R01GM107550-10, 1U24DK133658-01, GBMF12120	Detected molecules from microbial mono-cultures
mzspec:GNPS2:TASK-51afd7fa835043a2b593fa359f3d747e-nf_output/clustering/specs_ms.mgf:scan:225467	Confirmed	Spectral match to GNPS library	deferrioxamine E	NA		De novo biosynthesis by microbes (e.g., natural products and other specialized metabolites)			1931, 67263	Streptomyces sp.; Streptomyces griseus subsp. griseus							Microbial						22931126	https://onlinelibrary.wiley.com/doi/10.1111/mmi.12008	NIH, GBMF	1DP2GM137413-01, 5R01GM107550-10, 1U24DK133658-01, GBMF12120	Detected molecules from microbial mono-cultures
mzspec:GNPS2:TASK-51afd7fa835043a2b593fa359f3d747e-nf_output/clustering/specs_ms.mgf:scan:225490	Confirmed	Spectral match to GNPS library	deferrioxamine E	NA		De novo biosynthesis by microbes (e.g., natural products and other specialized metabolites)			68188	Streptomyces clavifer							Microbial						22931126	https://onlinelibrary.wiley.com/doi/10.1111/mmi.12008	NIH, GBMF	1DP2GM137413-01, 5R01GM107550-10, 1U24DK133658-01, GBMF12120	Detected molecules from microbial mono-cultures
mzspec:GNPS2:TASK-51afd7fa835043a2b593fa359f3d747e-nf_output/clustering/specs_ms.mgf:scan:225518	Confirmed	Spectral match to GNPS library	deferrioxamine E	NA		De novo biosynthesis by microbes (e.g., natural products and other specialized metabolites)			285568, 68262	Streptomyces bungoensis; Streptomyces regalis							Microbial						22931126	https://onlinelibrary.wiley.com/doi/10.1111/mmi.12008	NIH, GBMF	1DP2GM137413-01, 5R01GM107550-10, 1U24DK133658-01, GBMF12120	Detected molecules from microbial mono-cultures
mzspec:GNPS2:TASK-51afd7fa835043a2b593fa359f3d747e-nf_output/clustering/specs_ms.mgf:scan:225524	Confirmed	Spectral match to GNPS library	deferrioxamine E	NA		De novo biosynthesis by microbes (e.g., natural products and other specialized metabolites)			2002	Streptosporangium amethystogenes							Microbial						22931126	https://onlinelibrary.wiley.com/doi/10.1111/mmi.12008	NIH, GBMF	1DP2GM137413-01, 5R01GM107550-10, 1U24DK133658-01, GBMF12120	Detected molecules from microbial mono-cultures
mzspec:GNPS2:TASK-51afd7fa835043a2b593fa359f3d747e-nf_output/clustering/specs_ms.mgf:scan:14640	Confirmed	Spectral match to GNPS library	Dehydromutactin	CC1=CC(=C2C(=C1C3=CC(=CC(=O)O3)O)C=CC=C2O)O		De novo biosynthesis by microbes (e.g., natural products and other specialized metabolites)			42237, 68174, 51201, 229486, 67294, 67256, 1996, 103733	Streptomyces eurythermus; Streptomyces coelescens; Streptomyces griseocarneus; Streptomyces hebeiensis; Streptomyces filamentosus; Streptomyces achromogenes subsp. achromogenes; Microtetraspora glauca; Saccharothrix syringae							Microbial						31925390		NIH, GBMF	1DP2GM137413-01, 5R01GM107550-10, 1U24DK133658-01, GBMF12120	Detected molecules from microbial mono-cultures
mzspec:GNPS2:TASK-51afd7fa835043a2b593fa359f3d747e-nf_output/clustering/specs_ms.mgf:scan:136488	Confirmed	Spectral match to GNPS library	Dehydroxyaquayamycin	OC1=C(C(C(C=CC2=C3C(O)=CC(C)=C2)=C3C4=O)=O)C4=CC=C1[C@@H]5O[C@H](C)[C@@H](O)[C@H](O)C5		De novo biosynthesis by microbes (e.g., natural products and other specialized metabolites)			1931, 40318	Streptomyces sp.; Streptomyces nodosus							Microbial						25786061	https://www.mdpi.com/1660-3397/13/3/1304	NIH, GBMF	1DP2GM137413-01, 5R01GM107550-10, 1U24DK133658-01, GBMF12120	Detected molecules from microbial mono-cultures
mzspec:GNPS2:TASK-51afd7fa835043a2b593fa359f3d747e-nf_output/clustering/specs_ms.mgf:scan:229153	Confirmed	Spectral match to GNPS library	desmethylenylnocardamine	O=C1CCC(O)=NCCCCCN(O)C(=O)CCC(O)=NCCCCN(O)C(=O)CCC(O)=NCCCCCN1O		De novo biosynthesis by microbes (e.g., natural products and other specialized metabolites)			1931, 97398, 47761, 1888, 285508, 33900, 53446, 285453, 1889, 67304, 1910, 67365, 285493, 40318, 67263, 1968, 1935, 1906, 332591, 66867, 67263, 67257, 42236, 58340, 42237, 67350, 67322, 68174, 66860, 1888, 67303, 284031, 284042, 66369, 66376, 68277, 66422, 284043, 178566, 51201, 1650571, 39478, 67282, 67282, 114698, 561004, 66876, 67282, 67294, 67256, 1905, 249567, 28893, 1932, 66887, 28893, 6733…	Streptomyces sp.; Streptomyces abikoensis; Streptomyces ochraceiscleroticus; Streptomyces albus; Streptomyces piomogenus; Streptomyces costaricanus; Streptomyces cinnamoneus; Streptomyces canarius; Streptomyces ambofaciens; Streptomyces griseorubiginosus; Streptomyces griseosporeus; Streptomyces sparsogenes; Streptomyces adephospholyticus; Streptomyces nodosus; Streptomyces griseus subsp. griseus…							Microbial						24252813	https://www.nature.com/articles/ja2013113	NIH, GBMF	1DP2GM137413-01, 5R01GM107550-10, 1U24DK133658-01, GBMF12120	Detected molecules from microbial mono-cultures
mzspec:GNPS2:TASK-51afd7fa835043a2b593fa359f3d747e-nf_output/clustering/specs_ms.mgf:scan:229220	Confirmed	Spectral match to GNPS library	desmethylenylnocardamine	O=C1CCC(O)=NCCCCCN(O)C(=O)CCC(O)=NCCCCN(O)C(=O)CCC(O)=NCCCCCN1O		De novo biosynthesis by microbes (e.g., natural products and other specialized metabolites)			1931, 97398, 1943, 1931, 1910, 67365, 1932, 67283, 1892, 68174, 1960, 1665, 283811, 1761906, 375	Streptomyces sp.; Streptomyces abikoensis; Streptomyces griseoruber; Streptomyces sp.; Streptomyces griseosporeus; Streptomyces sparsogenes; Streptomyces tendae; Streptomyces candidus; Streptomyces citreofluorescens; Streptomyces anthocyanicus; Streptomyces arabicus; Arthrobacter globiformis; Stackebrandtia nassauensis; Streptomyces sp. YR375							Microbial						24252813	https://www.nature.com/articles/ja2013113	NIH, GBMF	1DP2GM137413-01, 5R01GM107550-10, 1U24DK133658-01, GBMF12120	Detected molecules from microbial mono-cultures
mzspec:GNPS2:TASK-51afd7fa835043a2b593fa359f3d747e-nf_output/clustering/specs_ms.mgf:scan:218803	Confirmed	Spectral match to GNPS library	Dihydrobacillaene	CC(C)CC(C(=O)NCCCC=CC=CC(=CC=CC=C(C)C(CC(=O)NC(=CC=CC=CC(C)C(=O)O)C)O)C)O		De novo biosynthesis by microbes (e.g., natural products and other specialized metabolites)			1275, 58123, 1996, 68170, 1855305, 242, 2512181, 100	Kocuria rosea; Spirillospora albida; Microtetraspora glauca; Saccharothrix aerocolonigenes; Roseateles sp. YR242; Bacillus sp. BK100							Microbial						17482575	https://www.sciencedirect.com/science/article/abs/pii/S0006291X07008984?via%3Dihub	NIH, GBMF	1DP2GM137413-01, 5R01GM107550-10, 1U24DK133658-01, GBMF12120	Detected molecules from microbial mono-cultures
mzspec:GNPS2:TASK-51afd7fa835043a2b593fa359f3d747e-nf_output/clustering/specs_ms.mgf:scan:337809	Confirmed	Spectral match to GNPS library	Echinoserine	CC(C)C(C(=O)O)N(C)C(=O)C(CSC(C(C(=O)N(C)C(C(C)C)C(=O)O)N(C)C(=O)C(C)NC(=O)C(CO)NC(=O)C1=NC2=CC=CC=C2N=C1)SC)N(C)C(=O)C(C)NC(=O)C(CO)NC(=O)C3=NC4=CC=CC=C4N=C3		De novo biosynthesis by microbes (e.g., natural products and other specialized metabolites)			1931, 67257, 1919, 171437, 2001, 1871188, 1829	Streptomyces sp.; Streptomyces albus subsp. albus; Streptomyces fulvissimus; Tistrella mobilis; Streptosporangium roseum subsp. roseum; Kitasatospora sp.; Rhodococcus rhodochrous							Microbial	antibiotic					7649858; 32256483		NIH, GBMF	1DP2GM137413-01, 5R01GM107550-10, 1U24DK133658-01, GBMF12120	Detected molecules from microbial mono-cultures
mzspec:GNPS2:TASK-51afd7fa835043a2b593fa359f3d747e-nf_output/clustering/specs_ms.mgf:scan:339521	Confirmed	Spectral match to GNPS library	Echinoserine	CC(C)C(C(=O)O)N(C)C(=O)C(CSC(C(C(=O)N(C)C(C(C)C)C(=O)O)N(C)C(=O)C(C)NC(=O)C(CO)NC(=O)C1=NC2=CC=CC=C2N=C1)SC)N(C)C(=O)C(C)NC(=O)C(CO)NC(=O)C3=NC4=CC=CC=C4N=C3		De novo biosynthesis by microbes (e.g., natural products and other specialized metabolites)			1931, 67257, 1919, 171437, 2001, 1871188	Streptomyces sp.; Streptomyces albus subsp. albus; Streptomyces fulvissimus; Tistrella mobilis; Streptosporangium roseum subsp. roseum; Kitasatospora sp.							Microbial	antibiotic					7649858; 32256483		NIH, GBMF	1DP2GM137413-01, 5R01GM107550-10, 1U24DK133658-01, GBMF12120	Detected molecules from microbial mono-cultures
mzspec:GNPS2:TASK-51afd7fa835043a2b593fa359f3d747e-nf_output/clustering/specs_ms.mgf:scan:117008	Confirmed	Spectral match to GNPS library	Emindole SB	NA		De novo biosynthesis by microbes (e.g., natural products and other specialized metabolites)			29306, 1874	Streptomyces griseoluteus; Micromonospora chalcea subsp. chalcea							Microbial						24471526	https://pubs.acs.org/doi/10.1021/np400850g	NIH, GBMF	1DP2GM137413-01, 5R01GM107550-10, 1U24DK133658-01, GBMF12120	Detected molecules from microbial mono-cultures
mzspec:GNPS2:TASK-51afd7fa835043a2b593fa359f3d747e-nf_output/clustering/specs_ms.mgf:scan:313917	Confirmed	Spectral match to GNPS library	Etamycin	CC1C(C(=O)NC(C(=O)N2CC(CC2C(=O)N(CC(=O)N(C(C(=O)NC(C(=O)N(C(C(=O)O1)C3=CC=CC=C3)C)C)C(C)C(C)C)C)C)O)CC(C)C)NC(=O)C4=C(C=CC=N4)O		De novo biosynthesis by microbes (e.g., natural products and other specialized metabolites)			58343, 66888, 52259	Streptomyces canus; Streptomyces flavotricini; Streptomyces humidus							Microbial						2153676		NIH, GBMF	1DP2GM137413-01, 5R01GM107550-10, 1U24DK133658-01, GBMF12120	Detected molecules from microbial mono-cultures
mzspec:GNPS2:TASK-51afd7fa835043a2b593fa359f3d747e-nf_output/clustering/specs_ms.mgf:scan:301027	Confirmed	Spectral match to GNPS library	Factumycin	CCC(C(=O)NCC=CC=C(C)C(C(C)C(C(C=CC=CC=CC=C(C)C(=O)C1=C(C=CN(C1=O)C)O)O)O)OC)C2(CC(C(C(O2)C=CC=CC)(C)C)O)O		De novo biosynthesis by microbes (e.g., natural products and other specialized metabolites)			2066, 1873460	Kitasatospora setae; Saccharothrix sp.							Microbial						29705162	https://www.sciencedirect.com/science/article/pii/S1517838217305518?via%3Dihub	NIH, GBMF	1DP2GM137413-01, 5R01GM107550-10, 1U24DK133658-01, GBMF12120	Detected molecules from microbial mono-cultures
mzspec:GNPS2:TASK-51afd7fa835043a2b593fa359f3d747e-nf_output/clustering/specs_ms.mgf:scan:224515	Confirmed	Spectral match to GNPS library	ferrioxamine A1 + Fe (M-2H+Fe)	NA		De novo biosynthesis by microbes (e.g., natural products and other specialized metabolites)			1931, 1909, 222892, 67257, 329524, 67334, 1960, 1895, 68171, 1892, 68228, 33899, 1946, 285446, 1996, 1867	Streptomyces sp.; Streptomyces griseolus; Streptomyces nodosus subsp. asukaensis; Streptomyces albus subsp. albus; Streptomyces albidochromogenes; Streptomyces nashvillensis; Streptomyces vinaceus; Streptomyces avidinii; Streptomyces alanosinicus; Streptomyces anulatus; Streptomyces lilacinus; Streptomyces galilaeus; Streptomyces kasugaensis; Streptomyces gelaticus; Microtetraspora glauca; Actino…							Microbial						14321961	https://onlinelibrary.wiley.com/doi/10.1002/hlca.19650480407	NIH, GBMF	1DP2GM137413-01, 5R01GM107550-10, 1U24DK133658-01, GBMF12120	Detected molecules from microbial mono-cultures
mzspec:GNPS2:TASK-51afd7fa835043a2b593fa359f3d747e-nf_output/clustering/specs_ms.mgf:scan:224612	Confirmed	Spectral match to GNPS library	ferrioxamine A1 + Fe (M-2H+Fe)	NA		De novo biosynthesis by microbes (e.g., natural products and other specialized metabolites)			1931, 67257	Streptomyces sp.; Streptomyces albus subsp. albus							Microbial						14321961	https://onlinelibrary.wiley.com/doi/10.1002/hlca.19650480407	NIH, GBMF	1DP2GM137413-01, 5R01GM107550-10, 1U24DK133658-01, GBMF12120	Detected molecules from microbial mono-cultures
mzspec:GNPS2:TASK-51afd7fa835043a2b593fa359f3d747e-nf_output/clustering/specs_ms.mgf:scan:230987	Confirmed	Spectral match to GNPS library	Ferrioxamine B	NA		De novo biosynthesis by microbes (e.g., natural products and other specialized metabolites)			1931, 33899, 47761, 1888, 68250, 66424, 1909, 33900, 1546107, 53446, 66860, 1934, 285453, 270689, 67304, 92644, 66885, 66898, 68204, 40318, 222892, 1938, 146819, 67263, 1968, 97405, 1906, 332591, 66867, 67257, 67352, 42236, 58340, 173862, 42237, 67350, 67263, 68254, 67322, 68174, 1888, 67303, 1970, 67319, 68225, 285556, 285566, 284035, 66369, 66376, 68277, 285515, 66422, 68221, 284043, 178566, 19…	Streptomyces sp.; Streptomyces galilaeus; Streptomyces ochraceiscleroticus; Streptomyces albus; Streptomyces pallidus; Streptomyces hiroshimensis; Streptomyces griseolus; Streptomyces costaricanus; Streptomyces lydicamycinicus; Streptomyces cinnamoneus; Streptomyces thermoviolaceus subsp. thermoviolaceus; Streptomyces thermovulgaris; Streptomyces canarius; Streptomyces aculeolatus; Streptomyces g…							Microbial						16484199	https://journals.asm.org/doi/10.1128/jb.188.5.1882-1891.2006	NIH, GBMF	1DP2GM137413-01, 5R01GM107550-10, 1U24DK133658-01, GBMF12120	Detected molecules from microbial mono-cultures
mzspec:GNPS2:TASK-51afd7fa835043a2b593fa359f3d747e-nf_output/clustering/specs_ms.mgf:scan:230989	Confirmed	Spectral match to GNPS library	Ferrioxamine B	NA		De novo biosynthesis by microbes (e.g., natural products and other specialized metabolites)			1931, 332591, 67257, 67322, 67356, 67363, 67334, 68262, 68194, 68223, 68253, 283811, 1761904, 386, 1882786, 228, 2512156, 038, 1592329, 320, 2512153, 674, 1592326, 006, 1761906, 375	Streptomyces sp.; Streptomyces rectiviolaceus; Streptomyces albus subsp. albus; Streptomyces malachitofuscus subsp. malachitofuscus; Streptomyces resistomycificus; Streptomyces sindenensis; Streptomyces nashvillensis; Streptomyces regalis; Streptomyces durhamensis; Streptomyces katrae; Streptomyces peruviensis; Stackebrandtia nassauensis; Streptomyces sp. CF386; Streptomyces sp. OK228; Streptomyc…							Microbial						16484199	https://journals.asm.org/doi/10.1128/jb.188.5.1882-1891.2007	NIH, GBMF	1DP2GM137413-01, 5R01GM107550-10, 1U24DK133658-01, GBMF12120	Detected molecules from microbial mono-cultures
mzspec:GNPS2:TASK-51afd7fa835043a2b593fa359f3d747e-nf_output/clustering/specs_ms.mgf:scan:230995	Confirmed	Spectral match to GNPS library	Ferrioxamine B	NA		De novo biosynthesis by microbes (e.g., natural products and other specialized metabolites)			1931, 47761, 1888, 66885, 66898, 67257, 58340, 42237, 67350, 67263, 67322, 1970, 67319, 284035, 66376, 285515, 66422, 178566, 329524, 36816, 561004, 73044, 1887, 67282, 67260, 67256, 1944, 1969, 28893, 66887, 67283, 66904, 67326, 35620, 1936, 1902, 67581, 67334, 1915, 1960, 2065, 1892, 1885, 68172, 42235, 68186, 1941, 231024, 258050, 45398, 68228, 68214, 67313, 114700, 146922, 67302, 33899, 66897…	Streptomyces sp.; Streptomyces ochraceiscleroticus; Streptomyces albus; Streptomyces daghestanicus; Streptomyces griseostramineus; Streptomyces coelicolor subsp. coelicolor; Streptomyces albus subsp. albus; Streptomyces lavendulae subsp. lavendulae; Streptomyces eurythermus; Streptomyces pseudovenezuelae; Streptomyces griseus subsp.griseus; Streptomyces malachitofuscus subsp. malachitofuscus; Str…							Microbial						16484199	https://journals.asm.org/doi/10.1128/jb.188.5.1882-1891.2008	NIH, GBMF	1DP2GM137413-01, 5R01GM107550-10, 1U24DK133658-01, GBMF12120	Detected molecules from microbial mono-cultures
mzspec:GNPS2:TASK-51afd7fa835043a2b593fa359f3d747e-nf_output/clustering/specs_ms.mgf:scan:230996	Confirmed	Spectral match to GNPS library	Ferrioxamine B	NA		De novo biosynthesis by microbes (e.g., natural products and other specialized metabolites)			67326, 68188	Streptomyces melanogenes; Streptomyces clavifer							Microbial						16484199	https://journals.asm.org/doi/10.1128/jb.188.5.1882-1891.2009	NIH, GBMF	1DP2GM137413-01, 5R01GM107550-10, 1U24DK133658-01, GBMF12120	Detected molecules from microbial mono-cultures
mzspec:GNPS2:TASK-51afd7fa835043a2b593fa359f3d747e-nf_output/clustering/specs_ms.mgf:scan:230998	Confirmed	Spectral match to GNPS library	Ferrioxamine B	NA		De novo biosynthesis by microbes (e.g., natural products and other specialized metabolites)			1931, 67263, 67257, 39478, 36816, 713595, 1971, 171437	Streptomyces sp.; Streptomyces griseus subsp. griseus; Streptomyces albus subsp. albus; Streptomyces laurentii; Streptomyces caelestis; Streptomyces fenghuangensis; Streptomyces noursei; Tistrella mobilis							Microbial						16484199	https://journals.asm.org/doi/10.1128/jb.188.5.1882-1891.2010	NIH, GBMF	1DP2GM137413-01, 5R01GM107550-10, 1U24DK133658-01, GBMF12120	Detected molecules from microbial mono-cultures
mzspec:GNPS2:TASK-51afd7fa835043a2b593fa359f3d747e-nf_output/clustering/specs_ms.mgf:scan:231000	Confirmed	Spectral match to GNPS library	Ferrioxamine B	NA		De novo biosynthesis by microbes (e.g., natural products and other specialized metabolites)			1931, 33899, 47761, 1888, 68250, 66424, 1909, 33900, 1546107, 53446, 66860, 1934, 285453, 68200, 67304, 92644, 66885, 66898, 68204, 222892, 1938, 146819, 67263, 1968, 97405, 1906, 332591, 66867, 67257, 67352, 42236, 58340, 173862, 42237, 67350, 67263, 68254, 67322, 68174, 1888, 67303, 1970, 67319, 68225, 285556, 284031, 284035, 284042, 66369, 66376, 68277, 285515, 66422, 68221, 284043, 178566, 19…	Streptomyces sp.; Streptomyces galilaeus; Streptomyces ochraceiscleroticus; Streptomyces albus; Streptomyces pallidus; Streptomyces hiroshimensis; Streptomyces griseolus; Streptomyces costaricanus; Streptomyces lydicamycinicus; Streptomyces cinnamoneus; Streptomyces thermoviolaceus subsp. thermoviolaceus; Streptomyces thermovulgaris; Streptomyces canarius; Streptomyces flavofungini; Streptomyces …							Microbial						16484199	https://journals.asm.org/doi/10.1128/jb.188.5.1882-1891.2011	NIH, GBMF	1DP2GM137413-01, 5R01GM107550-10, 1U24DK133658-01, GBMF12120	Detected molecules from microbial mono-cultures
mzspec:GNPS2:TASK-51afd7fa835043a2b593fa359f3d747e-nf_output/clustering/specs_ms.mgf:scan:231002	Confirmed	Spectral match to GNPS library	Ferrioxamine B	NA		De novo biosynthesis by microbes (e.g., natural products and other specialized metabolites)			1931, 332591, 67257, 67319, 284035, 67581, 68253	Streptomyces sp.; Streptomyces rectiviolaceus; Streptomyces albus subsp. albus; Streptomyces lucensis; Streptomyces lienomycini; Streptomyces viridosporus; Streptomyces peruviensis							Microbial						16484199	https://journals.asm.org/doi/10.1128/jb.188.5.1882-1891.2012	NIH, GBMF	1DP2GM137413-01, 5R01GM107550-10, 1U24DK133658-01, GBMF12120	Detected molecules from microbial mono-cultures
mzspec:GNPS2:TASK-51afd7fa835043a2b593fa359f3d747e-nf_output/clustering/specs_ms.mgf:scan:231013	Confirmed	Spectral match to GNPS library	Ferrioxamine B	NA		De novo biosynthesis by microbes (e.g., natural products and other specialized metabolites)			1546107, 1968, 178566, 67334, 2001, 1275, 2572903, 340	Streptomyces lydicamycinicus; Streptomyces cellulosae; Streptomyces mexicanus; Streptomyces nashvillensis; Streptosporangium roseum subsp. roseum; Kocuria rosea; Streptomyces sp. BK340							Microbial						16484199	https://journals.asm.org/doi/10.1128/jb.188.5.1882-1891.2013	NIH, GBMF	1DP2GM137413-01, 5R01GM107550-10, 1U24DK133658-01, GBMF12120	Detected molecules from microbial mono-cultures
mzspec:GNPS2:TASK-51afd7fa835043a2b593fa359f3d747e-nf_output/clustering/specs_ms.mgf:scan:231025	Confirmed	Spectral match to GNPS library	Ferrioxamine B	NA		De novo biosynthesis by microbes (e.g., natural products and other specialized metabolites)			1931, 68250, 1546107, 53446, 67304, 1968, 67257, 42237, 67350, 68174, 68225, 285556, 285566, 39478, 36816, 67294, 67256, 66887, 67356, 35620, 1936, 67314, 1902, 67581, 67334, 67315, 68262, 68194, 146537, 1971, 171437, 2002, 43663, 1665, 283811	Streptomyces sp.; Streptomyces pallidus; Streptomyces lydicamycinicus; Streptomyces cinnamoneus; Streptomyces griseorubiginosus; Streptomyces coelicolor subsp. coelicolor; Streptomyces cellulosae; Streptomyces albus subsp. albus; Streptomyces eurythermus; Streptomyces pseudovenezuelae; Streptomyces coelescens; Streptomyces kunmingensis; Streptomyces atrovirens; Streptomyces levis; Streptomyces la…							Microbial						16484199	https://journals.asm.org/doi/10.1128/jb.188.5.1882-1891.2014	NIH, GBMF	1DP2GM137413-01, 5R01GM107550-10, 1U24DK133658-01, GBMF12120	Detected molecules from microbial mono-cultures
mzspec:GNPS2:TASK-51afd7fa835043a2b593fa359f3d747e-nf_output/clustering/specs_ms.mgf:scan:231026	Confirmed	Spectral match to GNPS library	Ferrioxamine B	NA		De novo biosynthesis by microbes (e.g., natural products and other specialized metabolites)			1931, 33899, 1888, 66424, 1546107, 285453, 92644, 66898, 222892, 67263, 1906, 66867, 67257, 42236, 58340, 173862, 42237, 67350, 67322, 1888, 67303, 68225, 285566, 284040, 66369, 66376, 67282, 329524, 284028, 713595, 73044, 1887, 67260, 1905, 1969, 40318, 66887, 66904, 67326, 1902, 1922, 1915, 67315, 1895, 68194, 68253, 1890, 1892, 1885, 68172, 42235, 68186, 1941, 258050, 29306, 68214, 67313, 4776…	Streptomyces sp.; Streptomyces galilaeus; Streptomyces albus; Streptomyces hiroshimensis; Streptomyces lydicamycinicus; Streptomyces canarius; Streptomyces malaysiensis; Streptomyces griseostramineus; Streptomyces nodosus subsp. asukaensis; Streptomyces griseus subsp. griseus; Streptomyces coelicolor subsp. coelicolor; Streptomyces fradiae; Streptomyces albovinaceus; Streptomyces violaceus subs. …							Microbial						16484199	https://journals.asm.org/doi/10.1128/jb.188.5.1882-1891.2015	NIH, GBMF	1DP2GM137413-01, 5R01GM107550-10, 1U24DK133658-01, GBMF12120	Detected molecules from microbial mono-cultures
mzspec:GNPS2:TASK-51afd7fa835043a2b593fa359f3d747e-nf_output/clustering/specs_ms.mgf:scan:231045	Confirmed	Spectral match to GNPS library	Ferrioxamine B	NA		De novo biosynthesis by microbes (e.g., natural products and other specialized metabolites)			1931, 67263, 67282, 285494	Streptomyces sp.; Streptomyces griseus subsp.griseus; Streptomyces aureorectus; Streptomyces diastatochromogenessubsp. luteus							Microbial						16484199	https://journals.asm.org/doi/10.1128/jb.188.5.1882-1891.2016	NIH, GBMF	1DP2GM137413-01, 5R01GM107550-10, 1U24DK133658-01, GBMF12120	Detected molecules from microbial mono-cultures
mzspec:GNPS2:TASK-51afd7fa835043a2b593fa359f3d747e-nf_output/clustering/specs_ms.mgf:scan:231065	Confirmed	Spectral match to GNPS library	Ferrioxamine B	NA		De novo biosynthesis by microbes (e.g., natural products and other specialized metabolites)			67350, 1905, 67326, 68194	Streptomyces pseudovenezuelae; Streptomyces exfoliatus; Streptomyces melanogenes; Streptomyces durhamensis							Microbial						16484199	https://journals.asm.org/doi/10.1128/jb.188.5.1882-1891.2017	NIH, GBMF	1DP2GM137413-01, 5R01GM107550-10, 1U24DK133658-01, GBMF12120	Detected molecules from microbial mono-cultures
mzspec:GNPS2:TASK-51afd7fa835043a2b593fa359f3d747e-nf_output/clustering/specs_ms.mgf:scan:231100	Confirmed	Spectral match to GNPS library	Ferrioxamine B	NA		De novo biosynthesis by microbes (e.g., natural products and other specialized metabolites)			114700	Streptomyces indonesiensis							Microbial						16484199	https://journals.asm.org/doi/10.1128/jb.188.5.1882-1891.2018	NIH, GBMF	1DP2GM137413-01, 5R01GM107550-10, 1U24DK133658-01, GBMF12120	Detected molecules from microbial mono-cultures
mzspec:GNPS2:TASK-51afd7fa835043a2b593fa359f3d747e-nf_output/clustering/specs_ms.mgf:scan:231133	Confirmed	Spectral match to GNPS library	Ferrioxamine B	NA		De novo biosynthesis by microbes (e.g., natural products and other specialized metabolites)			47761, 68250	Streptomyces ochraceiscleroticus; Streptomyces pallidus							Microbial						16484199	https://journals.asm.org/doi/10.1128/jb.188.5.1882-1891.2019	NIH, GBMF	1DP2GM137413-01, 5R01GM107550-10, 1U24DK133658-01, GBMF12120	Detected molecules from microbial mono-cultures
mzspec:GNPS2:TASK-51afd7fa835043a2b593fa359f3d747e-nf_output/clustering/specs_ms.mgf:scan:231148	Confirmed	Spectral match to GNPS library	Ferrioxamine B	NA		De novo biosynthesis by microbes (e.g., natural products and other specialized metabolites)			1931, 68200, 284035, 1417980, 58118, 2512163, 329, 1882770, 885	Streptomyces sp.; Streptomyces flavofungini; Streptomyces lienomycini; Streptomyces odonnellii; Microbispora rosea subsp. rosea; Streptomyces sp. BK329; Streptomyces sp. OK885							Microbial						16484199	https://journals.asm.org/doi/10.1128/jb.188.5.1882-1891.2020	NIH, GBMF	1DP2GM137413-01, 5R01GM107550-10, 1U24DK133658-01, GBMF12120	Detected molecules from microbial mono-cultures
mzspec:GNPS2:TASK-51afd7fa835043a2b593fa359f3d747e-nf_output/clustering/specs_ms.mgf:scan:231155	Confirmed	Spectral match to GNPS library	Ferrioxamine B	NA		De novo biosynthesis by microbes (e.g., natural products and other specialized metabolites)			1931, 40318, 67319, 67312	Streptomyces sp.; Streptomyces nodosus; Streptomyces lucensis; Streptomyces kurssanovii							Microbial						16484199	https://journals.asm.org/doi/10.1128/jb.188.5.1882-1891.2021	NIH, GBMF	1DP2GM137413-01, 5R01GM107550-10, 1U24DK133658-01, GBMF12120	Detected molecules from microbial mono-cultures
mzspec:GNPS2:TASK-51afd7fa835043a2b593fa359f3d747e-nf_output/clustering/specs_ms.mgf:scan:231156	Confirmed	Spectral match to GNPS library	Ferrioxamine B	NA		De novo biosynthesis by microbes (e.g., natural products and other specialized metabolites)			67319, 66887	Streptomyces lucensis; Streptomyces filipinensis							Microbial						16484199	https://journals.asm.org/doi/10.1128/jb.188.5.1882-1891.2022	NIH, GBMF	1DP2GM137413-01, 5R01GM107550-10, 1U24DK133658-01, GBMF12120	Detected molecules from microbial mono-cultures
mzspec:GNPS2:TASK-51afd7fa835043a2b593fa359f3d747e-nf_output/clustering/specs_ms.mgf:scan:231174	Confirmed	Spectral match to GNPS library	Ferrioxamine B	NA		De novo biosynthesis by microbes (e.g., natural products and other specialized metabolites)			67282, 67294, 1911	Streptomyces calvus; Streptomyces filamentosus; Streptomyces griseus							Microbial						16484199	https://journals.asm.org/doi/10.1128/jb.188.5.1882-1891.2023	NIH, GBMF	1DP2GM137413-01, 5R01GM107550-10, 1U24DK133658-01, GBMF12120	Detected molecules from microbial mono-cultures
mzspec:GNPS2:TASK-51afd7fa835043a2b593fa359f3d747e-nf_output/clustering/specs_ms.mgf:scan:231190	Confirmed	Spectral match to GNPS library	Ferrioxamine B	NA		De novo biosynthesis by microbes (e.g., natural products and other specialized metabolites)			1931, 66885, 67334, 1941, 68193	Streptomyces sp.; Streptomyces daghestanicus; Streptomyces nashvillensis; Streptomyces badius; Streptomyces djakartensis							Microbial						16484199	https://journals.asm.org/doi/10.1128/jb.188.5.1882-1891.2024	NIH, GBMF	1DP2GM137413-01, 5R01GM107550-10, 1U24DK133658-01, GBMF12120	Detected molecules from microbial mono-cultures
mzspec:GNPS2:TASK-51afd7fa835043a2b593fa359f3d747e-nf_output/clustering/specs_ms.mgf:scan:231220	Confirmed	Spectral match to GNPS library	Ferrioxamine B	NA		De novo biosynthesis by microbes (e.g., natural products and other specialized metabolites)			67303, 67282, 1954	Streptomyces griseolalbus; Streptomyces asterosporus; Streptomyces brasiliensis							Microbial						16484199	https://journals.asm.org/doi/10.1128/jb.188.5.1882-1891.2025	NIH, GBMF	1DP2GM137413-01, 5R01GM107550-10, 1U24DK133658-01, GBMF12120	Detected molecules from microbial mono-cultures
mzspec:GNPS2:TASK-51afd7fa835043a2b593fa359f3d747e-nf_output/clustering/specs_ms.mgf:scan:231228	Confirmed	Spectral match to GNPS library	Ferrioxamine B	NA		De novo biosynthesis by microbes (e.g., natural products and other specialized metabolites)			1931, 67312	Streptomyces sp.; Streptomyces kurssanovii							Microbial						16484199	https://journals.asm.org/doi/10.1128/jb.188.5.1882-1891.2026	NIH, GBMF	1DP2GM137413-01, 5R01GM107550-10, 1U24DK133658-01, GBMF12120	Detected molecules from microbial mono-cultures
mzspec:GNPS2:TASK-51afd7fa835043a2b593fa359f3d747e-nf_output/clustering/specs_ms.mgf:scan:231385	Confirmed	Spectral match to GNPS library	Ferrioxamine B	NA		De novo biosynthesis by microbes (e.g., natural products and other specialized metabolites)			1931, 67294, 1761906, 375	Streptomyces sp.; Streptomyces filamentosus; Streptomyces sp. YR375							Microbial						16484199	https://journals.asm.org/doi/10.1128/jb.188.5.1882-1891.2027	NIH, GBMF	1DP2GM137413-01, 5R01GM107550-10, 1U24DK133658-01, GBMF12120	Detected molecules from microbial mono-cultures
mzspec:GNPS2:TASK-51afd7fa835043a2b593fa359f3d747e-nf_output/clustering/specs_ms.mgf:scan:231537	Confirmed	Spectral match to GNPS library	Ferrioxamine B	NA		De novo biosynthesis by microbes (e.g., natural products and other specialized metabolites)			1922, 235987	Streptomyces plicatus; Streptomyces jietaisiensis							Microbial						16484199	https://journals.asm.org/doi/10.1128/jb.188.5.1882-1891.2028	NIH, GBMF	1DP2GM137413-01, 5R01GM107550-10, 1U24DK133658-01, GBMF12120	Detected molecules from microbial mono-cultures
mzspec:GNPS2:TASK-51afd7fa835043a2b593fa359f3d747e-nf_output/clustering/specs_ms.mgf:scan:231560	Confirmed	Spectral match to GNPS library	Ferrioxamine B	NA		De novo biosynthesis by microbes (e.g., natural products and other specialized metabolites)			1931, 1855298, 332, 2512153, 674	Streptomyces sp.; Mucilaginibacter sp. YR332; Streptomyces sp. BK674							Microbial						16484199	https://journals.asm.org/doi/10.1128/jb.188.5.1882-1891.2029	NIH, GBMF	1DP2GM137413-01, 5R01GM107550-10, 1U24DK133658-01, GBMF12120	Detected molecules from microbial mono-cultures
mzspec:GNPS2:TASK-51afd7fa835043a2b593fa359f3d747e-nf_output/clustering/specs_ms.mgf:scan:231584	Confirmed	Spectral match to GNPS library	Ferrioxamine B	NA		De novo biosynthesis by microbes (e.g., natural products and other specialized metabolites)			66867, 68171	Streptomyces albovinaceus; Streptomyces alanosinicus							Microbial						16484199	https://journals.asm.org/doi/10.1128/jb.188.5.1882-1891.2030	NIH, GBMF	1DP2GM137413-01, 5R01GM107550-10, 1U24DK133658-01, GBMF12120	Detected molecules from microbial mono-cultures
mzspec:GNPS2:TASK-51afd7fa835043a2b593fa359f3d747e-nf_output/clustering/specs_ms.mgf:scan:231596	Confirmed	Spectral match to GNPS library	Ferrioxamine B	NA		De novo biosynthesis by microbes (e.g., natural products and other specialized metabolites)			1882786, 228	Streptomyces sp. OK228							Microbial						16484199	https://journals.asm.org/doi/10.1128/jb.188.5.1882-1891.2031	NIH, GBMF	1DP2GM137413-01, 5R01GM107550-10, 1U24DK133658-01, GBMF12120	Detected molecules from microbial mono-cultures
mzspec:GNPS2:TASK-51afd7fa835043a2b593fa359f3d747e-nf_output/clustering/specs_ms.mgf:scan:231793	Confirmed	Spectral match to GNPS library	Ferrioxamine B	NA		De novo biosynthesis by microbes (e.g., natural products and other specialized metabolites)			1761905, 210	Streptomyces sp. OK210							Microbial						16484199	https://journals.asm.org/doi/10.1128/jb.188.5.1882-1891.2032	NIH, GBMF	1DP2GM137413-01, 5R01GM107550-10, 1U24DK133658-01, GBMF12120	Detected molecules from microbial mono-cultures
mzspec:GNPS2:TASK-51afd7fa835043a2b593fa359f3d747e-nf_output/clustering/specs_ms.mgf:scan:231885	Confirmed	Spectral match to GNPS library	Ferrioxamine B	NA		De novo biosynthesis by microbes (e.g., natural products and other specialized metabolites)			1931, 1665	Streptomyces sp.; Arthrobacter globiformis							Microbial						16484199	https://journals.asm.org/doi/10.1128/jb.188.5.1882-1891.2033	NIH, GBMF	1DP2GM137413-01, 5R01GM107550-10, 1U24DK133658-01, GBMF12120	Detected molecules from microbial mono-cultures
mzspec:GNPS2:TASK-51afd7fa835043a2b593fa359f3d747e-nf_output/clustering/specs_ms.mgf:scan:232193	Confirmed	Spectral match to GNPS library	Ferrioxamine B	NA		De novo biosynthesis by microbes (e.g., natural products and other specialized metabolites)			2512123, 022, 1855298, 332	Streptomyces sp. BK022; Mucilaginibacter sp. YR332							Microbial						16484199	https://journals.asm.org/doi/10.1128/jb.188.5.1882-1891.2034	NIH, GBMF	1DP2GM137413-01, 5R01GM107550-10, 1U24DK133658-01, GBMF12120	Detected molecules from microbial mono-cultures
mzspec:GNPS2:TASK-51afd7fa835043a2b593fa359f3d747e-nf_output/clustering/specs_ms.mgf:scan:297195	Confirmed	Spectral match to GNPS library	FLAVIN ADENINE DINUCLEOTIDE	CC1=CC2=C(C=C1C)N(C[C@@H]([C@@H]([C@@H](COP(=O)(O)OP(=O)(O)OC[C@@H]3[C@H]([C@H]([C@H](N4C=NC5=C4N=CN=C5N)O3)O)O)O)O)O)C6=NC(=O)N=C(C6=N2)O		De novo biosynthesis by microbes (e.g., natural products and other specialized metabolites)			1931, 97398, 33899, 47761, 1970, 1943, 1931, 66424, 1909, 33900, 565074, 68188, 1924, 1546107, 53446, 66895, 295352, 1934, 66883, 68200, 1911, 285499, 285507, 28894, 1889, 285578, 173776, 68042, 67304, 68233, 1910, 66430, 78356, 67370, 67365, 516455, 285522, 1908, 285493, 37480, 285480, 67332, 67369, 39478, 565072, 66891, 1907, 55158, 68181, 68219, 1550618, 1963, 66885, 68180, 285527, 66898, 1565…	Streptomyces sp.; Streptomyces abikoensis; Streptomyces galilaeus; Streptomyces ochraceiscleroticus; Streptomyces morookaense; Streptomyces griseoruber; Streptomyces sp.; Streptomyces hiroshimensis; Streptomyces griseolus; Streptomyces costaricanus; Streptomyces rubrus; Streptomyces clavifer; Streptomyces purpurascens; Streptomyces lydicamycinicus; Streptomyces cinnamoneus; Streptomyces griseomyc…							Microbial						10482497	https://journals.asm.org/doi/10.1128/jb.181.18.5581-5590.1999	NIH, GBMF	1DP2GM137413-01, 5R01GM107550-10, 1U24DK133658-01, GBMF12120	Detected molecules from microbial mono-cultures
mzspec:GNPS2:TASK-51afd7fa835043a2b593fa359f3d747e-nf_output/clustering/specs_ms.mgf:scan:155423	Confirmed	Spectral match to GNPS library	Flavin mononucleotide - 30.0 eV	Cc1cc2c(cc1C)n(c-3nc(=O)[nH]c(=O)c3n2)C[C@@H]([C@@H]([C@@H](COP(=O)(O)O)O)O)O		De novo biosynthesis by microbes (e.g., natural products and other specialized metabolites)			1931, 1550619, 1970, 1943, 1931, 66424, 1909, 33900, 67352, 1889, 67370, 516455, 285522, 1908, 37480, 67332, 39478, 1907, 1550618, 66898, 68204, 67263, 1916, 1968, 285555, 66867, 42236, 1890, 132474, 1888, 285556, 284031, 66369, 178566, 202862, 65605, 114698, 229486, 35620, 67363, 67259, 67334, 67295, 1919, 33897, 66896, 42881, 67330, 68183, 1893, 1896, 2065, 66873, 1955, 285453, 67280, 68570, 83…	Streptomyces sp.; Streptomyces polymachus; Streptomyces morookaense; Streptomyces griseoruber; Streptomyces sp.; Streptomyces hiroshimensis; Streptomyces griseolus; Streptomyces costaricanus; Streptomyces hygroscopicussubsp. hygroscopicus; Kitasatospora purpeofusca; Streptomyces ambofaciens; Streptomyces umbrinus; Streptomyces glomerochromogenes; Streptomyces lividoclavatus; Streptomyces globispo…							Microbial						34813144	https://iubmb.onlinelibrary.wiley.com/doi/10.1002/iub.2576	NIH, GBMF	1DP2GM137413-01, 5R01GM107550-10, 1U24DK133658-01, GBMF12120	Detected molecules from microbial mono-cultures
mzspec:GNPS2:TASK-51afd7fa835043a2b593fa359f3d747e-nf_output/clustering/specs_ms.mgf:scan:148668	Confirmed	Spectral match to GNPS library	Fradiamine B	CC(=O)N(CCCCCNC(=O)C(CC(=O)NCCCN(C(=O)C)O)(CC(=O)O)O)O		De novo biosynthesis by microbes (e.g., natural products and other specialized metabolites)			1917, 285563, 161482, 229486, 66904, 67314, 67334, 146537	Streptomyces macromomyceticus; Streptomyces coeruleoprunus; Streptomyces thermospinosisporus; Streptomyces hebeiensis; Streptomyces roseolilacinus; Streptomyces lavendofoliae; Streptomyces nashvillensis; Streptomyces azureus							Microbial	Siderophore					28246378		NIH, GBMF	1DP2GM137413-01, 5R01GM107550-10, 1U24DK133658-01, GBMF12120	Detected molecules from microbial mono-cultures
mzspec:GNPS2:TASK-51afd7fa835043a2b593fa359f3d747e-nf_output/clustering/specs_ms.mgf:scan:223563	Confirmed	Spectral match to GNPS library	Fridamycin D	CC1C2C(CC(O1)C3=C(C4=C(C=C3)C(=O)C5=C(C4=O)C=CC(=C5O)CC(C)(CC(=O)O)O)O)OC6CC(=O)C(OC6O2)C		De novo biosynthesis by microbes (e.g., natural products and other specialized metabolites)			1931	Streptomyces sp.							Microbial						14763560	https://www.jstage.jst.go.jp/article/antibiotics1968/56/11/56_11_942/_article	NIH, GBMF	1DP2GM137413-01, 5R01GM107550-10, 1U24DK133658-01, GBMF12120	Detected molecules from microbial mono-cultures
mzspec:GNPS2:TASK-51afd7fa835043a2b593fa359f3d747e-nf_output/clustering/specs_ms.mgf:scan:218658	Confirmed	Spectral match to GNPS library	Geldanamycin	CC1CC(C(C(C=C(C(C(C=CC=C(C(=O)NC2=CC(=O)C(=C(C1)C2=O)OC)C)OC)OC(=O)N)C)C)O)OC		De novo biosynthesis by microbes (e.g., natural products and other specialized metabolites)			1931, 1931, 1906, 114698	Streptomyces sp.; Streptomyces sp.; Streptomyces fradiae; Streptomyces javensis							Microbial						15969055		NIH, GBMF	1DP2GM137413-01, 5R01GM107550-10, 1U24DK133658-01, GBMF12120	Detected molecules from microbial mono-cultures
mzspec:GNPS2:TASK-51afd7fa835043a2b593fa359f3d747e-nf_output/clustering/specs_ms.mgf:scan:218659	Confirmed	Spectral match to GNPS library	Geldanamycin	CC1CC(C(C(C=C(C(C(C=CC=C(C(=O)NC2=CC(=O)C(=C(C1)C2=O)OC)C)OC)OC(=O)N)C)C)O)OC		De novo biosynthesis by microbes (e.g., natural products and other specialized metabolites)			1931, 1931, 1911, 40318, 1906, 114698, 66876, 58346, 68237, 68042, 457430, 1874, 2002	Streptomyces sp.; Streptomyces sp.; Streptomyces griseus; Streptomyces nodosus; Streptomyces fradiae; Streptomyces javensis; Streptomyces chattanoogensis; Streptomyces filamentosus; Streptomyces platensis; Streptomyces mediolani; Streptomyces hygroscopicus subsp. hygroscopicus; Micromonospora chalcea subsp. chalcea; Streptosporangium amethystogenes							Microbial						15969055		NIH, GBMF	1DP2GM137413-01, 5R01GM107550-10, 1U24DK133658-01, GBMF12120	Detected molecules from microbial mono-cultures
mzspec:GNPS2:TASK-51afd7fa835043a2b593fa359f3d747e-nf_output/clustering/specs_ms.mgf:scan:45086	Confirmed	Spectral match to GNPS library	Gln-C12:0	CCCCCCCCCCCC(NC(C(O)=O)CCC(N)=O)=O		De novo biosynthesis by microbes (e.g., natural products and other specialized metabolites)			68223, 2512156, 038	Streptomyces katrae; Streptomyces sp. BK038							Microbial						38052229	https://www.nature.com/articles/s41586-023-06906-31	NIH, GBMF	1DP2GM137413-01, 5R01GM107550-10, 1U24DK133658-01, GBMF12120	Detected molecules from microbial mono-cultures
mzspec:GNPS2:TASK-51afd7fa835043a2b593fa359f3d747e-nf_output/clustering/specs_ms.mgf:scan:60039	Confirmed	Spectral match to GNPS library	Gln-C13:0	CCCCCCCCCCCCC(NC(C(O)=O)CCC(N)=O)=O		De novo biosynthesis by microbes (e.g., natural products and other specialized metabolites)			47763, 1144308, 25, 2512156, 038	Streptomyces lydicus subsp. lydicus; Brevibacillus sp. BC25; Streptomyces sp. BK038							Microbial						38052229	https://www.nature.com/articles/s41586-023-06906-32	NIH, GBMF	1DP2GM137413-01, 5R01GM107550-10, 1U24DK133658-01, GBMF12120	Detected molecules from microbial mono-cultures
mzspec:GNPS2:TASK-51afd7fa835043a2b593fa359f3d747e-nf_output/clustering/specs_ms.mgf:scan:69922	Confirmed	Spectral match to GNPS library	Gln-C14:0	CCCCCCCCCCCCCC(NC(C(O)=O)CCC(N)=O)=O		De novo biosynthesis by microbes (e.g., natural products and other specialized metabolites)			33900, 161482, 1434255, 66876, 1957, 47763, 1895, 68223, 33897, 1894, 2512156, 038	Streptomyces costaricanus; Streptomyces thermospinosisporus; Streptomyces lushanensis; Streptomyces chattanoogensis; Streptomyces sclerotialus; Streptomyces lydicus subsp. lydicus; Streptomyces avidinii; Streptomyces katrae; Streptomyces bluensis; Streptomyces psammoticus; Streptomyces sp. BK038							Microbial						38052229	https://www.nature.com/articles/s41586-023-06906-33	NIH, GBMF	1DP2GM137413-01, 5R01GM107550-10, 1U24DK133658-01, GBMF12120	Detected molecules from microbial mono-cultures
mzspec:GNPS2:TASK-51afd7fa835043a2b593fa359f3d747e-nf_output/clustering/specs_ms.mgf:scan:67626	Confirmed	Spectral match to GNPS library	Gln-C14:1	O=C(NC(C(O)=O)CCC(N)=O)CCCCCCCC=CCCCC		De novo biosynthesis by microbes (e.g., natural products and other specialized metabolites)			1931, 1888, 1910, 161482, 66876, 249567, 1957, 47760, 47763, 68194, 68223, 33897, 1894	Streptomyces sp.; Streptomyces albus; Streptomyces griseosporeus; Streptomyces thermospinosisporus; Streptomyces chattanoogensis; Streptomyces hygroscopicus subsp. decoyicus; Streptomyces sclerotialus; Streptomyces aurantiacus; Streptomyces lydicus subsp. lydicus; Streptomyces durhamensis; Streptomyces katrae; Streptomyces bluensis; Streptomyces psammoticus							Microbial						38052229	https://www.nature.com/articles/s41586-023-06906-34	NIH, GBMF	1DP2GM137413-01, 5R01GM107550-10, 1U24DK133658-01, GBMF12120	Detected molecules from microbial mono-cultures
mzspec:GNPS2:TASK-51afd7fa835043a2b593fa359f3d747e-nf_output/clustering/specs_ms.mgf:scan:81382	Confirmed	Spectral match to GNPS library	Gln-C15:0	CCCCCCCCCCCCCCC(NC(C(O)=O)CCC(N)=O)=O		De novo biosynthesis by microbes (e.g., natural products and other specialized metabolites)			1931, 1917, 33900, 68200, 67304, 67263, 1906, 332591, 42236, 1890, 67350, 66370, 68277, 202862, 161482, 1434255, 67258, 66876, 67351, 249567, 28893, 1892, 1957, 67295, 1911, 47763, 1960, 1895, 68223, 33897, 35621, 1898, 1873719, 235986, 68193, 1971, 80858, 67351, 457430, 29910, 31943, 37328, 65497, 1894, 38312, 112413, 208444, 2512156, 038, 1761905, 210	Streptomyces sp.; Streptomyces macromomyceticus; Streptomyces costaricanus; Streptomyces flavofungini; Streptomyces griseorubiginosus; Streptomyces griseus subsp. griseus; Streptomyces fradiae; Streptomyces rectiviolaceus; Streptomyces diastatochromogenes; Streptomyces antibioticus subsp. antibioticus; Streptomyces pseudovenezuelae; Streptomyces flaveus; Streptomyces tricolor; Streptomyces drozdo…							Microbial						38052229	https://www.nature.com/articles/s41586-023-06906-35	NIH, GBMF	1DP2GM137413-01, 5R01GM107550-10, 1U24DK133658-01, GBMF12120	Detected molecules from microbial mono-cultures
mzspec:GNPS2:TASK-51afd7fa835043a2b593fa359f3d747e-nf_output/clustering/specs_ms.mgf:scan:79477	Confirmed	Spectral match to GNPS library	Gln-C15:1	O=C(NC(C(O)=O)CCC(N)=O)CCCCCCCCC=CCCCC		De novo biosynthesis by microbes (e.g., natural products and other specialized metabolites)			1931, 1888, 1910, 284035, 161482, 66876, 249567, 1957, 47760, 47763, 1960, 68194, 68223, 33897, 1894	Streptomyces sp.; Streptomyces albus; Streptomyces griseosporeus; Streptoverticillium sp.; Streptomyces lienomycini; Streptomyces thermospinosisporus; Streptomyces chattanoogensis; Streptomyces hygroscopicus subsp. decoyicus; Streptomyces sclerotialus; Streptomyces aurantiacus; Streptomyces lydicus subsp. lydicus; Streptomyces vinaceus; Streptomyces durhamensis; Streptomyces katrae; Streptomyces …							Microbial						38052229	https://www.nature.com/articles/s41586-023-06906-36	NIH, GBMF	1DP2GM137413-01, 5R01GM107550-10, 1U24DK133658-01, GBMF12120	Detected molecules from microbial mono-cultures
mzspec:GNPS2:TASK-51afd7fa835043a2b593fa359f3d747e-nf_output/clustering/specs_ms.mgf:scan:90157	Confirmed	Spectral match to GNPS library	Gln-C16:0	CCCCCCCCCCCCCCCC(NC(C(O)=O)CCC(N)=O)=O		De novo biosynthesis by microbes (e.g., natural products and other specialized metabolites)			1931, 1917, 67304, 1910, 67263, 332591, 67257, 42236, 58340, 1890, 67350, 66370, 284031, 66369, 68277, 51201, 202862, 329524, 1434255, 2564098, 67258, 66876, 67294, 1905, 67351, 249567, 28893, 67332, 66904, 67363, 1957, 67334, 67295, 1919, 1911, 47763, 67376, 68270, 1960, 1895, 68223, 33897, 1919, 1873719, 235986, 68193, 67293, 1971, 67351, 29910, 1993, 1894, 1996, 38312, 112413, 163202, 208444, …	Streptomyces sp.; Streptomyces macromomyceticus; Streptomyces griseorubiginosus; Streptomyces griseosporeus; Streptomyces griseus subsp. griseus; Streptomyces rectiviolaceus; Streptomyces albus subsp. albus; Streptomyces diastatochromogenes; Streptomyces lavendulae subsp. lavendulae; Streptomyces antibioticus subsp. antibioticus; Streptomyces pseudovenezuelae; Streptomyces flaveus; Streptomyces f…							Microbial						38052229	https://www.nature.com/articles/s41586-023-06906-37	NIH, GBMF	1DP2GM137413-01, 5R01GM107550-10, 1U24DK133658-01, GBMF12120	Detected molecules from microbial mono-cultures
mzspec:GNPS2:TASK-51afd7fa835043a2b593fa359f3d747e-nf_output/clustering/specs_ms.mgf:scan:90168	Confirmed	Spectral match to GNPS library	Gln-C16:0	CCCCCCCCCCCCCCCC(NC(C(O)=O)CCC(N)=O)=O		De novo biosynthesis by microbes (e.g., natural products and other specialized metabolites)			1931, 1996	Streptomyces sp.; Microtetraspora glauca							Microbial						38052229	https://www.nature.com/articles/s41586-023-06906-38	NIH, GBMF	1DP2GM137413-01, 5R01GM107550-10, 1U24DK133658-01, GBMF12120	Detected molecules from microbial mono-cultures
mzspec:GNPS2:TASK-51afd7fa835043a2b593fa359f3d747e-nf_output/clustering/specs_ms.mgf:scan:88871	Confirmed	Spectral match to GNPS library	Gln-C16:1	O=C(NC(C(O)=O)CCC(N)=O)CCCCCCCC=CCCCCCC		De novo biosynthesis by microbes (e.g., natural products and other specialized metabolites)			1931, 1888, 67304, 67263, 42236, 161482, 66876, 67351, 249567, 47763, 67376, 68194, 68223, 33897, 1272, 2512156, 038	Streptomyces sp.; Streptomyces albus; Streptomyces griseorubiginosus; Streptomyces griseus subsp. griseus; Streptomyces diastatochromogenes; Streptomyces thermospinosisporus; Streptomyces chattanoogensis; Streptomyces puniceus subsp. puniceus; Streptomyces hygroscopicus subsp. decoyicus; Streptomyces lydicus subsp. lydicus; Streptomyces vinaceusdrappus; Streptomyces durhamensis; Streptomyces katr…							Microbial						38052229	https://www.nature.com/articles/s41586-023-06906-39	NIH, GBMF	1DP2GM137413-01, 5R01GM107550-10, 1U24DK133658-01, GBMF12120	Detected molecules from microbial mono-cultures
mzspec:GNPS2:TASK-51afd7fa835043a2b593fa359f3d747e-nf_output/clustering/specs_ms.mgf:scan:103637	Confirmed	Spectral match to GNPS library	Gln-C17:0	CCCCCCCCCCCCCCCCC(NC(C(O)=O)CCC(N)=O)=O		De novo biosynthesis by microbes (e.g., natural products and other specialized metabolites)			1931, 1917, 67304, 1910, 67263, 332591, 67257, 42236, 67350, 66370, 284031, 68277, 202862, 1434255, 67258, 66876, 67351, 28893, 67332, 67363, 1892, 1957, 67275, 1911, 47763, 1895, 68194, 68223, 33897, 1873719, 235986, 68193, 1971, 67351, 66894, 43354, 1894, 1996, 132249, 163202, 2512156, 038	Streptomyces sp.; Streptomyces macromomyceticus; Streptomyces griseorubiginosus; Streptomyces griseosporeus; Streptomyces griseus subsp. griseus; Streptomyces rectiviolaceus; Streptomyces albus subsp. albus; Streptomyces diastatochromogenes; Streptomyces pseudovenezuelae; Streptomyces flaveus; Streptomyces flavovariabilis; Streptomyces tricolor; Streptomyces drozdowiczii; Streptomyces lushanensis…							Microbial						38052229	https://www.nature.com/articles/s41586-023-06906-40	NIH, GBMF	1DP2GM137413-01, 5R01GM107550-10, 1U24DK133658-01, GBMF12120	Detected molecules from microbial mono-cultures
mzspec:GNPS2:TASK-51afd7fa835043a2b593fa359f3d747e-nf_output/clustering/specs_ms.mgf:scan:122403	Confirmed	Spectral match to GNPS library	Gln-C18:0	CCCCCCCCCCCCCCCCCC(NC(C(O)=O)CCC(N)=O)=O		De novo biosynthesis by microbes (e.g., natural products and other specialized metabolites)			47763, 68194, 68223	Streptomyces lydicus subsp. lydicus; Streptomyces durhamensis; Streptomyces katrae							Microbial						38052229	https://www.nature.com/articles/s41586-023-06906-41	NIH, GBMF	1DP2GM137413-01, 5R01GM107550-10, 1U24DK133658-01, GBMF12120	Detected molecules from microbial mono-cultures
mzspec:GNPS2:TASK-51afd7fa835043a2b593fa359f3d747e-nf_output/clustering/specs_ms.mgf:scan:120350	Confirmed	Spectral match to GNPS library	Gln-C18:1	O=C(NC(C(O)=O)CCC(N)=O)CCCCCCCC=CCCCCCCCC		De novo biosynthesis by microbes (e.g., natural products and other specialized metabolites)			1931, 332591, 67350, 1434255, 67258, 1892, 47763, 171437	Streptomyces sp.; Streptomyces rectiviolaceus; Streptomyces pseudovenezuelae; Streptomyces lushanensis; Streptomyces cavourensis; Streptomyces citreofluorescens; Streptomyces lydicus subsp. lydicus; Tistrella mobilis							Microbial						38052229	https://www.nature.com/articles/s41586-023-06906-42	NIH, GBMF	1DP2GM137413-01, 5R01GM107550-10, 1U24DK133658-01, GBMF12120	Detected molecules from microbial mono-cultures
mzspec:GNPS2:TASK-51afd7fa835043a2b593fa359f3d747e-nf_output/clustering/specs_ms.mgf:scan:119648	Confirmed	Spectral match to GNPS library	Gln-C18:2	O=C(NC(C(O)=O)CCC(N)=O)CCCCCCCC=CCC=CCCCCC		De novo biosynthesis by microbes (e.g., natural products and other specialized metabolites)			1931, 29910, 37328, 1710	Streptomyces sp.; Tolypocladium inflatum; Streptomyces carneus; Cellulosimicrobium cellulans							Microbial						38052229	https://www.nature.com/articles/s41586-023-06906-43	NIH, GBMF	1DP2GM137413-01, 5R01GM107550-10, 1U24DK133658-01, GBMF12120	Detected molecules from microbial mono-cultures
mzspec:GNPS2:TASK-51afd7fa835043a2b593fa359f3d747e-nf_output/clustering/specs_ms.mgf:scan:117649	Confirmed	Spectral match to GNPS library	Gln-C18:3	O=C(NC(C(O)=O)CCC(N)=O)CCCCC=CCC=CCC=CCCCCC		De novo biosynthesis by microbes (e.g., natural products and other specialized metabolites)			1931, 66895, 1894	Streptomyces sp.; Streptomyces griseomycini; Streptomyces psammoticus							Microbial						38052229	https://www.nature.com/articles/s41586-023-06906-44	NIH, GBMF	1DP2GM137413-01, 5R01GM107550-10, 1U24DK133658-01, GBMF12120	Detected molecules from microbial mono-cultures
mzspec:GNPS2:TASK-51afd7fa835043a2b593fa359f3d747e-nf_output/clustering/specs_ms.mgf:scan:81705	Confirmed	Spectral match to GNPS library	Glu-C15:0	CCCCCCCCCCCCCCC(NC(C(O)=O)CCC(O)=O)=O		De novo biosynthesis by microbes (e.g., natural products and other specialized metabolites)			1931, 1917, 66424, 66895, 68200, 67304, 1910, 67263, 1968, 97405, 332591, 67263, 42236, 1933, 67350, 1888, 66370, 66369, 68277, 202862, 36816, 561004, 73044, 1905, 67351, 67283, 28893, 67332, 66904, 1892, 1957, 67334, 1911, 68270, 1960, 1895, 1893, 1898, 42235, 231024, 258050, 1873719, 235986, 68193, 66892, 1950, 1464079, 68043, 68237, 67351, 132474, 38300, 1223523, 394935, 543527, 1275, 31943, 1…	Streptomyces sp.; Streptomyces macromomyceticus; Streptomyces hiroshimensis; Streptomyces griseomycini; Streptomyces flavofungini; Streptomyces griseorubiginosus; Streptomyces griseosporeus; Streptomyces griseus subsp. griseus; Streptomyces cellulosae; Streptoverticillium kitasatoense; not specified; Streptomyces rectiviolaceus; Streptomyces diastatochromogenes; Streptoalloteichus tenebrarius; St…							Microbial						38052229	https://www.nature.com/articles/s41586-023-06906-44	NIH, GBMF	1DP2GM137413-01, 5R01GM107550-10, 1U24DK133658-01, GBMF12120	Detected molecules from microbial mono-cultures
mzspec:GNPS2:TASK-51afd7fa835043a2b593fa359f3d747e-nf_output/clustering/specs_ms.mgf:scan:80775	Confirmed	Spectral match to GNPS library	Glu-C15:1	O=C(NC(C(O)=O)CCC(O)=O)CCCCCCCCC=CCCCC		De novo biosynthesis by microbes (e.g., natural products and other specialized metabolites)			1931, 1275, 163202	Streptomyces sp.; Kocuria rosea; Corynebacterium appendicis							Microbial						38052229	https://www.nature.com/articles/s41586-023-06906-45	NIH, GBMF	1DP2GM137413-01, 5R01GM107550-10, 1U24DK133658-01, GBMF12120	Detected molecules from microbial mono-cultures
mzspec:GNPS2:TASK-51afd7fa835043a2b593fa359f3d747e-nf_output/clustering/specs_ms.mgf:scan:90483	Confirmed	Spectral match to GNPS library	Glu-C16:0	CCCCCCCCCCCCCCCC(NC(C(O)=O)CCC(O)=O)=O		De novo biosynthesis by microbes (e.g., natural products and other specialized metabolites)			1931, 1917, 66424, 66895, 68200, 67304, 1910, 66885, 67263, 1968, 97405, 1935, 332591, 67263, 67257, 42236, 58340, 67350, 132474, 1888, 66370, 66369, 68277, 51201, 202862, 36816, 1434255, 73044, 67294, 1905, 67351, 1969, 28893, 67332, 66904, 67326, 68286, 35620, 67363, 1892, 1957, 67259, 67334, 1922, 67295, 1919, 66370, 1911, 47763, 67376, 1967, 68270, 1960, 1895, 1892, 42235, 231024, 258050, 187…	Streptomyces sp.; Streptomyces macromomyceticus; Streptomyces hiroshimensis; Streptomyces griseomycini; Streptomyces flavofungini; Streptomyces griseorubiginosus; Streptomyces griseosporeus; Streptomyces daghestanicus; Streptomyces griseus subsp. griseus; Streptomyces cellulosae; Streptoverticillium kitasatoense; Streptomyces violaceoruber; Streptomyces rectiviolaceus; Streptomyces albus subsp. a…							Microbial						38052229	https://www.nature.com/articles/s41586-023-06906-46	NIH, GBMF	1DP2GM137413-01, 5R01GM107550-10, 1U24DK133658-01, GBMF12120	Detected molecules from microbial mono-cultures
mzspec:GNPS2:TASK-51afd7fa835043a2b593fa359f3d747e-nf_output/clustering/specs_ms.mgf:scan:89214	Confirmed	Spectral match to GNPS library	Glu-C16:1	O=C(NC(C(O)=O)CCC(O)=O)CCCCCCCC=CCCCCCC		De novo biosynthesis by microbes (e.g., natural products and other specialized metabolites)			1931, 67304, 42236, 28893, 67332, 67376, 1464079, 163202	Streptomyces sp.; Streptomyces griseorubiginosus; Streptomyces diastatochromogenes; Streptomyces flavoviridis; Streptomyces mutabilis; Streptomyces vinaceusdrappus; Streptomyces rimosus subsp. pseudoverticillatus; Corynebacterium appendicis							Microbial						38052229	https://www.nature.com/articles/s41586-023-06906-47	NIH, GBMF	1DP2GM137413-01, 5R01GM107550-10, 1U24DK133658-01, GBMF12120	Detected molecules from microbial mono-cultures
mzspec:GNPS2:TASK-51afd7fa835043a2b593fa359f3d747e-nf_output/clustering/specs_ms.mgf:scan:104060	Confirmed	Spectral match to GNPS library	Glu-C17:0	CCCCCCCCCCCCCCCCC(NC(C(O)=O)CCC(O)=O)=O		De novo biosynthesis by microbes (e.g., natural products and other specialized metabolites)			1931, 1917, 66895, 68200, 67304, 67263, 97405, 42236, 58340, 67350, 66370, 202862, 67351, 28893, 67332, 35620, 67275, 67376, 1892, 42235, 235986, 68193, 66892, 112413, 163202	Streptomyces sp.; Streptomyces macromomyceticus; Streptomyces griseomycini; Streptomyces flavofungini; Streptomyces griseorubiginosus; Streptomyces griseus subsp. griseus; Streptoverticillium kitasatoense; Streptomyces diastatochromogenes; Streptomyces lavendulae subsp. lavendulae; Streptomyces pseudovenezuelae; Streptomyces flaveus; Streptomyces drozdowiczii; Streptomyces puniceus subsp. puniceu…							Microbial						38052229	https://www.nature.com/articles/s41586-023-06906-48	NIH, GBMF	1DP2GM137413-01, 5R01GM107550-10, 1U24DK133658-01, GBMF12120	Detected molecules from microbial mono-cultures
mzspec:GNPS2:TASK-51afd7fa835043a2b593fa359f3d747e-nf_output/clustering/specs_ms.mgf:scan:100580	Confirmed	Spectral match to GNPS library	Glu-C17:1	O=C(NC(C(O)=O)CCC(O)=O)CCCCCCCCC=CCCCCCC		De novo biosynthesis by microbes (e.g., natural products and other specialized metabolites)			1931, 1917, 67304, 67263, 42236, 67350, 1905, 28893, 42235, 235986, 66892, 1464079, 171437, 1996, 112413, 163202	Streptomyces sp.; Streptomyces macromomyceticus; Streptomyces griseorubiginosus; Streptomyces griseus subsp. griseus; Streptomyces diastatochromogenes; Streptomyces pseudovenezuelae; Streptomyces exfoliatus; Streptomyces flavoviridis; Streptomyces bottropensis; Streptomyces glauciniger; Streptomyces gardneri; Streptomyces rimosus subsp. pseudoverticillatus; Tistrella mobilis; Microtetraspora glau…							Microbial						38052229	https://www.nature.com/articles/s41586-023-06906-49	NIH, GBMF	1DP2GM137413-01, 5R01GM107550-10, 1U24DK133658-01, GBMF12120	Detected molecules from microbial mono-cultures
mzspec:GNPS2:TASK-51afd7fa835043a2b593fa359f3d747e-nf_output/clustering/specs_ms.mgf:scan:120660	Confirmed	Spectral match to GNPS library	Glu-C18:1	O=C(NC(C(O)=O)CCC(O)=O)CCCCCCCC=CCCCCCCCC		De novo biosynthesis by microbes (e.g., natural products and other specialized metabolites)			1931, 67350, 171437, 2135728, 269	Streptomyces sp.; Streptomyces pseudovenezuelae; Tistrella mobilis; Rhodococcus sp. OK269							Microbial						38052229	https://www.nature.com/articles/s41586-023-06906-50	NIH, GBMF	1DP2GM137413-01, 5R01GM107550-10, 1U24DK133658-01, GBMF12120	Detected molecules from microbial mono-cultures
mzspec:GNPS2:TASK-51afd7fa835043a2b593fa359f3d747e-nf_output/clustering/specs_ms.mgf:scan:217369	Confirmed	Spectral match to GNPS library	Glucopiericidin	NA		De novo biosynthesis by microbes (e.g., natural products and other specialized metabolites)			1931, 67352, 67263, 1906, 66369, 1898, 29306, 80858, 1950, 68043, 68237, 543527, 173777, 31943, 1677, 114688, 37328, 65497, 1993, 43354, 46189	Streptomyces sp.; Kitasatospora purpeofusca; Streptomyces griseus subsp. griseus; Streptomyces fradiae; Streptomyces carpinensis; Streptomyces cacaoi subsp. cacaoi; Streptomyces griseoluteus; Streptomyces thermotolerans; Streptomyces peucetius subsp. peucetius; Streptomyces libani subsp. libani; Streptomyces mediolani; Dactylosporangium variesporum; Streptomyces cinnamoneus subsp. azacoluta; Brev…							Microbial						26856451	https://www.sciencedirect.com/science/article/pii/S0944501315300409?via%3Dihub	NIH, GBMF	1DP2GM137413-01, 5R01GM107550-10, 1U24DK133658-01, GBMF12120	Detected molecules from microbial mono-cultures
mzspec:GNPS2:TASK-51afd7fa835043a2b593fa359f3d747e-nf_output/clustering/specs_ms.mgf:scan:206618	Confirmed	Spectral match to GNPS library	Glucopiericidin C	NA		De novo biosynthesis by microbes (e.g., natural products and other specialized metabolites)			1931, 67352, 67263, 1906, 1898, 29306, 1950, 68043, 68237, 29910, 543527, 173777, 114688, 37328, 65497, 1874, 46189	Streptomyces sp.; Kitasatospora purpeofusca; Streptomyces griseus subsp. griseus; Streptomyces fradiae; Streptomyces cacaoi subsp. cacaoi; Streptomyces griseoluteus; Streptomyces peucetius subsp. peucetius; Streptomyces libani subsp. libani; Streptomyces mediolani; Tolypocladium inflatum; Dactylosporangium variesporum; Streptomyces cinnamoneus subsp. azacoluta; Streptomyces griseiniger; Streptomy…							Microbial						21081953	https://www.nature.com/articles/ja2010125	NIH, GBMF	1DP2GM137413-01, 5R01GM107550-10, 1U24DK133658-01, GBMF12120	Detected molecules from microbial mono-cultures
mzspec:GNPS2:TASK-51afd7fa835043a2b593fa359f3d747e-nf_output/clustering/specs_ms.mgf:scan:166850	Confirmed	Spectral match to GNPS library	GLYCOCHOLATE - 20.0 eV	[H][C@@]12CC[C@H]([C@H](C)CCC(=O)NCC(O)=O)[C@@]1(C)[C@@H](O)C[C@@]1([H])[C@@]2([H])[C@H](O)CC2C[C@H](O)CC[C@]12C		De novo biosynthesis by microbes (e.g., natural products and other specialized metabolites)			1931, 1938, 1935, 1906, 332591, 66886, 67269, 67257, 58340, 173862, 68195, 144055, 1713, 69363, 208443, 208444, 220378, 138336, 304899, 1761758, 15	Streptomyces sp.; Streptomyces viridochromogenes; Microbispora ubonratchathaniensis; Streptomyces maizeus; Streptomyces violaceoruber; Streptomyces virginiae subsp. virginiae; Streptoverticillium sp.; Streptomyces fradiae; Streptomyces rectiviolaceus; Streptomyces fasiculatus; Streptomyces alboviridis; Streptomyces albus subsp. albus; Streptomyces lavendulae subsp. lavendulae; Streptomyces virido…							Microbial						35625615	https://www.mdpi.com/2218-273X/12/5/687	NIH, GBMF	1DP2GM137413-01, 5R01GM107550-10, 1U24DK133658-01, GBMF12120	Detected molecules from microbial mono-cultures
mzspec:GNPS2:TASK-51afd7fa835043a2b593fa359f3d747e-nf_output/clustering/specs_ms.mgf:scan:122760	Confirmed	Spectral match to GNPS library	glycodeoxycholic acid	C[C@H](CCC(=O)NCC(=O)O)[C@H]1CCC2[C@@]1([C@H](CC3C2CC[C@H]4[C@@]3(CC[C@H](C4)O)C)O)C		De novo biosynthesis by microbes (e.g., natural products and other specialized metabolites)			1931, 173862, 1713, 69363, 208443, 208444, 220378, 138336, 2512182, 450, 1761758, 15, 1500293, 221	Streptomyces sp.; Streptomyces viridoflavus; Oerskovia turbata; Microbacterium terregens; Amycolatopsis balhimyceticus; Amycolatopsis vancoresmyceticus; Nocardiopsis aegyptia; Blastococcus saxobsidens; Bacillus sp. BK450; Bacillus sp. BC15; Chryseobacterium sp. YR221							Microbial						35625615	https://www.mdpi.com/2218-273X/12/5/687	NIH, GBMF	1DP2GM137413-01, 5R01GM107550-10, 1U24DK133658-01, GBMF12120	Detected molecules from microbial mono-cultures
mzspec:GNPS2:TASK-51afd7fa835043a2b593fa359f3d747e-nf_output/clustering/specs_ms.mgf:scan:148820	Confirmed	Spectral match to GNPS library	Glycodeoxycholic acid	NA		De novo biosynthesis by microbes (e.g., natural products and other specialized metabolites)			1931, 37328, 1874	Streptomyces sp.; Streptomyces carneus; Micromonospora chalcea subsp. chalcea							Microbial						35625615	https://www.mdpi.com/2218-273X/12/5/687	NIH, GBMF	1DP2GM137413-01, 5R01GM107550-10, 1U24DK133658-01, GBMF12120	Detected molecules from microbial mono-cultures
mzspec:GNPS2:TASK-51afd7fa835043a2b593fa359f3d747e-nf_output/clustering/specs_ms.mgf:scan:260185	Confirmed	Spectral match to GNPS library	Gobichelin A	C1CC(C(=O)N(C1)O)NC(=O)C(CO)NC(=O)C(CCCCN)NC(=O)C(CC2=CN=CN2)NC(=O)C3COC(=N3)C4=CC=CC=C4O		De novo biosynthesis by microbes (e.g., natural products and other specialized metabolites)			1931, 173862, 67294	Streptomyces sp.; Streptomyces viridoflavus; Streptomyces filamentosus							Microbial						23336063	https://pubs.rsc.org/en/content/articlelanding/2013/md/c2md20232h	NIH, GBMF	1DP2GM137413-01, 5R01GM107550-10, 1U24DK133658-01, GBMF12120	Detected molecules from microbial mono-cultures
mzspec:GNPS2:TASK-51afd7fa835043a2b593fa359f3d747e-nf_output/clustering/specs_ms.mgf:scan:190561	Confirmed	Spectral match to GNPS library	Griseorhodin A	CC1=CC2=CC3=C(C(=C2C(=O)O1)O)OC4(C5C3O5)C(C6=C(C7=C(C(=C6O4)O)C(=O)C(=CC7=O)OC)O)O		De novo biosynthesis by microbes (e.g., natural products and other specialized metabolites)			1931, 67263, 132474, 67351, 35620, 67351, 47858	Streptomyces sp.; Streptomyces griseus subsp. griseus; Streptomyces rimosus subsp. rimosus; Streptomyces puniceus subsp. puniceus; Streptomyces cyanoalbus; Streptomyces californicus; Micromonospora echinofusca							Microbial						12323376	https://www.cell.com/cell-chemical-biology/fulltext/S1074-5521(02)00223-5?_returnURL=https://linkinghub.elsevier.com/retrieve/pii/S1074552102002235?showall%3Dtrue	NIH, GBMF	1DP2GM137413-01, 5R01GM107550-10, 1U24DK133658-01, GBMF12120	Detected molecules from microbial mono-cultures
mzspec:GNPS2:TASK-51afd7fa835043a2b593fa359f3d747e-nf_output/clustering/specs_ms.mgf:scan:87799	Confirmed	Spectral match to GNPS library	His-C15:0	CCCCCCCCCCCCCCC(NC(CC1=NC=CN1)C(O)=O)=O		De novo biosynthesis by microbes (e.g., natural products and other specialized metabolites)			1931, 66860, 67351, 1969, 1895, 235986, 2512151, 438, 1761905, 210	Streptomyces sp.; not specified; Streptomyces thermoviolaceus subsp. thermoviolaceus; Streptomyces puniceus subsp. puniceus; Streptomyces chartreusis; Streptomyces avidinii; Streptomyces glauciniger; Streptomyces sp. BK438; Streptomyces sp. OK210							Microbial						38052229	https://www.nature.com/articles/s41586-023-06906-44	NIH, GBMF	1DP2GM137413-01, 5R01GM107550-10, 1U24DK133658-01, GBMF12120	Detected molecules from microbial mono-cultures
mzspec:GNPS2:TASK-51afd7fa835043a2b593fa359f3d747e-nf_output/clustering/specs_ms.mgf:scan:98402	Confirmed	Spectral match to GNPS library	His-C16:0	CCCCCCCCCCCCCCCC(NC(CC1=NC=CN1)C(O)=O)=O		De novo biosynthesis by microbes (e.g., natural products and other specialized metabolites)			1931, 67304, 42236, 67350, 66860, 68277, 1957, 67334, 1895, 1893, 1911, 235986, 2074, 31961, 2135728, 269, 2512151, 438	Streptomyces sp.; Streptomyces griseorubiginosus; Streptomyces diastatochromogenes; Streptomyces pseudovenezuelae; Streptomyces thermoviolaceus subsp. thermoviolaceus; Streptomyces tricolor; Streptomyces sclerotialus; Streptomyces nashvillensis; Streptomyces avidinii; Streptomyces atratus; Streptomyces griseus; Streptomyces glauciniger; Pseudonocardia autotrophica; Actinomadura cremea subsp. crem…							Microbial						38052229	https://www.nature.com/articles/s41586-023-06906-44	NIH, GBMF	1DP2GM137413-01, 5R01GM107550-10, 1U24DK133658-01, GBMF12120	Detected molecules from microbial mono-cultures
mzspec:GNPS2:TASK-51afd7fa835043a2b593fa359f3d747e-nf_output/clustering/specs_ms.mgf:scan:19746	Confirmed	Spectral match to GNPS library	His-C9:0	CCCCCCCCC(NC(CC1=NC=CN1)C(O)=O)=O		De novo biosynthesis by microbes (e.g., natural products and other specialized metabolites)			362649, 82380, 304899, 211114, 84725, 412687, 390989	Microbacterium thalassium; Microbacterium oxydans; Actinospica acidophila; Allokutzneria albata; Umezawaea tangerina; Humihabitans oryzae; Actinocatenispora sera							Microbial						38052229	https://www.nature.com/articles/s41586-023-06906-44	NIH, GBMF	1DP2GM137413-01, 5R01GM107550-10, 1U24DK133658-01, GBMF12120	Detected molecules from microbial mono-cultures
mzspec:GNPS2:TASK-51afd7fa835043a2b593fa359f3d747e-nf_output/clustering/specs_ms.mgf:scan:173230	Confirmed	Spectral match to GNPS library	Ikarugamycin	NA		De novo biosynthesis by microbes (e.g., natural products and other specialized metabolites)			1931, 1943, 68200, 67263, 332591, 67257, 132474, 44060, 66369, 284043, 193460, 202862, 229486, 2307129, 452529, 542764, 1417980, 1434255, 67351, 1892, 1957, 1919, 1960, 67293, 68043, 67351, 65497, 58118, 46189, 1713, 543527, 103733, 1761791, 284, 2587124, 045, 1882827, 80, 2512127, 215	Streptomyces sp.; Streptomyces griseoruber; Streptomyces flavofungini; Streptomyces griseus subsp. griseus; Streptomyces rectiviolaceus; Streptomyces albus subsp. albus; Streptomyces rimosus subsp. rimosus; Streptomyces megasporus; Streptomyces carpinensis; Streptomyces spinoverrucosus; Streptomyces sanglieri; Streptomyces drozdowiczii; Streptomyces hebeiensis; Streptomyces moroccanus; Streptomyc…							Microbial						31944405	https://faseb.onlinelibrary.wiley.com/doi/epdf/10.1096/fj.201901237R	NIH, GBMF	1DP2GM137413-01, 5R01GM107550-10, 1U24DK133658-01, GBMF12120	Detected molecules from microbial mono-cultures
mzspec:GNPS2:TASK-51afd7fa835043a2b593fa359f3d747e-nf_output/clustering/specs_ms.mgf:scan:184846	Confirmed	Spectral match to GNPS library	Ikarugamycin epoxide	CCC1C(CC2C1C3C(O3)C4C2CC5C4CC=CC(=O)NCCCC6C(=O)C(=C(C=C5)O)C(=O)N6)C		De novo biosynthesis by microbes (e.g., natural products and other specialized metabolites)			1931, 1943, 67304, 67263, 67257, 132474, 68195, 1888, 66370, 66369, 68221, 193460, 51201, 202862, 67282, 285568, 229486, 340148, 2307129, 542764, 1417980, 2564098, 1887, 67282, 67351, 35620, 1902, 1892, 1957, 67259, 1919, 83378, 68194, 33897, 1960, 58344, 235987, 67293, 68043, 67351, 457430, 2001, 1871188, 1829, 65497, 1993, 58118, 46189, 2002, 43663, 1713, 42198, 543527, 103733, 37916, 2587124, …	Streptomyces sp.; Streptomyces griseoruber; Streptomyces griseorubiginosus; Streptomyces griseus subsp. griseus; Streptomyces coelicolor subsp. coelicolor; Streptomyces albus subsp. albus; Streptomyces rimosus subsp. rimosus; Streptomyces ehimensis; Streptomyces albus; Streptomyces flaveus; Streptomyces carpinensis; Streptomyces inusitatus; Streptomyces sanglieri; Streptomyces griseocarneus; Stre…							Microbial						12817810	https://www.jstage.jst.go.jp/article/antibiotics1968/56/4/56_4_364/_article	NIH, GBMF	1DP2GM137413-01, 5R01GM107550-10, 1U24DK133658-01, GBMF12120	Detected molecules from microbial mono-cultures
mzspec:GNPS2:TASK-51afd7fa835043a2b593fa359f3d747e-nf_output/clustering/specs_ms.mgf:scan:27062	Confirmed	Spectral match to GNPS library	Iromycin A	CCCC1=C(NC(=O)C(=C1O)C)CC=C(C)CC=CC(C)C		De novo biosynthesis by microbes (e.g., natural products and other specialized metabolites)			1931, 68253	Streptomyces sp.; Streptomyces peruviensis							Microbial						17564460	https://pubs.acs.org/doi/10.1021/jo070327j	NIH, GBMF	1DP2GM137413-01, 5R01GM107550-10, 1U24DK133658-01, GBMF12120	Detected molecules from microbial mono-cultures
mzspec:GNPS2:TASK-51afd7fa835043a2b593fa359f3d747e-nf_output/clustering/specs_ms.mgf:scan:13454	Confirmed	Spectral match to GNPS library	Isocycloheximide	CC1CC(C)C(=O)C(C(O)CC2CC(=O)N=C(O)C2)C1		De novo biosynthesis by microbes (e.g., natural products and other specialized metabolites)			1931, 1917, 270689, 51201, 2307129, 1464070, 2564098, 67282, 1892, 67285, 1960, 67293, 1971	Streptomyces sp.; Streptomyces macromomyceticus; Streptomyces aculeolatus; Streptomyces griseocarneus; Streptomyces moroccanus; Streptomyces graminilatus; Streptomyces rhizosphaericola; Streptomyces calvus; Streptomyces citreofluorescens; Streptomyces cellostaticus; Streptomyces arabicus; Streptomyces echinatus; Streptomyces noursei							Microbial						28684983	https://www.beilstein-journals.org/bjoc/articles/13/103	NIH, GBMF	1DP2GM137413-01, 5R01GM107550-10, 1U24DK133658-01, GBMF12120	Detected molecules from microbial mono-cultures
mzspec:GNPS2:TASK-51afd7fa835043a2b593fa359f3d747e-nf_output/clustering/specs_ms.mgf:scan:198000	Confirmed	Spectral match to GNPS library	Isorenieratene	NA		De novo biosynthesis by microbes (e.g., natural products and other specialized metabolites)			68221, 2512172, 558	Streptomyces inusitatus; Mycobacterium sp. BK558							Microbial						31146377	https://www.mdpi.com/1660-3397/17/6/316	NIH, GBMF	1DP2GM137413-01, 5R01GM107550-10, 1U24DK133658-01, GBMF12120	Detected molecules from microbial mono-cultures
mzspec:GNPS2:TASK-51afd7fa835043a2b593fa359f3d747e-nf_output/clustering/specs_ms.mgf:scan:304512	Confirmed	Spectral match to GNPS library	Kirromycin	CCC(C(=O)NCC=CC=C(C)C(C(C)C1C(C(C(O1)C=CC=CC=C(C)C(=O)C2=C(C=CNC2=O)O)O)O)OC)C3(C(C(C(C(O3)C=CC=CC)(C)C)O)O)O		De novo biosynthesis by microbes (e.g., natural products and other specialized metabolites)			1931, 67581	Streptomyces sp.; Streptomyces viridosporus							Microbial						21401713	https://academic.oup.com/femsle/article/319/1/26/552684?login=false	NIH, GBMF	1DP2GM137413-01, 5R01GM107550-10, 1U24DK133658-01, GBMF12120	Detected molecules from microbial mono-cultures
mzspec:GNPS2:TASK-51afd7fa835043a2b593fa359f3d747e-nf_output/clustering/specs_ms.mgf:scan:301870	Confirmed	Spectral match to GNPS library	Koranimine	C[C@H]([C@H]1C(=O)N[C@@H](C(=O)N[C@@H](C(=O)N[C@@H](C(=O)N[C@H](C(=O)N[C@@H](C(=O)N[C@H](C=N1)C(C)C)CC2=CC=CC=C2)C(C)C)CC3=CC=CC=C3)CC(C)C)CC(C)C)O		De novo biosynthesis by microbes (e.g., natural products and other specialized metabolites)			1894, 1144335, 67, 1882762, 838	Streptomyces aureofaciens subsp. aureofaciens; Pseudomonas sp. GM67; Bacillus sp. OK838; not applicable							Microbial						36344604	https://www.nature.com/articles/s41598-022-20461-8	NIH, GBMF	1DP2GM137413-01, 5R01GM107550-10, 1U24DK133658-01, GBMF12120	Detected molecules from microbial mono-cultures
mzspec:GNPS2:TASK-51afd7fa835043a2b593fa359f3d747e-nf_output/clustering/specs_ms.mgf:scan:317737	Confirmed	Spectral match to GNPS library	Kurstakin_4_47722_dereplictor_pv_2.82934e-18	[H]OC([H])(C([H])([H])[H])C([H])(N([H])C(=O)C([H])([H])C([H])([H])C([H])([H])C([H])([H])C([H])([H])C([H])([H])C([H])([H])C([H])([H])C([H])([H])C([H])(C([H])([H])[H])C([H])([H])[H])C(=O)N([H])C([H])([H])C(=O)N([H])C([H])(C(=O)N([H])C1([H])C(=O)N([H])C([H])(C(=O)N([H])C([H])(C(=O)N([H])C([H])(C(=O)OC1([H])[H])C([H])([H])C([H])([H])C(=O)N([H])[H])C([H])([H])C([H])([H])C(=O)N([H])[H])C([H])([H])C1=NC…		De novo biosynthesis by microbes (e.g., natural products and other specialized metabolites)			1761758, 15	Bacillus sp. BC15							Microbial						36205689; 30324699		NIH, GBMF	1DP2GM137413-01, 5R01GM107550-10, 1U24DK133658-01, GBMF12120	Detected molecules from microbial mono-cultures
mzspec:GNPS2:TASK-51afd7fa835043a2b593fa359f3d747e-nf_output/clustering/specs_ms.mgf:scan:70841	Confirmed	Spectral match to GNPS library	LACTULOSE	C([C@@H]1[C@@H]([C@@H]([C@H]([C@@H](O1)O[C@@H]2[C@@H](CO)O[C@](CO)([C@H]2O)O)O)O)O)O		De novo biosynthesis by microbes (e.g., natural products and other specialized metabolites)			1931, 1550619, 1970, 1931, 66424, 1909, 33900, 53446, 68236, 295352, 66860, 1934, 68200, 1911, 285499, 270689, 285507, 285578, 173776, 68042, 67304, 68233, 1910, 114699, 67365, 285522, 285493, 37480, 285480, 67332, 78510, 67369, 39478, 565072, 66891, 1907, 1963, 68180, 66898, 68204, 1968, 285555, 332591, 67257, 42236, 67350, 67322, 68174, 66860, 1888, 67303, 1970, 68274, 66370, 285556, 44060, 663…	Streptomyces sp.; Streptomyces polymachus; Streptomyces morookaense; Streptomyces sp.; Streptomyces hiroshimensis; Streptomyces griseolus; Streptomyces costaricanus; Streptomyces cinnamoneus; Streptomyces macrosporeus; Streptomyces bangladeshensis; Streptomyces thermoviolaceus subsp. thermoviolaceus; Streptomyces thermovulgaris; Streptomyces thermocastaneus; Streptomyces flavofungini; Streptomyce…							Microbial						38889605	https://www.sciencedirect.com/science/article/abs/pii/S0141022924000735?via%3Dihub	NIH, GBMF	1DP2GM137413-01, 5R01GM107550-10, 1U24DK133658-01, GBMF12120	Detected molecules from microbial mono-cultures
mzspec:GNPS2:TASK-51afd7fa835043a2b593fa359f3d747e-nf_output/clustering/specs_ms.mgf:scan:256335	Confirmed	Spectral match to GNPS library	Lambdamycin CollisionEnergy:102040	COC1C(O)C(C)OC(OC2C(Oc3cccc4c(O)c5c(=O)oc6ccc(C)c7c(=O)oc(c34)c5c67)OC(C)C(O)C2O)C1O		De novo biosynthesis by microbes (e.g., natural products and other specialized metabolites)			1931, 1969	Streptomyces sp.; Streptomyces chartreusis							Microbial						983134		NIH, GBMF	1DP2GM137413-01, 5R01GM107550-10, 1U24DK133658-01, GBMF12120	Detected molecules from microbial mono-cultures
mzspec:GNPS2:TASK-51afd7fa835043a2b593fa359f3d747e-nf_output/clustering/specs_ms.mgf:scan:306893	Confirmed	Spectral match to GNPS library	Lankamycin	CC1CC(C(C(O1)OC2C(CC(C(=O)C(C(C(C(OC(=O)C(C(C2C)OC3CC(C(C(O3)C)OC(=O)C)(C)OC)C)C(C)C(C)O)C)OC(=O)C)C)(C)O)C)O)OC		De novo biosynthesis by microbes (e.g., natural products and other specialized metabolites)			68186, 1946, 68188	Streptomyces chryseus; Streptomyces kasugaensis; Streptomyces clavifer							Microbial						36621553	https://www.sciencedirect.com/science/article/abs/pii/S0960894X23000033?via%3Dihub	NIH, GBMF	1DP2GM137413-01, 5R01GM107550-10, 1U24DK133658-01, GBMF12120	Detected molecules from microbial mono-cultures
mzspec:GNPS2:TASK-51afd7fa835043a2b593fa359f3d747e-nf_output/clustering/specs_ms.mgf:scan:310366	Confirmed	Spectral match to GNPS library	Lankamycin	CC1CC(C(C(O1)OC2C(CC(C(=O)C(C(C(C(OC(=O)C(C(C2C)OC3CC(C(C(O3)C)OC(=O)C)(C)OC)C)C(C)C(C)O)C)OC(=O)C)C)(C)O)C)O)OC		De novo biosynthesis by microbes (e.g., natural products and other specialized metabolites)			68186, 1946, 68207, 68188	Streptomyces chryseus; Streptomyces kasugaensis; Streptomyces geysiriensis; Streptomyces clavifer							Microbial						36621553	https://www.sciencedirect.com/science/article/abs/pii/S0960894X23000033?via%3Dihub	NIH, GBMF	1DP2GM137413-01, 5R01GM107550-10, 1U24DK133658-01, GBMF12120	Detected molecules from microbial mono-cultures
mzspec:GNPS2:TASK-51afd7fa835043a2b593fa359f3d747e-nf_output/clustering/specs_ms.mgf:scan:48773	Confirmed	Spectral match to GNPS library	Lavanducyanin	CC1=C(CCC(C1)(C)C)CN2C3=CC=CC=C3N=C4C2=CC=CC4=O		De novo biosynthesis by microbes (e.g., natural products and other specialized metabolites)			270689, 284031	Streptomyces aculeolatus; Streptomyces flavovariabilis							Microbial						8407585	https://www.jstage.jst.go.jp/article/antibiotics1968/46/8/46_8_1232/_article	NIH, GBMF	1DP2GM137413-01, 5R01GM107550-10, 1U24DK133658-01, GBMF12120	Detected molecules from microbial mono-cultures
mzspec:GNPS2:TASK-51afd7fa835043a2b593fa359f3d747e-nf_output/clustering/specs_ms.mgf:scan:12057	Confirmed	Spectral match to GNPS library	Likely Trp-C3:0 + O (hydroxylated)	NA		De novo biosynthesis by microbes (e.g., natural products and other specialized metabolites)			1931, 53446, 66860, 270689, 285555, 67257, 44060, 285568, 329524, 36816, 713595, 2564098, 67282, 1905, 67351, 28893, 66904, 67581, 67259, 68262, 68194, 35621, 310781, 80858, 1829, 37927, 1833, 362649, 300020, 84725, 412687, 390989, 568844, 2572903, 340, 1882787, 198, 2512159, 447, 1500280, 403	Streptomyces sp.; Streptomyces cinnamoneus; Streptomyces thermoviolaceus subsp. thermoviolaceus; Streptomyces aculeolatus; Streptomyces albosporeus subsp. labilomyceticus; Streptomyces albus subsp. albus; Streptomyces megasporus; Streptomyces bungoensis; Streptomyces albidochromogenes; Streptomyces caelestis; Streptomyces fenghuangensis; Streptomyces rhizosphaericola; Streptomyces calvus; Strepto…							Microbial						38052229	https://www.nature.com/articles/s41586-023-06906-44	NIH, GBMF	1DP2GM137413-01, 5R01GM107550-10, 1U24DK133658-01, GBMF12120	Detected molecules from microbial mono-cultures
mzspec:GNPS2:TASK-51afd7fa835043a2b593fa359f3d747e-nf_output/clustering/specs_ms.mgf:scan:132560	Confirmed	Spectral match to GNPS library	Lys-C19:0	CCCCCCCCCCCCCCCCCCC(NC(CCCCN)C(O)=O)=O		De novo biosynthesis by microbes (e.g., natural products and other specialized metabolites)			1931, 1829, 65497, 37916, 1833, 31961, 47857, 1828, 120377, 157465, 158898, 220378, 263849, 479978	Streptomyces sp.; Rhodococcus rhodochrous; Actinoalloteichus cyanogriseus; Mycobacterium chlorophenolicum; Rhodococcus erythropolis; Actinomadura cremea subsp. cremea; Micromonospora echinoaurantiaca; Rhodococcus fascians; Salana multivorans; Nocardiopsis composta; Gordonia westfalica; Nocardiopsis aegyptia; Rhodococcus phenolicus; Micromonospora tulbaghiae							Microbial						38052229	https://www.nature.com/articles/s41586-023-06906-44	NIH, GBMF	1DP2GM137413-01, 5R01GM107550-10, 1U24DK133658-01, GBMF12120	Detected molecules from microbial mono-cultures
mzspec:GNPS2:TASK-51afd7fa835043a2b593fa359f3d747e-nf_output/clustering/specs_ms.mgf:scan:336277	Confirmed	Spectral match to GNPS library	massetolide_E_10207_dereplictor_pv_9.30754e-11	[H]OC(=O)C([H])([H])C([H])([H])[C@@]([H])(N([H])C(=O)[C@@]([H])(N([H])C(=O)C([H])([H])[C@@]([H])(O[H])C([H])([H])C([H])([H])C([H])([H])C([H])([H])C([H])([H])C([H])([H])C([H])([H])[H])C([H])([H])C([H])(C([H])([H])[H])C([H])([H])[H])C(=O)N([H])C1([H])C(=O)N([H])C([H])(C(=O)N([H])[C@]([H])(C(=O)N([H])[C@@]([H])(C(=O)N([H])[C@]([H])(C(=O)N([H])[C@@]([H])(C(=O)N([H])C([H])(C(=O)OC1([H])C([H])([H])[H])…		De novo biosynthesis by microbes (e.g., natural products and other specialized metabolites)			1881063, 546, 1144321, 102, 2135593, 508, 1500262, 468	Pseudomonas sp. OV546; Pseudomonas sp. GM102; Pseudomonas sp. OV508; Methylibium sp. CF468							Microbial						9157190		NIH, GBMF	1DP2GM137413-01, 5R01GM107550-10, 1U24DK133658-01, GBMF12120	Detected molecules from microbial mono-cultures
mzspec:GNPS2:TASK-51afd7fa835043a2b593fa359f3d747e-nf_output/clustering/specs_ms.mgf:scan:337061	Confirmed	Spectral match to GNPS library	massetolide_F_10208_dereplictor_pv_2.46093e-27	[H]OC(=O)C([H])([H])C([H])([H])[C@@]([H])(N([H])C(=O)[C@@]([H])(N([H])C(=O)C([H])([H])[C@@]([H])(O[H])C([H])([H])C([H])([H])C([H])([H])C([H])([H])C([H])([H])C([H])([H])C([H])([H])[H])C([H])([H])C([H])(C([H])([H])[H])C([H])([H])[H])C(=O)N([H])C1([H])C(=O)N([H])C([H])(C(=O)N([H])[C@]([H])(C(=O)N([H])[C@@]([H])(C(=O)N([H])[C@]([H])(C(=O)N([H])[C@@]([H])(C(=O)N([H])[C@]([H])(C(=O)OC1([H])C([H])([H])[…		De novo biosynthesis by microbes (e.g., natural products and other specialized metabolites)			1144330, 48, 2135583, 28, 5, 2135586, 184, 1881063, 546, 1144321, 102, 1144324, 18, 2135739, 077, 2135593, 508, 1500262, 468, 2572903, 340, 2135728, 269, 887463, 161, 2512163, 329	Pseudomonas sp. GM48; Pseudomonas sp. NP28-5; Pseudomonas sp. OV184; Pseudomonas sp. OV546; Pseudomonas sp. GM102; Pseudomonas sp. GM18; Bacillus sp. OK077; Pseudomonas sp. OV508; Methylibium sp. CF468; Streptomyces sp. BK340; Rhodococcus sp. OK269; Streptomyces sp. BK161; Streptomyces sp. BK329							Microbial	antimycobacterial					9157190		NIH, GBMF	1DP2GM137413-01, 5R01GM107550-10, 1U24DK133658-01, GBMF12120	Detected molecules from microbial mono-cultures
mzspec:GNPS2:TASK-51afd7fa835043a2b593fa359f3d747e-nf_output/clustering/specs_ms.mgf:scan:195027	Confirmed	Spectral match to GNPS library	Melezitose	OC[C@H]1O[C@H](O[C@H]2[C@H](O)[C@@H](CO)O[C@@]2(CO)O[C@H]2O[C@H](CO)[C@@H](O)[C@H](O)[C@H]2O)[C@H](O)[C@@H](O)[C@@H]1O		De novo biosynthesis by microbes (e.g., natural products and other specialized metabolites)			1931, 1909, 53446, 1934, 68200, 270689, 67365, 37480, 36817, 67263, 1968, 1935, 67274, 1906, 285555, 332591, 67263, 66886, 67257, 67352, 42236, 58340, 173862, 67350, 68254, 132474, 68195, 67322, 68174, 66860, 1888, 67303, 1970, 68274, 66370, 68225, 284035, 44060, 284040, 284042, 66376, 285515, 68221, 284043, 337066, 195801, 89050, 193460, 1650571, 68175, 202862, 39478, 329524, 65605, 161482, 6728…	Streptomyces sp.; Streptomyces griseolus; Streptomyces cinnamoneus; Streptomyces thermovulgaris; Streptomyces flavofungini; Streptomyces aculeolatus; Streptomyces sparsogenes; Streptomyces pluricolorescens; Streptomyces pseudogriseolus; Microbispora ubonratchathaniensis; Streptomyces griseus subsp. griseus; Streptomyces cellulosae; Streptomyces violaceoruber; not specified; Streptomyces virginiae…							Microbial						33529787	https://www.sciencedirect.com/science/article/abs/pii/S0008621521000173?via%3Dihub	NIH, GBMF	1DP2GM137413-01, 5R01GM107550-10, 1U24DK133658-01, GBMF12120	Detected molecules from microbial mono-cultures
mzspec:GNPS2:TASK-51afd7fa835043a2b593fa359f3d747e-nf_output/clustering/specs_ms.mgf:scan:195029	Confirmed	Spectral match to GNPS library	Melezitose	OC[C@H]1O[C@H](O[C@H]2[C@H](O)[C@@H](CO)O[C@@]2(CO)O[C@H]2O[C@H](CO)[C@@H](O)[C@H](O)[C@H]2O)[C@H](O)[C@@H](O)[C@@H]1O		De novo biosynthesis by microbes (e.g., natural products and other specialized metabolites)			1931, 67257, 89050, 161482, 67282, 1887, 67294, 67351, 249567	Streptomyces sp.; Streptomyces albus subsp. albus; Streptomyces yeochonensis; Streptomyces thermospinosisporus; Streptomyces asterosporus; Streptomyces albogriseolus; Streptomyces filamentosus; Streptomyces puniceus subsp. puniceus; Streptomyces hygroscopicus subsp. decoyicus							Microbial						33529787	https://www.sciencedirect.com/science/article/abs/pii/S0008621521000173?via%3Dihub	NIH, GBMF	1DP2GM137413-01, 5R01GM107550-10, 1U24DK133658-01, GBMF12120	Detected molecules from microbial mono-cultures
mzspec:GNPS2:TASK-51afd7fa835043a2b593fa359f3d747e-nf_output/clustering/specs_ms.mgf:scan:197386	Confirmed	Spectral match to GNPS library	Melezitose	OC[C@H]1O[C@H](O[C@H]2[C@H](O)[C@@H](CO)O[C@@]2(CO)O[C@H]2O[C@H](CO)[C@@H](O)[C@H](O)[C@H]2O)[C@H](O)[C@@H](O)[C@@H]1O		De novo biosynthesis by microbes (e.g., natural products and other specialized metabolites)			1931, 270689, 67365, 68274, 284035, 44060, 66376, 337066, 193460, 67282, 67282, 114698, 229486, 2564098, 67351, 249567, 66887, 67332, 1957	Streptomyces sp.; Streptomyces aculeolatus; Streptomyces sparsogenes; Streptomyces tauricus; Streptomyces lienomycini; Streptomyces megasporus; Streptomyces spiralis; Streptomyces albus subsp. chlorinus; Streptomyces sanglieri; Streptomyces aureorectus; Streptomyces asterosporus; Streptomyces javensis; Streptomyces hebeiensis; Streptomyces rhizosphaericola; Streptomyces puniceus subsp. puniceus; …							Microbial						33529787	https://www.sciencedirect.com/science/article/abs/pii/S0008621521000173?via%3Dihub	NIH, GBMF	1DP2GM137413-01, 5R01GM107550-10, 1U24DK133658-01, GBMF12120	Detected molecules from microbial mono-cultures
mzspec:GNPS2:TASK-51afd7fa835043a2b593fa359f3d747e-nf_output/clustering/specs_ms.mgf:scan:82476	Confirmed	Spectral match to GNPS library	Met-C15:0	CCCCCCCCCCCCCCC(NC(CCSC)C(O)=O)=O		De novo biosynthesis by microbes (e.g., natural products and other specialized metabolites)			1931, 67352, 329524, 66904, 83378, 68270, 68253, 1898, 68042, 394935, 31943, 1894, 65497, 1993, 43354, 2002, 43663, 1670, 58123, 43677, 103732, 113566, 479978, 1761905, 210	Streptomyces sp.; Kitasatospora purpeofusca; Streptomyces albidochromogenes; Streptomyces roseolilacinus; Streptomyces ruber; Streptomyces spectabilis; Streptomyces peruviensis; Streptomyces cacaoi subsp. cacaoi; Streptomyces hygroscopicus subsp. hygroscopicus; Chromobacterium haemolyticum; Brevibacterium iodinum; Streptomyces aureofaciens subsp. aureofaciens; Actinoalloteichus cyanogriseus; Stre…							Microbial						38052229	https://www.nature.com/articles/s41586-023-06906-44	NIH, GBMF	1DP2GM137413-01, 5R01GM107550-10, 1U24DK133658-01, GBMF12120	Detected molecules from microbial mono-cultures
mzspec:GNPS2:TASK-51afd7fa835043a2b593fa359f3d747e-nf_output/clustering/specs_ms.mgf:scan:82477	Confirmed	Spectral match to GNPS library	Met-C15:0	CCCCCCCCCCCCCCC(NC(CCSC)C(O)=O)=O		De novo biosynthesis by microbes (e.g., natural products and other specialized metabolites)			38300, 283811	Streptomyces pristinaespiralis; Stackebrandtia nassauensis							Microbial						38052229	https://www.nature.com/articles/s41586-023-06906-45	NIH, GBMF	1DP2GM137413-01, 5R01GM107550-10, 1U24DK133658-01, GBMF12120	Detected molecules from microbial mono-cultures
mzspec:GNPS2:TASK-51afd7fa835043a2b593fa359f3d747e-nf_output/clustering/specs_ms.mgf:scan:91681	Confirmed	Spectral match to GNPS library	Met-C16:0	CCCCCCCCCCCCCCCC(NC(CCSC)C(O)=O)=O		De novo biosynthesis by microbes (e.g., natural products and other specialized metabolites)			67304, 67350, 284031, 33897, 68253, 1993, 2074, 47858, 2572903, 340, 2512156, 038, 2512151, 438	Streptomyces griseorubiginosus; Streptomyces pseudovenezuelae; Streptomyces flavovariabilis; Streptomyces bluensis; Streptomyces peruviensis; Streptomyces madurae; Pseudonocardia autotrophica; Micromonospora echinofusca; Streptomyces sp. BK340; Streptomyces sp. BK038; Streptomyces sp. BK438							Microbial						38052229	https://www.nature.com/articles/s41586-023-06906-46	NIH, GBMF	1DP2GM137413-01, 5R01GM107550-10, 1U24DK133658-01, GBMF12120	Detected molecules from microbial mono-cultures
mzspec:GNPS2:TASK-51afd7fa835043a2b593fa359f3d747e-nf_output/clustering/specs_ms.mgf:scan:90478	Confirmed	Spectral match to GNPS library	Met-C16:1	O=C(NC(CCSC)C(O)=O)CCCCCCCC=CCCCCCC		De novo biosynthesis by microbes (e.g., natural products and other specialized metabolites)			329524, 68262	Streptomyces albidochromogenes; Streptomyces regalis							Microbial						38052229	https://www.nature.com/articles/s41586-023-06906-47	NIH, GBMF	1DP2GM137413-01, 5R01GM107550-10, 1U24DK133658-01, GBMF12120	Detected molecules from microbial mono-cultures
mzspec:GNPS2:TASK-51afd7fa835043a2b593fa359f3d747e-nf_output/clustering/specs_ms.mgf:scan:122763	Confirmed	Spectral match to GNPS library	Met-C18:1	O=C(NC(CCSC)C(O)=O)CCCCCCCC=CCCCCCCCC		De novo biosynthesis by microbes (e.g., natural products and other specialized metabolites)			171437, 37916	Tistrella mobilis; Mycobacterium chlorophenolicum							Microbial						38052229	https://www.nature.com/articles/s41586-023-06906-48	NIH, GBMF	1DP2GM137413-01, 5R01GM107550-10, 1U24DK133658-01, GBMF12120	Detected molecules from microbial mono-cultures
mzspec:GNPS2:TASK-51afd7fa835043a2b593fa359f3d747e-nf_output/clustering/specs_ms.mgf:scan:226823	Confirmed	Spectral match to GNPS library	Mirubactin	C1=CC(=C(C(=C1)O)O)C(=O)NC(CCCN=C(N)N)C(=O)NC(CCCN(C=O)OC(=O)C2=C(C(=CC=C2)O)O)C(=O)O		De novo biosynthesis by microbes (e.g., natural products and other specialized metabolites)			1931, 33900, 53446, 67370, 285555, 332591, 66370, 193460, 202862, 67266, 1944, 1969, 66869, 68270, 66888, 52259, 52258, 43354, 42198, 103733, 2061, 334858, 47990, 43357, 103725, 227715, 120377, 112413, 163202, 158898, 182080, 179819, 208442, 208441	Streptomyces sp.; Streptomyces costaricanus; Streptomyces cinnamoneus; Streptomyces umbrinus; Streptomyces albosporeus subsp. labilomyceticus; Streptomyces rectiviolaceus; Streptomyces flaveus; Streptomyces sanglieri; Streptomyces drozdowiczii; Streptomyces albidus; Streptomyces halstedii; Streptomyces chartreusis; Streptomyces atroolivaceus; Streptomyces spectabilis; Streptomyces flavotricini; S…							Microbial						36312962	https://www.frontiersin.org/journals/microbiology/articles/10.3389/fmicb.2022.1004737/full	NIH, GBMF	1DP2GM137413-01, 5R01GM107550-10, 1U24DK133658-01, GBMF12120	Detected molecules from microbial mono-cultures
mzspec:GNPS2:TASK-51afd7fa835043a2b593fa359f3d747e-nf_output/clustering/specs_ms.mgf:scan:82148	Confirmed	Spectral match to GNPS library	MuricholicAcid	CC(CCC(=O)O)C1CCC2C1(CCC3C2C(C(C4C3(CCC(C4)O)C)O)O)C		De novo biosynthesis by microbes (e.g., natural products and other specialized metabolites)			1931, 1938, 332591, 173862, 68254, 68195, 1893, 1275, 220378, 2512182, 450, 1761784, 08, 2135501, 004, 2135752, 054, 2135583, 28, 5, 1882814, 270, 2135586, 184, 1881063, 546, 2512152, 460, 1144321, 102, 1144332, 50, 1801619, 412, 2135596, 657, 1144308, 25, 1144322, 16, 1144334, 60, 2135749, 021, 2135589, 286, 1882826, 700, 1761791, 284, 2587122, 037, 2135714, 074, 2135761, 030, 2135762, 063, 2135…	Streptomyces sp.; Streptomyces viridochromogenes; Microbispora ubonratchathaniensis; Streptomyces rectiviolaceus; Streptomyces viridoflavus; Streptomyces phaeofaciens; Streptomyces ehimensis; Streptomyces atratus; Kocuria rosea; Nocardiopsis aegyptia; Bacillus sp. BK450; Flavobacterium sp. FV08; Variovorax sp. GV004; Pseudomonas sp. GV054; Pseudomonas sp. NP28-5; Rhodococcus sp. OK270; Pseudomona…							Microbial						10388717	https://journals.asm.org/doi/10.1128/aem.65.7.3158-3163.1999	NIH, GBMF	1DP2GM137413-01, 5R01GM107550-10, 1U24DK133658-01, GBMF12120	Detected molecules from microbial mono-cultures
mzspec:GNPS2:TASK-51afd7fa835043a2b593fa359f3d747e-nf_output/clustering/specs_ms.mgf:scan:285327	Confirmed	Spectral match to GNPS library	Naphthomycin A	CC1C=CC=CC=C(C(=O)NC2=C(C(=O)C3=C(C2=O)C=C(C(=C3C(=O)C(=CC(C(C(C=CC(CC=C(C(=O)CC1O)C)O)C)O)C)C)O)C)Cl)C		De novo biosynthesis by microbes (e.g., natural products and other specialized metabolites)			285515, 161482	Streptomyces albospinus; Streptomyces thermospinosisporus							Microbial						38694805	https://www.frontiersin.org/journals/microbiology/articles/10.3389/fmicb.2024.1353511/full	NIH, GBMF	1DP2GM137413-01, 5R01GM107550-10, 1U24DK133658-01, GBMF12120	Detected molecules from microbial mono-cultures
mzspec:GNPS2:TASK-51afd7fa835043a2b593fa359f3d747e-nf_output/clustering/specs_ms.mgf:scan:340971	Confirmed	Spectral match to GNPS library	NCGC00381094-01![(2R,3R,4R,6S)-6-[[(6S,7S)-6-[(2S,4R,5R,6R)-4-[(4R,5S,6R)-4-[(2S,4S,5R,6R)-5-acetyloxy-4-hydroxy-4,6-dimethyloxan-2-yl]oxy-5-hydroxy-6-methyloxan-2-yl]oxy-5-hydroxy-6-methyloxan-2-yl]oxy-7-[(1S,3S,4R)-3,4-dihydroxy-1-methoxy-2-oxopentyl]-4,10-dihydroxy-3-methyl-5-oxo-7,8-dihydro-6H-anthracen-2-yl]oxy]-4-[(2S,4R,5S,6R)-4-hydroxy-5-methoxy-6-methyloxan-2-yl]oxy-2-methyloxan-3-yl] ac…	CO[C@@H]([C@@H]1CC2=CC3=CC(O[C@H]4C[C@@H](O[C@H]5C[C@@H](O)[C@H](OC)[C@@H](C)O5)[C@H](OC(C)=O)[C@@H](C)O4)=C(C)C(O)=C3C(O)=C2C(=O)[C@H]1O[C@H]6C[C@@H](OC7C[C@@H](O[C@H]8C[C@](C)(O)[C@H](OC(C)=O)[C@@H](C)O8)[C@@H](O)[C@@H](C)O7)[C@H](O)[C@@H](C)O6)C(=O)[C@@H](O)[C@@H](C)O		De novo biosynthesis by microbes (e.g., natural products and other specialized metabolites)			1943	Streptomyces griseoruber					cmmP;cmmK;cmmS;cmmQ;cmmOI;cmmOII;cmmOIV;cmmD;cmmE	PKS Genes: cmmP, cmmK, and cmmS; Bifunctional cyclase/aromatase: cmmQ; Post-Polyketide Genes: cmmOI, cmmOII, and cmmOIV; Glycosylation: cmmD and cmmE	Microbial						15112992	https://www.sciencedirect.com/science/article/pii/S1074552103002837?via%3Dihub	NIH, GBMF	1DP2GM137413-01, 5R01GM107550-10, 1U24DK133658-01, GBMF12120	Detected molecules from microbial mono-cultures
mzspec:GNPS2:TASK-51afd7fa835043a2b593fa359f3d747e-nf_output/clustering/specs_ms.mgf:scan:185026	Confirmed	Spectral match to GNPS library	Nikkomycin Z	CC(C(C1=NC=C(C=C1)O)O)C(C(=O)NC(C2C(C(C(O2)N3C=CC(=O)NC3=O)O)O)C(=O)O)N		De novo biosynthesis by microbes (e.g., natural products and other specialized metabolites)			67315	Streptomyces lavenduligriseus							Microbial						19930628	https://microbialcellfactories.biomedcentral.com/articles/10.1186/1475-2859-8-61	NIH, GBMF	1DP2GM137413-01, 5R01GM107550-10, 1U24DK133658-01, GBMF12120	Detected molecules from microbial mono-cultures
mzspec:GNPS2:TASK-51afd7fa835043a2b593fa359f3d747e-nf_output/clustering/specs_ms.mgf:scan:334177	Confirmed	Spectral match to GNPS library	Niphithricin A, Copiamycin	CC1CCC(C(C(CC(C(C=CC(=O)OC(C(C=CC(C(C(CC(CC(CC2CC(C(C(O2)(CC1O)O)O)O)OC(=O)CC(=O)O)O)O)C)O)C)C(C)CC(C)CCCC=CCCCNC(=NC)N)C)O)O)C)O		De novo biosynthesis by microbes (e.g., natural products and other specialized metabolites)			1911, 40318, 222892, 114698, 58346	Streptomyces griseus; Streptomyces nodosus; Streptomyces nodosus subsp. asukaensis; Streptomyces javensis; Streptomyces platensis							Microbial	Antibiotic; antifungal					14326085; 5105682		NIH, GBMF	1DP2GM137413-01, 5R01GM107550-10, 1U24DK133658-01, GBMF12120	Detected molecules from microbial mono-cultures
mzspec:GNPS2:TASK-51afd7fa835043a2b593fa359f3d747e-nf_output/clustering/specs_ms.mgf:scan:290398	Confirmed	Spectral match to GNPS library	Nonactin	NA		De novo biosynthesis by microbes (e.g., natural products and other specialized metabolites)			1931, 36817, 1821, 58340, 1938, 146819, 67263, 1916, 1968, 97405, 1935, 285555, 332591, 66867, 66886, 67269, 67257, 42236, 173862, 1890, 42237, 67350, 68254, 132474, 67282, 67351, 66904, 35620, 66875, 1892, 67259, 1919, 66870, 68179, 1885, 310781, 80858, 67351, 114688, 1670, 68170, 58123, 43677, 1523247, 1996, 53371, 144055, 1841, 28042, 35754, 69363, 43666, 69368, 42198, 1881, 103733, 113566, 47…	Streptomyces sp.; Streptomyces pseudogriseolus; Nocardia sp.; Streptomyces lavendulae subsp. Lavendulae; Streptomyces viridochromogenes; Streptomyces europaeiscabiei; Microbispora ubonratchathaniensis; Streptomyces griseus subsp. griseus; Streptomyces lividans; Streptomyces cellulosae; Streptoverticillium kitasatoense; Streptomyces violaceoruber; Streptoverticillium sp.; Streptomyces albosporeus …							Microbial						19902940	https://pubs.acs.org/doi/10.1021/ja9050235	NIH, GBMF	1DP2GM137413-01, 5R01GM107550-10, 1U24DK133658-01, GBMF12120	Detected molecules from microbial mono-cultures
mzspec:GNPS2:TASK-51afd7fa835043a2b593fa359f3d747e-nf_output/clustering/specs_ms.mgf:scan:284307	Confirmed	Spectral match to GNPS library	nonactin CollisionEnergy:102040	CC1CC2CCC(O2)C(C)C(=O)OC(C)CC2CCC(O2)C(C)C(=O)OC(C)CC2CCC(O2)C(C)C(=O)OC(C)CC2CCC(O2)C(C)C(=O)O1		De novo biosynthesis by microbes (e.g., natural products and other specialized metabolites)			1931, 67352, 67365, 1938, 67263, 42684, 1968, 332591, 66867, 67263, 66886, 67269, 1933, 173862, 68254, 132474, 284035, 67258, 67282, 67260, 67351, 1969, 67332, 66904, 35620, 66875, 1892, 67259, 1919, 68270, 66870, 68179, 1885, 310781, 67351, 1275, 58118, 1670, 1894, 68170, 58123, 43677, 1523247, 1996, 53371, 144055, 1841, 28042, 35754, 2026, 97194, 35762, 2074, 2017, 83382, 69363, 43666, 69368, 3…	Streptomyces sp.; Kitasatospora purpeofusca; Streptomyces sparsogenes; Streptomyces viridochromogenes; Microbispora ubonratchathaniensis; Streptomyces griseus subsp. griseus; Streptomyces maizeus; Streptomyces collinus; Streptomyces cellulosae; Streptoverticillium sp.; Streptomyces rectiviolaceus; Streptomyces albovinaceus; Streptomyces fasiculatus; Streptomyces alboviridis; Streptomyces violaceu…							Microbial						19902940	https://pubs.acs.org/doi/10.1021/ja9050235	NIH, GBMF	1DP2GM137413-01, 5R01GM107550-10, 1U24DK133658-01, GBMF12120	Detected molecules from microbial mono-cultures
mzspec:GNPS2:TASK-51afd7fa835043a2b593fa359f3d747e-nf_output/clustering/specs_ms.mgf:scan:284308	Confirmed	Spectral match to GNPS library	nonactin CollisionEnergy:102040	CC1CC2CCC(O2)C(C)C(=O)OC(C)CC2CCC(O2)C(C)C(=O)OC(C)CC2CCC(O2)C(C)C(=O)OC(C)CC2CCC(O2)C(C)C(=O)O1		De novo biosynthesis by microbes (e.g., natural products and other specialized metabolites)			52695	Actinoplanes brasiliensis; not applicable							Microbial						19902940	https://pubs.acs.org/doi/10.1021/ja9050235	NIH, GBMF	1DP2GM137413-01, 5R01GM107550-10, 1U24DK133658-01, GBMF12120	Detected molecules from microbial mono-cultures
mzspec:GNPS2:TASK-51afd7fa835043a2b593fa359f3d747e-nf_output/clustering/specs_ms.mgf:scan:17571	Confirmed	Spectral match to GNPS library	Obscurolide A1	CC(C=CC1C(CC(=O)O1)NC2=CC=C(C=C2)C(=O)O)O		De novo biosynthesis by microbes (e.g., natural products and other specialized metabolites)			1931, 67350, 1969	Streptomyces sp.; Streptomyces pseudovenezuelae; Streptomyces chartreusis							Microbial						1325435	https://www.jstage.jst.go.jp/article/antibiotics1968/45/7/45_7_1096/_article	NIH, GBMF	1DP2GM137413-01, 5R01GM107550-10, 1U24DK133658-01, GBMF12120	Detected molecules from microbial mono-cultures
mzspec:GNPS2:TASK-51afd7fa835043a2b593fa359f3d747e-nf_output/clustering/specs_ms.mgf:scan:208787	Confirmed	Spectral match to GNPS library	Pantethine	CC(C)(CO)C(O)C(O)=NCCC(O)=NCCSSCCN=C(O)CCN=C(O)C(O)C(C)(C)CO		De novo biosynthesis by microbes (e.g., natural products and other specialized metabolites)			1931, 1931, 1909, 285453, 114699, 516455, 67263, 67269, 1890, 66369, 67256, 67332, 67334, 1960, 1895, 68194, 68223, 33897, 1896, 2065, 66871, 116188, 285494, 1871188, 1894, 47479, 1894, 68217, 113568, 2045, 69363, 47865, 46171, 103734, 2066, 1873460, 113566, 47857, 46188, 1420889, 40571, 82380, 285545, 58351, 281186, 367299, 2512182, 450, 1761784, 08, 2135583, 28, 5, 1144332, 50, 1761791, 284, 21…	Streptomyces sp.; Streptomyces sp.; Streptomyces griseolus; Streptomyces canarius; Streptomyces rhizosphaericus; Streptomyces glomerochromogenes; Streptomyces griseus subsp. griseus; Streptomyces alboviridis; Streptomyces antibioticus subsp. antibioticus; Streptomyces carpinensis; Streptomyces achromogenes subsp. achromogenes; Streptomyces mutabilis; Streptomyces nashvillensis; Streptomyces vinac…							Microbial						26443589	https://journals.asm.org/doi/10.1128/ecosalplus.3.6.3.4	NIH, GBMF	1DP2GM137413-01, 5R01GM107550-10, 1U24DK133658-01, GBMF12120	Detected molecules from microbial mono-cultures
mzspec:GNPS2:TASK-51afd7fa835043a2b593fa359f3d747e-nf_output/clustering/specs_ms.mgf:scan:216951	Confirmed	Spectral match to GNPS library	Pantethine	CC(C)(CO)C(O)C(O)=NCCC(O)=NCCSSCCN=C(O)CCN=C(O)C(O)C(C)(C)CO		De novo biosynthesis by microbes (e.g., natural products and other specialized metabolites)			1931, 1931, 68194, 33897, 1896, 2065, 285494, 1871188, 1894, 1894, 113568, 1996, 2045, 47865, 46171, 2066, 113566, 47857, 46188, 1420889, 40571, 82380, 367299, 1500289, 705	Streptomyces sp.; Streptomyces sp.; Streptomyces durhamensis; Streptomyces bluensis; Streptomyces bikiniensis; Kitasatospora phosalacinea; Streptomyces diastatochromogenessubsp. luteus; Kitasatospora sp.; Streptomyces aureofaciens subsp. aureofaciens; Streptomyces psammoticus; Actinoplanes lobatus; Microtetraspora glauca; Nocardioides simplex; Micromonospora inositola; Nonomuraea africana; Kitasa…							Microbial						26443589	https://journals.asm.org/doi/10.1128/ecosalplus.3.6.3.4	NIH, GBMF	1DP2GM137413-01, 5R01GM107550-10, 1U24DK133658-01, GBMF12120	Detected molecules from microbial mono-cultures
mzspec:GNPS2:TASK-51afd7fa835043a2b593fa359f3d747e-nf_output/clustering/specs_ms.mgf:scan:37849	Confirmed	Spectral match to GNPS library	Phe-C10:0	CCCCCCCCCC(NC(C(O)=O)CC1=CC=CC=C1)=O		De novo biosynthesis by microbes (e.g., natural products and other specialized metabolites)			67282, 1871188, 1718	Streptomyces calvus; Kitasatospora sp.; Corynebacterium glutamicum							Microbial						38052229	https://www.nature.com/articles/s41586-023-06906-44	NIH, GBMF	1DP2GM137413-01, 5R01GM107550-10, 1U24DK133658-01, GBMF12120	Detected molecules from microbial mono-cultures
mzspec:GNPS2:TASK-51afd7fa835043a2b593fa359f3d747e-nf_output/clustering/specs_ms.mgf:scan:62533	Confirmed	Spectral match to GNPS library	Phe-C12:0	CCCCCCCCCCCC(NC(C(O)=O)CC1=CC=CC=C1)=O		De novo biosynthesis by microbes (e.g., natural products and other specialized metabolites)			1931, 73044, 132474, 1894, 68170, 1828, 227715, 163202, 158898	Streptomyces sp.; Streptomyces seoulensis; Streptomyces rimosus subsp rimosus; Streptomyces psammoticus; Saccharothrix aerocolonigenes; Rhodococcus fascians; Amycolatopsis keratiniphila subsp. keratiniphila; Corynebacterium appendicis; Gordonia westfalica							Microbial						38052229	https://www.nature.com/articles/s41586-023-06906-45	NIH, GBMF	1DP2GM137413-01, 5R01GM107550-10, 1U24DK133658-01, GBMF12120	Detected molecules from microbial mono-cultures
mzspec:GNPS2:TASK-51afd7fa835043a2b593fa359f3d747e-nf_output/clustering/specs_ms.mgf:scan:82448	Confirmed	Spectral match to GNPS library	Phe-C14:1	O=C(NC(C(O)=O)CC1=CC=CC=C1)CCCCCCCC=CCCCC		De novo biosynthesis by microbes (e.g., natural products and other specialized metabolites)			1931, 66369, 158898	Streptomyces sp.; Streptomyces violaceus subs. violaceus; Streptomyces carpinensis; Gordonia westfalica							Microbial						38052229	https://www.nature.com/articles/s41586-023-06906-46	NIH, GBMF	1DP2GM137413-01, 5R01GM107550-10, 1U24DK133658-01, GBMF12120	Detected molecules from microbial mono-cultures
mzspec:GNPS2:TASK-51afd7fa835043a2b593fa359f3d747e-nf_output/clustering/specs_ms.mgf:scan:96695	Confirmed	Spectral match to GNPS library	Phe-C15:0	CCCCCCCCCCCCCCC(NC(C(O)=O)CC1=CC=CC=C1)=O		De novo biosynthesis by microbes (e.g., natural products and other specialized metabolites)			1931, 1911, 270689, 67352, 1889, 67304, 67365, 67263, 1906, 285555, 332591, 67269, 67257, 42236, 42237, 67350, 68174, 66860, 1888, 67303, 68274, 67319, 66370, 285563, 284031, 284035, 66369, 66376, 68277, 66422, 68221, 337066, 68175, 67282, 329524, 236510, 229486, 561004, 1417980, 73044, 66876, 67294, 67256, 67351, 249567, 40318, 66887, 67283, 66904, 67326, 68286, 66875, 1957, 67334, 1919, 1915, 6…	Streptomyces sp.; Streptomyces griseus; Streptomyces aculeolatus; Kitasatospora purpeofusca; Streptomyces ambofaciens; Streptomyces griseorubiginosus; Streptomyces sparsogenes; Streptomyces griseus subsp. griseus; Streptomyces virginiae subsp. virginiae; Streptomyces fradiae; Streptomyces albosporeus subsp. labilomyceticus; Streptomyces rectiviolaceus; Streptomyces alboviridis; Streptomyces albus…							Microbial						38052229	https://www.nature.com/articles/s41586-023-06906-47	NIH, GBMF	1DP2GM137413-01, 5R01GM107550-10, 1U24DK133658-01, GBMF12120	Detected molecules from microbial mono-cultures
mzspec:GNPS2:TASK-51afd7fa835043a2b593fa359f3d747e-nf_output/clustering/specs_ms.mgf:scan:91678	Confirmed	Spectral match to GNPS library	Phe-C15:1	O=C(NC(C(O)=O)CC1=CC=CC=C1)CCCCCCCCC=CCCCC		De novo biosynthesis by microbes (e.g., natural products and other specialized metabolites)			66369, 73044, 2135761, 030, 2135762, 063	Streptomyces carpinensis; Streptomyces seoulensis; Flavobacterium sp. GV030; Flavobacterium sp. GV063							Microbial						38052229	https://www.nature.com/articles/s41586-023-06906-48	NIH, GBMF	1DP2GM137413-01, 5R01GM107550-10, 1U24DK133658-01, GBMF12120	Detected molecules from microbial mono-cultures
mzspec:GNPS2:TASK-51afd7fa835043a2b593fa359f3d747e-nf_output/clustering/specs_ms.mgf:scan:105450	Confirmed	Spectral match to GNPS library	Phe-C16:1	O=C(NC(C(O)=O)CC1=CC=CC=C1)CCCCCCCC=CCCCCCC		De novo biosynthesis by microbes (e.g., natural products and other specialized metabolites)			1931, 42236, 42237, 68274, 284031, 66369, 66376, 68277, 66422, 67282, 329524, 236510, 73044, 66887, 83378, 68270, 1895, 68262, 33897, 1893, 2065, 235986, 1971, 1464079, 132474, 1871188, 65497, 46189, 1894, 68217, 68170, 283811, 103733, 1464011, 37916, 334858, 227715, 163202, 2135761, 030, 2135762, 063, 2512123, 022, 1881040, 573, 2512156, 038, 2512165, 086, 2512159, 447, 1761905, 210	Streptomyces sp.; Streptomyces diastatochromogenes; Streptomyces eurythermus; Streptomyces tauricus; Streptomyces flavovariabilis; Streptomyces carpinensis; Streptomyces spiralis; Streptomyces tricolor; Streptomyces cinerochromogenes; Streptomyces aureorectus; Streptomyces albidochromogenes; Streptomyces ferralitis; Streptomyces seoulensis; Streptomyces filipinensis; Streptomyces ruber; Streptomy…							Microbial						38052229	https://www.nature.com/articles/s41586-023-06906-49	NIH, GBMF	1DP2GM137413-01, 5R01GM107550-10, 1U24DK133658-01, GBMF12120	Detected molecules from microbial mono-cultures
mzspec:GNPS2:TASK-51afd7fa835043a2b593fa359f3d747e-nf_output/clustering/specs_ms.mgf:scan:125242	Confirmed	Spectral match to GNPS library	Phe-C17:0	CCCCCCCCCCCCCCCCC(NC(C(O)=O)CC1=CC=CC=C1)=O		De novo biosynthesis by microbes (e.g., natural products and other specialized metabolites)			1931, 270689, 67352, 1889, 332591, 67257, 42236, 42237, 68174, 66860, 67303, 68274, 67319, 284031, 284035, 66369, 66376, 68277, 66422, 68221, 68175, 67282, 329524, 236510, 229486, 561004, 73044, 66876, 67256, 66887, 66904, 68286, 1957, 67334, 1922, 66370, 83378, 67275, 47763, 68270, 68262, 68194, 33897, 68253, 1893, 2065, 29306, 310781, 235986, 1971, 1464079, 132474, 68042, 171437, 2001, 1275, 18…	Streptomyces sp.; Streptomyces aculeolatus; Kitasatospora purpeofusca; Streptomyces ambofaciens; Streptomyces rectiviolaceus; Streptomyces albus subsp. albus; Streptomyces diastatochromogenes; Streptomyces eurythermus; Streptomyces coelescens; Streptomyces thermoviolaceus subsp. thermoviolaceus; Streptomyces griseolalbus; Streptomyces tauricus; Streptomyces lucensis; Streptomyces flavovariabilis;…							Microbial						38052229	https://www.nature.com/articles/s41586-023-06906-50	NIH, GBMF	1DP2GM137413-01, 5R01GM107550-10, 1U24DK133658-01, GBMF12120	Detected molecules from microbial mono-cultures
mzspec:GNPS2:TASK-51afd7fa835043a2b593fa359f3d747e-nf_output/clustering/specs_ms.mgf:scan:124541	Confirmed	Spectral match to GNPS library	Phe-C17:1	O=C(NC(C(O)=O)CC1=CC=CC=C1)CCCCCCCCC=CCCCCCC		De novo biosynthesis by microbes (e.g., natural products and other specialized metabolites)			1931, 1889, 332591, 67257, 42237, 68274, 284031, 66369, 66376, 66422, 68175, 329524, 236510, 229486, 73044, 67326, 1957, 66370, 83378, 67275, 68270, 68262, 33897, 68253, 2065, 235986, 1971, 1464079, 132474, 1871188, 65497, 46189, 2002, 67297, 1894, 68217, 1996, 113571, 103734, 68170, 543527, 283811, 103733, 1464011, 113566, 334858, 227715, 112413, 163202, 182080, 208445, 208444, 479978	Streptomyces sp.; Streptomyces ambofaciens; Streptomyces rectiviolaceus; Streptomyces albus subsp. albus; Streptomyces eurythermus; Streptomyces tauricus; Streptomyces flavovariabilis; Streptomyces carpinensis; Streptomyces spiralis; Streptomyces cinerochromogenes; Streptomyces castelarensis; Streptomyces albidochromogenes; Streptomyces ferralitis; Streptomyces hebeiensis; Streptomyces seoulensis…							Microbial						38052229	https://www.nature.com/articles/s41586-023-06906-51	NIH, GBMF	1DP2GM137413-01, 5R01GM107550-10, 1U24DK133658-01, GBMF12120	Detected molecules from microbial mono-cultures
mzspec:GNPS2:TASK-51afd7fa835043a2b593fa359f3d747e-nf_output/clustering/specs_ms.mgf:scan:135003	Confirmed	Spectral match to GNPS library	Phe-C18:1	O=C(NC(C(O)=O)CC1=CC=CC=C1)CCCCCCCC=CCCCCCCCC		De novo biosynthesis by microbes (e.g., natural products and other specialized metabolites)			1931, 66422, 68221, 1957, 68270, 235986, 132474, 171437, 33008, 65497, 1894, 113571, 103733, 37916, 1833, 1816, 1463979, 1828, 163202, 158898, 182080, 208444, 2135728, 269	Streptomyces sp.; Streptomyces cinerochromogenes; Streptomyces inusitatus; Streptomyces sclerotialus; Streptomyces spectabilis; Streptomyces glauciniger; Streptomyces rimosus subsp rimosus; Tistrella mobilis; Rhodococcus globerulus; Actinoalloteichus cyanogriseus; Streptomyces psammoticus; Actinoplanes rectilineatus; Saccharothrix syringae; Mycobacterium chlorophenolicum; Rhodococcus erythropolis…							Microbial						38052229	https://www.nature.com/articles/s41586-023-06906-52	NIH, GBMF	1DP2GM137413-01, 5R01GM107550-10, 1U24DK133658-01, GBMF12120	Detected molecules from microbial mono-cultures
mzspec:GNPS2:TASK-51afd7fa835043a2b593fa359f3d747e-nf_output/clustering/specs_ms.mgf:scan:29	Confirmed	Spectral match to GNPS library	Phe-C5:0	CCCCC(NC(C(O)=O)CC1=CC=CC=C1)=O		De novo biosynthesis by microbes (e.g., natural products and other specialized metabolites)			1931, 67352, 78356, 67263, 1906, 1890, 66875, 1915, 1894, 1898, 29306, 80858, 1950, 68043, 68237, 68042, 457430, 38300, 1223523, 394935, 29910, 543527, 2001, 31943, 1677, 114688, 37328, 1894, 65497, 43354, 1874, 46189, 1665, 47855, 1913978, 33885, 285545, 281186, 1144334, 60, 1761879, 031, 2572903, 340, 2512137, 042, 2512169, 434	Streptomyces sp.; Kitasatospora purpeofusca; Streptomyces thermocoprophilus; Streptomyces griseus subsp. griseus; Streptomyces fradiae; Streptomyces antibioticus subsp. antibioticus; Streptomyces filamentosus; Streptomyces catenulae; Streptomyces lincolnensis; Kitasatospora psammotica; Streptomyces cacaoi subsp. cacaoi; Streptomyces griseoluteus; Streptomyces thermotolerans; Streptomyces peucetiu…							Microbial						38052229	https://www.nature.com/articles/s41586-023-06906-53	NIH, GBMF	1DP2GM137413-01, 5R01GM107550-10, 1U24DK133658-01, GBMF12120	Detected molecules from microbial mono-cultures
mzspec:GNPS2:TASK-51afd7fa835043a2b593fa359f3d747e-nf_output/clustering/specs_ms.mgf:scan:3496	Confirmed	Spectral match to GNPS library	PHENYLACETYL-GLUTAMINE	C1=CC=C(C=C1)C/C(=N/[C@@H](CCC(=N)O)C(=O)O)/O		De novo biosynthesis by microbes (e.g., natural products and other specialized metabolites)			1931, 66895, 285493, 68225, 229486, 73044, 249567, 67314, 68223, 92835, 297536, 1592329, 320	Streptomyces sp.; Streptomyces griseomycini; Streptomyces adephospholyticus; Streptomyces kunmingensis; Streptomyces hebeiensis; Streptomyces seoulensis; Streptomyces hygroscopicus subsp. decoyicus; Streptomyces lavendofoliae; Streptomyces katrae; Microbacterium ketosireducens; Oryzihumus leptocrescens; Actinobacteria bacterium OV320							Microbial						37342006	https://academic.oup.com/eurheartj/article-abstract/44/32/3085/7204162?redirectedFrom=fulltext&login=false	NIH, GBMF	1DP2GM137413-01, 5R01GM107550-10, 1U24DK133658-01, GBMF12120	Detected molecules from microbial mono-cultures
mzspec:GNPS2:TASK-51afd7fa835043a2b593fa359f3d747e-nf_output/clustering/specs_ms.mgf:scan:17255	Confirmed	Spectral match to GNPS library	Piperafizine B	C1=CC=C(C=C1)C=C2C(=O)NC(=CC3=CC=CC=C3)C(=O)N2		De novo biosynthesis by microbes (e.g., natural products and other specialized metabolites)			1907, 67263, 1970, 67285, 1971	Streptomyces glaucescens; Streptomyces griseus subsp. griseus; Streptomyces morookaensis; Streptomyces cellostaticus; Streptomyces noursei							Microbial						26508548	https://www.sciencedirect.com/science/article/abs/pii/S0960894X15008227?via%3Dihub	NIH, GBMF	1DP2GM137413-01, 5R01GM107550-10, 1U24DK133658-01, GBMF12120	Detected molecules from microbial mono-cultures
mzspec:GNPS2:TASK-51afd7fa835043a2b593fa359f3d747e-nf_output/clustering/specs_ms.mgf:scan:311585	Confirmed	Spectral match to GNPS library	Polyketomycin	CC1C(CCC(O1)OC2C(=O)C(=C(C3(C2(CC4=C(C5=C(C(=O)C=C(C5=O)OC)C(=C4C3=O)O)C)O)O)O)C(=O)C)OC6CC(C(C(O6)C)OC(=O)C7=C(C=CC(=C7O)C)C)(C)O		De novo biosynthesis by microbes (e.g., natural products and other specialized metabolites)			47760	Streptomyces aurantiacus							Microbial						19266534	https://chemistry-europe.onlinelibrary.wiley.com/doi/10.1002/cbic.200800823	NIH, GBMF	1DP2GM137413-01, 5R01GM107550-10, 1U24DK133658-01, GBMF12120	Detected molecules from microbial mono-cultures
mzspec:GNPS2:TASK-51afd7fa835043a2b593fa359f3d747e-nf_output/clustering/specs_ms.mgf:scan:336220	Confirmed	Spectral match to GNPS library	Pseudodesmin_B_57682_dereplictor_pv_1.00791e-12	[H]OC([H])([H])[C@@]1([H])N([H])C(=O)[C@]([H])(N([H])C(=O)[C@]([H])(N([H])C(=O)[C@]([H])(N([H])C(=O)[C@]([H])(N([H])C(=O)C([H])(N([H])C(=O)C([H])([H])[C@]([H])(O[H])C([H])([H])C([H])([H])C([H])([H])C([H])([H])C([H])([H])C([H])([H])C([H])([H])[H])C([H])([H])C([H])(C([H])([H])[H])C([H])([H])[H])C([H])([H])C([H])([H])C(=O)N([H])[H])[C@]([H])(OC(=O)[C@@]([H])(N([H])C(=O)[C@]([H])(N([H])C(=O)[C@@]([H]…		De novo biosynthesis by microbes (e.g., natural products and other specialized metabolites)			2135589, 286, 1144326, 24	Pseudomonas sp. OV286; Pseudomonas sp. GM24							Microbial						32698413		NIH, GBMF	1DP2GM137413-01, 5R01GM107550-10, 1U24DK133658-01, GBMF12120	Detected molecules from microbial mono-cultures
mzspec:GNPS2:TASK-51afd7fa835043a2b593fa359f3d747e-nf_output/clustering/specs_ms.mgf:scan:88798	Confirmed	Spectral match to GNPS library	Pteridic Acid F	C[C@@H](/C=C/C=C/C(O)=O)[C@@H]([C@@H](C)C(O)[C@@H]1C)O[C@]21CC(O)[C@H](CC)[C@@H](C)O2		De novo biosynthesis by microbes (e.g., natural products and other specialized metabolites)			97398, 68175, 114698, 66875, 152141, 58346	Streptomyces abikoensis; Streptomyces castelarensis; Streptomyces javensis; Streptomyces catenulae; Streptomyces cinereoruber subsp. fructofermentans; Streptomyces platensis							Microbial						37968347	https://www.nature.com/articles/s41467-023-43177-3	NIH, GBMF	1DP2GM137413-01, 5R01GM107550-10, 1U24DK133658-01, GBMF12120	Detected molecules from microbial mono-cultures
mzspec:GNPS2:TASK-51afd7fa835043a2b593fa359f3d747e-nf_output/clustering/specs_ms.mgf:scan:330677	Confirmed	Spectral match to GNPS library	pumilacidin_B_14340_dereplictor_pv_4.27622e-20	[H]OC(=O)C([H])([H])C([H])([H])C1([H])N([H])C(=O)C([H])([H])C([H])(OC(=O)[C@@]([H])(N([H])C(=O)C([H])(N([H])C(=O)[C@@]([H])(N([H])C(=O)C([H])(N([H])C(=O)C([H])(N([H])C(=O)C([H])(N([H])C1=O)C([H])([H])C([H])(C([H])([H])[H])C([H])([H])[H])C([H])([H])C([H])(C([H])([H])[H])C([H])([H])[H])C([H])([H])C([H])(C([H])([H])[H])C([H])([H])[H])C([H])([H])C(=O)O[H])C([H])([H])C([H])(C([H])([H])[H])C([H])([H])[…		De novo biosynthesis by microbes (e.g., natural products and other specialized metabolites)			1931, 67352, 1890, 1892, 1275, 58123, 1996, 68170, 1873460, 47858, 1463979, 52695, 1420889, 2512182, 450, 1761784, 08, 1855305, 242, 1884380, 003, 1884386, 266, 1761791, 284, 1855296, 326, 1144338, 79, 2512181, 100	Streptomyces sp.; Kitasatospora purpeofusca; Streptomyces antibioticus subsp. antibioticus; Streptomyces anulatus; Kocuria rosea; Spirillospora albida; Microtetraspora glauca; Saccharothrix aerocolonigenes; Saccharothrix sp.; Micromonospora echinofusca; Ampullariella violaceochromogenes; Actinoplanes brasiliensis; Micromonospora profundi; Bacillus sp. BK450; Flavobacterium sp. FV08; Roseateles sp…							Microbial	Antibiotic; antiviral					2157695		NIH, GBMF	1DP2GM137413-01, 5R01GM107550-10, 1U24DK133658-01, GBMF12120	Detected molecules from microbial mono-cultures
mzspec:GNPS2:TASK-51afd7fa835043a2b593fa359f3d747e-nf_output/clustering/specs_ms.mgf:scan:334047	Confirmed	Spectral match to GNPS library	pumilacidin_C_14344_dereplictor_pv_2.93242e-26	[H]OC(=O)C([H])([H])C([H])([H])C1([H])N([H])C(=O)C([H])([H])C([H])(OC(=O)C([H])(N([H])C(=O)C([H])(N([H])C(=O)C([H])(N([H])C(=O)C([H])(N([H])C(=O)C([H])(N([H])C(=O)C([H])(N([H])C1=O)C([H])([H])C([H])(C([H])([H])[H])C([H])([H])[H])C([H])([H])C([H])(C([H])([H])[H])C([H])([H])[H])C([H])([H])C([H])(C([H])([H])[H])C([H])([H])[H])C([H])([H])C(=O)O[H])C([H])([H])C([H])(C([H])([H])[H])C([H])([H])[H])C([H]…		De novo biosynthesis by microbes (e.g., natural products and other specialized metabolites)			1931, 1890	Streptomyces sp.; Streptomyces antibioticus subsp. antibioticus							Microbial	Antibiotic; antiviral					2157695		NIH, GBMF	1DP2GM137413-01, 5R01GM107550-10, 1U24DK133658-01, GBMF12120	Detected molecules from microbial mono-cultures
mzspec:GNPS2:TASK-51afd7fa835043a2b593fa359f3d747e-nf_output/clustering/specs_ms.mgf:scan:332966	Confirmed	Spectral match to GNPS library	pumilacidin_E_14342_dereplictor_pv_1.13518e-25	[H]OC(=O)C([H])([H])C([H])([H])C1([H])N([H])C(=O)C([H])([H])C([H])(OC(=O)[C@@]([H])(N([H])C(=O)C([H])(N([H])C(=O)[C@@]([H])(N([H])C(=O)C([H])(N([H])C(=O)C([H])(N([H])C(=O)C([H])(N([H])C1=O)C([H])([H])C([H])(C([H])([H])[H])C([H])([H])[H])C([H])([H])C([H])(C([H])([H])[H])C([H])([H])[H])C([H])([H])C([H])(C([H])([H])[H])C([H])([H])[H])C([H])([H])C(=O)O[H])C([H])([H])C([H])(C([H])([H])[H])C([H])([H])[…		De novo biosynthesis by microbes (e.g., natural products and other specialized metabolites)			1931, 1890, 1855305, 242, 2512181, 100	Streptomyces sp.; Streptomyces antibioticus subsp. antibioticus; Roseateles sp. YR242; Bacillus sp. BK100							Microbial	Antibiotic; antiviral					2157695		NIH, GBMF	1DP2GM137413-01, 5R01GM107550-10, 1U24DK133658-01, GBMF12120	Detected molecules from microbial mono-cultures
mzspec:GNPS2:TASK-51afd7fa835043a2b593fa359f3d747e-nf_output/clustering/specs_ms.mgf:scan:331899	Confirmed	Spectral match to GNPS library	Pumilacidin_F_31271_dereplictor_pv_1.40196e-35	[H]OC(=O)C([H])([H])C([H])([H])C1([H])N([H])C(=O)C([H])([H])C([H])(OC(=O)C([H])(N([H])C(=O)C([H])(N([H])C(=O)C([H])(N([H])C(=O)C([H])(N([H])C(=O)C([H])(N([H])C(=O)C([H])(N([H])C1=O)C([H])([H])C([H])(C([H])([H])[H])C([H])([H])[H])C([H])([H])C([H])(C([H])([H])[H])C([H])([H])[H])C([H])([H])C([H])(C([H])([H])[H])C([H])([H])[H])C([H])([H])C(=O)O[H])C([H])([H])C([H])(C([H])([H])[H])C([H])([H])[H])C([H]…		De novo biosynthesis by microbes (e.g., natural products and other specialized metabolites)			1931, 1890, 1892, 1275, 58123, 1996, 68170, 1855305, 242, 2512181, 100	Streptomyces sp.; Streptomyces antibioticus subsp. antibioticus; Streptomyces anulatus; Kocuria rosea; Spirillospora albida; Microtetraspora glauca; Saccharothrix aerocolonigenes; Roseateles sp. YR242; Bacillus sp. BK100							Microbial	Antibiotic; antiviral					2157695		NIH, GBMF	1DP2GM137413-01, 5R01GM107550-10, 1U24DK133658-01, GBMF12120	Detected molecules from microbial mono-cultures
mzspec:GNPS2:TASK-51afd7fa835043a2b593fa359f3d747e-nf_output/clustering/specs_ms.mgf:scan:39960	Confirmed	Spectral match to GNPS library	Pyochelin	CN1C(CSC1C2CSC(=N2)C3=CC=CC=C3O)C(=O)O		De novo biosynthesis by microbes (e.g., natural products and other specialized metabolites)			1931, 66895, 1855, 2135752, 054, 2135699, 073, 2135753, 058, 2135755, 077, 2135577, 062, 2135578, 082, 2135762, 063, 2135756, 085, 2135697, 068, 2135579, 086, 2135763, 069, 2135758, 091, 2135754, 071, 2135581, 101, 2135698, 072, 2135582, 10, 3	Streptomyces sp.; Streptomyces griseomycini; Frankia sp.; Pseudomonas sp. GV054; Paraburkholderia sp. GV073; Pseudomonas sp. GV058; Pseudomonas sp. GV077; Pseudomonas sp. GV062; Pseudomonas sp. GV082; Flavobacterium sp. GV063; Pseudomonas sp. GV085; Paraburkholderia sp. GV068; Pseudomonas sp. GV086; Flavobacterium sp. GV069; Pseudomonas sp. GV091; Pseudomonas sp. GV071; Pseudomonas sp. GV101; Par…							Microbial						20203054	https://www.microbiologyresearch.org/content/journal/micro/10.1099/mic.0.037796-0	NIH, GBMF	1DP2GM137413-01, 5R01GM107550-10, 1U24DK133658-01, GBMF12120	Detected molecules from microbial mono-cultures
mzspec:GNPS2:TASK-51afd7fa835043a2b593fa359f3d747e-nf_output/clustering/specs_ms.mgf:scan:57320	Confirmed	Spectral match to GNPS library	Pyochelin Methyl Ester	NA		De novo biosynthesis by microbes (e.g., natural products and other specialized metabolites)			1931	Streptomyces sp.							Microbial						37211536	https://onlinelibrary.wiley.com/doi/10.1002/anie.202300585	NIH, GBMF	1DP2GM137413-01, 5R01GM107550-10, 1U24DK133658-01, GBMF12120	Detected molecules from microbial mono-cultures
mzspec:GNPS2:TASK-51afd7fa835043a2b593fa359f3d747e-nf_output/clustering/specs_ms.mgf:scan:203254	Confirmed	Spectral match to GNPS library	Pyridomycin	CCC(=C1C(=O)OC(C(C(=O)NC(C(C(C(=O)O1)C)O)CC2=CN=CC=C2)NC(=O)C3=C(C=CC=N3)O)C)C		De novo biosynthesis by microbes (e.g., natural products and other specialized metabolites)			67269	Streptomyces alboviridis							Microbial						22987724	https://www.embopress.org/doi/full/10.1002/emmm.201201689	NIH, GBMF	1DP2GM137413-01, 5R01GM107550-10, 1U24DK133658-01, GBMF12120	Detected molecules from microbial mono-cultures
mzspec:GNPS2:TASK-51afd7fa835043a2b593fa359f3d747e-nf_output/clustering/specs_ms.mgf:scan:220245	Confirmed	Spectral match to GNPS library	PYRROMYCIN	CC[C@@]1(O)C[C@H](O[C@H]2C[C@H](N(C)C)[C@H](O)[C@H](C)O2)c2c(cc3c(c2O)C(=O)c2c(O)ccc(O)c2C3=O)[C@H]1C(=O)OC		De novo biosynthesis by microbes (e.g., natural products and other specialized metabolites)			1931, 1935, 284042, 67260, 114695, 1941, 58344, 68213	Streptomyces sp.; Streptomyces violaceoruber; Streptomyces violaceorubidus; Streptomyces cinereoruber subsp. cinereoruber; Streptomyces asiaticus; Streptomyces badius; Streptomyces celluloflavus; Streptomyces griseoaurantiacus							Microbial						2730209		NIH, GBMF	1DP2GM137413-01, 5R01GM107550-10, 1U24DK133658-01, GBMF12120	Detected molecules from microbial mono-cultures
mzspec:GNPS2:TASK-51afd7fa835043a2b593fa359f3d747e-nf_output/clustering/specs_ms.mgf:scan:84978	Confirmed	Spectral match to GNPS library	RIBOFLAVIN	CC1=CC2=C(C=C1C)N(C[C@@H]([C@@H]([C@@H](CO)O)O)O)C3=NC(=O)N=C(C3=N2)O		De novo biosynthesis by microbes (e.g., natural products and other specialized metabolites)			1931, 1931, 53446, 67304, 1910, 66860, 1888, 67319, 284031, 285566, 284035, 44060, 284042, 68277, 285515, 337066, 178566, 195801, 89050, 114696, 51201, 1650571, 39478, 65605, 161482, 114698, 36816, 452529, 864058, 1417980, 1434255, 1464070, 2564098	Streptomyces sp.; Streptomyces sp.; Streptomyces cinnamoneus; Streptomyces griseorubiginosus; Streptomyces griseosporeus; Streptomyces thermoviolaceus subsp. thermoviolaceus; Streptomyces albus; Streptomyces lucensis; Streptomyces flavovariabilis; Streptomyces levis; Streptomyces lienomycini; Streptomyces megasporus; Streptomyces violaceorubidus; Streptomyces tricolor; Streptomyces albospinus; St…							Microbial						38916330	https://journals.asm.org/doi/10.1128/spectrum.03207-23	NIH, GBMF	1DP2GM137413-01, 5R01GM107550-10, 1U24DK133658-01, GBMF12120	Detected molecules from microbial mono-cultures
mzspec:GNPS2:TASK-51afd7fa835043a2b593fa359f3d747e-nf_output/clustering/specs_ms.mgf:scan:202455	Confirmed	Spectral match to GNPS library	Riboflavin Glucoside	CC1=CC2=C(C=C1C)N(C3=NC(=O)NC(=O)C3=N2)CC(C(C(CO)O)O)OC4C(C(C(C(O4)CO)O)O)O		De novo biosynthesis by microbes (e.g., natural products and other specialized metabolites)			1931, 1550619, 1931, 1909, 67370, 516455, 58340, 67263, 1916, 42684, 1968, 1935, 1906, 66886, 68195, 68174, 40318, 47763, 1874, 1874, 37927, 68217, 35754, 47850, 47855	Streptomyces sp.; Streptomyces polymachus; Streptomyces sp.; Streptomyces griseolus; Streptomyces umbrinus; Streptomyces glomerochromogenes; Streptomyces lavendulae subsp. Lavendulae; Microbispora ubonratchathaniensis; Streptomyces griseus subsp. griseus; Streptomyces maizeus; Streptomyces lividans; Streptomyces collinus; Streptomyces cellulosae; Streptomyces violaceoruber; Streptomyces fradiae; …							Microbial						13492352	https://www.jstage.jst.go.jp/article/jnsv1954/3/4/3_4_264/_article	NIH, GBMF	1DP2GM137413-01, 5R01GM107550-10, 1U24DK133658-01, GBMF12120	Detected molecules from microbial mono-cultures
mzspec:GNPS2:TASK-51afd7fa835043a2b593fa359f3d747e-nf_output/clustering/specs_ms.mgf:scan:127637	Confirmed	Spectral match to GNPS library	Schizokinen	CC(=O)N(CCCNC(=O)CC(CC(=O)NCCCN(C(=O)C)O)(C(=O)O)O)O		De novo biosynthesis by microbes (e.g., natural products and other specialized metabolites)			1931, 1888, 1917, 1943, 42238, 67365, 37480, 146819, 67263, 67274, 332591, 67269, 67257, 67350, 132474, 1888, 66370, 68225, 285515, 337066, 193460, 51201, 202862, 229486, 2307129, 1417980, 1434255, 2564098, 67258, 73044, 67260, 67256, 67351, 1969, 249567, 66869, 67283, 66904, 67326, 35620, 1902, 67363, 1892, 1957, 66429, 193462, 67259, 67334, 67295, 1919, 66370, 1911, 1967, 68270, 33897, 1896, 19…	Streptomyces sp.; Streptomyces albus; Streptomyces macromomyceticus; Streptomyces griseoruber; Streptomyces neyagawaensis; Streptomyces sparsogenes; Streptomyces pluricolorescens; Streptomyces europaeiscabiei; Streptomyces griseus subsp. griseus; Streptomyces coelicolor subsp. coelicolor; Streptoverticillium sp.; Streptomyces argenteolus; Streptomyces rectiviolaceus; Streptomyces alboviridis; Str…							Microbial						16758117	https://link.springer.com/article/10.1007/s10534-006-9001-7	NIH, GBMF	1DP2GM137413-01, 5R01GM107550-10, 1U24DK133658-01, GBMF12120	Detected molecules from microbial mono-cultures
mzspec:GNPS2:TASK-51afd7fa835043a2b593fa359f3d747e-nf_output/clustering/specs_ms.mgf:scan:35149	Confirmed	Spectral match to GNPS library	Ser-C14:1	O=C(NC(C(O)=O)CO)CCCCCCCC=CCCCC		De novo biosynthesis by microbes (e.g., natural products and other specialized metabolites)			1931, 285515, 285568, 67256, 66887, 67283, 35621, 58351, 1275, 67330, 46172, 69363, 47865, 68170, 1838, 47857, 47858, 52695, 2512181, 100	Streptomyces sp.; Streptomyces albospinus; Streptomyces bungoensis; Streptomyces achromogenes subsp. achromogenes; Streptomyces filipinensis; Streptomyces candidus; Streptomyces ladakanum; Kitasatospora kifunensis; Kocuria rosea; Streptomyces misakiensis; Nonomuraea angiospora; Microbacterium terregens; Micromonospora inositola; Saccharothrix aerocolonigenes; Saccharopolyspora hordei; Micromonosp…							Microbial						38052229	https://www.nature.com/articles/s41586-023-06906-44	NIH, GBMF	1DP2GM137413-01, 5R01GM107550-10, 1U24DK133658-01, GBMF12120	Detected molecules from microbial mono-cultures
mzspec:GNPS2:TASK-51afd7fa835043a2b593fa359f3d747e-nf_output/clustering/specs_ms.mgf:scan:44653	Confirmed	Spectral match to GNPS library	Ser-C15:1	O=C(NC(C(O)=O)CO)CCCCCCCCC=CCCCC		De novo biosynthesis by microbes (e.g., natural products and other specialized metabolites)			1931, 1968, 285515, 285568, 36816, 67256, 40318, 66887, 67283, 35621, 2064, 58351, 1275, 67330, 68170, 1523247, 46172, 2074, 2045, 69363, 47865, 47860, 68170, 310350, 103733, 1838, 113563, 113562, 47857, 47858, 135947, 52695, 69484, 46188, 40571, 92835, 362649, 1855305, 242, 2512181, 100	Streptomyces sp.; Streptomyces cellulosae; Streptomyces albospinus; Streptomyces bungoensis; Streptomyces caelestis; Streptomyces achromogenes subsp. achromogenes; Streptomyces nodosus; Streptomyces filipinensis; Streptomyces candidus; Streptomyces ladakanum; Kitasatospora griseola; Kitasatospora kifunensis; Kocuria rosea; Streptomyces misakiensis; Lechevalieria aerocolonigenes; Geodermatophilus …							Microbial						38052229	https://www.nature.com/articles/s41586-023-06906-44	NIH, GBMF	1DP2GM137413-01, 5R01GM107550-10, 1U24DK133658-01, GBMF12120	Detected molecules from microbial mono-cultures
mzspec:GNPS2:TASK-51afd7fa835043a2b593fa359f3d747e-nf_output/clustering/specs_ms.mgf:scan:130182	Confirmed	Spectral match to GNPS library	Sevadicin	CC(C(=O)NC(CC1=CNC2=CC=CC=C21)C(=O)O)NC(=O)C(CC3=CC=CC=C3)N		De novo biosynthesis by microbes (e.g., natural products and other specialized metabolites)			285555, 67259	Streptomyces albosporeus subsp. labilomyceticus; Streptomyces cavourensis subsp. cavourensis							Microbial	Antibiotic					25118351		NIH, GBMF	1DP2GM137413-01, 5R01GM107550-10, 1U24DK133658-01, GBMF12120	Detected molecules from microbial mono-cultures
mzspec:GNPS2:TASK-51afd7fa835043a2b593fa359f3d747e-nf_output/clustering/specs_ms.mgf:scan:88993	Confirmed	Spectral match to GNPS library	Succinoadenosine	NA		De novo biosynthesis by microbes (e.g., natural products and other specialized metabolites)			1931, 1550619, 97398, 33899, 47761, 1888, 68179, 1970, 1917, 68250, 1943, 1931, 285483, 66424, 42238, 1909, 66905, 285508, 33900, 565074, 68188, 1924, 1546107, 53446, 66895, 68236, 295352, 66860, 1934, 67385, 66883, 285453, 68200, 1911, 285499, 68267, 270689, 285507, 67352, 28894, 1889, 285578, 173776, 68042, 67304, 68233, 1910, 92644, 66430, 78356, 67370, 67365, 516455, 285522, 1908, 285493, 374…	Streptomyces sp.; Streptomyces polymachus; Streptomyces abikoensis; Streptomyces galilaeus; Streptomyces ochraceiscleroticus; Streptomyces albus; Streptomyces bacillaris; Streptomyces morookaense; Streptomyces macromomyceticus; Streptomyces pallidus; Streptomyces griseoruber; Streptomyces sp.; Streptomyces miharaensis; Streptomyces hiroshimensis; Streptomyces neyagawaensis; Streptomyces griseolus…							Microbial						30123647	https://www.tandfonline.com/doi/full/10.1080/21501203.2017.1383318	NIH, GBMF	1DP2GM137413-01, 5R01GM107550-10, 1U24DK133658-01, GBMF12120	Detected molecules from microbial mono-cultures
mzspec:GNPS2:TASK-51afd7fa835043a2b593fa359f3d747e-nf_output/clustering/specs_ms.mgf:scan:329579	Confirmed	Spectral match to GNPS library	Surfactin_C14	CC(C)CCCCCCCCC1CC(=O)NC(C(=O)NC(C(=O)NC(C(=O)NC(C(=O)NC(C(=O)NC(C(=O)NC(C(=O)O1)CC(C)C)CC(C)C)CC(=O)O)C(C)C)CC(C)C)CC(C)C)CCC(=O)O		De novo biosynthesis by microbes (e.g., natural products and other specialized metabolites)			1931, 67352, 1890, 1892, 1275, 58123, 1996, 68170, 1420889, 1855305, 242, 1884386, 266, 1761791, 284, 2512181, 100	Streptomyces sp.; Kitasatospora purpeofusca; Streptomyces antibioticus subsp. antibioticus; Streptomyces anulatus; Kocuria rosea; Spirillospora albida; Microtetraspora glauca; Saccharothrix aerocolonigenes; Micromonospora profundi; Roseateles sp. YR242; Variovorax sp. YR266; Lysobacter sp. YR284; Bacillus sp. BK100							Microbial	biosurfactant					28371347		NIH, GBMF	1DP2GM137413-01, 5R01GM107550-10, 1U24DK133658-01, GBMF12120	Detected molecules from microbial mono-cultures
mzspec:GNPS2:TASK-51afd7fa835043a2b593fa359f3d747e-nf_output/clustering/specs_ms.mgf:scan:316455	Confirmed	Spectral match to GNPS library	Surugamide E	CCC(C)C1C(=O)NC(C(=O)NC(C(=O)NC(C(=O)NC(C(=O)NC(C(=O)NC(C(=O)NC(C(=O)N1)C)C(C)C)CC(C)C)CC2=CC=CC=C2)C(C)CC)CCCCN)C(C)CC		De novo biosynthesis by microbes (e.g., natural products and other specialized metabolites)			1931, 1888, 68250, 92644, 146819, 67263, 67257, 42236, 2307129, 1902, 33897, 68171, 1971, 171437, 2001, 1275, 1871188, 1829	Streptomyces sp.; Streptomyces albus; Streptomyces pallidus; Streptomyces malaysiensis; Streptomyces europaeiscabiei; Streptomyces griseus subsp. griseus; Streptomyces coelicolor subsp. coelicolor; Streptomyces albus subsp. albus; Streptomyces diastatochromogenes; Streptomyces moroccanus; Streptomyces bluensis; Streptomyces alanosinicus; Streptomyces noursei; Tistrella mobilis; Streptosporangium …							Microbial	Cathepsin B inhibitor					23745669		NIH, GBMF	1DP2GM137413-01, 5R01GM107550-10, 1U24DK133658-01, GBMF12120	Detected molecules from microbial mono-cultures
mzspec:GNPS2:TASK-51afd7fa835043a2b593fa359f3d747e-nf_output/clustering/specs_ms.mgf:scan:326087	Confirmed	Spectral match to GNPS library	Suzukacillin-B_35482_dereplictor_pv_1.01778e-11	[H]OC(=O)C([H])([H])C([H])([H])C([H])(N([H])C(=O)C(N([H])C(=O)C(N([H])C(=O)C([H])(N([H])C(=O)C1([H])N(C(=O)C(N([H])C(=O)C([H])(N([H])C(=O)C([H])([H])N([H])C(=O)C(N([H])C(=O)C(N([H])C(=O)C(N([H])C(=O)C([H])(N([H])C(=O)C(N([H])C(=O)C(N([H])C(=O)C([H])(N([H])C(=O)C(N([H])C(=O)C([H])(N([H])C(=O)C(N([H])C(=O)C([H])([H])[H])(C([H])([H])[H])C([H])([H])[H])C([H])([H])[H])(C([H])([H])[H])C([H])([H])[H])C(…		De novo biosynthesis by microbes (e.g., natural products and other specialized metabolites)			67365, 67257, 66860, 65605, 284028, 340148, 66876, 68286, 1957, 1967, 68270, 1971, 2001, 1894, 58118, 47860, 135947, 69484, 1867, 43772, 124252, 132249, 33883, 568844	Streptomyces sparsogenes; Streptomyces albus subsp. albus; Streptomyces thermoviolaceus subsp. thermoviolaceus; Streptomyces thermoalcalitolerans; Streptomyces fulvorobeus; Streptomyces polyantibioticus; Streptomyces chattanoogensis; Streptomyces zaomyceticus; Streptomyces sclerotialus; Streptomyces kanamyceticus; Streptomyces spectabilis; Streptomyces noursei; Streptosporangium roseum subsp. ros…							Microbial						23681728		NIH, GBMF	1DP2GM137413-01, 5R01GM107550-10, 1U24DK133658-01, GBMF12120	Detected molecules from microbial mono-cultures
mzspec:GNPS2:TASK-51afd7fa835043a2b593fa359f3d747e-nf_output/clustering/specs_ms.mgf:scan:201601	Confirmed	Spectral match to GNPS library	tambromycin A	CN1C(C=C(Cl)C=C2O)=C2C(C3=NC(C(NC(C4CCCN4)C(NC(C(O)=O)(C)CO)=O)=O)(C)CO3)=C1		De novo biosynthesis by microbes (e.g., natural products and other specialized metabolites)			1931, 66424, 1957, 66370, 1960, 1895, 132473, 33899	Streptomyces sp.; Streptomyces hiroshimensis; Streptomyces sclerotialus; Streptomyces flavus; Streptomyces vinaceus; Streptomyces avidinii; Streptomyces alboniger; Streptomyces galilaeus							Microbial						34576698	https://www.mdpi.com/2076-2607/9/9/1802	NIH, GBMF	1DP2GM137413-01, 5R01GM107550-10, 1U24DK133658-01, GBMF12120	Detected molecules from microbial mono-cultures
mzspec:GNPS2:TASK-51afd7fa835043a2b593fa359f3d747e-nf_output/clustering/specs_ms.mgf:scan:136487	Confirmed	Spectral match to GNPS library	tambromycin B	CN1C(C=C(Cl)C=C2O)=C2C(C3=NC(C(NC(C4CCCN4)C(O)=O)=O)(C)CO3)=C1		De novo biosynthesis by microbes (e.g., natural products and other specialized metabolites)			1931, 66424, 1957, 1895, 132473, 33899	Streptomyces sp.; Streptomyces hiroshimensis; Streptomyces sclerotialus; Streptomyces avidinii; Streptomyces alboniger; Streptomyces galilaeus							Microbial	Antibiotic					27163034		NIH, GBMF	1DP2GM137413-01, 5R01GM107550-10, 1U24DK133658-01, GBMF12120	Detected molecules from microbial mono-cultures
mzspec:GNPS2:TASK-51afd7fa835043a2b593fa359f3d747e-nf_output/clustering/specs_ms.mgf:scan:193523	Confirmed	Spectral match to GNPS library	TAUROURSODEOXYCHOLIC ACID	C[C@H](CC/C(=N/CCS(=O)(=O)O)/O)[C@H]1CC[C@H]2[C@H]3[C@H](CC[C@]12C)[C@@]4(C)CC[C@H](C[C@H]4C[C@@H]3O)O		De novo biosynthesis by microbes (e.g., natural products and other specialized metabolites)			1275, 1829, 58118, 1713, 69363, 208443, 220378	Kocuria rosea; Rhodococcus rhodochrous; Microbispora rosea subsp. rosea; Oerskovia turbata; Microbacterium terregens; Amycolatopsis balhimyceticus; Nocardiopsis aegyptia							Microbial						28436439	https://www.nature.com/articles/srep45495	NIH, GBMF	1DP2GM137413-01, 5R01GM107550-10, 1U24DK133658-01, GBMF12120	Detected molecules from microbial mono-cultures
mzspec:GNPS2:TASK-51afd7fa835043a2b593fa359f3d747e-nf_output/clustering/specs_ms.mgf:scan:45525	Confirmed	Spectral match to GNPS library	tetradecanoylhomoserine	O=C(O)C(NC(CCCCCCCCCCCCC)=O)CCO		De novo biosynthesis by microbes (e.g., natural products and other specialized metabolites)			1931, 1895, 1893, 235986, 1275, 68170, 2135697, 068, 2135698, 072, 2512123, 022, 2572903, 340, 2135728, 269, 2512159, 447, 1761903, 124, 1761905, 210	Streptomyces sp.; Streptomyces avidinii; Streptomyces atratus; Streptomyces glauciniger; Kocuria rosea; Saccharothrix aerocolonigenes; Paraburkholderia sp. GV068; Paraburkholderia sp. GV072; Streptomyces sp. BK022; Streptomyces sp. BK340; Rhodococcus sp. OK269; Streptomyces sp. BK447; Streptomyces sp. CF124; Streptomyces sp. OK210							Microbial						22666003	https://www.mdpi.com/1424-8220/12/4/3814	NIH, GBMF	1DP2GM137413-01, 5R01GM107550-10, 1U24DK133658-01, GBMF12120	Detected molecules from microbial mono-cultures
mzspec:GNPS2:TASK-51afd7fa835043a2b593fa359f3d747e-nf_output/clustering/specs_ms.mgf:scan:15438	Confirmed	Spectral match to GNPS library	Thr-C11:1	O=C(NC(C(O)=O)C(O)C)CCCCCCCCC=C		De novo biosynthesis by microbes (e.g., natural products and other specialized metabolites)			66887, 1915, 67275, 1896, 67302	Streptomyces filipinensis; Streptomyces lincolnensis; Streptomyces aureocirculatus; Streptomyces bikiniensis subsp. bikiniensis; Streptomyces fumanus							Microbial						38052229	https://www.nature.com/articles/s41586-023-06906-44	NIH, GBMF	1DP2GM137413-01, 5R01GM107550-10, 1U24DK133658-01, GBMF12120	Detected molecules from microbial mono-cultures
mzspec:GNPS2:TASK-51afd7fa835043a2b593fa359f3d747e-nf_output/clustering/specs_ms.mgf:scan:25473	Confirmed	Spectral match to GNPS library	Thr-C12:0	CCCCCCCCCCCC(NC(C(O)=O)C(O)C)=O		De novo biosynthesis by microbes (e.g., natural products and other specialized metabolites)			1761903, 124	Streptomyces sp. CF124							Microbial						38052229	https://www.nature.com/articles/s41586-023-06906-45	NIH, GBMF	1DP2GM137413-01, 5R01GM107550-10, 1U24DK133658-01, GBMF12120	Detected molecules from microbial mono-cultures
mzspec:GNPS2:TASK-51afd7fa835043a2b593fa359f3d747e-nf_output/clustering/specs_ms.mgf:scan:35148	Confirmed	Spectral match to GNPS library	Thr-C13:1	O=C(NC(C(O)=O)C(O)C)CCCCCCCCCCC=C		De novo biosynthesis by microbes (e.g., natural products and other specialized metabolites)			1931, 66887, 67302, 1275, 68170, 1761758, 15, 2512181, 100	Streptomyces sp.; Streptomyces filipinensis; Streptomyces fumanus; Kocuria rosea; Saccharothrix aerocolonigenes; Bacillus sp. BC15; Bacillus sp. BK100							Microbial						38052229	https://www.nature.com/articles/s41586-023-06906-46	NIH, GBMF	1DP2GM137413-01, 5R01GM107550-10, 1U24DK133658-01, GBMF12120	Detected molecules from microbial mono-cultures
mzspec:GNPS2:TASK-51afd7fa835043a2b593fa359f3d747e-nf_output/clustering/specs_ms.mgf:scan:44651	Confirmed	Spectral match to GNPS library	Thr-C14:1	O=C(NC(C(O)=O)C(O)C)CCCCCCCC=CCCCC		De novo biosynthesis by microbes (e.g., natural products and other specialized metabolites)			1931, 66887, 67302, 2135699, 073, 2135756, 085, 2135697, 068, 2135695, 052, 2135698, 072, 1761903, 124	Streptomyces sp.; Streptomyces filipinensis; Streptomyces fumanus; Paraburkholderia sp. GV073; Pseudomonas sp. GV085; Paraburkholderia sp. GV068; Paraburkholderia sp. GV052; Paraburkholderia sp. GV072; Streptomyces sp. CF124							Microbial						38052229	https://www.nature.com/articles/s41586-023-06906-47	NIH, GBMF	1DP2GM137413-01, 5R01GM107550-10, 1U24DK133658-01, GBMF12120	Detected molecules from microbial mono-cultures
mzspec:GNPS2:TASK-51afd7fa835043a2b593fa359f3d747e-nf_output/clustering/specs_ms.mgf:scan:60434	Confirmed	Spectral match to GNPS library	Thr-C15:0	CCCCCCCCCCCCCCC(NC(C(O)=O)C(O)C)=O		De novo biosynthesis by microbes (e.g., natural products and other specialized metabolites)			1931, 67304, 67263, 1906, 67350, 284031, 66369, 68277, 329524, 67351, 40318, 66887, 1895, 68262, 68253, 1893, 1898, 235986, 1971, 1464079, 68043, 67351, 132474, 68042, 38300, 394935, 1275, 31943, 1677, 114688, 37328, 65497, 43354, 1996, 68170, 367299, 1855305, 242, 2512181, 100, 2512123, 022, 2572903, 340, 2512156, 038, 2512151, 438, 2512150, 208, 2512159, 447, 1882771, 780, 1761905, 210	Streptomyces sp.; Streptomyces griseorubiginosus; Streptomyces griseus subsp. griseus; Streptomyces fradiae; Streptomyces pseudovenezuelae; Streptomyces flavovariabilis; Streptomyces carpinensis; Streptomyces tricolor; Streptomyces albidochromogenes; Streptomyces puniceus subsp. puniceus; Streptomyces nodosus; Streptomyces filipinensis; Streptomyces avidinii; Streptomyces regalis; Streptomyces pe…							Microbial						38052229	https://www.nature.com/articles/s41586-023-06906-48	NIH, GBMF	1DP2GM137413-01, 5R01GM107550-10, 1U24DK133658-01, GBMF12120	Detected molecules from microbial mono-cultures
mzspec:GNPS2:TASK-51afd7fa835043a2b593fa359f3d747e-nf_output/clustering/specs_ms.mgf:scan:59537	Confirmed	Spectral match to GNPS library	Thr-C15:1	O=C(NC(C(O)=O)C(O)C)CCCCCCCCC=CCCCC		De novo biosynthesis by microbes (e.g., natural products and other specialized metabolites)			1931, 285515, 285568, 40318, 66887, 35621, 1893, 58351, 67305, 67370, 1275, 1996, 46172, 69363, 68170, 310350, 1838, 47857, 47858, 135947, 52695, 362649, 1855305, 242, 2512181, 100	Streptomyces sp.; Streptomyces albospinus; Streptomyces bungoensis; Streptomyces nodosus; Streptomyces filipinensis; Streptomyces ladakanum; Streptomyces atratus; Kitasatospora kifunensis; Streptomyces hawaiiensis; Streptomyces ederensis; Kocuria rosea; Microtetraspora glauca; Nonomuraea angiospora; Microbacterium terregens; Saccharothrix aerocolonigenes; Nocardiopsis sp.; Saccharopolyspora horde…							Microbial						38052229	https://www.nature.com/articles/s41586-023-06906-49	NIH, GBMF	1DP2GM137413-01, 5R01GM107550-10, 1U24DK133658-01, GBMF12120	Detected molecules from microbial mono-cultures
mzspec:GNPS2:TASK-51afd7fa835043a2b593fa359f3d747e-nf_output/clustering/specs_ms.mgf:scan:70293	Confirmed	Spectral match to GNPS library	Thr-C16:0	CCCCCCCCCCCCCCCC(NC(C(O)=O)C(O)C)=O		De novo biosynthesis by microbes (e.g., natural products and other specialized metabolites)			1931, 33900, 67304, 67263, 1968, 1906, 332591, 66886, 42236, 58340, 1890, 67350, 284031, 68277, 329524, 67351, 66887, 67332, 1892, 67334, 1960, 1895, 68262, 33897, 1893, 1898, 42235, 235986, 1971, 1464079, 68043, 67351, 132474, 68042, 38300, 394935, 543527, 1275, 114688, 65497, 1993, 43354, 1996, 103734, 68170, 543527, 1464011, 38312, 31961, 138336, 1855305, 242, 2512181, 100, 2512123, 022, 25729…	Streptomyces sp.; Streptomyces costaricanus; Streptomyces griseorubiginosus; Streptomyces griseus subsp. griseus; Streptomyces cellulosae; Streptomyces fradiae; Streptomyces rectiviolaceus; Streptomyces fasiculatus; Streptomyces diastatochromogenes; Streptomyces lavendulae subsp. lavendulae; Streptomyces antibioticus subsp. antibioticus; Streptomyces pseudovenezuelae; Streptomyces flavovariabilis…							Microbial						38052229	https://www.nature.com/articles/s41586-023-06906-50	NIH, GBMF	1DP2GM137413-01, 5R01GM107550-10, 1U24DK133658-01, GBMF12120	Detected molecules from microbial mono-cultures
mzspec:GNPS2:TASK-51afd7fa835043a2b593fa359f3d747e-nf_output/clustering/specs_ms.mgf:scan:81740	Confirmed	Spectral match to GNPS library	Thr-C17:0	CCCCCCCCCCCCCCCCC(NC(C(O)=O)C(O)C)=O		De novo biosynthesis by microbes (e.g., natural products and other specialized metabolites)			1931, 33900, 67304, 67263, 67350, 284031, 67351, 67332, 235986, 1464079, 68043, 67351, 171437, 1275, 1996, 68170, 479978, 1855305, 242, 2512123, 022	Streptomyces sp.; Streptomyces costaricanus; Streptomyces griseorubiginosus; Streptomyces griseus subsp. griseus; Streptomyces pseudovenezuelae; Streptomyces flavovariabilis; Streptomyces puniceus subsp. puniceus; Streptomyces mutabilis; Streptomyces glauciniger; Streptomyces rimosus subsp. pseudoverticillatus; Streptomyces libani subsp. libani; Streptomyces californicus; Tistrella mobilis; Kocur…							Microbial						38052229	https://www.nature.com/articles/s41586-023-06906-51	NIH, GBMF	1DP2GM137413-01, 5R01GM107550-10, 1U24DK133658-01, GBMF12120	Detected molecules from microbial mono-cultures
mzspec:GNPS2:TASK-51afd7fa835043a2b593fa359f3d747e-nf_output/clustering/specs_ms.mgf:scan:80793	Confirmed	Spectral match to GNPS library	Thr-C17:1	O=C(NC(C(O)=O)C(O)C)CCCCCCCCC=CCCCCCC		De novo biosynthesis by microbes (e.g., natural products and other specialized metabolites)			1931, 235986, 171437, 1275, 1996, 1855305, 242, 2512181, 100	Streptomyces sp.; Streptomyces glauciniger; Tistrella mobilis; Kocuria rosea; Microtetraspora glauca; Roseateles sp. YR242; Bacillus sp. BK100							Microbial						38052229	https://www.nature.com/articles/s41586-023-06906-52	NIH, GBMF	1DP2GM137413-01, 5R01GM107550-10, 1U24DK133658-01, GBMF12120	Detected molecules from microbial mono-cultures
mzspec:GNPS2:TASK-51afd7fa835043a2b593fa359f3d747e-nf_output/clustering/specs_ms.mgf:scan:1682	Confirmed	Spectral match to GNPS library	Thr-C9:0	CCCCCCCCC(NC(C(O)=O)C(O)C)=O		De novo biosynthesis by microbes (e.g., natural products and other specialized metabolites)			1855305, 242, 2512181, 100	Roseateles sp. YR242; Bacillus sp. BK100							Microbial						38052229	https://www.nature.com/articles/s41586-023-06906-53	NIH, GBMF	1DP2GM137413-01, 5R01GM107550-10, 1U24DK133658-01, GBMF12120	Detected molecules from microbial mono-cultures
mzspec:GNPS2:TASK-51afd7fa835043a2b593fa359f3d747e-nf_output/clustering/specs_ms.mgf:scan:339527	Confirmed	Spectral match to GNPS library	Tigloside	O=C(OCC1OC(OC2OC(COC(=O)C(=CC)C)C(O)C(O)C2OC3OC(CO)C(OC(=O)C(=CC)C)C(OC(=O)C(=CC)C)C3O)C(OC4OC(CO)C(OC(=O)C(=CC)C)C(OC(=O)C(=CC)C)C4O)C(O)C1O)C(=CC)C		De novo biosynthesis by microbes (e.g., natural products and other specialized metabolites)			1833, 38312, 208444, 145996, 568844	Rhodococcus erythropolis; Rhodococcus rhodnii; Amycolatopsis vancoresmyceticus; Kibdelosporangium aridum subsp. largum; Microbispora hainanensis							Microbial						10048568; 22618372; 23418177		NIH, GBMF	1DP2GM137413-01, 5R01GM107550-10, 1U24DK133658-01, GBMF12120	Detected molecules from microbial mono-cultures
mzspec:GNPS2:TASK-51afd7fa835043a2b593fa359f3d747e-nf_output/clustering/specs_ms.mgf:scan:136217	Confirmed	Spectral match to GNPS library	Tirandamycin B	CC1C2C(=O)C3C(O3)(C(O2)(OC1C(C)C=C(C)C=CC(=C4C(=O)CNC4=O)O)C)CO		De novo biosynthesis by microbes (e.g., natural products and other specialized metabolites)			284042, 67312	Streptomyces violaceorubidus; Streptomyces kurssanovii							Microbial						962473	https://link.springer.com/article/10.1007/BF00425114	NIH, GBMF	1DP2GM137413-01, 5R01GM107550-10, 1U24DK133658-01, GBMF12120	Detected molecules from microbial mono-cultures
mzspec:GNPS2:TASK-51afd7fa835043a2b593fa359f3d747e-nf_output/clustering/specs_ms.mgf:scan:26135	Confirmed	Spectral match to GNPS library	Trichostatin A	NA		De novo biosynthesis by microbes (e.g., natural products and other specialized metabolites)			1931, 67263, 1895	Streptomyces sp.; Streptomyces griseus subsp. griseus; Streptomyces avidinii							Microbial						8082721	https://www.sciencedirect.com/science/article/abs/pii/S0014482784712481?via%3Dihub	NIH, GBMF	1DP2GM137413-01, 5R01GM107550-10, 1U24DK133658-01, GBMF12120	Detected molecules from microbial mono-cultures
mzspec:GNPS2:TASK-51afd7fa835043a2b593fa359f3d747e-nf_output/clustering/specs_ms.mgf:scan:90892	Confirmed	Spectral match to GNPS library	Trp-C12:0	CCCCCCCCCCCC(NC(C(O)=O)CC1=CNC2=C1C=CC=C2)=O		De novo biosynthesis by microbes (e.g., natural products and other specialized metabolites)			132474, 68170	Streptomyces rimosus subsp rimosus; Saccharothrix aerocolonigenes							Microbial						38052229	https://www.nature.com/articles/s41586-023-06906-44	NIH, GBMF	1DP2GM137413-01, 5R01GM107550-10, 1U24DK133658-01, GBMF12120	Detected molecules from microbial mono-cultures
mzspec:GNPS2:TASK-51afd7fa835043a2b593fa359f3d747e-nf_output/clustering/specs_ms.mgf:scan:124151	Confirmed	Spectral match to GNPS library	Trp-C14:0	CCCCCCCCCCCCCC(NC(C(O)=O)CC1=CNC2=C1C=CC=C2)=O		De novo biosynthesis by microbes (e.g., natural products and other specialized metabolites)			1931, 66369, 66376, 73044, 66887, 235986, 1894, 68170, 103734, 68170, 543527, 1464011	Streptomyces sp.; Streptomyces carpinensis; Streptomyces spiralis; Streptomyces seoulensis; Streptomyces filipinensis; Streptomyces glauciniger; Streptomyces psammoticus; Lechevalieria aerocolonigenes; Saccharothrix texasensis; Saccharothrix aerocolonigenes; Saccharothrix variisporea; Kitasatospora papulosa							Microbial						38052229	https://www.nature.com/articles/s41586-023-06906-45	NIH, GBMF	1DP2GM137413-01, 5R01GM107550-10, 1U24DK133658-01, GBMF12120	Detected molecules from microbial mono-cultures
mzspec:GNPS2:TASK-51afd7fa835043a2b593fa359f3d747e-nf_output/clustering/specs_ms.mgf:scan:133357	Confirmed	Spectral match to GNPS library	Trp-C15:0	CCCCCCCCCCCCCCC(NC(C(O)=O)CC1=CNC2=C1C=CC=C2)=O		De novo biosynthesis by microbes (e.g., natural products and other specialized metabolites)			1931, 270689, 1889, 67304, 1968, 332591, 67257, 42236, 68174, 67303, 68274, 67319, 284031, 284035, 66369, 66376, 68277, 337066, 68175, 67282, 329524, 236510, 229486, 561004, 713595, 73044, 66876, 66887, 66904, 67326, 1957, 67334, 66370, 83378, 67275, 47763, 68270, 1895, 68262, 68253, 2065, 67345, 29306, 310781, 235986, 1971, 1464079, 132474, 2001, 1275, 1871188, 1894, 1993, 46189, 2002, 67297, 43…	Streptomyces sp.; Streptomyces aculeolatus; Streptomyces ambofaciens; Streptomyces griseorubiginosus; Streptomyces cellulosae; Streptomyces virginiae subsp. virginiae; Streptomyces rectiviolaceus; Streptomyces albus subsp. albus; Streptomyces diastatochromogenes; Streptomyces coelescens; Streptomyces griseolalbus; Streptomyces tauricus; Streptomyces lucensis; Streptomyces flavovariabilis; Strepto…							Microbial						38052229	https://www.nature.com/articles/s41586-023-06906-46	NIH, GBMF	1DP2GM137413-01, 5R01GM107550-10, 1U24DK133658-01, GBMF12120	Detected molecules from microbial mono-cultures
mzspec:GNPS2:TASK-51afd7fa835043a2b593fa359f3d747e-nf_output/clustering/specs_ms.mgf:scan:143892	Confirmed	Spectral match to GNPS library	Trp-C16:0	CCCCCCCCCCCCCCCC(NC(C(O)=O)CC1=CNC2=C1C=CC=C2)=O		De novo biosynthesis by microbes (e.g., natural products and other specialized metabolites)			1931, 270689, 1889, 67304, 332591, 67257, 42236, 42237, 68174, 67303, 68274, 67319, 284031, 284035, 66369, 66376, 68277, 66422, 68175, 67282, 329524, 236510, 229486, 561004, 713595, 73044, 40318, 66887, 66904, 1957, 193462, 66370, 83378, 47763, 1895, 68262, 33897, 29306, 235986, 1971, 1464079, 132474, 2001, 1871188, 65497, 46189, 2002, 67297, 1894, 68170, 68217, 1996, 28042, 2074, 103734, 68170, …	Streptomyces sp.; Streptomyces aculeolatus; Streptomyces ambofaciens; Streptomyces griseorubiginosus; Streptomyces rectiviolaceus; Streptomyces albus subsp. albus; Streptomyces diastatochromogenes; Streptomyces eurythermus; Streptomyces coelescens; Streptomyces griseolalbus; Streptomyces tauricus; Streptomyces lucensis; Streptomyces flavovariabilis; Streptomyces lienomycini; Streptomyces carpinen…							Microbial						38052229	https://www.nature.com/articles/s41586-023-06906-47	NIH, GBMF	1DP2GM137413-01, 5R01GM107550-10, 1U24DK133658-01, GBMF12120	Detected molecules from microbial mono-cultures
mzspec:GNPS2:TASK-51afd7fa835043a2b593fa359f3d747e-nf_output/clustering/specs_ms.mgf:scan:143168	Confirmed	Spectral match to GNPS library	Trp-C16:1	O=C(NC(C(O)=O)CC1=CNC2=C1C=CC=C2)CCCCCCCC=CCCCCCC		De novo biosynthesis by microbes (e.g., natural products and other specialized metabolites)			68274, 284031, 66369, 329524, 236510, 73044, 235986, 68170, 68217, 68170, 103733, 1464011, 37916	Streptomyces tauricus; Streptomyces flavovariabilis; Streptomyces carpinensis; Streptomyces albidochromogenes; Streptomyces ferralitis; Streptomyces seoulensis; Streptomyces glauciniger; Lechevalieria aerocolonigenes; Streptomyces herbaricolor; Saccharothrix aerocolonigenes; Saccharothrix syringae; Kitasatospora papulosa; Mycobacterium chlorophenolicum							Microbial						38052229	https://www.nature.com/articles/s41586-023-06906-48	NIH, GBMF	1DP2GM137413-01, 5R01GM107550-10, 1U24DK133658-01, GBMF12120	Detected molecules from microbial mono-cultures
mzspec:GNPS2:TASK-51afd7fa835043a2b593fa359f3d747e-nf_output/clustering/specs_ms.mgf:scan:155734	Confirmed	Spectral match to GNPS library	Trp-C17:0	CCCCCCCCCCCCCCCCC(NC(C(O)=O)CC1=CNC2=C1C=CC=C2)=O		De novo biosynthesis by microbes (e.g., natural products and other specialized metabolites)			1931, 1889, 1910, 332591, 68174, 67303, 68274, 284035, 66376, 68221, 178566, 1650571, 68175, 67282, 329524, 236510, 561004, 67258, 73044, 66904, 67326, 1957, 83378, 47763, 68270, 235986, 1971, 1464079, 132474, 2001, 1871188, 1894, 1993, 46189, 47863, 1464048, 67297, 1894, 68170, 1996, 28042, 1913978, 543527, 283811, 1464011, 1833, 124252, 158898, 208445, 69370, 263849, 367299, 479978, 281105	Streptomyces sp.; Streptomyces ambofaciens; Streptomyces griseosporeus; Streptomyces rectiviolaceus; Streptomyces coelescens; Streptomyces griseolalbus; Streptomyces tauricus; Streptomyces lienomycini; Streptomyces spiralis; Streptomyces inusitatus; Streptomyces mexicanus; Streptomyces pathocidini; Streptomyces castelarensis; Streptomyces aureorectus; Streptomyces albidochromogenes; Streptomyces …							Microbial						38052229	https://www.nature.com/articles/s41586-023-06906-49	NIH, GBMF	1DP2GM137413-01, 5R01GM107550-10, 1U24DK133658-01, GBMF12120	Detected molecules from microbial mono-cultures
mzspec:GNPS2:TASK-51afd7fa835043a2b593fa359f3d747e-nf_output/clustering/specs_ms.mgf:scan:155035	Confirmed	Spectral match to GNPS library	Trp-C17:1	O=C(NC(C(O)=O)CC1=CNC2=C1C=CC=C2)CCCCCCCCC=CCCCCCC		De novo biosynthesis by microbes (e.g., natural products and other specialized metabolites)			1931, 332591, 68274, 284031, 66376, 68175, 329524, 236510, 73044, 235986, 1464079, 132474, 1894, 68170, 113571, 543527, 103733, 1464011, 479978	Streptomyces sp.; Streptomyces rectiviolaceus; Streptomyces tauricus; Streptomyces flavovariabilis; Streptomyces spiralis; Streptomyces castelarensis; Streptomyces albidochromogenes; Streptomyces ferralitis; Streptomyces seoulensis; Streptomyces glauciniger; Streptomyces rimosus subsp. pseudoverticillatus; Streptomyces rimosus subsp rimosus; Streptomyces psammoticus; Lechevalieria aerocolonigenes…							Microbial						38052229	https://www.nature.com/articles/s41586-023-06906-50	NIH, GBMF	1DP2GM137413-01, 5R01GM107550-10, 1U24DK133658-01, GBMF12120	Detected molecules from microbial mono-cultures
mzspec:GNPS2:TASK-51afd7fa835043a2b593fa359f3d747e-nf_output/clustering/specs_ms.mgf:scan:169501	Confirmed	Spectral match to GNPS library	Trp-C18:1	O=C(NC(C(O)=O)CC1=CNC2=C1C=CC=C2)CCCCCCCC=CCCCCCCCC		De novo biosynthesis by microbes (e.g., natural products and other specialized metabolites)			33008, 65497, 113571, 37916, 1833, 334858, 103725, 120377, 124252, 158898	Rhodococcus globerulus; Actinoalloteichus cyanogriseus; Actinoplanes rectilineatus; Mycobacterium chlorophenolicum; Rhodococcus erythropolis; Goodfellowiella coeruleoviolacea; Kutzneria kofuensis; Salana multivorans; Nocardiopsis halotolerans; Gordonia westfalica							Microbial						38052229	https://www.nature.com/articles/s41586-023-06906-51	NIH, GBMF	1DP2GM137413-01, 5R01GM107550-10, 1U24DK133658-01, GBMF12120	Detected molecules from microbial mono-cultures
mzspec:GNPS2:TASK-51afd7fa835043a2b593fa359f3d747e-nf_output/clustering/specs_ms.mgf:scan:180396	Confirmed	Spectral match to GNPS library	Trp-C19:0	CCCCCCCCCCCCCCCCCCC(NC(C(O)=O)CC1=CNC2=C1C=CC=C2)=O		De novo biosynthesis by microbes (e.g., natural products and other specialized metabolites)			120377, 263849	Salana multivorans; Rhodococcus phenolicus							Microbial						38052229	https://www.nature.com/articles/s41586-023-06906-52	NIH, GBMF	1DP2GM137413-01, 5R01GM107550-10, 1U24DK133658-01, GBMF12120	Detected molecules from microbial mono-cultures
mzspec:GNPS2:TASK-51afd7fa835043a2b593fa359f3d747e-nf_output/clustering/specs_ms.mgf:scan:11573	Confirmed	Spectral match to GNPS library	Trp-C4:0	CCCC(NC(C(O)=O)CC1=CNC2=C1C=CC=C2)=O		De novo biosynthesis by microbes (e.g., natural products and other specialized metabolites)			1931, 285483, 1911, 67352, 67304, 66891, 222892, 1890, 1970, 285568, 713595, 45398, 47760, 1275, 1272, 1670, 66896, 53371, 144055, 69368, 68170, 1913978, 208441, 69370, 162426, 92835, 33883, 138336, 240840, 281186, 297536, 330084, 246613	Streptomyces sp.; Streptomyces miharaensis; Streptomyces griseus; Kitasatospora purpeofusca; Streptomyces griseorubiginosus; Streptomyces fulvoviridis; Streptomyces nodosus subsp. asukaensis; not specified; Streptomyces antibioticus subsp. antibioticus; Streptomyces morookaensis; Streptomyces bungoensis; Streptomyces fenghuangensis; Streptomyces griseoviridis; Streptomyces glomeroaurantiacus; Koc…							Microbial						38052229	https://www.nature.com/articles/s41586-023-06906-53	NIH, GBMF	1DP2GM137413-01, 5R01GM107550-10, 1U24DK133658-01, GBMF12120	Detected molecules from microbial mono-cultures
mzspec:GNPS2:TASK-51afd7fa835043a2b593fa359f3d747e-nf_output/clustering/specs_ms.mgf:scan:16509	Confirmed	Spectral match to GNPS library	Trp-C5:0	CCCCC(NC(C(O)=O)CC1=CNC2=C1C=CC=C2)=O		De novo biosynthesis by microbes (e.g., natural products and other specialized metabolites)			1931, 285453, 173776, 68042, 67304, 68233, 1910, 78356, 78510, 67257, 1970, 1955, 66900, 47760, 235987, 67351, 1913978, 1873460, 33885	Streptomyces sp.; Streptomyces canarius; Streptomyces cinnamoneus subsp. albosporus; Streptomyces hygroscopicus subsp. hygroscopicus; Streptomyces griseorubiginosus; Streptomyces luteogriseus; Streptomyces griseosporeus; Streptomyces thermocoprophilus; Streptomyces yanii; Streptomyces albus subsp. albus; Streptomyces morookaensis; Streptomyces cinereus; Streptomyces lanatus; Streptomyces glomeroa…							Microbial						38052229	https://www.nature.com/articles/s41586-023-06906-54	NIH, GBMF	1DP2GM137413-01, 5R01GM107550-10, 1U24DK133658-01, GBMF12120	Detected molecules from microbial mono-cultures
mzspec:GNPS2:TASK-51afd7fa835043a2b593fa359f3d747e-nf_output/clustering/specs_ms.mgf:scan:26131	Confirmed	Spectral match to GNPS library	Trp-C6:0	CCCCCC(NC(C(O)=O)CC1=CNC2=C1C=CC=C2)=O		De novo biosynthesis by microbes (e.g., natural products and other specialized metabolites)			295352, 66883, 173776, 78510, 68181, 1970, 1828	Streptomyces bangladeshensis; Streptomyces cyaneofuscatus; Streptomyces cinnamoneus subsp. albosporus; Streptomyces yanii; Streptomyces caesius; Microbispora ubonratchathaniensis; Streptomyces morookaensis; Rhodococcus fascians							Microbial						38052229	https://www.nature.com/articles/s41586-023-06906-55	NIH, GBMF	1DP2GM137413-01, 5R01GM107550-10, 1U24DK133658-01, GBMF12120	Detected molecules from microbial mono-cultures
mzspec:GNPS2:TASK-51afd7fa835043a2b593fa359f3d747e-nf_output/clustering/specs_ms.mgf:scan:36341	Confirmed	Spectral match to GNPS library	Trp-C7:0	CCCCCCC(NC(C(O)=O)CC1=CNC2=C1C=CC=C2)=O		De novo biosynthesis by microbes (e.g., natural products and other specialized metabolites)			295352, 66883, 1970	Streptomyces bangladeshensis; Streptomyces cyaneofuscatus; Streptomyces morookaensis							Microbial						38052229	https://www.nature.com/articles/s41586-023-06906-56	NIH, GBMF	1DP2GM137413-01, 5R01GM107550-10, 1U24DK133658-01, GBMF12120	Detected molecules from microbial mono-cultures
mzspec:GNPS2:TASK-51afd7fa835043a2b593fa359f3d747e-nf_output/clustering/specs_ms.mgf:scan:46809	Confirmed	Spectral match to GNPS library	Trp-C8:0	CCCCCCCC(NC(C(O)=O)CC1=CNC2=C1C=CC=C2)=O		De novo biosynthesis by microbes (e.g., natural products and other specialized metabolites)			1931, 68188, 295352, 66883, 173776, 79261, 39478, 2135744, 887, 2135728, 269, 2512172, 558	Streptomyces sp.; Streptomyces clavifer; Streptomyces bangladeshensis; Streptomyces cyaneofuscatus; Streptomyces cinnamoneus subsp. albosporus; Streptomyces castaneoglobisporus; Streptomyces laurentii; Mycobacterium sp. OK887; Rhodococcus sp. OK269; Mycobacterium sp. BK558							Microbial						38052229	https://www.nature.com/articles/s41586-023-06906-57	NIH, GBMF	1DP2GM137413-01, 5R01GM107550-10, 1U24DK133658-01, GBMF12120	Detected molecules from microbial mono-cultures
mzspec:GNPS2:TASK-51afd7fa835043a2b593fa359f3d747e-nf_output/clustering/specs_ms.mgf:scan:99624	Confirmed	Spectral match to GNPS library	tryptamine-C16:1	O=C(NCCC1=CNC2=C1C=CC=C2)CCCCCCCC=CCCCCCC		De novo biosynthesis by microbes (e.g., natural products and other specialized metabolites)			1828, 390989	Rhodococcus fascians; Actinocatenispora sera							Microbial						38052229	https://www.nature.com/articles/s41586-023-06906-44	NIH, GBMF	1DP2GM137413-01, 5R01GM107550-10, 1U24DK133658-01, GBMF12120	Detected molecules from microbial mono-cultures
mzspec:GNPS2:TASK-51afd7fa835043a2b593fa359f3d747e-nf_output/clustering/specs_ms.mgf:scan:120370	Confirmed	Spectral match to GNPS library	tryptamine-C17:1	O=C(NCCC1=CNC2=C1C=CC=C2)CCCCCCCCC=CCCCCCC		De novo biosynthesis by microbes (e.g., natural products and other specialized metabolites)			1828, 390989	Rhodococcus fascians; Actinocatenispora sera							Microbial						38052229	https://www.nature.com/articles/s41586-023-06906-44	NIH, GBMF	1DP2GM137413-01, 5R01GM107550-10, 1U24DK133658-01, GBMF12120	Detected molecules from microbial mono-cultures
mzspec:GNPS2:TASK-51afd7fa835043a2b593fa359f3d747e-nf_output/clustering/specs_ms.mgf:scan:116991	Confirmed	Spectral match to GNPS library	Tyr-C15:0	CCCCCCCCCCCCCCC(NC(C(O)=O)CC1=CC=C(O)C=C1)=O		De novo biosynthesis by microbes (e.g., natural products and other specialized metabolites)			1931, 67352, 1889, 67304, 67365, 67263, 1906, 332591, 42237, 68174, 68274, 284031, 284035, 66369, 66376, 68277, 329524, 236510, 229486, 561004, 73044, 66876, 67294, 67351, 66887, 66904, 68286, 66875, 1957, 67334, 1919, 66370, 83378, 47763, 68270, 1895, 68262, 68223, 68253, 1893, 1898, 29306, 310781, 235986, 1971, 1464079, 68043, 68237, 132474, 68042, 38300, 394935, 2001, 1871188, 31943, 1677, 114…	Streptomyces sp.; Kitasatospora purpeofusca; Streptomyces ambofaciens; Streptomyces griseorubiginosus; Streptomyces sparsogenes; Streptomyces griseus subsp. griseus; Streptomyces fradiae; Streptomyces rectiviolaceus; Streptomyces eurythermus; Streptomyces coelescens; Streptomyces tauricus; Streptomyces flavovariabilis; Streptomyces lienomycini; Streptomyces carpinensis; Streptomyces spiralis; Str…							Microbial						38052229	https://www.nature.com/articles/s41586-023-06906-44	NIH, GBMF	1DP2GM137413-01, 5R01GM107550-10, 1U24DK133658-01, GBMF12120	Detected molecules from microbial mono-cultures
mzspec:GNPS2:TASK-51afd7fa835043a2b593fa359f3d747e-nf_output/clustering/specs_ms.mgf:scan:127425	Confirmed	Spectral match to GNPS library	Tyr-C16:0	CCCCCCCCCCCCCCCC(NC(C(O)=O)CC1=CC=C(O)C=C1)=O		De novo biosynthesis by microbes (e.g., natural products and other specialized metabolites)			1931, 1889, 67304, 332591, 42237, 67350, 284031, 284035, 66369, 66376, 329524, 236510, 229486, 561004, 73044, 67294, 67351, 66887, 66875, 1957, 67334, 83378, 1895, 68262, 33897, 1893, 2065, 235986, 1971, 1464079, 132474, 1871188, 1993, 46189, 1894, 68170, 1996, 2074, 103734, 68170, 543527, 283811, 103733, 1464011, 38312, 31961, 227715, 112413, 208445, 208444, 2512123, 022, 2512156, 038, 2135728, …	Streptomyces sp.; Streptomyces ambofaciens; Streptomyces griseorubiginosus; Streptomyces rectiviolaceus; Streptomyces eurythermus; Streptomyces pseudovenezuelae; Streptomyces flavovariabilis; Streptomyces lienomycini; Streptomyces carpinensis; Streptomyces spiralis; Streptomyces albidochromogenes; Streptomyces ferralitis; Streptomyces hebeiensis; Streptomyces termiticola; Streptomyces seoulensis;…							Microbial						38052229	https://www.nature.com/articles/s41586-023-06906-45	NIH, GBMF	1DP2GM137413-01, 5R01GM107550-10, 1U24DK133658-01, GBMF12120	Detected molecules from microbial mono-cultures
mzspec:GNPS2:TASK-51afd7fa835043a2b593fa359f3d747e-nf_output/clustering/specs_ms.mgf:scan:125220	Confirmed	Spectral match to GNPS library	Tyr-C16:1	O=C(NC(C(O)=O)CC1=CC=C(O)C=C1)CCCCCCCC=CCCCCCC		De novo biosynthesis by microbes (e.g., natural products and other specialized metabolites)			1931, 284031, 329524, 73044, 235986, 68170	Streptomyces sp.; Streptomyces flavovariabilis; Streptomyces albidochromogenes; Streptomyces seoulensis; Streptomyces glauciniger; Saccharothrix aerocolonigenes							Microbial						38052229	https://www.nature.com/articles/s41586-023-06906-46	NIH, GBMF	1DP2GM137413-01, 5R01GM107550-10, 1U24DK133658-01, GBMF12120	Detected molecules from microbial mono-cultures
mzspec:GNPS2:TASK-51afd7fa835043a2b593fa359f3d747e-nf_output/clustering/specs_ms.mgf:scan:136420	Confirmed	Spectral match to GNPS library	Tyr-C17:0	CCCCCCCCCCCCCCCCC(NC(C(O)=O)CC1=CC=C(O)C=C1)=O		De novo biosynthesis by microbes (e.g., natural products and other specialized metabolites)			1931, 1889, 332591, 68174, 284031, 284035, 66369, 66376, 68175, 329524, 229486, 73044, 66887, 1957, 83378, 47763, 68270, 68262, 235986, 1971, 1464079, 132474, 1871188, 1894, 67297, 1894, 1996, 68170, 1913978, 543527, 283811, 1464011	Streptomyces sp.; Streptomyces ambofaciens; Streptomyces rectiviolaceus; Streptomyces coelescens; Streptomyces flavovariabilis; Streptomyces lienomycini; Streptomyces carpinensis; Streptomyces spiralis; Streptomyces castelarensis; Streptomyces albidochromogenes; Streptomyces hebeiensis; Streptomyces seoulensis; Streptomyces filipinensis; Streptomyces sclerotialus; Streptomyces ruber; Streptomyces…							Microbial						38052229	https://www.nature.com/articles/s41586-023-06906-47	NIH, GBMF	1DP2GM137413-01, 5R01GM107550-10, 1U24DK133658-01, GBMF12120	Detected molecules from microbial mono-cultures
mzspec:GNPS2:TASK-51afd7fa835043a2b593fa359f3d747e-nf_output/clustering/specs_ms.mgf:scan:135718	Confirmed	Spectral match to GNPS library	Tyr-C17:1	O=C(NC(C(O)=O)CC1=CC=C(O)C=C1)CCCCCCCCC=CCCCCCC		De novo biosynthesis by microbes (e.g., natural products and other specialized metabolites)			1931, 284031, 329524, 73044, 68262, 235986, 1464079, 132474, 1871188, 112413	Streptomyces sp.; Streptomyces flavovariabilis; Streptomyces albidochromogenes; Streptomyces seoulensis; Streptomyces regalis; Streptomyces glauciniger; Streptomyces rimosus subsp. pseudoverticillatus; Streptomyces rimosus subsp rimosus; Kitasatospora sp.; Amycolatopsis rubida							Microbial						38052229	https://www.nature.com/articles/s41586-023-06906-48	NIH, GBMF	1DP2GM137413-01, 5R01GM107550-10, 1U24DK133658-01, GBMF12120	Detected molecules from microbial mono-cultures
mzspec:GNPS2:TASK-51afd7fa835043a2b593fa359f3d747e-nf_output/clustering/specs_ms.mgf:scan:147359	Confirmed	Spectral match to GNPS library	Tyr-C18:1	O=C(NC(C(O)=O)CC1=CC=C(O)C=C1)CCCCCCCC=CCCCCCCCC		De novo biosynthesis by microbes (e.g., natural products and other specialized metabolites)			132474, 37916, 2135728, 269	Streptomyces rimosus subsp rimosus; Mycobacterium chlorophenolicum; Rhodococcus sp. OK269							Microbial						38052229	https://www.nature.com/articles/s41586-023-06906-49	NIH, GBMF	1DP2GM137413-01, 5R01GM107550-10, 1U24DK133658-01, GBMF12120	Detected molecules from microbial mono-cultures
mzspec:GNPS2:TASK-51afd7fa835043a2b593fa359f3d747e-nf_output/clustering/specs_ms.mgf:scan:3720	Confirmed	Spectral match to GNPS library	Tyr-C5:0	CCCCC(NC(C(O)=O)CC1=CC=C(O)C=C1)=O		De novo biosynthesis by microbes (e.g., natural products and other specialized metabolites)			1931, 236510, 1894, 68214, 1903, 29910, 37328, 1894, 1894, 1913978, 310350, 33885, 281186, 436229, 1144334, 60	Streptomyces sp.; Streptomyces ferralitis; Kitasatospora psammotica; Streptomyces griseochromogenes; Streptomyces corchorusii; Tolypocladium inflatum; Streptomyces carneus; Streptomyces aureofaciens subsp. aureofaciens; Streptomyces psammoticus; Glycomyces sp.; Nocardiopsis sp.; Microbacterium lacticum; Nonomuraea kuesteri; Streptacidiphilus jeojiense; Pseudomonas sp. GM60							Microbial						38052229	https://www.nature.com/articles/s41586-023-06906-50	NIH, GBMF	1DP2GM137413-01, 5R01GM107550-10, 1U24DK133658-01, GBMF12120	Detected molecules from microbial mono-cultures
mzspec:GNPS2:TASK-51afd7fa835043a2b593fa359f3d747e-nf_output/clustering/specs_ms.mgf:scan:152191	Confirmed	Spectral match to GNPS library	Urdamycinone B	OC1=C(C(C(C=CC(CC(O)(C)C2)=C3C2=O)=C3C4=O)=O)C4=CC=C1[C@@H]5O[C@H](C)[C@@H](O)[C@H](O)C5		De novo biosynthesis by microbes (e.g., natural products and other specialized metabolites)			1931, 40318	Streptomyces sp.; Streptomyces nodosus							Microbial						3583915	https://www.jstage.jst.go.jp/article/antibiotics1968/40/4/40_4_459/_article	NIH, GBMF	1DP2GM137413-01, 5R01GM107550-10, 1U24DK133658-01, GBMF12120	Detected molecules from microbial mono-cultures
mzspec:GNPS2:TASK-51afd7fa835043a2b593fa359f3d747e-nf_output/clustering/specs_ms.mgf:scan:125058	Confirmed	Spectral match to GNPS library	_130033	CC(/C=C/C=C/C=C(C)/C([C@]1(O2)[C@@H]2C(CCO)(O)NC1=O)=O)=C\C(C(OC)=O)=C/C		De novo biosynthesis by microbes (e.g., natural products and other specialized metabolites)			1931, 67352, 29306, 80858, 68043, 68237, 132474, 1223523, 29910, 37328, 1874, 1710	Streptomyces sp.; Kitasatospora purpeofusca; Streptomyces griseoluteus; Streptomyces thermotolerans; Streptomyces libani subsp. libani; Streptomyces mediolani; Streptomyces rimosus subsp rimosus; Streptomyces mobaraensis; Tolypocladium inflatum; Streptomyces carneus; Micromonospora chalcea subsp. chalcea; Cellulosimicrobium cellulans							Microbial								NIH, GBMF	1DP2GM137413-01, 5R01GM107550-10, 1U24DK133658-01, GBMF12120	Detected molecules from microbial mono-cultures
mzspec:GNPS2:TASK-51afd7fa835043a2b593fa359f3d747e-nf_output/clustering/specs_ms.mgf:scan:69275	Confirmed	Spectral match to GNPS library	_130036	OC1=CC=C(C(O)C2NC(/C(C2=O)=C(C(C)CC(C)C/C=C/C)\O)=O)C=C1		De novo biosynthesis by microbes (e.g., natural products and other specialized metabolites)			1931, 67352, 1906, 29306, 80858, 68043, 68237, 67351, 132474, 1223523, 394935, 29910, 543527, 2001, 173777, 114688, 37328, 1894, 1874, 1710, 46189	Streptomyces sp.; Kitasatospora purpeofusca; Streptomyces fradiae; Streptomyces griseoluteus; Streptomyces thermotolerans; Streptomyces libani subsp. libani; Streptomyces mediolani; Streptomyces californicus; Streptomyces rimosus subsp rimosus; Streptomyces mobaraensis; Chromobacterium haemolyticum; Tolypocladium inflatum; Dactylosporangium variesporum; Streptosporangium roseum subsp. roseum; Str…							Microbial								NIH, GBMF	1DP2GM137413-01, 5R01GM107550-10, 1U24DK133658-01, GBMF12120	Detected molecules from microbial mono-cultures
mzspec:GNPS2:TASK-51afd7fa835043a2b593fa359f3d747e-nf_output/clustering/specs_ms.mgf:scan:218217	Confirmed	Spectral match to GNPS library	(1S,2S,5R,7R,10S,11S,14R,16R,19S,20S,23R,25R)-5,14-diethyl-2,11,20,23-tetramethyl-4,13,22,28,29,30-hexaoxatetracyclo[23.2.1.1?,�?.1�?,�?]triacontane-3,12,21-trione	CC[C@@H]1C[C@H]2CC[C@H](O2)[C@H](C)C(=O)O[C@H](C)C[C@H]2CC[C@H](O2)[C@H](C)C(=O)O[C@H](CC)C[C@H]2CC[C@H](O2)[C@H](C)C(=O)O1		De novo biosynthesis by microbes (e.g., natural products and other specialized metabolites)			1931, 67263, 67274, 67282, 67351, 1892, 66870, 68179, 68182, 68237, 67351	Streptomyces sp.; Streptomyces griseus subsp. griseus; Streptomyces argenteolus; Streptomyces calvus; Streptomyces puniceus subsp. puniceus; Streptomyces citreofluorescens; Streptomyces aurantiogriseus; Streptomyces bacillaris; Streptomyces capillispiralis; Streptomyces mediolani; Streptomyces californicus							Microbial						21489361		NIH, GBMF	1DP2GM137413-01, 5R01GM107550-10, 1U24DK133658-01, GBMF12120	Detected molecules from microbial mono-cultures
mzspec:GNPS2:TASK-51afd7fa835043a2b593fa359f3d747e-nf_output/clustering/specs_ms.mgf:scan:226031	Confirmed	CC[C@@H]1C[C@H]2CC[C@H](O2)[C@H](C)C(=O)O[C@H](C)C[C@H]2CC[C@H](O2)[C@H](C)C(=O)O[C@H](CC)C[C@H]2CC[C@H](O2)[C@H](C)C(=O)O1	(1S,2S,5R,7R,10S,11S,14R,16R,19S,20S,23R,25R)-5,14-diethyl-2,11,20,23-tetramethyl-4,13,22,28,29,30-hexaoxatetracyclo[23.2.1.1?,�?.1�?,�?]triacontane-3,12,21-trione	CC[C@@H]1C[C@H]2CC[C@H](O2)[C@H](C)C(=O)O[C@H](C)C[C@H]2CC[C@H](O2)[C@H](C)C(=O)O[C@H](CC)C[C@H]2CC[C@H](O2)[C@H](C)C(=O)O1		De novo biosynthesis by microbes (e.g., natural products and other specialized metabolites)			1931, 67263, 67274, 67258, 67282, 67351, 35620, 1892, 67259, 1919, 1960, 66870, 68179, 1885, 68182, 68237, 67351, 66894, 1829	Streptomyces sp.; Streptomyces griseus subsp. griseus; Streptomyces argenteolus; Streptomyces cavourensis; Streptomyces calvus; Streptomyces puniceus subsp. puniceus; Streptomyces cyanoalbus; Streptomyces citreofluorescens; Streptomyces cavourensis subsp. cavourensis; Streptomyces microflavus; Streptomyces arabicus; Streptomyces aurantiogriseus; Streptomyces bacillaris; Streptomyces actuosus; Str…							Microbial						21489361		NIH, GBMF	1DP2GM137413-01, 5R01GM107550-10, 1U24DK133658-01, GBMF12120	Detected molecules from microbial mono-cultures
mzspec:GNPS2:TASK-51afd7fa835043a2b593fa359f3d747e-nf_output/clustering/specs_ms.mgf:scan:21173	Confirmed	Spectral match to GNPS library	(1S,5R,9S,13R)-14-formyl-5,9-dimethyltetracyclo[11.2.1.0�,��?�.0�?�,�?�]hexadec-14-ene-5-carboxylic acid	C[C@@](CCC1)(C(CC[C@H]2C3)[C@@]3(CC3)C=C2C=O)C3[C@@]1(C)C(O)=O		De novo biosynthesis by microbes (e.g., natural products and other specialized metabolites)			1931, 249567, 66900	Streptomyces sp.; Streptomyces hygroscopicus subsp. decoyicus; Streptomyces lanatus							Microbial								NIH, GBMF	1DP2GM137413-01, 5R01GM107550-10, 1U24DK133658-01, GBMF12120	Detected molecules from microbial mono-cultures
mzspec:GNPS2:TASK-51afd7fa835043a2b593fa359f3d747e-nf_output/clustering/specs_ms.mgf:scan:268481	Confirmed	Spectral match to GNPS library	(2-aminoethoxy)[(2R)-2-[(9Z)-hexadec-9-enoyloxy]-3-(hexadecanoyloxy)propoxy]phosphinic acid	[H][C@@](COC(=O)CCCCCCCCCCCCCCC)(COP(O)(=O)OCCN)OC(=O)CCCCCCC\C=C/CCCCCC		De novo biosynthesis by microbes (e.g., natural products and other specialized metabolites)			42684, 1933	Streptomyces collinus; Streptoalloteichus tenebrarius							Microbial						35171663	https://www.science.org/doi/10.1126/sciadv.abk3139	NIH, GBMF	1DP2GM137413-01, 5R01GM107550-10, 1U24DK133658-01, GBMF12120	Detected molecules from microbial mono-cultures
mzspec:GNPS2:TASK-51afd7fa835043a2b593fa359f3d747e-nf_output/clustering/specs_ms.mgf:scan:269430	Confirmed	Spectral match to GNPS library	(2-aminoethoxy)[2,3-bis(hexadecanoyloxy)propoxy]phosphinic acid	[H][C@@](COC(=O)CCCCCCCCCCCCCCC)(COP(O)(=O)OCCN)OC(=O)CCCCCCCCCCCCCCC		De novo biosynthesis by microbes (e.g., natural products and other specialized metabolites)			1931, 47761, 1888, 1943, 1931, 285483, 1909, 285508, 33900, 565074, 1924, 53446, 66895, 1934, 66883, 68200, 68267, 270689, 285507, 173776, 67304, 68233, 1910, 78356, 285522, 37480, 67332, 79261, 67369, 66891, 55158, 66885, 285527, 66898, 68204, 1938, 67263, 1902, 1968, 97405, 1906, 67263, 42236, 42237, 68174, 1888, 284031, 284042, 285515, 51201, 202862, 67282, 236510, 66876, 67351, 66869, 67283, …	Streptomyces sp.; Streptomyces ochraceiscleroticus; Streptomyces albus; Streptomyces griseoruber; Streptomyces sp.; Streptomyces miharaensis; Streptomyces griseolus; Streptomyces piomogenus; Streptomyces costaricanus; Streptomyces rubrus; Streptomyces purpurascens; Streptomyces cinnamoneus; Streptomyces griseomycini; Streptomyces thermovulgaris; Streptomyces cyaneofuscatus; Streptomyces flavofung…							Microbial								NIH, GBMF	1DP2GM137413-01, 5R01GM107550-10, 1U24DK133658-01, GBMF12120	Detected molecules from microbial mono-cultures
mzspec:GNPS2:TASK-51afd7fa835043a2b593fa359f3d747e-nf_output/clustering/specs_ms.mgf:scan:269431	Confirmed	Spectral match to GNPS library	(2-aminoethoxy)[2,3-bis(hexadecanoyloxy)propoxy]phosphinic acid	[H][C@@](COC(=O)CCCCCCCCCCCCCCC)(COP(O)(=O)OCCN)OC(=O)CCCCCCCCCCCCCCC		De novo biosynthesis by microbes (e.g., natural products and other specialized metabolites)			1931, 1550619, 97398, 47761, 1970, 1943, 1931, 285483, 66424, 42238, 1909, 285508, 33900, 565074, 1924, 53446, 66895, 66860, 1934, 67385, 66883, 1911, 270689, 285507, 28894, 173776, 67304, 68233, 1910, 285493, 37480, 67332, 79261, 67369, 565072, 66891, 55158, 1550618, 66885, 285527, 66898, 68204, 222892, 1968, 67263, 1888, 51201, 202862, 66904, 67314, 2064, 1873719, 114700, 66423, 310781, 67293, …	Streptomyces sp.; Streptomyces polymachus; Streptomyces abikoensis; Streptomyces ochraceiscleroticus; Streptomyces morookaense; Streptomyces griseoruber; Streptomyces sp.; Streptomyces miharaensis; Streptomyces hiroshimensis; Streptomyces neyagawaensis; Streptomyces griseolus; Streptomyces piomogenus; Streptomyces costaricanus; Streptomyces rubrus; Streptomyces purpurascens; Streptomyces cinnamon…							Microbial						39613901	https://www.nature.com/articles/s42003-024-07281-4	NIH, GBMF	1DP2GM137413-01, 5R01GM107550-10, 1U24DK133658-01, GBMF12120	Detected molecules from microbial mono-cultures
mzspec:GNPS2:TASK-51afd7fa835043a2b593fa359f3d747e-nf_output/clustering/specs_ms.mgf:scan:269433	Confirmed	Spectral match to GNPS library	(2-aminoethoxy)[2,3-bis(hexadecanoyloxy)propoxy]phosphinic acid	[H][C@@](COC(=O)CCCCCCCCCCCCCCC)(COP(O)(=O)OCCN)OC(=O)CCCCCCCCCCCCCCC		De novo biosynthesis by microbes (e.g., natural products and other specialized metabolites)			1931, 97398, 47761, 1943, 1931, 285483, 42238, 1909, 285508, 33900, 565074, 1924, 53446, 66895, 1934, 67385, 66883, 68200, 1911, 270689, 285507, 1889, 173776, 67304, 285493, 37480, 67332, 66891, 55158, 1550618, 66885, 285527, 66898, 68204, 1938, 67263, 1968, 97405, 1906, 66867, 67263, 67269, 42236, 1890, 42237, 68174, 1888, 285515, 51201, 1650571, 202862, 67282, 67294, 1905, 66869, 66904, 67314, …	Streptomyces sp.; Streptomyces abikoensis; Streptomyces ochraceiscleroticus; Streptomyces griseoruber; Streptomyces sp.; Streptomyces miharaensis; Streptomyces neyagawaensis; Streptomyces griseolus; Streptomyces piomogenus; Streptomyces costaricanus; Streptomyces rubrus; Streptomyces purpurascens; Streptomyces cinnamoneus; Streptomyces griseomycini; Streptomyces thermovulgaris; Streptomyces xanth…							Microbial						39613901	https://www.nature.com/articles/s42003-024-07281-4	NIH, GBMF	1DP2GM137413-01, 5R01GM107550-10, 1U24DK133658-01, GBMF12120	Detected molecules from microbial mono-cultures
mzspec:GNPS2:TASK-51afd7fa835043a2b593fa359f3d747e-nf_output/clustering/specs_ms.mgf:scan:269438	Confirmed	Spectral match to GNPS library	(2-aminoethoxy)[2,3-bis(hexadecanoyloxy)propoxy]phosphinic acid	[H][C@@](COC(=O)CCCCCCCCCCCCCCC)(COP(O)(=O)OCCN)OC(=O)CCCCCCCCCCCCCCC		De novo biosynthesis by microbes (e.g., natural products and other specialized metabolites)			1550619, 1970, 1917, 1931, 66424, 1909, 565074, 1911, 28894, 285527, 66904	Streptomyces polymachus; Streptomyces morookaense; Streptomyces macromomyceticus; Streptomyces sp.; Streptomyces hiroshimensis; Streptomyces griseolus; Streptomyces rubrus; Streptomyces griseus; Streptomyces nitrosporeus; Streptomyces hygroscopicus subsp. duamyceticus; Streptomyces roseolilacinus							Microbial						39613901	https://www.nature.com/articles/s42003-024-07281-4	NIH, GBMF	1DP2GM137413-01, 5R01GM107550-10, 1U24DK133658-01, GBMF12120	Detected molecules from microbial mono-cultures
mzspec:GNPS2:TASK-51afd7fa835043a2b593fa359f3d747e-nf_output/clustering/specs_ms.mgf:scan:269440	Confirmed	Spectral match to GNPS library	(2-aminoethoxy)[2,3-bis(hexadecanoyloxy)propoxy]phosphinic acid	[H][C@@](COC(=O)CCCCCCCCCCCCCCC)(COP(O)(=O)OCCN)OC(=O)CCCCCCCCCCCCCCC		De novo biosynthesis by microbes (e.g., natural products and other specialized metabolites)			1931, 1931, 68200, 67304, 66885, 66898, 58340, 67263, 1968, 1906, 332591, 68254, 1888, 284031, 284042, 285515, 51201, 67282, 236510, 1905, 66869, 67314, 66875, 67334, 1922, 1919, 1915, 1967, 35621, 1892, 1894, 1960, 68179, 68182, 2064, 68172, 58351, 68186, 33899, 66423, 1946, 33898, 249581, 116188, 285494, 67370, 2135753, 058, 2135728, 269, 2135746, 708, 1881041, 627	Streptomyces sp.; Streptomyces sp.; Streptomyces flavofungini; Streptomyces griseorubiginosus; Streptomyces daghestanicus; Streptomyces griseostramineus; Streptomyces lavendulae subsp. Lavendulae; Streptomyces griseus subsp. griseus; Streptomyces cellulosae; Streptoverticillium sp.; Streptomyces fradiae; Streptomyces rectiviolaceus; Streptomyces phaeofaciens; Streptomyces albus; Streptomyces flav…							Microbial						39613901	https://www.nature.com/articles/s42003-024-07281-4	NIH, GBMF	1DP2GM137413-01, 5R01GM107550-10, 1U24DK133658-01, GBMF12120	Detected molecules from microbial mono-cultures
mzspec:GNPS2:TASK-51afd7fa835043a2b593fa359f3d747e-nf_output/clustering/specs_ms.mgf:scan:269457	Confirmed	Spectral match to GNPS library	(2-aminoethoxy)[2,3-bis(hexadecanoyloxy)propoxy]phosphinic acid	[H][C@@](COC(=O)CCCCCCCCCCCCCCC)(COP(O)(=O)OCCN)OC(=O)CCCCCCCCCCCCCCC		De novo biosynthesis by microbes (e.g., natural products and other specialized metabolites)			1931	Streptomyces sp.; Streptoverticillium sp.; not applicable							Microbial						39613901	https://www.nature.com/articles/s42003-024-07281-4	NIH, GBMF	1DP2GM137413-01, 5R01GM107550-10, 1U24DK133658-01, GBMF12120	Detected molecules from microbial mono-cultures
mzspec:GNPS2:TASK-51afd7fa835043a2b593fa359f3d747e-nf_output/clustering/specs_ms.mgf:scan:269467	Confirmed	Spectral match to GNPS library	(2-aminoethoxy)[2,3-bis(hexadecanoyloxy)propoxy]phosphinic acid	[H][C@@](COC(=O)CCCCCCCCCCCCCCC)(COP(O)(=O)OCCN)OC(=O)CCCCCCCCCCCCCCC		De novo biosynthesis by microbes (e.g., natural products and other specialized metabolites)			1931, 1888, 1931, 1911, 68219, 1902, 1968, 1906, 68254, 68174, 67282, 236510, 66869, 67334, 1967, 1894, 1960, 29306, 1942, 1946, 2135697, 068, 1144326, 24, 2135735, 051, 2135581, 101, 2512123, 022, 2572903, 340, 1500265, 605, 2512156, 038, 1884364, 614, 2512172, 558	Streptomyces sp.; Streptomyces albus; Streptomyces sp.; Streptomyces griseus; Streptomyces iakyrus; Streptomyces coelicolor subsp. coelicolor; Streptomyces cellulosae; Streptomyces fradiae; Streptomyces phaeofaciens; Streptomyces coelescens; Streptomyces aureorectus; Streptomyces ferralitis; Streptomyces atroolivaceus; Streptomyces nashvillensis; Streptomyces kanamyceticus; Kitasatospora aureofac…							Microbial						39613901	https://www.nature.com/articles/s42003-024-07281-4	NIH, GBMF	1DP2GM137413-01, 5R01GM107550-10, 1U24DK133658-01, GBMF12120	Detected molecules from microbial mono-cultures
mzspec:GNPS2:TASK-51afd7fa835043a2b593fa359f3d747e-nf_output/clustering/specs_ms.mgf:scan:269541	Confirmed	Spectral match to GNPS library	(2-aminoethoxy)[2,3-bis(hexadecanoyloxy)propoxy]phosphinic acid	[H][C@@](COC(=O)CCCCCCCCCCCCCCC)(COP(O)(=O)OCCN)OC(=O)CCCCCCCCCCCCCCC		De novo biosynthesis by microbes (e.g., natural products and other specialized metabolites)			1144326, 24, 2135581, 101, 2512172, 558	Pseudomonas sp. GM24; Pseudomonas sp. GV101; Mycobacterium sp. BK558							Microbial						39613901	https://www.nature.com/articles/s42003-024-07281-4	NIH, GBMF	1DP2GM137413-01, 5R01GM107550-10, 1U24DK133658-01, GBMF12120	Detected molecules from microbial mono-cultures
mzspec:GNPS2:TASK-51afd7fa835043a2b593fa359f3d747e-nf_output/clustering/specs_ms.mgf:scan:269575	Confirmed	Spectral match to GNPS library	(2-aminoethoxy)[2,3-bis(hexadecanoyloxy)propoxy]phosphinic acid	[H][C@@](COC(=O)CCCCCCCCCCCCCCC)(COP(O)(=O)OCCN)OC(=O)CCCCCCCCCCCCCCC		De novo biosynthesis by microbes (e.g., natural products and other specialized metabolites)			1931, 68254	Streptomyces sp.; Streptomyces phaeofaciens							Microbial						39613901	https://www.nature.com/articles/s42003-024-07281-4	NIH, GBMF	1DP2GM137413-01, 5R01GM107550-10, 1U24DK133658-01, GBMF12120	Detected molecules from microbial mono-cultures
mzspec:GNPS2:TASK-51afd7fa835043a2b593fa359f3d747e-nf_output/clustering/specs_ms.mgf:scan:242251	Confirmed	Spectral match to GNPS library	(2-aminoethoxy)[2,3-bis(tetradecanoyloxy)propoxy]phosphinic acid	[H][C@@](COC(=O)CCCCCCCCCCCCC)(COP(O)(=O)OCCN)OC(=O)CCCCCCCCCCCCC		De novo biosynthesis by microbes (e.g., natural products and other specialized metabolites)			161482, 29306, 37916	Streptomyces thermospinosisporus; Streptomyces griseoluteus; Mycobacterium chlorophenolicum							Microbial						39613901	https://www.nature.com/articles/s42003-024-07281-4	NIH, GBMF	1DP2GM137413-01, 5R01GM107550-10, 1U24DK133658-01, GBMF12120	Detected molecules from microbial mono-cultures
mzspec:GNPS2:TASK-51afd7fa835043a2b593fa359f3d747e-nf_output/clustering/specs_ms.mgf:scan:190460	Confirmed	Spectral match to GNPS library	(2E,6E,12E)-18-(2,6-dioxopiperidin-4-yl)-9,11-dihydroxy-8-methoxy-10,12,14-trimethyl-15-oxooctadeca-2,6,12-trienoic acid	COC(/C=C/CC/C=C/C(=O)O)C(O)C(C)C(O)/C(C)=C/C(C)C(=O)CCCC1CC(=O)N=C(O)C1		De novo biosynthesis by microbes (e.g., natural products and other specialized metabolites)			146536, 68043	Streptomyces curacoi; Streptomyces libani subsp. libani							Microbial								NIH, GBMF	1DP2GM137413-01, 5R01GM107550-10, 1U24DK133658-01, GBMF12120	Detected molecules from microbial mono-cultures
mzspec:GNPS2:TASK-51afd7fa835043a2b593fa359f3d747e-nf_output/clustering/specs_ms.mgf:scan:173555	Confirmed	Spectral match to GNPS library	(2R,3R,4S,5S,6R)-2-[1,7-bis(4-hydroxyphenyl)heptan-3-yloxy]-6-(hydroxymethyl)oxane-3,4,5-triol	OC[C@H]1O[C@@H](OC(CCCCc2ccc(O)cc2)CCc2ccc(O)cc2)[C@H](O)[C@@H](O)[C@@H]1O		De novo biosynthesis by microbes (e.g., natural products and other specialized metabolites)			1871188, 208443	Kitasatospora sp.; Amycolatopsis balhimyceticus							Microbial								NIH, GBMF	1DP2GM137413-01, 5R01GM107550-10, 1U24DK133658-01, GBMF12120	Detected molecules from microbial mono-cultures
mzspec:GNPS2:TASK-51afd7fa835043a2b593fa359f3d747e-nf_output/clustering/specs_ms.mgf:scan:185058	Confirmed	Spectral match to GNPS library	(2R,3S,4S,5R,6S)-2-[[(2S,3R,4R)-3,4-dihydroxy-4-(hydroxymethyl)oxolan-2-yl]oxymethyl]-6-(3,4,5-trimethoxyphenoxy)oxane-3,4,5-triol	COc1cc(O[C@@H]2O[C@H](CO[C@H]3OC[C@](O)(CO)[C@H]3O)[C@@H](O)[C@H](O)[C@H]2O)cc(OC)c1OC		De novo biosynthesis by microbes (e.g., natural products and other specialized metabolites)			1931, 67257, 1890, 1898, 1971, 80858, 67351, 1275, 1871188, 33008, 173777, 1829, 1272, 1894, 65497, 1665, 1670, 69363, 1833, 46188, 28444, 53972, 40571, 334858, 208445, 208442, 208443, 208444, 208441, 33883, 220378, 138336, 240840, 2135730, 551	Streptomyces sp.; Streptomyces albus subsp. albus; Streptomyces antibioticus subsp. antibioticus; Streptomyces cacaoi subsp. cacaoi; Streptomyces noursei; Streptomyces thermotolerans; Streptomyces californicus; Kocuria rosea; Kitasatospora sp.; Rhodococcus globerulus; Actinomycete sp.; Streptomyces cinnamoneus subsp. azacoluta; Rhodococcus rhodochrous; Kocuria varians; Streptomyces aureofaciens s…							Microbial								NIH, GBMF	1DP2GM137413-01, 5R01GM107550-10, 1U24DK133658-01, GBMF12120	Detected molecules from microbial mono-cultures
mzspec:GNPS2:TASK-51afd7fa835043a2b593fa359f3d747e-nf_output/clustering/specs_ms.mgf:scan:186843	Confirmed	Spectral match to GNPS library	(2R,3S,4S,5R,6S)-2-[[(2S,3R,4R)-3,4-dihydroxy-4-(hydroxymethyl)oxolan-2-yl]oxymethyl]-6-(3,4,5-trimethoxyphenoxy)oxane-3,4,5-triol	COc1cc(O[C@@H]2O[C@H](CO[C@H]3OC[C@](O)(CO)[C@H]3O)[C@@H](O)[C@H](O)[C@H]2O)cc(OC)c1OC		De novo biosynthesis by microbes (e.g., natural products and other specialized metabolites)			1275, 1871188, 1665, 1833, 53972, 208443, 208444, 220378	Kocuria rosea; Kitasatospora sp.; Arthrobacter globiformis; Rhodococcus erythropolis; Nocardia corynebacteroides; Amycolatopsis balhimyceticus; Amycolatopsis vancoresmyceticus; Nocardiopsis aegyptia							Microbial								NIH, GBMF	1DP2GM137413-01, 5R01GM107550-10, 1U24DK133658-01, GBMF12120	Detected molecules from microbial mono-cultures
mzspec:GNPS2:TASK-51afd7fa835043a2b593fa359f3d747e-nf_output/clustering/specs_ms.mgf:scan:322135	Confirmed	Spectral match to GNPS library	(2S,3S,4S,5R,6R)-6-[[(3S,4S,6aR,6bS,8aR,9R,12aS,14bR)-9-hydroxy-4-(hydroxymethyl)-4,6a,6b,8a,11,11,14b-heptamethyl-1,2,3,4a,5,6,7,8,9,10,12,12a,14,14a-tetradecahydropicen-3-yl]oxy]-5-[(2S,3R,4S,5R,6R)-4,5-dihydroxy-6-(hydroxymethyl)-3-[(2S,3R,4R,5R,6S)-3,4,5-trihydroxy-6-methyloxan-2-yl]oxyoxan-2-yl]oxy-3,4-dihydroxyoxane-2-carboxylic acid	C[C@@H]1O[C@@H](O[C@H]2[C@H](O[C@@H]3[C@@H](O)[C@H](O)[C@@H](C(=O)O)O[C@H]3O[C@H]3CC[C@@]4(C)C(CC[C@]5(C)C4CC=C4[C@@H]6CC(C)(C)C[C@@H](O)[C@]6(C)CC[C@]45C)[C@@]3(C)CO)O[C@H](CO)[C@H](O)[C@@H]2O)[C@H](O)[C@H](O)[C@H]1O		De novo biosynthesis by microbes (e.g., natural products and other specialized metabolites)			1931, 1934, 1889, 67304, 67263, 1906, 332591, 67257, 1890, 42237, 67350, 67322, 68174, 66860, 1888, 67303, 1970, 68225, 285556, 285563, 284031, 285566, 284042, 66369, 68277, 66422, 68221, 284043, 337066, 178566, 195801, 193460, 68175, 202862, 39478, 67282, 285568, 65605, 67282, 284028, 2307129, 36816, 713595, 67266, 2564098, 67258, 66876, 1887, 67260, 67294, 1969, 40318, 66869, 28893, 67332, 6732…	Streptomyces sp.; Streptomyces thermovulgaris; Streptomyces ambofaciens; Streptomyces griseorubiginosus; Streptomyces griseus subsp. griseus; Streptomyces coelicolor subsp. coelicolor; Streptomyces fradiae; Streptomyces rectiviolaceus; Streptomyces albus subsp. albus; Streptomyces antibioticus subsp. antibioticus; Streptomyces eurythermus; Streptomyces pseudovenezuelae; Streptomyces malachitofusc…							Microbial								NIH, GBMF	1DP2GM137413-01, 5R01GM107550-10, 1U24DK133658-01, GBMF12120	Detected molecules from microbial mono-cultures
mzspec:GNPS2:TASK-51afd7fa835043a2b593fa359f3d747e-nf_output/clustering/specs_ms.mgf:scan:336505	Confirmed	Spectral match to GNPS library	(2S,3S)-2-[(2S,4R,5R,6R)-4-[(4R,5S,6R)-4-[(2S,4S,5R,6R)-4,5-dihydroxy-4,6-dimethyloxan-2-yl]oxy-5-hydroxy-6-methyloxan-2-yl]oxy-5-hydroxy-6-methyloxan-2-yl]oxy-3-[(1S,3S,4R)-3,4-dihydroxy-1-methoxy-2-oxopentyl]-6-[(2S,4R,5R,6R)-4-[(2S,4R,5S,6R)-4,5-dihydroxy-6-methyloxan-2-yl]oxy-5-methoxy-6-methyloxan-2-yl]oxy-8,9-dihydroxy-7-methyl-3,4-dihydro-2H-anthracen-1-one	CO[C@H](C(=O)[C@@H](O)[C@@H](C)O)[C@@H]1Cc2cc3cc(O[C@H]4C[C@@H](O[C@H]5C[C@@H](O)[C@H](O)[C@@H](C)O5)[C@H](OC)[C@@H](C)O4)c(C)c(O)c3c(O)c2C(=O)[C@H]1O[C@H]1C[C@@H](OC2C[C@@H](O[C@H]3C[C@](C)(O)[C@H](O)[C@@H](C)O3)[C@@H](O)[C@@H](C)O2)[C@H](O)[C@@H](C)O1		De novo biosynthesis by microbes (e.g., natural products and other specialized metabolites)			1943	Streptomyces griseoruber							Microbial								NIH, GBMF	1DP2GM137413-01, 5R01GM107550-10, 1U24DK133658-01, GBMF12120	Detected molecules from microbial mono-cultures
mzspec:GNPS2:TASK-51afd7fa835043a2b593fa359f3d747e-nf_output/clustering/specs_ms.mgf:scan:17090	Confirmed	Spectral match to GNPS library	(3-hydroxydecanoyl)homoserine	C(CCCCC(=O)C(CO)[C@@H](C(=O)O)N)CCCCO		De novo biosynthesis by microbes (e.g., natural products and other specialized metabolites)			66887, 1801619, 412, 1144338, 79	Streptomyces filipinensis; Collimonas sp. OK412; Pseudomonas sp. GM79							Microbial						17159218	https://www.microbiologyresearch.org/content/journal/micro/10.1099/mic.0.29226-0	NIH, GBMF	1DP2GM137413-01, 5R01GM107550-10, 1U24DK133658-01, GBMF12120	Detected molecules from microbial mono-cultures
mzspec:GNPS2:TASK-51afd7fa835043a2b593fa359f3d747e-nf_output/clustering/specs_ms.mgf:scan:36894	Confirmed	Spectral match to GNPS library	(3-hydroxydodecanoyl)homoserine	O=C(O)C(NC(CC(O)CCCCCCCCC)=O)CCO		De novo biosynthesis by microbes (e.g., natural products and other specialized metabolites)			1275, 68170, 2135699, 073, 2135756, 085, 2135697, 068, 2135698, 072	Kocuria rosea; Saccharothrix aerocolonigenes; Paraburkholderia sp. GV073; Pseudomonas sp. GV085; Paraburkholderia sp. GV068; Paraburkholderia sp. GV072							Microbial						17159218	https://www.microbiologyresearch.org/content/journal/micro/10.1099/mic.0.29226-0	NIH, GBMF	1DP2GM137413-01, 5R01GM107550-10, 1U24DK133658-01, GBMF12120	Detected molecules from microbial mono-cultures
mzspec:GNPS2:TASK-51afd7fa835043a2b593fa359f3d747e-nf_output/clustering/specs_ms.mgf:scan:124196	Confirmed	Spectral match to GNPS library	(3-hydroxyheptadecanoyl)lysine	CCCCCCCCCCCCCCC(CC(=O)NC(CCCCN)C(=O)O)O		De novo biosynthesis by microbes (e.g., natural products and other specialized metabolites)			1931, 1943, 67304, 1821, 67263, 97405, 67274, 67257, 58340, 42237, 67263, 67322, 68274, 285563, 284031, 285566, 66369, 66376, 68277, 66422, 193460, 1650571, 68175, 39478, 67282, 329524, 67282, 2307129, 2564098, 67258, 67282, 1905, 67351, 249567, 28893, 66887, 35620, 1936, 67581, 67363, 1892, 1957, 193462, 67259, 67334, 1922, 67295, 1919, 66370, 83378, 1911, 47763, 1967, 35621, 68253, 2065, 29306,…	Streptomyces sp.; Streptomyces griseoruber; Streptomyces griseorubiginosus; Nocardia sp.; Streptomyces griseus subsp. griseus; Streptoverticillium kitasatoense; Streptomyces argenteolus; Streptomyces albus subsp. albus; Streptomyces lavendulae subsp. lavendulae; Streptomyces eurythermus; Streptomyces griseus subsp.griseus; Streptomyces malachitofuscus subsp. malachitofuscus; Streptomyces tauricus…							Microbial								NIH, GBMF	1DP2GM137413-01, 5R01GM107550-10, 1U24DK133658-01, GBMF12120	Detected molecules from microbial mono-cultures
mzspec:GNPS2:TASK-51afd7fa835043a2b593fa359f3d747e-nf_output/clustering/specs_ms.mgf:scan:122395	Confirmed	Spectral match to GNPS library	(3-hydroxyheptadecenoyl)lysine	CCCCCCCCCCCCCCC(CC(=O)NC(CCCCN)C(=O)O)O		De novo biosynthesis by microbes (e.g., natural products and other specialized metabolites)			1931, 67257, 42237, 285563, 285566, 66376, 66422, 67282, 2307129, 2564098, 67258, 67282, 1905, 67363, 66875, 1957, 67259, 67295, 171437, 2001, 66894, 68170, 113568, 46171, 68170, 84724, 1464011, 40571, 227715, 208443, 208444, 208441, 230091	Streptomyces sp.; Streptomyces albus subsp. albus; Streptomyces eurythermus; Streptomyces coeruleoprunus; Streptomyces levis; Streptomyces spiralis; Streptomyces cinerochromogenes; Streptomyces asterosporus; Streptomyces moroccanus; Streptomyces rhizosphaericola; Streptomyces cavourensis; Streptomyces calvus; Streptomyces exfoliatus; Streptomyces sindenensis; Streptomyces catenulae; Streptomyces …							Microbial								NIH, GBMF	1DP2GM137413-01, 5R01GM107550-10, 1U24DK133658-01, GBMF12120	Detected molecules from microbial mono-cultures
mzspec:GNPS2:TASK-51afd7fa835043a2b593fa359f3d747e-nf_output/clustering/specs_ms.mgf:scan:105135	Confirmed	Spectral match to GNPS library	(3-hydroxyhexadecanoyl)lysine	NA		De novo biosynthesis by microbes (e.g., natural products and other specialized metabolites)			1931, 68179, 1917, 1943, 53446, 1889, 67304, 114699, 67365, 37480, 68204, 1821, 1938, 67263, 1968, 97405, 1935, 67274, 285555, 332591, 66867, 67263, 67257, 42236, 58340, 42237, 67350, 67263, 68254, 132474, 67322, 1888, 68274, 67319, 66370, 285563, 284031, 285566, 284035, 284040, 284042, 66369, 66376, 68277, 66422, 284043, 66378, 193460, 1650571, 68175, 39478, 67282, 285568, 329524, 161482, 67282,…	Streptomyces sp.; Streptomyces bacillaris; Streptomyces macromomyceticus; Streptomyces griseoruber; Streptomyces cinnamoneus; Streptomyces ambofaciens; Streptomyces griseorubiginosus; Streptomyces rhizosphaericus; Streptomyces sparsogenes; Streptomyces pluricolorescens; Streptomyces gancidicus; Nocardia sp.; Streptomyces viridochromogenes; Streptomyces griseus subsp. griseus; Streptomyces cellulo…							Microbial								NIH, GBMF	1DP2GM137413-01, 5R01GM107550-10, 1U24DK133658-01, GBMF12120	Detected molecules from microbial mono-cultures
mzspec:GNPS2:TASK-51afd7fa835043a2b593fa359f3d747e-nf_output/clustering/specs_ms.mgf:scan:105140	Confirmed	Spectral match to GNPS library	(3-hydroxyhexadecanoyl)lysine	NA		De novo biosynthesis by microbes (e.g., natural products and other specialized metabolites)			1931, 543527	Streptomyces sp.; Dactylosporangium variesporum							Microbial								NIH, GBMF	1DP2GM137413-01, 5R01GM107550-10, 1U24DK133658-01, GBMF12120	Detected molecules from microbial mono-cultures
mzspec:GNPS2:TASK-51afd7fa835043a2b593fa359f3d747e-nf_output/clustering/specs_ms.mgf:scan:90937	Confirmed	Spectral match to GNPS library	(3-hydroxypentadecanoyl)lysine	CCCCCCCCCCCCC(CC(=O)N[C@@H](CCCCN)C(=O)O)O		De novo biosynthesis by microbes (e.g., natural products and other specialized metabolites)			1931, 1917, 1943, 33900, 53446, 1934, 1889, 67304, 67365, 37480, 68204, 1821, 67263, 97405, 1935, 67274, 285555, 332591, 66867, 67263, 67257, 42236, 58340, 1890, 42237, 67350, 67263, 132474, 67322, 68274, 67319, 66370, 285563, 284031, 285566, 284035, 284040, 284042, 66369, 66376, 68277, 285515, 66422, 284043, 66378, 178566, 195801, 89050, 193460, 1650571, 68175, 202862, 39478, 67282, 329524, 1614…	Streptomyces sp.; Streptomyces macromomyceticus; Streptomyces griseoruber; Streptomyces costaricanus; Streptomyces cinnamoneus; Streptomyces thermovulgaris; Streptomyces ambofaciens; Streptomyces griseorubiginosus; Streptomyces sparsogenes; Streptomyces pluricolorescens; Streptomyces gancidicus; Nocardia sp.; Streptomyces griseus subsp. griseus; Streptoverticillium kitasatoense; Streptomyces viol…							Microbial								NIH, GBMF	1DP2GM137413-01, 5R01GM107550-10, 1U24DK133658-01, GBMF12120	Detected molecules from microbial mono-cultures
mzspec:GNPS2:TASK-51afd7fa835043a2b593fa359f3d747e-nf_output/clustering/specs_ms.mgf:scan:82163	Confirmed	Spectral match to GNPS library	(3-hydroxytetradecanoyl)lysine	NA		De novo biosynthesis by microbes (e.g., natural products and other specialized metabolites)			1931, 1821, 67263, 285555, 67257, 58340, 42237, 67322, 285563, 284031, 285566, 66369, 66376, 68277, 66422, 193460, 1650571, 39478, 67282, 161482, 67282, 2307129, 67258, 67282, 1905, 249567, 1932, 66887, 67363, 66875, 1957, 193462, 67259, 67295, 1911, 47763, 1967, 68223, 68253, 29306, 1464079, 1871188, 66894, 1894, 1874, 47863, 68170, 113568, 47860, 46171, 68170, 84724, 1464011, 47857, 1816, 1867,…	Streptomyces sp.; Nocardia sp.; Streptomyces griseus subsp. griseus; Streptomyces albosporeus subsp. labilomyceticus; Streptomyces albus subsp. albus; Streptomyces lavendulae subsp. lavendulae; Streptomyces eurythermus; Streptomyces malachitofuscus subsp. malachitofuscus; Streptomyces coeruleoprunus; Streptomyces flavovariabilis; Streptomyces levis; Streptomyces carpinensis; Streptomyces spiralis…							Microbial								NIH, GBMF	1DP2GM137413-01, 5R01GM107550-10, 1U24DK133658-01, GBMF12120	Detected molecules from microbial mono-cultures
mzspec:GNPS2:TASK-51afd7fa835043a2b593fa359f3d747e-nf_output/clustering/specs_ms.mgf:scan:341807	Confirmed	Spectral match to GNPS library	[(2R,3R,4R,6S)-6-[[(6S,7S)-6-[(2S,4R,5R,6R)-4-[(4R,5S,6R)-4-[(2S,4S,5R,6R)-5-acetyloxy-4-hydroxy-4,6-dimethyloxan-2-yl]oxy-5-hydroxy-6-methyloxan-2-yl]oxy-5-hydroxy-6-methyloxan-2-yl]oxy-7-[(1S,3S,4R)-3,4-dihydroxy-1-methoxy-2-oxopentyl]-4,10-dihydroxy-3-methyl-5-oxo-7,8-dihydro-6H-anthracen-2-yl]oxy]-4-[(2S,4R,5S,6R)-4-hydroxy-5-methoxy-6-methyloxan-2-yl]oxy-2-methyloxan-3-yl] acetate	CO[C@H](C(=O)[C@@H](O)[C@@H](C)O)[C@@H]1Cc2cc3cc(O[C@H]4C[C@@H](O[C@H]5C[C@@H](O)[C@H](OC)[C@@H](C)O5)[C@H](OC(C)=O)[C@@H](C)O4)c(C)c(O)c3c(O)c2C(=O)[C@H]1O[C@H]1C[C@@H](OC2C[C@@H](O[C@H]3C[C@](C)(O)[C@H](OC(C)=O)[C@@H](C)O3)[C@@H](O)[C@@H](C)O2)[C@H](O)[C@@H](C)O1		De novo biosynthesis by microbes (e.g., natural products and other specialized metabolites)			1943, 67294	Streptomyces griseoruber; Streptomyces filamentosus							Microbial								NIH, GBMF	1DP2GM137413-01, 5R01GM107550-10, 1U24DK133658-01, GBMF12120	Detected molecules from microbial mono-cultures
mzspec:GNPS2:TASK-51afd7fa835043a2b593fa359f3d747e-nf_output/clustering/specs_ms.mgf:scan:343367	Confirmed	Spectral match to GNPS library	[(2R,3R,4S,6S)-6-[(2R,3S,4R)-6-[(2R,3R,4R,6S)-6-[[(2S,3S)-6-[(2S,4R,5R,6R)-4-[(2S,4R,5S,6R)-5-acetyloxy-4-hydroxy-6-methyloxan-2-yl]oxy-5-methoxy-6-methyloxan-2-yl]oxy-3-[(1S,3S,4R)-3,4-dihydroxy-1-methoxy-2-oxopentyl]-8,9-dihydroxy-7-methyl-1-oxo-3,4-dihydro-2H-anthracen-2-yl]oxy]-3-hydroxy-2-methyloxan-4-yl]oxy-3-hydroxy-2-methyloxan-4-yl]oxy-4-hydroxy-2,4-dimethyloxan-3-yl] 2-methylpropanoate	CO[C@H](C(=O)[C@@H](O)[C@@H](C)O)[C@@H]1Cc2cc3cc(O[C@H]4C[C@@H](O[C@H]5C[C@@H](O)[C@H](OC(C)=O)[C@@H](C)O5)[C@H](OC)[C@@H](C)O4)c(C)c(O)c3c(O)c2C(=O)[C@H]1O[C@H]1C[C@@H](OC2C[C@@H](O[C@H]3C[C@](C)(O)[C@H](OC(=O)C(C)C)[C@@H](C)O3)[C@@H](O)[C@@H](C)O2)[C@H](O)[C@@H](C)O1		De novo biosynthesis by microbes (e.g., natural products and other specialized metabolites)			1943	Streptomyces griseoruber							Microbial								NIH, GBMF	1DP2GM137413-01, 5R01GM107550-10, 1U24DK133658-01, GBMF12120	Detected molecules from microbial mono-cultures
mzspec:GNPS2:TASK-51afd7fa835043a2b593fa359f3d747e-nf_output/clustering/specs_ms.mgf:scan:343690	Confirmed	Spectral match to GNPS library	[(2R,3R,4S,6S)-6-[(2R,3S,4R)-6-[(2R,3R,4R,6S)-6-[[(2S,3S)-6-[(2S,4R,5R,6R)-4-[(2S,4R,5S,6R)-5-acetyloxy-4-hydroxy-6-methyloxan-2-yl]oxy-5-methoxy-6-methyloxan-2-yl]oxy-3-[(1S,3S,4R)-3,4-dihydroxy-1-methoxy-2-oxopentyl]-8,9-dihydroxy-7-methyl-1-oxo-3,4-dihydro-2H-anthracen-2-yl]oxy]-3-hydroxy-2-methyloxan-4-yl]oxy-3-hydroxy-2-methyloxan-4-yl]oxy-4-hydroxy-2,4-dimethyloxan-3-yl] 2-methylpropanoate	C[C@@H]1[C@H]([C@@H](C[C@@H](O1)O[C@H]2[C@@H](CC3=C(C2=O)C(=C4C(=C3)C=C(C(=C4O)C)O[C@H]5C[C@H]([C@@H]([C@H](O5)C)OC)O[C@H]6C[C@H]([C@@H]([C@H](O6)C)OC(=O)C)O)O)[C@@H](C(=O)[C@H]([C@@H](C)O)O)OC)OC7C[C@H]([C@H]([C@H](O7)C)O)O[C@H]8C[C@]([C@@H]([C@H](O8)C)OC(=O)C(C)C)(C)O)O		De novo biosynthesis by microbes (e.g., natural products and other specialized metabolites)			1943	Streptomyces griseoruber							Microbial								NIH, GBMF	1DP2GM137413-01, 5R01GM107550-10, 1U24DK133658-01, GBMF12120	Detected molecules from microbial mono-cultures
mzspec:GNPS2:TASK-51afd7fa835043a2b593fa359f3d747e-nf_output/clustering/specs_ms.mgf:scan:303108	Confirmed	Spectral match to GNPS library	[2,3-bis(hexadecanoyloxy)propoxy]({[2,3,4,5,6-pentahydroxycyclohexyl]oxy})phosphinic acid	[H][C@@](COC(=O)CCCCCCCCCCCCCCC)(COP(O)(=O)O[C@H]1C(O)C(O)C(O)[C@@H](O)C1O)OC(=O)CCCCCCCCCCCCCCC		De novo biosynthesis by microbes (e.g., natural products and other specialized metabolites)			1931, 1924, 270689, 114700, 66423	Streptomyces sp.; Streptomyces purpurascens; Streptomyces aculeolatus; Streptomyces indonesiensis; Streptomyces eurocidicus; not applicable							Microbial								NIH, GBMF	1DP2GM137413-01, 5R01GM107550-10, 1U24DK133658-01, GBMF12120	Detected molecules from microbial mono-cultures
mzspec:GNPS2:TASK-51afd7fa835043a2b593fa359f3d747e-nf_output/clustering/specs_ms.mgf:scan:294001	Confirmed	Spectral match to GNPS library	[2,3-di(heptadecanoyloxy)propyl] 2,3-dihydroxypropyl phosphate	CCCCCCCCCCCCCCCCC(=O)OC[C@H](COP(=O)([O-])OCC(CO)O)OC(=O)CCCCCCCCCCCCCCCC.[Na+]		De novo biosynthesis by microbes (e.g., natural products and other specialized metabolites)			2587123, 041, 1761879, 031, 1500265, 605, 2512128, 387	Mitsuaria sp. BK041; Paenibacillus sp. OV031; Methylibium sp. YR605; Streptomyces sp. BK387; not applicable							Microbial								NIH, GBMF	1DP2GM137413-01, 5R01GM107550-10, 1U24DK133658-01, GBMF12120	Detected molecules from microbial mono-cultures
mzspec:GNPS2:TASK-51afd7fa835043a2b593fa359f3d747e-nf_output/clustering/specs_ms.mgf:scan:134964	Confirmed	Spectral match to GNPS library	\((R)-4-((3R,5S,7S,8R,9S,10S,12S,13R,14S,17R)-3,7,12-trihydroxy-10,13-dimethylhexadecahydro-1H-cyclopenta[a]phenanthren-17-yl)pentanoyl)glycine\""	C[C@@H]([C@H]1CC[C@]2([H])[C@]1(C)[C@@H](O)C[C@@]3([H])[C@@]2([H])[C@@H](O)C[C@@]4([H])[C@]3(C)CC[C@@H](O)C4)CCC(NCC(O)=O)=O		De novo biosynthesis by microbes (e.g., natural products and other specialized metabolites)			1931, 1938, 67257, 58340, 173862, 1713, 69363, 208443, 208444, 220378, 138336	Streptomyces sp.; Streptomyces viridochromogenes; Streptomyces albus subsp. albus; Streptomyces lavendulae subsp. lavendulae; Streptomyces viridoflavus; Oerskovia turbata; Microbacterium terregens; Amycolatopsis balhimyceticus; Amycolatopsis vancoresmyceticus; Nocardiopsis aegyptia; Blastococcus saxobsidens							Microbial						16949895	https://www.sciencedirect.com/science/article/abs/pii/S1570023206006817?via%3Dihub	NIH, GBMF	1DP2GM137413-01, 5R01GM107550-10, 1U24DK133658-01, GBMF12120	Detected molecules from microbial mono-cultures
mzspec:GNPS2:TASK-51afd7fa835043a2b593fa359f3d747e-nf_output/clustering/specs_ms.mgf:scan:148462	Confirmed	Spectral match to GNPS library	\((R)-4-((3R,5S,7S,8R,9S,10S,12S,13R,14S,17R)-3,7,12-trihydroxy-10,13-dimethylhexadecahydro-1H-cyclopenta[a]phenanthren-17-yl)pentanoyl)glycine\""	C[C@@H]([C@H]1CC[C@]2([H])[C@]1(C)[C@@H](O)C[C@@]3([H])[C@@]2([H])[C@@H](O)C[C@@]4([H])[C@]3(C)CC[C@@H](O)C4)CCC(NCC(O)=O)=O		De novo biosynthesis by microbes (e.g., natural products and other specialized metabolites)			1931, 58340, 1713, 69363, 208443, 208444, 220378	Streptomyces sp.; Streptomyces lavendulae subsp. lavendulae; Oerskovia turbata; Microbacterium terregens; Amycolatopsis balhimyceticus; Amycolatopsis vancoresmyceticus; Nocardiopsis aegyptia							Microbial						16949895	https://www.sciencedirect.com/science/article/abs/pii/S1570023206006817?via%3Dihub	NIH, GBMF	1DP2GM137413-01, 5R01GM107550-10, 1U24DK133658-01, GBMF12120	Detected molecules from microbial mono-cultures
mzspec:GNPS2:TASK-51afd7fa835043a2b593fa359f3d747e-nf_output/clustering/specs_ms.mgf:scan:320749	Confirmed	Spectral match to GNPS library	\((R)-4-((3R,5S,7S,8R,9S,10S,12S,13R,14S,17R)-3,7,12-trihydroxy-10,13-dimethylhexadecahydro-1H-cyclopenta[a]phenanthren-17-yl)pentanoyl)glycine\""	C[C@@H]([C@H]1CC[C@]2([H])[C@]1(C)[C@@H](O)C[C@@]3([H])[C@@]2([H])[C@@H](O)C[C@@]4([H])[C@]3(C)CC[C@@H](O)C4)CCC(NCC(O)=O)=O		De novo biosynthesis by microbes (e.g., natural products and other specialized metabolites)			208443, 220378	Amycolatopsis balhimyceticus; Nocardiopsis aegyptia							Microbial						16949895	https://www.sciencedirect.com/science/article/abs/pii/S1570023206006817?via%3Dihub	NIH, GBMF	1DP2GM137413-01, 5R01GM107550-10, 1U24DK133658-01, GBMF12120	Detected molecules from microbial mono-cultures
mzspec:GNPS2:TASK-51afd7fa835043a2b593fa359f3d747e-nf_output/clustering/specs_ms.mgf:scan:323336	Confirmed	Spectral match to GNPS library	\((R)-4-((3R,5S,7S,8R,9S,10S,12S,13R,14S,17R)-3,7,12-trihydroxy-10,13-dimethylhexadecahydro-1H-cyclopenta[a]phenanthren-17-yl)pentanoyl)glycine\""	C[C@@H]([C@H]1CC[C@]2([H])[C@]1(C)[C@@H](O)C[C@@]3([H])[C@@]2([H])[C@@H](O)C[C@@]4([H])[C@]3(C)CC[C@@H](O)C4)CCC(NCC(O)=O)=O		De novo biosynthesis by microbes (e.g., natural products and other specialized metabolites)			208443, 220378	Amycolatopsis balhimyceticus; Nocardiopsis aegyptia							Microbial						16949895	https://www.sciencedirect.com/science/article/abs/pii/S1570023206006817?via%3Dihub	NIH, GBMF	1DP2GM137413-01, 5R01GM107550-10, 1U24DK133658-01, GBMF12120	Detected molecules from microbial mono-cultures
mzspec:GNPS2:TASK-51afd7fa835043a2b593fa359f3d747e-nf_output/clustering/specs_ms.mgf:scan:69935	Confirmed	Spectral match to GNPS library	\(4R)-4-((3R,5R,6S,9S,10R,13R,14S,17R)-3,6-dihydroxy-10,13-dimethylhexadecahydro-1H-cyclopenta[a]phenanthren-17-yl)pentanoic acid\""	[H][C@]12[C@@H](O)C[C@]3([C@@H]([C@]4(C)CC[C@@H]3[C@@]1(C)CC[C@@H](O)C2)CC[C@@H]4[C@@H](CCC(O)=O)C)[H]		De novo biosynthesis by microbes (e.g., natural products and other specialized metabolites)			1893, 1275, 69363, 208443, 220378, 2512182, 450, 1761784, 08, 1144330, 48, 2135501, 004, 2135752, 054, 2135699, 073, 2135583, 28, 5, 1882814, 270, 2135586, 184, 2512152, 460, 1144321, 102, 1144332, 50, 2135748, 012, 2135753, 058, 1884380, 003, 1801619, 412, 2135596, 657, 1884386, 266, 1144308, 25, 1144322, 16, 1144334, 60, 2135749, 021, 2135589, 286, 1882826, 700, 1761791, 284, 2587122, 037, 2135…	Streptomyces atratus; Kocuria rosea; Microbacterium terregens; Amycolatopsis balhimyceticus; Nocardiopsis aegyptia; Bacillus sp. BK450; Flavobacterium sp. FV08; Pseudomonas sp. GM48; Variovorax sp. GV004; Pseudomonas sp. GV054; Paraburkholderia sp. GV073; Pseudomonas sp. NP28-5; Rhodococcus sp. OK270; Pseudomonas sp. OV184; Variovorax sp. BK460; Pseudomonas sp. GM102; Pseudomonas sp. GM50; Pseudo…							Microbial						16949895	https://www.sciencedirect.com/science/article/abs/pii/S1570023206006817?via%3Dihub	NIH, GBMF	1DP2GM137413-01, 5R01GM107550-10, 1U24DK133658-01, GBMF12120	Detected molecules from microbial mono-cultures
mzspec:GNPS2:TASK-51afd7fa835043a2b593fa359f3d747e-nf_output/clustering/specs_ms.mgf:scan:119631	Confirmed	Spectral match to GNPS library	\(R)-4-((3R,5R,6R,7S,8S,9S,10R,13R,14S,17R)-3,6,7-trihydroxy-10,13-dimethylhexadecahydro-1H-cyclopenta[a]phenanthren-17-yl)pentanoic acid\""	C[C@@H]([C@H]1CC[C@]2([H])[C@]1(C)CC[C@@]3([H])[C@@]2([H])[C@H](O)[C@H](O)[C@@]4([H])[C@]3(C)CC[C@@H](O)C4)CCC(O)=O		De novo biosynthesis by microbes (e.g., natural products and other specialized metabolites)			1935, 1893, 1761784, 08, 2135501, 004, 2135752, 054, 2135583, 28, 5, 1881063, 546, 2512152, 460, 1144321, 102, 1801619, 412, 2135596, 657, 1144308, 25, 1144322, 16, 1144334, 60, 2135589, 286, 1761791, 284, 2587122, 037, 2135714, 074, 2135761, 030, 2135762, 063, 2135605, 723, 2135590, 341, 1855296, 326, 2587123, 041, 1882758, 108, 1144336, 74, 2135576, 034, 2135697, 068, 1882762, 838, 2135742, 752…	Streptomyces violaceoruber; Streptomyces atratus; Flavobacterium sp. FV08; Variovorax sp. GV004; Pseudomonas sp. GV054; Pseudomonas sp. NP28-5; Pseudomonas sp. OV546; Variovorax sp. BK460; Pseudomonas sp. GM102; Collimonas sp. OK412; Pseudomonas sp. OV657; Brevibacillus sp. BC25; Pseudomonas sp. GM16; Pseudomonas sp. GM60; Pseudomonas sp. OV286; Lysobacter sp. YR284; Mitsuaria sp. BK037; Pedobact…							Microbial						16949895	https://www.sciencedirect.com/science/article/abs/pii/S1570023206006817?via%3Dihub	NIH, GBMF	1DP2GM137413-01, 5R01GM107550-10, 1U24DK133658-01, GBMF12120	Detected molecules from microbial mono-cultures
mzspec:GNPS2:TASK-51afd7fa835043a2b593fa359f3d747e-nf_output/clustering/specs_ms.mgf:scan:97163	Confirmed	Spectral match to GNPS library	\(R)-4-((3R,5R,6S,7R,8S,9S,10R,13R,14S,17R)-3,6,7-trihydroxy-10,13-dimethylhexadecahydro-1H-cyclopenta[a]phenanthren-17-yl)pentanoic acid\""	C[C@@H]([C@H]1CC[C@]2([H])[C@]1(C)CC[C@@]3([H])[C@@]2([H])[C@@H](O)[C@@H](O)[C@@]4([H])[C@]3(C)CC[C@@H](O)C4)CCC(O)=O		De novo biosynthesis by microbes (e.g., natural products and other specialized metabolites)			2135501, 004, 1884386, 266, 1882826, 700, 1144337, 78, 1882775, 212, 1882777, 084, 1882827, 80, 2135594, 529, 1881041, 627, 1884385, 634, 2135743, 335, 1884384, 750	Variovorax sp. GV004; Variovorax sp. YR266; Variovorax sp. OV700; Pseudomonas sp. GM78; Variovorax sp. OK212; Variovorax sp. OV084; Variovorax sp. PDC80; Pseudomonas sp. OV529; Chitinophaga sp. YR627; Variovorax sp. YR634; Bacillus sp. YR335; Variovorax sp. YR750							Microbial						16949895	https://www.sciencedirect.com/science/article/abs/pii/S1570023206006817?via%3Dihub	NIH, GBMF	1DP2GM137413-01, 5R01GM107550-10, 1U24DK133658-01, GBMF12120	Detected molecules from microbial mono-cultures
mzspec:GNPS2:TASK-51afd7fa835043a2b593fa359f3d747e-nf_output/clustering/specs_ms.mgf:scan:123017	Confirmed	Spectral match to GNPS library	\1-({[2-(2-furylmethyl)-5-methylpyrrolidinyl]amino}methylene)-7-[8-({[2-(2-fury lmethyl)pyrrolidinyl]amino}methylene)-1,6-dihydroxy-3-methyl-5-(methylethyl)-7 -oxo(2-naphthyl)]-3,8-dihydroxy-6-methyl-4-(methylethyl)naphthalen-2-one CollisionEnergy:102040\""	Cc1cc2c(c(O)c1-c1c(C)cc3c(c1O)C(=CNN1C(C)CCC1Cc1ccco1)C(=O)C(O)=C3C(C)C)C(=CNN1CCCC1Cc1ccco1)C(=O)C(O)=C2C(C)C		De novo biosynthesis by microbes (e.g., natural products and other specialized metabolites)			1931, 1550619, 97398, 33899, 47761, 1888, 68179, 1970, 68250, 1943, 1931, 285483, 66424, 42238, 1909, 66905, 285508, 33900, 565074, 68188, 1924, 1546107, 53446, 66895, 68236, 295352, 66860, 1934, 67385, 66883, 285453, 68200, 1911, 285499, 68267, 270689, 285507, 67352, 28894, 1889, 285578, 173776, 68042, 67304, 68233, 1910, 114699, 92644, 66430, 78356, 67370, 67365, 516455, 285522, 1908, 285493, 3…	Streptomyces sp.; Streptomyces polymachus; Streptomyces abikoensis; Streptomyces galilaeus; Streptomyces ochraceiscleroticus; Streptomyces albus; Streptomyces bacillaris; Streptomyces morookaense; Streptomyces pallidus; Streptomyces griseoruber; Streptomyces sp.; Streptomyces miharaensis; Streptomyces hiroshimensis; Streptomyces neyagawaensis; Streptomyces griseolus; Streptomyces thermophilus; St…							Microbial								NIH, GBMF	1DP2GM137413-01, 5R01GM107550-10, 1U24DK133658-01, GBMF12120	Detected molecules from microbial mono-cultures
mzspec:GNPS2:TASK-51afd7fa835043a2b593fa359f3d747e-nf_output/clustering/specs_ms.mgf:scan:123022	Confirmed	Spectral match to GNPS library	\1-({[2-(2-furylmethyl)-5-methylpyrrolidinyl]amino}methylene)-7-[8-({[2-(2-fury lmethyl)pyrrolidinyl]amino}methylene)-1,6-dihydroxy-3-methyl-5-(methylethyl)-7 -oxo(2-naphthyl)]-3,8-dihydroxy-6-methyl-4-(methylethyl)naphthalen-2-one CollisionEnergy:102040\""	Cc1cc2c(c(O)c1-c1c(C)cc3c(c1O)C(=CNN1C(C)CCC1Cc1ccco1)C(=O)C(O)=C3C(C)C)C(=CNN1CCCC1Cc1ccco1)C(=O)C(O)=C2C(C)C		De novo biosynthesis by microbes (e.g., natural products and other specialized metabolites)			1931, 66883, 1889, 37480, 42684, 173862, 1890, 42237, 67350, 67303, 66370, 284031, 284040, 66376, 195801, 51201, 1650571, 67282, 285568, 65605, 236510, 36816, 452529, 713595, 67282, 67294, 67256, 1944, 249567, 67356, 67283, 67581, 66875, 1892, 67275, 67315, 68194, 68183, 68570, 1892, 68174, 2064, 66866, 68217, 1942, 58346, 132474, 52258, 58118, 1874, 37327, 113559, 144055, 51669, 35754, 2074, 478…	Streptomyces sp.; Streptomyces cyaneofuscatus; Streptomyces ambofaciens; Streptomyces pluricolorescens; Streptomyces collinus; Streptomyces viridoflavus; Streptomyces antibioticus subsp. antibioticus; Streptomyces eurythermus; Streptomyces pseudovenezuelae; Streptomyces griseolalbus; Streptomyces flaveus; Streptomyces flavovariabilis; Streptomyces variegatus; Streptomyces spiralis; Streptomyces s…							Microbial								NIH, GBMF	1DP2GM137413-01, 5R01GM107550-10, 1U24DK133658-01, GBMF12120	Detected molecules from microbial mono-cultures
[truncated: 749 more rows]
