# Supplementary material for: The undiscovered natural product potential of Actinomycetes
Source: J Antibiot (Tokyo). 2025 Dec 2;79(2):80–92. doi: 10.1038/s41429-025-00876-x (PMC12834688; doi:10.1038/s41429-025-00876-x)
Supplement: Supplementary file 4 — Supplementary Table S3 [file 41429_2025_876_MOESM4_ESM.xlsx]

## Sheet: Table S3 NAP DB
MonoisotopicMass	InChI	SMILES	Identifier	InChIKey2	InChIKey1	MolecularFormula	kingdom_name	superclass_name	class_name	subclass_name
413.257	InChI=1S/C25H35NO4/c1-9-18(4)22(27)19(5)15-17(3)12-10-11-16(2)13-14-21-20(6)23(28)24(29-7)25(26-21)30-8/h9-10,12-13,15,19H,11,14H2,1-8H3,(H,26,28)	CC=C(C)C(=O)C(C)C=C(C)C=CCC(=CCC1=C(C(=O)C(=C(N1)OC)OC)C)C	10-Ketone Piericidin A	UHFFFAOYSA	OSVHOYYZVAEGDX	C25H35NO4	Organic compounds	Lipids and lipid-like molecules	Prenol lipids	Sesquiterpenoids
199.048	InChI=1S/C8H9NO5/c10-2-1-4-7(8(12)13)9-5(11)3-6(9)14-4/h1,6-7,10H,2-3H2,(H,12,13)	C1C2N(C1=O)C(C(=CCO)O2)C(=O)O	3008-B	UHFFFAOYSA	HZZVJAQRINQKSD	C8H9NO5	Organic compounds	Organic acids and derivatives	Carboxylic acids and derivatives	Amino acids, peptides, and analogues
245.101	InChI=1S/C9H15N3O5/c1-11-4-12(9(16)10-8(11)15)7-2-5(14)6(3-13)17-7/h5-7,13-14H,2-4H2,1H3,(H,10,15,16)	CN1CN(C(=O)NC1=O)C2CC(C(O2)CO)O	5,6-dihydro-5-azathymidine	UHFFFAOYSA	RFYOMFHIKWGPEC	C9H15N3O5	Organic compounds	Organic oxygen compounds	Organooxygen compounds	Carbohydrates and carbohydrate conjugates
430.138	InChI=1S/C21H22N2O8/c1-23(2)14-9-6-8-12(16(26)11-7(15(8)25)4-3-5-10(11)24)18(28)21(9,31)19(29)13(17(14)27)20(22)30/h3-5,8-9,14-15,24-26,29,31H,6H2,1-2H3,(H2,22,30)	CN(C)C1C2CC3C(C4=C(C(=CC=C4)O)C(=C3C(=O)C2(C(=C(C1=O)C(=O)N)O)O)O)O	6-demethyltetracycline	UHFFFAOYSA	RMVMLZHPWMTQGK	C21H22N2O8	Organic compounds	Phenylpropanoids and polyketides	Tetracyclines
430.138	InChI=1S/C21H22N2O8/c1-23(2)14-9-6-8-12(16(26)11-7(15(8)25)4-3-5-10(11)24)18(28)21(9,31)19(29)13(17(14)27)20(22)30/h3-5,8-9,14-15,24-26,29,31H,6H2,1-2H3,(H2,22,30)	CN(C)C1C2CC3C(C4=C(C(=CC=C4)O)C(=C3C(=O)C2(C(=C(C1=O)C(=O)N)O)O)O)O	6-demethyltetracycline	UHFFFAOYSA	RMVMLZHPWMTQGK	C21H22N2O8	Organic compounds	Phenylpropanoids and polyketides	Tetracyclines
152.045	InChI=1S/C4H4N6O/c5-4-6-2-1(3(11)7-4)8-10-9-2/h(H4,5,6,7,8,9,10,11)	C12=NNN=C1N=C(NC2=O)N	8-azaguanine	UHFFFAOYSA	LPXQRXLUHJKZIE	C4H4N6O	Organic compounds	Organoheterocyclic compounds	Triazolopyrimidines
544.158	InChI=1S/C27H28O12/c1-9-19(29)23(33)24(37-4)26(38-9)39-15-8-27(2,35)25(34)13-7-12-18(22(32)17(13)15)21(31)16-11(20(12)30)5-10(36-3)6-14(16)28/h5-7,9,15,19,23-24,26,28-29,32-33,35H,8H2,1-4H3	CC1C(C(C(C(O1)OC2CC(C(=O)C3=CC4=C(C(=C23)O)C(=O)C5=C(C4=O)C=C(C=C5O)OC)(C)O)OC)O)O	8-Demethoxy-Steffimycin A	UHFFFAOYSA	AQFADKCFMXAMRX	C27H28O12	Organic compounds	Phenylpropanoids and polyketides	Anthracyclines
530.179	InChI=1S/C27H30O11/c1-10-20(29)24(33)25(36-4)26(37-10)38-16-9-27(2,34)8-11-5-13-19(22(31)17(11)16)23(32)18-14(21(13)30)6-12(35-3)7-15(18)28/h5-7,10,16,20,24-26,28-29,31,33-34H,8-9H2,1-4H3	CC1C(C(C(C(O1)OC2CC(CC3=CC4=C(C(=C23)O)C(=O)C5=C(C4=O)C=C(C=C5O)OC)(C)O)OC)O)O	8-Demethoxy-Steffimycin D	UHFFFAOYSA	OLPGXNLHFAJTBC	C27H30O11	Organic compounds	Phenylpropanoids and polyketides	Anthracyclines
267.097	InChI=1S/C10H13N5O4/c11-8-5-9(13-2-12-8)15(3-14-5)10-7(18)6(17)4(1-16)19-10/h2-4,6-7,10,16-18H,1H2,(H2,11,12,13)	C1=NC(=C2C(=N1)N(C=N2)C3C(C(C(O3)CO)O)O)N	9-(B-D-arabinofuranosyl)adenine	UHFFFAOYSA	OIRDTQYFTABQOQ	C10H13N5O4	Organic compounds	Nucleosides, nucleotides, and analogues	Purine nucleosides
1221.15	InChI=1S/C51H43N13O12S6/c1-5-23-46-60-28(14-79-46)41(70)56-25-10-33(67)50(74)76-11-21-7-6-8-24-34(21)18(2)35(54-24)51(75)82-17-31(57-42(71)29-15-80-47(25)61-29)48-58-26(12-78-48)37-22(45-59-30(13-77-45)43(72)64-36(20(4)65)44(73)55-23)9-32(66)38(63-37)49-62-27(16-81-49)40(69)53-19(3)39(52)68/h5-9,12-16,20,25,31,33,36,54,65-67H,3,10-11,17H2,1-2,4H3,(H2,52,68)(H,53,69)(H,55,73)(H,56,70)(H,57,71)(H,6…	CC=C1C2=NC(=CS2)C(=O)NC3CC(C(=O)OCC4=C5C(=C(C(=O)SCC(C6=NC(=CS6)C7=NC(=C(C=C7C8=NC(=CS8)C(=O)NC(C(=O)N1)C(C)O)O)C9=NC(=CS9)C(=O)NC(=C)C(=O)N)NC(=O)C1=CSC3=N1)NC5=CC=C4)C)O	9671 RP	UHFFFAOYSA	OQAOHXRUMXWDLQ	C51H43N13O12S6	Organic compounds	Organoheterocyclic compounds	Indoles and derivatives	Indolecarboxylic acids and derivatives
1221.15	InChI=1S/C51H43N13O12S6/c1-5-23-46-60-28(14-79-46)41(70)56-25-10-33(67)50(74)76-11-21-7-6-8-24-34(21)18(2)35(54-24)51(75)82-17-31(57-42(71)29-15-80-47(25)61-29)48-58-26(12-78-48)37-22(45-59-30(13-77-45)43(72)64-36(20(4)65)44(73)55-23)9-32(66)38(63-37)49-62-27(16-81-49)40(69)53-19(3)39(52)68/h5-9,12-16,20,25,31,33,36,54,65-67H,3,10-11,17H2,1-2,4H3,(H2,52,68)(H,53,69)(H,55,73)(H,56,70)(H,57,71)(H,6…	CC=C1C2=NC(=CS2)C(=O)NC3CC(C(=O)OCC4=C5C(=C(C(=O)SCC(C6=NC(=CS6)C7=NC(=C(C=C7C8=NC(=CS8)C(=O)NC(C(=O)N1)C(C)O)O)C9=NC(=CS9)C(=O)NC(=C)C(=O)N)NC(=O)C1=CSC3=N1)NC5=CC=C4)C)O	9671 RP	UHFFFAOYSA	OQAOHXRUMXWDLQ	C51H43N13O12S6	Organic compounds	Organoheterocyclic compounds	Indoles and derivatives	Indolecarboxylic acids and derivatives
381.176	InChI=1S/C15H23N7O5/c16-6(1-2-7(17)15(25)26)3-8-10(23)11(24)14(27-8)22-5-21-9-12(18)19-4-20-13(9)22/h4-8,10-11,14,23-24H,1-3,16-17H2,(H,25,26)(H2,18,19,20)	C1=NC(=C2C(=N1)N(C=N2)C3C(C(C(O3)CC(CCC(C(=O)O)N)N)O)O)N	A-9145	UHFFFAOYSA	LMXOHSDXUQEUSF	C15H23N7O5	Organic compounds	Nucleosides, nucleotides, and analogues	5'-deoxyribonucleosides
161.084	InChI=1S/C10H11NO/c1-2-7-3-4-8-10(7)9(12-10)5-6-11-8/h2-4,9H,5-6H2,1H3	CC=C1C=CC2=NCCC3C12O3	abikoviromycin	UHFFFAOYSA	KQSFHAWSULOGRI	C10H11NO	Organic compounds	Organoheterocyclic compounds	Oxazepines	1,4-oxazepines
1140.5	InChI=1S/C55H80O25/c1-20-32(76-38-18-35(51(25(6)73-38)75-27(8)57)79-36-15-31(58)50(68-10)24(5)72-36)14-29-12-28-13-30(52(69-11)49(65)44(60)21(2)56)53(48(64)42(28)47(63)41(29)43(20)59)80-39-17-33(45(61)23(4)71-39)77-37-16-34(46(62)22(3)70-37)78-40-19-55(9,67)54(66)26(7)74-40/h12,14,21-26,30-31,33-40,44-46,50-54,56,58-63,66-67H,13,15-19H2,1-11H3	CC1C(C(CC(O1)OC2C(CC3=C(C2=O)C(=C4C(=C3)C=C(C(=C4O)C)OC5CC(C(C(O5)C)OC(=O)C)OC6CC(C(C(O6)C)OC)O)O)C(C(=O)C(C(C)O)O)OC)OC7CC(C(C(O7)C)O)OC8CC(C(C(O8)C)O)(C)O)O	aburamycin	UHFFFAOYSA	RQEUIHLBZLSDQY	C55H80O25	Organic compounds	Organic oxygen compounds	Organooxygen compounds	Carbohydrates and carbohydrate conjugates
214.084	InChI=1S/C10H14O5/c1-5-8(14-7(3)12)15-9(13)10(5,4)6(2)11/h5,8H,1-4H3	CC1C(OC(=O)C1(C)C(=O)C)OC(=O)C	acetomycin	UHFFFAOYSA	OYMZTORLGBISLR	C10H14O5	Organic compounds	Organic acids and derivatives	Carboxylic acids and derivatives	Carboxylic acid derivatives
217.077	InChI=1S/C9H15NO3S/c11-7-6-14-8(10-7)4-2-1-3-5-9(12)13/h8H,1-6H2,(H,10,11)(H,12,13)	C1C(=O)NC(S1)CCCCCC(=O)O	acidomycin	UHFFFAOYSA	CSOJYIADHHNGRM	C9H15NO3S	Organic compounds	Lipids and lipid-like molecules	Fatty Acyls	Fatty acids and conjugates
217.077	InChI=1S/C9H15NO3S/c11-7-6-14-8(10-7)4-2-1-3-5-9(12)13/h8H,1-6H2,(H,10,11)(H,12,13)	C1C(=O)NC(S1)CCCCCC(=O)O	acidomycin	UHFFFAOYSA	CSOJYIADHHNGRM	C9H15NO3S	Organic compounds	Lipids and lipid-like molecules	Fatty Acyls	Fatty acids and conjugates
217.077	InChI=1S/C9H15NO3S/c11-7-6-14-8(10-7)4-2-1-3-5-9(12)13/h8H,1-6H2,(H,10,11)(H,12,13)	C1C(=O)NC(S1)CCCCCC(=O)O	acidomycin	UHFFFAOYSA	CSOJYIADHHNGRM	C9H15NO3S	Organic compounds	Lipids and lipid-like molecules	Fatty Acyls	Fatty acids and conjugates
281.163	InChI=1S/C15H23NO4/c1-8-3-9(2)15(20)11(4-8)12(17)5-10-6-13(18)16-14(19)7-10/h8-12,17H,3-7H2,1-2H3,(H,16,18,19)	CC1CC(C(=O)C(C1)C(CC2CC(=O)NC(=O)C2)O)C	actidione	UHFFFAOYSA	YPHMISFOHDHNIV	C15H23NO4	Organic compounds	Organoheterocyclic compounds	Piperidines	Piperidinones
281.163	InChI=1S/C15H23NO4/c1-8-3-9(2)15(20)11(4-8)12(17)5-10-6-13(18)16-14(19)7-10/h8-12,17H,3-7H2,1-2H3,(H,16,18,19)	CC1CC(C(=O)C(C1)C(CC2CC(=O)NC(=O)C2)O)C	actidione	UHFFFAOYSA	YPHMISFOHDHNIV	C15H23NO4	Organic compounds	Organoheterocyclic compounds	Piperidines	Piperidinones
281.163	InChI=1S/C15H23NO4/c1-8-3-9(2)15(20)11(4-8)12(17)5-10-6-13(18)16-14(19)7-10/h8-12,17H,3-7H2,1-2H3,(H,16,18,19)	CC1CC(C(=O)C(C1)C(CC2CC(=O)NC(=O)C2)O)C	actidione	UHFFFAOYSA	YPHMISFOHDHNIV	C15H23NO4	Organic compounds	Organoheterocyclic compounds	Piperidines	Piperidinones
300.132	InChI=1S/C13H20N2O6/c1-4(14)12(19)15-10-5(2)21-13(20)8-6(16)3-7(17)11(18)9(8)10/h4-5,7,9-11,16-18H,3,14H2,1-2H3,(H,15,19)	CC1C(C2C(C(CC(=C2C(=O)O1)O)O)O)NC(=O)C(C)N	actinobolin	UHFFFAOYSA	PQVQBAAWCOTEBG	C13H20N2O6	Organic compounds	Organic acids and derivatives	Carboxylic acids and derivatives	Amino acids, peptides, and analogues
1268.64	InChI=1S/C63H88N12O16/c1-17-31(8)44-61(86)75-25-19-21-38(75)59(84)71(14)27-40(77)73(16)50(30(6)7)63(88)90-35(12)46(57(82)67-44)69-55(80)41-42(64)51(78)33(10)53-48(41)65-47-36(23-22-32(9)52(47)91-53)54(79)68-45-34(11)89-62(87)49(29(4)5)72(15)39(76)26-70(13)58(83)37-20-18-24-74(37)60(85)43(28(2)3)66-56(45)81/h22-23,28-31,34-35,37-38,43-46,49-50H,17-21,24-27,64H2,1-16H3,(H,66,81)(H,67,82)(H,68,79)(H…	CCC(C)C1C(=O)N2CCCC2C(=O)N(CC(=O)N(C(C(=O)OC(C(C(=O)N1)NC(=O)C3=C(C(=O)C(=C4C3=NC5=C(C=CC(=C5O4)C)C(=O)NC6C(OC(=O)C(N(C(=O)CN(C(=O)C7CCCN7C(=O)C(NC6=O)C(C)C)C)C)C(C)C)C)C)N)C)C(C)C)C)C	actinochrysin	UHFFFAOYSA	QCXJFISCRQIYID	C63H88N12O16	Organic compounds	Organic acids and derivatives	Peptidomimetics	Depsipeptides
1268.64	InChI=1S/C63H88N12O16/c1-17-31(8)44-61(86)75-25-19-21-38(75)59(84)71(14)27-40(77)73(16)50(30(6)7)63(88)90-35(12)46(57(82)67-44)69-55(80)41-42(64)51(78)33(10)53-48(41)65-47-36(23-22-32(9)52(47)91-53)54(79)68-45-34(11)89-62(87)49(29(4)5)72(15)39(76)26-70(13)58(83)37-20-18-24-74(37)60(85)43(28(2)3)66-56(45)81/h22-23,28-31,34-35,37-38,43-46,49-50H,17-21,24-27,64H2,1-16H3,(H,66,81)(H,67,82)(H,68,79)(H…	CCC(C)C1C(=O)N2CCCC2C(=O)N(CC(=O)N(C(C(=O)OC(C(C(=O)N1)NC(=O)C3=C(C(=O)C(=C4C3=NC5=C(C=CC(=C5O4)C)C(=O)NC6C(OC(=O)C(N(C(=O)CN(C(=O)C7CCCN7C(=O)C(NC6=O)C(C)C)C)C)C(C)C)C)C)N)C)C(C)C)C)C	actinochrysin	UHFFFAOYSA	QCXJFISCRQIYID	C63H88N12O16	Organic compounds	Organic acids and derivatives	Peptidomimetics	Depsipeptides
536.299	InChI=1S/C29H44O9/c1-27-9-5-16(37-26-24(33)23(32)22(31)21(14-30)38-26)13-15(27)3-4-20-19(27)6-10-28(2)18(7-11-29(20,28)35)17-8-12-36-25(17)34/h8,15-16,18-24,26,30-33,35H,3-7,9-14H2,1-2H3	CC12CCC(CC1CCC3C2CCC4(C3(CCC4C5=CCOC5=O)O)C)OC6C(C(C(C(O6)CO)O)O)O	actinogan	UHFFFAOYSA	ACLJAFRNPZVVIW	C29H44O9	Organic compounds	Lipids and lipid-like molecules	Steroids and steroid derivatives	Steroidal glycosides
536.299	InChI=1S/C29H44O9/c1-27-9-5-16(37-26-24(33)23(32)22(31)21(14-30)38-26)13-15(27)3-4-20-19(27)6-10-28(2)18(7-11-29(20,28)35)17-8-12-36-25(17)34/h8,15-16,18-24,26,30-33,35H,3-7,9-14H2,1-2H3	CC12CCC(CC1CCC3C2CCC4(C3(CCC4C5=CCOC5=O)O)C)OC6C(C(C(C(O6)CO)O)O)O	actinogan	UHFFFAOYSA	ACLJAFRNPZVVIW	C29H44O9	Organic compounds	Lipids and lipid-like molecules	Steroids and steroid derivatives	Steroidal glycosides
536.299	InChI=1S/C29H44O9/c1-27-9-5-16(37-26-24(33)23(32)22(31)21(14-30)38-26)13-15(27)3-4-20-19(27)6-10-28(2)18(7-11-29(20,28)35)17-8-12-36-25(17)34/h8,15-16,18-24,26,30-33,35H,3-7,9-14H2,1-2H3	CC12CCC(CC1CCC3C2CCC4(C3(CCC4C5=CCOC5=O)O)C)OC6C(C(C(C(O6)CO)O)O)O	actinogen	UHFFFAOYSA	ACLJAFRNPZVVIW	C29H44O9	Organic compounds	Lipids and lipid-like molecules	Steroids and steroid derivatives	Steroidal glycosides
536.299	InChI=1S/C29H44O9/c1-27-9-5-16(37-26-24(33)23(32)22(31)21(14-30)38-26)13-15(27)3-4-20-19(27)6-10-28(2)18(7-11-29(20,28)35)17-8-12-36-25(17)34/h8,15-16,18-24,26,30-33,35H,3-7,9-14H2,1-2H3	CC12CCC(CC1CCC3C2CCC4(C3(CCC4C5=CCOC5=O)O)C)OC6C(C(C(C(O6)CO)O)O)O	actinogen	UHFFFAOYSA	ACLJAFRNPZVVIW	C29H44O9	Organic compounds	Lipids and lipid-like molecules	Steroids and steroid derivatives	Steroidal glycosides
1100.42	InChI=1S/C51H64N12O12S2/c1-25(2)38-49(72)74-22-36(59-42(65)34-21-53-30-17-13-15-19-32(30)57-34)44(67)55-28(6)46(69)63(10)40-48(71)62(9)39(26(3)4)50(73)75-23-35(58-41(64)33-20-52-29-16-12-14-18-31(29)56-33)43(66)54-27(5)45(68)60(7)37(47(70)61(38)8)24-77-51(40)76-11/h12-21,25-28,35-40,51H,22-24H2,1-11H3,(H,54,66)(H,55,67)(H,58,64)(H,59,65)	CC1C(=O)N(C2CSC(C(C(=O)N(C(C(=O)OCC(C(=O)N1)NC(=O)C3=NC4=CC=CC=C4N=C3)C(C)C)C)N(C(=O)C(NC(=O)C(COC(=O)C(N(C2=O)C)C(C)C)NC(=O)C5=NC6=CC=CC=C6N=C5)C)C)SC)C	actinoleukin	UHFFFAOYSA	AUJXLBOHYWTPFV	C51H64N12O12S2	Organic compounds	Organic acids and derivatives	Peptidomimetics	Depsipeptides
1202.6	InChI=1S/C58H82N12O16/c1-25(2)40-55(80)67(15)21-34(71)65(13)23-36(73)69(17)46(27(5)6)57(82)84-31(11)42(53(78)61-40)63-51(76)33-20-19-29(9)49-44(33)60-45-38(39(59)48(75)30(10)50(45)86-49)52(77)64-43-32(12)85-58(83)47(28(7)8)70(18)37(74)24-66(14)35(72)22-68(16)56(81)41(26(3)4)62-54(43)79/h19-20,25-28,31-32,40-43,46-47H,21-24,59H2,1-18H3,(H,61,78)(H,62,79)(H,63,76)(H,64,77)	CC1C(C(=O)NC(C(=O)N(CC(=O)N(CC(=O)N(C(C(=O)O1)C(C)C)C)C)C)C(C)C)NC(=O)C2=C3C(=C(C=C2)C)OC4=C(C(=O)C(=C(C4=N3)C(=O)NC5C(OC(=O)C(N(C(=O)CN(C(=O)CN(C(=O)C(NC5=O)C(C)C)C)C)C)C(C)C)C)N)C	Actinomycin A II	UHFFFAOYSA	BSSVQOAGMLUVBX	C58H82N12O16	Organic compounds	Organic acids and derivatives	Peptidomimetics	Depsipeptides
1268.64	InChI=1S/C63H88N12O16/c1-17-31(8)44-61(86)75-25-19-21-38(75)59(84)71(14)27-40(77)73(16)50(30(6)7)63(88)90-35(12)46(57(82)67-44)69-55(80)41-42(64)51(78)33(10)53-48(41)65-47-36(23-22-32(9)52(47)91-53)54(79)68-45-34(11)89-62(87)49(29(4)5)72(15)39(76)26-70(13)58(83)37-20-18-24-74(37)60(85)43(28(2)3)66-56(45)81/h22-23,28-31,34-35,37-38,43-46,49-50H,17-21,24-27,64H2,1-16H3,(H,66,81)(H,67,82)(H,68,79)(H…	CCC(C)C1C(=O)N2CCCC2C(=O)N(CC(=O)N(C(C(=O)OC(C(C(=O)N1)NC(=O)C3=C(C(=O)C(=C4C3=NC5=C(C=CC(=C5O4)C)C(=O)NC6C(OC(=O)C(N(C(=O)CN(C(=O)C7CCCN7C(=O)C(NC6=O)C(C)C)C)C)C(C)C)C)C)N)C)C(C)C)C)C	actinomycin C	UHFFFAOYSA	QCXJFISCRQIYID	C63H88N12O16	Organic compounds	Organic acids and derivatives	Peptidomimetics	Depsipeptides
1268.64	InChI=1S/C63H88N12O16/c1-17-31(8)44-61(86)75-25-19-21-38(75)59(84)71(14)27-40(77)73(16)50(30(6)7)63(88)90-35(12)46(57(82)67-44)69-55(80)41-42(64)51(78)33(10)53-48(41)65-47-36(23-22-32(9)52(47)91-53)54(79)68-45-34(11)89-62(87)49(29(4)5)72(15)39(76)26-70(13)58(83)37-20-18-24-74(37)60(85)43(28(2)3)66-56(45)81/h22-23,28-31,34-35,37-38,43-46,49-50H,17-21,24-27,64H2,1-16H3,(H,66,81)(H,67,82)(H,68,79)(H…	CCC(C)C1C(=O)N2CCCC2C(=O)N(CC(=O)N(C(C(=O)OC(C(C(=O)N1)NC(=O)C3=C(C(=O)C(=C4C3=NC5=C(C=CC(=C5O4)C)C(=O)NC6C(OC(=O)C(N(C(=O)CN(C(=O)C7CCCN7C(=O)C(NC6=O)C(C)C)C)C)C(C)C)C)C)N)C)C(C)C)C)C	actinomycin C	UHFFFAOYSA	QCXJFISCRQIYID	C63H88N12O16	Organic compounds	Organic acids and derivatives	Peptidomimetics	Depsipeptides
1282.66	InChI=1S/C64H90N12O16/c1-17-31(7)44-61(86)75-25-19-21-38(75)59(84)71(13)27-40(77)73(15)50(29(3)4)63(88)90-35(11)46(57(82)67-44)69-55(80)37-24-23-33(9)53-48(37)66-49-42(43(65)52(79)34(10)54(49)92-53)56(81)70-47-36(12)91-64(89)51(30(5)6)74(16)41(78)28-72(14)60(85)39-22-20-26-76(39)62(87)45(32(8)18-2)68-58(47)83/h23-24,29-32,35-36,38-39,44-47,50-51H,17-22,25-28,65H2,1-16H3,(H,67,82)(H,68,83)(H,69,80…	CCC(C)C1C(=O)N2CCCC2C(=O)N(CC(=O)N(C(C(=O)OC(C(C(=O)N1)NC(=O)C3=C4C(=C(C=C3)C)OC5=C(C(=O)C(=C(C5=N4)C(=O)NC6C(OC(=O)C(N(C(=O)CN(C(=O)C7CCCN7C(=O)C(NC6=O)C(C)CC)C)C)C(C)C)C)N)C)C)C(C)C)C)C	Actinomycin C3	UHFFFAOYSA	XLGPRYUFOGVPMM	C64H90N12O16
1254.63	InChI=1S/C62H86N12O16/c1-27(2)42-59(84)73-23-17-19-36(73)57(82)69(13)25-38(75)71(15)48(29(5)6)61(86)88-33(11)44(55(80)65-42)67-53(78)35-22-21-31(9)51-46(35)64-47-40(41(63)50(77)32(10)52(47)90-51)54(79)68-45-34(12)89-62(87)49(30(7)8)72(16)39(76)26-70(14)58(83)37-20-18-24-74(37)60(85)43(28(3)4)66-56(45)81/h21-22,27-30,33-34,36-37,42-45,48-49H,17-20,23-26,63H2,1-16H3,(H,65,80)(H,66,81)(H,67,78)(H,68…	CC1C(C(=O)NC(C(=O)N2CCCC2C(=O)N(CC(=O)N(C(C(=O)O1)C(C)C)C)C)C(C)C)NC(=O)C3=C4C(=C(C=C3)C)OC5=C(C(=O)C(=C(C5=N4)C(=O)NC6C(OC(=O)C(N(C(=O)CN(C(=O)C7CCCN7C(=O)C(NC6=O)C(C)C)C)C)C(C)C)C)N)C	Actinomycin I1	UHFFFAOYSA	RJURFGZVJUQBHK	C62H86N12O16	Organic compounds	Organic acids and derivatives	Peptidomimetics	Depsipeptides
1202.6	InChI=1S/C58H82N12O16/c1-25(2)40-55(80)67(15)21-34(71)65(13)23-36(73)69(17)46(27(5)6)57(82)84-31(11)42(53(78)61-40)63-51(76)33-20-19-29(9)49-44(33)60-45-38(39(59)48(75)30(10)50(45)86-49)52(77)64-43-32(12)85-58(83)47(28(7)8)70(18)37(74)24-66(14)35(72)22-68(16)56(81)41(26(3)4)62-54(43)79/h19-20,25-28,31-32,40-43,46-47H,21-24,59H2,1-18H3,(H,61,78)(H,62,79)(H,63,76)(H,64,77)	CC1C(C(=O)NC(C(=O)N(CC(=O)N(CC(=O)N(C(C(=O)O1)C(C)C)C)C)C)C(C)C)NC(=O)C2=C3C(=C(C=C2)C)OC4=C(C(=O)C(=C(C4=N3)C(=O)NC5C(OC(=O)C(N(C(=O)CN(C(=O)CN(C(=O)C(NC5=O)C(C)C)C)C)C)C(C)C)C)N)C	Actinomycin II	UHFFFAOYSA	BSSVQOAGMLUVBX	C58H82N12O16	Organic compounds	Organic acids and derivatives	Peptidomimetics	Depsipeptides
1282.66	InChI=1S/C64H90N12O16/c1-29(2)44-61(86)75-25-19-17-21-38(75)59(84)71(13)27-40(77)73(15)50(31(5)6)63(88)90-35(11)46(57(82)67-44)69-55(80)37-24-23-33(9)53-48(37)66-49-42(43(65)52(79)34(10)54(49)92-53)56(81)70-47-36(12)91-64(89)51(32(7)8)74(16)41(78)28-72(14)60(85)39-22-18-20-26-76(39)62(87)45(30(3)4)68-58(47)83/h23-24,29-32,35-36,38-39,44-47,50-51H,17-22,25-28,65H2,1-16H3,(H,67,82)(H,68,83)(H,69,80…	CC1C(C(=O)NC(C(=O)N2CCCCC2C(=O)N(CC(=O)N(C(C(=O)O1)C(C)C)C)C)C(C)C)NC(=O)C3=C4C(=C(C=C3)C)OC5=C(C(=O)C(=C(C5=N4)C(=O)NC6C(OC(=O)C(N(C(=O)CN(C(=O)C7CCCCN7C(=O)C(NC6=O)C(C)C)C)C)C(C)C)C)N)C	Actinomycin P2	UHFFFAOYSA	BDFMWDIUUOCVLO	C64H90N12O16	Organic compounds	Organic acids and derivatives	Peptidomimetics	Depsipeptides
1254.63	InChI=1S/C62H86N12O16/c1-27(2)42-59(84)73-23-17-19-36(73)57(82)69(13)25-38(75)71(15)48(29(5)6)61(86)88-33(11)44(55(80)65-42)67-53(78)35-22-21-31(9)51-46(35)64-47-40(41(63)50(77)32(10)52(47)90-51)54(79)68-45-34(12)89-62(87)49(30(7)8)72(16)39(76)26-70(14)58(83)37-20-18-24-74(37)60(85)43(28(3)4)66-56(45)81/h21-22,27-30,33-34,36-37,42-45,48-49H,17-20,23-26,63H2,1-16H3,(H,65,80)(H,66,81)(H,67,78)(H,68…	CC1C(C(=O)NC(C(=O)N2CCCC2C(=O)N(CC(=O)N(C(C(=O)O1)C(C)C)C)C)C(C)C)NC(=O)C3=C4C(=C(C=C3)C)OC5=C(C(=O)C(=C(C5=N4)C(=O)NC6C(OC(=O)C(N(C(=O)CN(C(=O)C7CCCN7C(=O)C(NC6=O)C(C)C)C)C)C(C)C)C)N)C	Actinomycin X1	UHFFFAOYSA	RJURFGZVJUQBHK	C62H86N12O16	Organic compounds	Organic acids and derivatives	Peptidomimetics	Depsipeptides
332.158	InChI=1S/C14H24N2O7/c1-5-4-6(17)14(20)13(21-5)22-12-10(19)7(15-2)9(18)8(16-3)11(12)23-14/h5,7-13,15-16,18-20H,4H2,1-3H3	CC1CC(=O)C2(C(O1)OC3C(C(C(C(C3O2)NC)O)NC)O)O	actinospectacin	UHFFFAOYSA	UNFWWIHTNXNPBV	C14H24N2O7	Organic compounds	Organoheterocyclic compounds	Dioxanes	1,4-dioxanes
217.077	InChI=1S/C9H15NO3S/c11-7-6-14-8(10-7)4-2-1-3-5-9(12)13/h8H,1-6H2,(H,10,11)(H,12,13)	C1C(=O)NC(S1)CCCCCC(=O)O	actithiazic acid	UHFFFAOYSA	CSOJYIADHHNGRM	C9H15NO3S	Organic compounds	Lipids and lipid-like molecules	Fatty Acyls	Fatty acids and conjugates
217.077	InChI=1S/C9H15NO3S/c11-7-6-14-8(10-7)4-2-1-3-5-9(12)13/h8H,1-6H2,(H,10,11)(H,12,13)	C1C(=O)NC(S1)CCCCCC(=O)O	actithiazic acid	UHFFFAOYSA	CSOJYIADHHNGRM	C9H15NO3S	Organic compounds	Lipids and lipid-like molecules	Fatty Acyls	Fatty acids and conjugates
217.077	InChI=1S/C9H15NO3S/c11-7-6-14-8(10-7)4-2-1-3-5-9(12)13/h8H,1-6H2,(H,10,11)(H,12,13)	C1C(=O)NC(S1)CCCCCC(=O)O	actithiazic acid	UHFFFAOYSA	CSOJYIADHHNGRM	C9H15NO3S	Organic compounds	Lipids and lipid-like molecules	Fatty Acyls	Fatty acids and conjugates
291.097	InChI=1S/C12H13N5O4/c13-1-5-2-17(11-7(5)10(14)15-4-16-11)12-9(20)8(19)6(3-18)21-12/h2,4,6,8-9,12,18-20H,3H2,(H2,14,15,16)	C1=C(C2=C(N=CN=C2N1C3C(C(C(O3)CO)O)O)N)C#N	Ahygroscopin-B	UHFFFAOYSA	XOKJUSAYZUAMGJ	C12H13N5O4
149.044	InChI=1S/C3H7N3O4/c4-2(3(7)8)1-6(10)5-9/h2,9H,1,4H2,(H,7,8)	C(C(C(=O)O)N)[N+](=NO)[O-]	alanosine	UHFFFAOYSA	ZGNLFUXWZJGETL	C3H7N3O4
364.15	InChI=1S/C15H20N6O5/c1-2-7-18-12(5-3-10(22)8-19-16)14(24)21-13(15(25)26)6-4-11(23)9-20-17/h2,8-9,12-13,18H,1,3-7H2,(H,21,24)(H,25,26)	C=CCNC(CCC(=O)C=[N+]=[N-])C(=O)NC(CCC(=O)C=[N+]=[N-])C(=O)O	alazopeptin	UHFFFAOYSA	LYUGICBKRYXVHJ	C15H20N6O5	Organic compounds	Organic acids and derivatives	Carboxylic acids and derivatives	Amino acids, peptides, and analogues
525.33	InChI=1S/C28H47NO8/c1-10-22-28(7,34)12-11-21(30)15(2)13-16(3)25(18(5)23(31)19(6)26(33)36-22)37-27-24(32)20(29(8)9)14-17(4)35-27/h11-12,15-20,22,24-25,27,32,34H,10,13-14H2,1-9H3	CCC1C(C=CC(=O)C(CC(C(C(C(=O)C(C(=O)O1)C)C)OC2C(C(CC(O2)C)N(C)C)O)C)C)(C)O	albomycetin	UHFFFAOYSA	UZQBOFAUUTZOQE	C28H47NO8	Organic compounds	Organic oxygen compounds	Organooxygen compounds	Carbohydrates and carbohydrate conjugates
525.33	InChI=1S/C28H47NO8/c1-10-22-28(7,34)12-11-21(30)15(2)13-16(3)25(18(5)23(31)19(6)26(33)36-22)37-27-24(32)20(29(8)9)14-17(4)35-27/h11-12,15-20,22,24-25,27,32,34H,10,13-14H2,1-9H3	CCC1C(C=CC(=O)C(CC(C(C(C(=O)C(C(=O)O1)C)C)OC2C(C(CC(O2)C)N(C)C)O)C)C)(C)O	albomycetin	UHFFFAOYSA	UZQBOFAUUTZOQE	C28H47NO8	Organic compounds	Organic oxygen compounds	Organooxygen compounds	Carbohydrates and carbohydrate conjugates
221.091	InChI=1S/C9H11N5O2/c10-8-7-9(12-3-11-8)14(4-13-7)6-1-5(2-15)16-6/h3-6,15H,1-2H2,(H2,10,11,12)	C1C(OC1N2C=NC3=C(N=CN=C32)N)CO	albucidin	UHFFFAOYSA	QNROWADMDDKKHX	C9H11N5O2	Organic compounds	Organoheterocyclic compounds	Imidazopyrimidines	Purines and purine derivatives
439.062	InChI=1S/C16H17N5O6S2/c1-27-8-2-13(23)21(4-8)16(25)11-7-29-15(20-11)9(5-22)19-14(24)10-6-28-12(18-10)3-17-26/h2-3,6,9,11,22,26H,4-5,7H2,1H3,(H,19,24)	COC1=CC(=O)N(C1)C(=O)C2CSC(=N2)C(CO)NC(=O)C3=CSC(=N3)C=NO	althiomycin	UHFFFAOYSA	VQQNQKXWJMRPHT	C16H17N5O6S2	Organic compounds	Organic acids and derivatives	Carboxylic acids and derivatives	Amino acids, peptides, and analogues
618.301	InChI=1S/C29H42N6O9/c1-15-19(44-26-24(38)23(37)22(34(4)5)16(2)43-26)10-11-21(42-15)35-13-12-20(33-28(35)41)32-25(39)17-6-8-18(9-7-17)31-27(40)29(3,30)14-36/h6-9,12-13,15-16,19,21-24,26,36-38H,10-11,14,30H2,1-5H3,(H,31,40)(H,32,33,39,41)	CC1C(CCC(O1)N2C=CC(=NC2=O)NC(=O)C3=CC=C(C=C3)NC(=O)C(C)(CO)N)OC4C(C(C(C(O4)C)N(C)C)O)O	amicetin	UHFFFAOYSA	HDNVYHWHCVTDIV	C29H42N6O9	Organic compounds	Organic oxygen compounds	Organooxygen compounds	Carbohydrates and carbohydrate conjugates
615.296	InChI=1S/C23H45N5O14/c24-2-7-13(32)15(34)10(27)21(37-7)41-19-9(4-30)39-23(17(19)36)42-20-12(31)5(25)1-6(26)18(20)40-22-11(28)16(35)14(33)8(3-29)38-22/h5-23,29-36H,1-4,24-28H2	C1C(C(C(C(C1N)OC2C(C(C(C(O2)CO)O)O)N)OC3C(C(C(O3)CO)OC4C(C(C(C(O4)CN)O)O)N)O)O)N	aminosidine	UHFFFAOYSA	UOZODPSAJZTQNH	C23H45N5O14	Organic compounds	Organic oxygen compounds	Organooxygen compounds	Carbohydrates and carbohydrate conjugates
915.519	InChI=1S/C46H77NO17/c1-13-33-29(22-57-44-41(56-12)40(55-11)37(52)25(4)60-44)43-46(8,64-43)16-14-31(49)23(2)18-28(15-17-48)38(24(3)32(50)20-34(51)61-33)62-35-19-30(47(9)10)39(26(5)58-35)63-36-21-45(7,54)42(53)27(6)59-36/h14,16-17,23-30,32-33,35-44,50,52-54H,13,15,18-22H2,1-12H3	CCC1C(C2C(O2)(C=CC(=O)C(CC(C(C(C(CC(=O)O1)O)C)OC3CC(C(C(O3)C)OC4CC(C(C(O4)C)O)(C)O)N(C)C)CC=O)C)C)COC5C(C(C(C(O5)C)O)OC)OC	angolamycin	UHFFFAOYSA	KZXDKUWSAVUSKI	C46H77NO17	Organic compounds	Organic oxygen compounds	Organooxygen compounds	Carbohydrates and carbohydrate conjugates
279.097	InChI=1S/C11H13N5O4/c1-5-7(18)8(19)11(2-17,20-5)16-4-15-6-9(12)13-3-14-10(6)16/h3-4,7-8,17-19H,1-2H2,(H2,12,13,14)	C=C1C(C(C(O1)(CO)N2C=NC3=C(N=CN=C32)N)O)O	Angustmycin A	UHFFFAOYSA	UZSSGAOAYPICBZ	C11H13N5O4
297.107	InChI=1S/C11H15N5O5/c12-9-6-10(14-3-13-9)16(4-15-6)11(2-18)8(20)7(19)5(1-17)21-11/h3-5,7-8,17-20H,1-2H2,(H2,12,13,14)	C1=NC(=C2C(=N1)N(C=N2)C3(C(C(C(O3)CO)O)O)CO)N	Angustmycin C	UHFFFAOYSA	BNZYRKVSCLSXSJ	C11H15N5O5
315.122	InChI=1S/C16H17N3O4/c1-8-2-4-10-13(14(8)21)18-15(22)11-6-9(3-5-12(17)20)7-19(11)16(10)23/h2-5,7,11,15,18,21-22H,6H2,1H3,(H2,17,20)	CC1=C(C2=C(C=C1)C(=O)N3C=C(CC3C(N2)O)C=CC(=O)N)O	anthramycin	UHFFFAOYSA	VGQOVCHZGQWAOI	C16H17N3O4	Organic compounds	Organoheterocyclic compounds	Benzodiazepines	1,4-benzodiazepines
696.209	InChI=1S/C35H37ClN2O11/c1-16(2)7-9-18-15-19(10-13-22(18)39)31(42)38-25-26(40)20-11-14-23(24(36)28(20)47-33(25)44)46-34-27(41)29(30(45-6)35(4,5)49-34)48-32(43)21-12-8-17(3)37-21/h7-8,10-15,27,29-30,34,37,39-41H,9H2,1-6H3,(H,38,42)	CC1=CC=C(N1)C(=O)OC2C(C(OC(C2OC)(C)C)OC3=C(C4=C(C=C3)C(=C(C(=O)O4)NC(=O)C5=CC(=C(C=C5)O)CC=C(C)C)O)Cl)O	antibiotic 18,631 RP	UHFFFAOYSA	FJAQNRBDVKIIKK	C35H37ClN2O11	Organic compounds	Phenylpropanoids and polyketides	Coumarins and derivatives	Coumarin glycosides
696.209	InChI=1S/C35H37ClN2O11/c1-16(2)7-9-18-15-19(10-13-22(18)39)31(42)38-25-26(40)20-11-14-23(24(36)28(20)47-33(25)44)46-34-27(41)29(30(45-6)35(4,5)49-34)48-32(43)21-12-8-17(3)37-21/h7-8,10-15,27,29-30,34,37,39-41H,9H2,1-6H3,(H,38,42)	CC1=CC=C(N1)C(=O)OC2C(C(OC(C2OC)(C)C)OC3=C(C4=C(C=C3)C(=C(C(=O)O4)NC(=O)C5=CC(=C(C=C5)O)CC=C(C)C)O)Cl)O	antibiotic 18,631 RP	UHFFFAOYSA	FJAQNRBDVKIIKK	C35H37ClN2O11	Organic compounds	Phenylpropanoids and polyketides	Coumarins and derivatives	Coumarin glycosides
946.55	InChI=1S/C48H82O18/c1-23-38(62-37-20-18-30(54-10)28(6)59-37)25(3)46(9,52)65-39(23)33-16-15-31(60-33)32-17-19-35(61-32)45(8)42(57-13)27(5)48(66-45)24(2)34(55-11)21-29(63-48)22-36-44(7,58-14)41(56-12)26(4)47(53,64-36)40(49)43(50)51/h23-42,49,52-53H,15-22H2,1-14H3,(H,50,51)	CC1C(OC(C(C1OC2CCC(C(O2)C)OC)C)(C)O)C3CCC(O3)C4CCC(O4)C5(C(C(C6(O5)C(C(CC(O6)CC7C(C(C(C(O7)(C(C(=O)O)O)O)C)OC)(C)OC)OC)C)C)OC)C	antibiotic 37454 RP	UHFFFAOYSA	QFHLVPYVNFSTBE	C48H82O18	Organic compounds	Organic oxygen compounds	Organooxygen compounds	Carbohydrates and carbohydrate conjugates
348.112	InChI=1S/C14H22Cl2N4O2/c15-7-1-3-9(17-5-7)11-13(21)20-12(14(22)19-11)10-4-2-8(16)6-18-10/h7-12,17-18H,1-6H2,(H,19,22)(H,20,21)	C1CC(NCC1Cl)C2C(=O)NC(C(=O)N2)C3CCC(CN3)Cl	antibiotic 593A	UHFFFAOYSA	GVATXFBCMPDLPO	C14H22Cl2N4O2
430.138	InChI=1S/C21H22N2O8/c1-23(2)14-9-6-8-12(16(26)11-7(15(8)25)4-3-5-10(11)24)18(28)21(9,31)19(29)13(17(14)27)20(22)30/h3-5,8-9,14-15,24-26,29,31H,6H2,1-2H3,(H2,22,30)	CN(C)C1C2CC3C(C4=C(C(=CC=C4)O)C(=C3C(=O)C2(C(=C(C1=O)C(=O)N)O)O)O)O	antibiotic 6798 RP	UHFFFAOYSA	RMVMLZHPWMTQGK	C21H22N2O8	Organic compounds	Phenylpropanoids and polyketides	Tetracyclines
430.138	InChI=1S/C21H22N2O8/c1-23(2)14-9-6-8-12(16(26)11-7(15(8)25)4-3-5-10(11)24)18(28)21(9,31)19(29)13(17(14)27)20(22)30/h3-5,8-9,14-15,24-26,29,31H,6H2,1-2H3,(H2,22,30)	CN(C)C1C2CC3C(C4=C(C(=CC=C4)O)C(=C3C(=O)C2(C(=C(C1=O)C(=O)N)O)O)O)O	antibiotic 6798 RP	UHFFFAOYSA	RMVMLZHPWMTQGK	C21H22N2O8	Organic compounds	Phenylpropanoids and polyketides	Tetracyclines
445.116	InChI=1S/C17H23N3O9S/c1-8(21)29-6-9-7-30-16-17(28-2,15(27)20(16)12(9)14(25)26)19-11(22)5-3-4-10(18)13(23)24/h10,16H,3-7,18H2,1-2H3,(H,19,22)(H,23,24)(H,25,26)	CC(=O)OCC1=C(N2C(C(C2=O)(NC(=O)CCCC(C(=O)O)N)OC)SC1)C(=O)O	antibiotic A 16884	UHFFFAOYSA	ORQHMODRGXTBFU	C17H23N3O9S
832.482	InChI=1S/C42H72O16/c1-10-40(12-11-29(55-40)39(8)13-14-41(58-39)17-26(44)23(5)35(56-41)24(6)34(51-9)25(7)37(48)49)36-21(3)16-27(53-36)33-20(2)15-22(4)42(50,57-33)19-52-38-32(47)31(46)30(45)28(18-43)54-38/h20-36,38,43-47,50H,10-19H2,1-9H3,(H,48,49)	CCC1(CCC(O1)C2(CCC3(O2)CC(C(C(O3)C(C)C(C(C)C(=O)O)OC)C)O)C)C4C(CC(O4)C5C(CC(C(O5)(COC6C(C(C(C(O6)CO)O)O)O)O)C)C)C	antibiotic A-27106	UHFFFAOYSA	NHWHEEBAHRSUTF	C42H72O16
764.507	InChI=1S/C43H72O11/c1-12-30(35(46)27(8)34(45)28(9)36-23(4)21-24(5)37(51-36)31(13-2)39(47)48)38-25(6)22-26(7)42(52-38)18-15-32(44)43(54-42)20-19-40(11,53-43)33-16-17-41(49,14-3)29(10)50-33/h15,18,23-34,36-38,44-45,49H,12-14,16-17,19-22H2,1-11H3,(H,47,48)	CCC(C1C(CC(C(O1)C(C)C(C(C)C(=O)C(CC)C2C(CC(C3(O2)C=CC(C4(O3)CCC(O4)(C)C5CCC(C(O5)C)(CC)O)O)C)C)O)C)C)C(=O)O	antibiotic A-28086	UHFFFAOYSA	VHKXXVVRRDYCIK	C43H72O11	Organic compounds	Lipids and lipid-like molecules	Prenol lipids	Terpene glycosides
764.507	InChI=1S/C43H72O11/c1-12-30(35(46)27(8)34(45)28(9)36-23(4)21-24(5)37(51-36)31(13-2)39(47)48)38-25(6)22-26(7)42(52-38)18-15-32(44)43(54-42)20-19-40(11,53-43)33-16-17-41(49,14-3)29(10)50-33/h15,18,23-34,36-38,44-45,49H,12-14,16-17,19-22H2,1-11H3,(H,47,48)	CCC(C1C(CC(C(O1)C(C)C(C(C)C(=O)C(CC)C2C(CC(C3(O2)C=CC(C4(O3)CCC(O4)(C)C5CCC(C(O5)C)(CC)O)O)C)C)O)C)C)C(=O)O	antibiotic A-28086 A	UHFFFAOYSA	VHKXXVVRRDYCIK	C43H72O11	Organic compounds	Lipids and lipid-like molecules	Prenol lipids	Terpene glycosides
762.492	InChI=1S/C43H70O11/c1-12-30(35(46)27(8)34(45)28(9)36-23(4)21-24(5)37(51-36)31(13-2)39(47)48)38-25(6)22-26(7)42(52-38)18-15-32(44)43(54-42)20-19-40(11,53-43)33-16-17-41(49,14-3)29(10)50-33/h15,18,23-31,33-34,36-38,45,49H,12-14,16-17,19-22H2,1-11H3,(H,47,48)	CCC(C1C(CC(C(O1)C(C)C(C(C)C(=O)C(CC)C2C(CC(C3(O2)C=CC(=O)C4(O3)CCC(O4)(C)C5CCC(C(O5)C)(CC)O)C)C)O)C)C)C(=O)O	antibiotic A-28086 B	UHFFFAOYSA	FBLJTCGAXDPRJH	C43H70O11	Organic compounds	Lipids and lipid-like molecules	Prenol lipids	Terpene glycosides
523.268	InChI=1S/C29H37N3O6/c1-15-10-11-29(17(3)13-16(2)27(38-29)18(4)26(33)20-7-6-12-31-20)37-22(15)14-23-32-25-21(36-23)9-8-19(30-5)24(25)28(34)35/h6-9,12,15-18,22,27,30-31H,10-11,13-14H2,1-5H3,(H,34,35)	CC1CCC2(C(CC(C(O2)C(C)C(=O)C3=CC=CN3)C)C)OC1CC4=NC5=C(O4)C=CC(=C5C(=O)O)NC	antibiotic A23187	UHFFFAOYSA	HIYAVKIYRIFSCZ	C29H37N3O6
328.073	InChI=1S/C13H16N2O6S/c1-6(16)10-8-5-9(22(21)4-3-14-7(2)17)11(13(19)20)15(8)12(10)18/h3-4,6,8,10,16H,5H2,1-2H3,(H,14,17)(H,19,20)	CC(C1C2CC(=C(N2C1=O)C(=O)O)S(=O)C=CNC(=O)C)O	antibiotic C-19393 E5	UHFFFAOYSA	OLJZNOCSKZHZQJ	C13H16N2O6S	Organic compounds	Organoheterocyclic compounds	Lactams	Beta lactams
328.073	InChI=1S/C13H16N2O6S/c1-6(16)10-8-5-9(22(21)4-3-14-7(2)17)11(13(19)20)15(8)12(10)18/h3-4,6,8,10,16H,5H2,1-2H3,(H,14,17)(H,19,20)	CC(C1C2CC(=C(N2C1=O)C(=O)O)S(=O)C=CNC(=O)C)O	antibiotic C-19393 E5	UHFFFAOYSA	OLJZNOCSKZHZQJ	C13H16N2O6S	Organic compounds	Organoheterocyclic compounds	Lactams	Beta lactams
703.239	InChI=1S/C37H33N7O8/c1-14-12-39-27-22(45)10-23-37(24(14)27)11-15(37)13-44(23)35(49)21-9-18-16-4-6-42(28(16)30(46)32(51-2)25(18)41-21)34(48)20-8-19-17-5-7-43(36(38)50)29(17)31(47)33(52-3)26(19)40-20/h8-10,12,15,39-41,46-47H,4-7,11,13H2,1-3H3,(H2,38,50)	CC1=CNC2=C1C34CC3CN(C4=CC2=O)C(=O)C5=CC6=C7CCN(C7=C(C(=C6N5)OC)O)C(=O)C8=CC9=C1CCN(C1=C(C(=C9N8)OC)O)C(=O)N	antibiotic CC-1065	UHFFFAOYSA	UOWVMDUEMSNCAV	C37H33N7O8
339.168	InChI=1S/C17H25NO6/c1-9-7-17(3,24-10(2)19)8-12(16(9)23)13(20)4-11-5-14(21)18-15(22)6-11/h9,11-13,20H,4-8H2,1-3H3,(H,18,21,22)	CC1CC(CC(C1=O)C(CC2CC(=O)NC(=O)C2)O)(C)OC(=O)C	antibiotic E-73	UHFFFAOYSA	UFDHNJJHPSGMFX	C17H25NO6
841.446	InChI=1S/C42H67NO16/c1-21(2)16-32(47)57-40-25(6)53-34(20-42(40,8)50)58-37-24(5)54-41(36(49)35(37)43(9)10)59-38-27(14-15-44)17-22(3)28(46)12-13-29-30(56-29)18-23(4)52-33(48)19-31(39(38)51-11)55-26(7)45/h12-13,15,21-25,27,29-31,34-41,49-50H,14,16-20H2,1-11H3	CC1CC(C(C(C(CC(=O)OC(CC2C(O2)C=CC1=O)C)OC(=O)C)OC)OC3C(C(C(C(O3)C)OC4CC(C(C(O4)C)OC(=O)CC(C)C)(C)O)N(C)C)O)CC=O	antibiotic M-4209	UHFFFAOYSA	FQVHOULQCKDUCY	C42H67NO16	Organic compounds	Organic oxygen compounds	Organooxygen compounds	Carbohydrates and carbohydrate conjugates
841.446	InChI=1S/C42H67NO16/c1-21(2)16-32(47)57-40-25(6)53-34(20-42(40,8)50)58-37-24(5)54-41(36(49)35(37)43(9)10)59-38-27(14-15-44)17-22(3)28(46)12-13-29-30(56-29)18-23(4)52-33(48)19-31(39(38)51-11)55-26(7)45/h12-13,15,21-25,27,29-31,34-41,49-50H,14,16-20H2,1-11H3	CC1CC(C(C(C(CC(=O)OC(CC2C(O2)C=CC1=O)C)OC(=O)C)OC)OC3C(C(C(C(O3)C)OC4CC(C(C(O4)C)OC(=O)CC(C)C)(C)O)N(C)C)O)CC=O	antibiotic M-4209	UHFFFAOYSA	FQVHOULQCKDUCY	C42H67NO16	Organic compounds	Organic oxygen compounds	Organooxygen compounds	Carbohydrates and carbohydrate conjugates
276.1	InChI=1S/C15H16O5/c1-7-4-14-10(8(7)2)3-9(12(16)17)11(14)5-19-13(18)15(14)6-20-15/h3-4,8,10-11H,5-6H2,1-2H3,(H,16,17)	CC1C2C=C(C3C2(C=C1C)C4(CO4)C(=O)OC3)C(=O)O	antibiotic PA-132	UHFFFAOYSA	NUPNVWUYFVEAIT	C15H16O5	Organic compounds	Organoheterocyclic compounds	Lactones	Delta valerolactones
696.209	InChI=1S/C35H37ClN2O11/c1-16(2)7-9-18-15-19(10-13-22(18)39)31(42)38-25-26(40)20-11-14-23(24(36)28(20)47-33(25)44)46-34-27(41)29(30(45-6)35(4,5)49-34)48-32(43)21-12-8-17(3)37-21/h7-8,10-15,27,29-30,34,37,39-41H,9H2,1-6H3,(H,38,42)	CC1=CC=C(N1)C(=O)OC2C(C(OC(C2OC)(C)C)OC3=C(C4=C(C=C3)C(=C(C(=O)O4)NC(=O)C5=CC(=C(C=C5)O)CC=C(C)C)O)Cl)O	Antibiotic RP 18,631	UHFFFAOYSA	FJAQNRBDVKIIKK	C35H37ClN2O11	Organic compounds	Phenylpropanoids and polyketides	Coumarins and derivatives	Coumarin glycosides
696.209	InChI=1S/C35H37ClN2O11/c1-16(2)7-9-18-15-19(10-13-22(18)39)31(42)38-25-26(40)20-11-14-23(24(36)28(20)47-33(25)44)46-34-27(41)29(30(45-6)35(4,5)49-34)48-32(43)21-12-8-17(3)37-21/h7-8,10-15,27,29-30,34,37,39-41H,9H2,1-6H3,(H,38,42)	CC1=CC=C(N1)C(=O)OC2C(C(OC(C2OC)(C)C)OC3=C(C4=C(C=C3)C(=C(C(=O)O4)NC(=O)C5=CC(=C(C=C5)O)CC=C(C)C)O)Cl)O	Antibiotic RP 18,631	UHFFFAOYSA	FJAQNRBDVKIIKK	C35H37ClN2O11	Organic compounds	Phenylpropanoids and polyketides	Coumarins and derivatives	Coumarin glycosides
323.125	InChI=1S/C11H22N3O6P/c1-6(9(15)14-7(2)11(17)18)13-10(16)8(12)4-5-21(3,19)20/h6-8H,4-5,12H2,1-3H3,(H,13,16)(H,14,15)(H,17,18)(H,19,20)	CC(C(=O)NC(C)C(=O)O)NC(=O)C(CCP(=O)(C)O)N	antibiotic SF-1293	UHFFFAOYSA	GINJFDRNADDBIN	C11H22N3O6P	Organic compounds	Organic acids and derivatives	Carboxylic acids and derivatives	Amino acids, peptides, and analogues
356.982	InChI=1S/C9H11NO10S2/c1-3(20-22(17,18)19)6-4-2-5(21(14,15)16)7(9(12)13)10(4)8(6)11/h3-4,6H,2H2,1H3,(H,12,13)(H,14,15,16)(H,17,18,19)	CC(C1C2CC(=C(N2C1=O)C(=O)O)S(=O)(=O)O)OS(=O)(=O)O	antibiotic SF-2103 A	UHFFFAOYSA	KSUVJVOKUIADCL	C9H11NO10S2
724.476	InChI=1S/C40H68O11/c1-8-29(41)19-31-23(2)15-17-40(50-31)22-34-27(6)32(51-40)21-33-28(18-25(4)38(46)49-33)12-10-9-11-16-39(7,47)35(43)20-30(42)26(5)37(45)24(3)13-14-36(44)48-34/h10,12-14,23-35,37-38,41-43,45-47H,8-9,11,15-22H2,1-7H3	CCC(CC1C(CCC2(O1)CC3C(C(O2)CC4C(CC(C(O4)O)C)C=CCCCC(C(CC(C(C(C(C=CC(=O)O3)C)O)C)O)O)(C)O)C)C)O	antibiotic SS-49	UHFFFAOYSA	UDIASNRKGMKJIL	C40H68O11
178.015	InChI=1S/C5H7ClN2O3/c6-3-1-2(11-8-3)4(7)5(9)10/h2,4H,1,7H2,(H,9,10)	C1C(ON=C1Cl)C(C(=O)O)N	antibiotic U-42,126	UHFFFAOYSA	QAWIHIJWNYOLBE	C5H7ClN2O3	Organic compounds	Organic acids and derivatives	Carboxylic acids and derivatives	Amino acids, peptides, and analogues
658.168	InChI=1S/C27H34N2O15S/c1-5-12(29-9-45)26(37)44-21-15(8-40-11(3)30)42-24(27(38)7-13(31)18(28)17(23(27)34)25(35)36)20(33)22(21)43-16-6-14(39-4)19(32)10(2)41-16/h5,10,14-16,19-22,24,28,32-34,38H,6-8H2,1-4H3,(H,35,36)	CC=C(C(=O)OC1C(OC(C(C1OC2CC(C(C(O2)C)O)OC)O)C3(CC(=O)C(=N)C(=C3O)C(=O)O)O)COC(=O)C)N=C=S	antibiotic U-43,120	UHFFFAOYSA	JDQIPVJZDQWDSX	C27H34N2O15S
199.084	InChI=1S/C9H13NO4/c10-5(9(12)13)3-4-1-2-6(11)8-7(4)14-8/h4-5,7-8H,1-3,10H2,(H,12,13)	C1CC(=O)C2C(C1CC(C(=O)O)N)O2	anticapsin	UHFFFAOYSA	KHVZXXWDPSCGEK	C9H13NO4	Organic compounds	Organic acids and derivatives	Carboxylic acids and derivatives	Amino acids, peptides, and analogues
548.273	InChI=1S/C28H40N2O9/c1-6-7-8-9-11-20-25(39-22(32)14-16(2)3)18(5)38-28(36)23(17(4)37-27(20)35)30-26(34)19-12-10-13-21(24(19)33)29-15-31/h10,12-13,15-18,20,23,25,33H,6-9,11,14H2,1-5H3,(H,29,31)(H,30,34)	CCCCCCC1C(C(OC(=O)C(C(OC1=O)C)NC(=O)C2=C(C(=CC=C2)NC=O)O)C)OC(=O)CC(C)C	antimycin A	UHFFFAOYSA	UIFFUZWRFRDZJC	C28H40N2O9	Organic compounds	Benzenoids	Benzene and substituted derivatives	Benzoic acids and derivatives
520.242	InChI=1S/C26H36N2O9/c1-6-8-10-18-22(37-24(32)14(3)7-2)16(5)36-26(34)20(15(4)35-25(18)33)28-23(31)17-11-9-12-19(21(17)30)27-13-29/h9,11-16,18,20,22,30H,6-8,10H2,1-5H3,(H,27,29)(H,28,31)	CCCCC1C(C(OC(=O)C(C(OC1=O)C)NC(=O)C2=C(C(=CC=C2)NC=O)O)C)OC(=O)C(C)CC	Antimycin A3a	UHFFFAOYSA	RJSDTWRLWCTTTR	C26H36N2O9
492.211	InChI=1S/C24H32N2O9/c1-6-15-21(35-18(28)10-12(2)3)14(5)34-24(32)19(13(4)33-23(15)31)26-22(30)16-8-7-9-17(20(16)29)25-11-27/h7-9,11-15,19,21,29H,6,10H2,1-5H3,(H,25,27)(H,26,30)	CCC1C(C(OC(=O)C(C(OC1=O)C)NC(=O)C2=C(C(=CC=C2)NC=O)O)C)OC(=O)CC(C)C	Antimycin A5b	UHFFFAOYSA	UYYBNWFGENCEMV	C24H32N2O9
520.242	InChI=1S/C26H36N2O9/c1-7-8-10-18-22(37-24(32)13(2)3)15(5)36-26(34)20(14(4)35-25(18)33)28-23(31)17-11-9-12-19(21(17)30)27-16(6)29/h9,11-15,18,20,22,30H,7-8,10H2,1-6H3,(H,27,29)(H,28,31)	CCCCC1C(C(OC(=O)C(C(OC1=O)C)NC(=O)C2=C(C(=CC=C2)NC(=O)C)O)C)OC(=O)C(C)C	antimycin F	UHFFFAOYSA	YRCFCTPRVVYGDC	C26H36N2O9	Organic compounds	Benzenoids	Benzene and substituted derivatives	Benzoic acids and derivatives
339.168	InChI=1S/C17H25NO6/c1-9-7-17(3,24-10(2)19)8-12(16(9)23)13(20)4-11-5-14(21)18-15(22)6-11/h9,11-13,20H,4-8H2,1-3H3,(H,18,21,22)	CC1CC(CC(C1=O)C(CC2CC(=O)NC(=O)C2)O)(C)OC(=O)C	antitumor antibiotic E-73	UHFFFAOYSA	UFDHNJJHPSGMFX	C17H25NO6
798.397	InChI=1S/C40H60BO14.Na/c1-21-15-17-31-37(5,6)29(42)13-9-11-26-20-28(24(4)47-26)49-36(45)34-40-22(2)16-18-32(51-40)38(7,8)30(43)14-10-12-25-19-27(23(3)46-25)48-35(44)33-39(21,50-31)54-41(52-33,53-34)55-40;/h9-12,21-34,42-43H,13-20H2,1-8H3;/q-1;+1	[B-]123OC4C(=O)OC5CC(C=CCC(C(C6CCC(C(O1)(O6)C(O2)C(=O)OC7CC(C=CCC(C(C8CCC(C4(O3)O8)C)(C)C)O)OC7C)C)(C)C)O)OC5C.[Na+]	aplasmomycin	UHFFFAOYSA	GEIYDRPAWIMINR	C40H60BNaO14	Organic compounds	Phenylpropanoids and polyketides	Macrolides and analogues
170.985	InChI=1S/C4H7Cl2NO2/c5-3(6)1-2(7)4(8)9/h2-3H,1,7H2,(H,8,9)	C(C(C(=O)O)N)C(Cl)Cl	armentomycin	UHFFFAOYSA	DGJTWBMINQYSMS	C4H7Cl2NO2
1108.57	InChI=1S/C59H84N2O18/c1-35-18-15-13-11-9-7-5-6-8-10-12-14-16-21-46(77-58-55(72)53(61)54(71)38(4)76-58)31-50-52(57(73)74)49(69)34-59(75,79-50)33-45(66)29-44(65)28-43(64)27-41(62)19-17-20-42(63)30-51(70)78-56(35)37(3)26-36(2)47(67)32-48(68)39-22-24-40(60)25-23-39/h5-16,18,21-25,35-38,43-47,49-50,52-56,58,64-67,69,71-72,75H,17,19-20,26-34,60-61H2,1-4H3,(H,73,74)	CC1C=CC=CC=CC=CC=CC=CC=CC(CC2C(C(CC(O2)(CC(CC(CC(CC(=O)CCCC(=O)CC(=O)OC1C(C)CC(C)C(CC(=O)C3=CC=C(C=C3)N)O)O)O)O)O)O)C(=O)O)OC4C(C(C(C(O4)C)O)N)O	Ascosin A2	UHFFFAOYSA	YKSVGLFNJPQDJE	C59H84N2O18	Organic compounds	Organic oxygen compounds	Organooxygen compounds	Carbohydrates and carbohydrate conjugates
992.421	InChI=1S/C42H64N12O12S2/c1-5-21(4)34-41(65)51-28(16-32(45)57)37(61)49-27(15-31(44)56)38(62)52-29(19-68-67-18-24(43)35(59)48-26(39(63)53-34)14-22-8-10-23(55)11-9-22)42(66)54-12-6-7-30(54)40(64)50-25(13-20(2)3)36(60)47-17-33(46)58/h8-11,20-21,24-30,34,55H,5-7,12-19,43H2,1-4H3,(H2,44,56)(H2,45,57)(H2,46,58)(H,47,60)(H,48,59)(H,49,61)(H,50,64)(H,51,65)(H,52,62)(H,53,63)	CCC(C)C1C(=O)NC(C(=O)NC(C(=O)NC(CSSCC(C(=O)NC(C(=O)N1)CC2=CC=C(C=C2)O)N)C(=O)N3CCCC3C(=O)NC(CC(C)C)C(=O)NCC(=O)N)CC(=O)N)CC(=O)N	aspartocin	UHFFFAOYSA	VIFAMMRBZBWEID	C42H64N12O12S2
626.367	InChI=1S/C33H54O11/c1-4-5-11-16-27(38)30-28(39)19-24(35)17-23(34)18-25(36)20-29(40)32(42)31(41)21(2)14-12-9-7-6-8-10-13-15-26(37)22(3)44-33(30)43/h6-10,12-15,22-32,34-42H,4-5,11,16-20H2,1-3H3	CCCCCC(C1C(CC(CC(CC(CC(C(C(C(=CC=CC=CC=CC=CC(C(OC1=O)C)O)C)O)O)O)O)O)O)O)O	aurenin	UHFFFAOYSA	MHCJJKFRVNUEFV	C33H54O11	Organic compounds	Phenylpropanoids and polyketides	Macrolides and analogues
1084.47	InChI=1S/C52H76O24/c1-18-29(72-34-14-30(43(58)21(4)68-34)73-33-13-28(54)42(57)20(3)67-33)12-26-10-25-11-27(49(66-9)48(63)41(56)19(2)53)50(47(62)39(25)46(61)38(26)40(18)55)76-36-16-31(44(59)23(6)70-36)74-35-15-32(45(60)22(5)69-35)75-37-17-52(8,65)51(64)24(7)71-37/h10,12,19-24,27-28,30-37,41-45,49-51,53-61,64-65H,11,13-17H2,1-9H3	CC1C(C(CC(O1)OC2CC(OC(C2O)C)OC3=CC4=CC5=C(C(=O)C(C(C5)C(C(=O)C(C(C)O)O)OC)OC6CC(C(C(O6)C)O)OC7CC(C(C(O7)C)O)OC8CC(C(C(O8)C)O)(C)O)C(=C4C(=C3C)O)O)O)O	aureolic acid	UHFFFAOYSA	CFCUWKMKBJTWLW	C52H76O24	Organic compounds	Organic oxygen compounds	Organooxygen compounds	Carbohydrates and carbohydrate conjugates
478.114	InChI=1S/C22H23ClN2O8/c1-21(32)7-6-8-15(25(2)3)17(28)13(20(24)31)19(30)22(8,33)18(29)11(7)16(27)12-10(26)5-4-9(23)14(12)21/h4-5,7-8,15,26-27,30,32-33H,6H2,1-3H3,(H2,24,31)	CC1(C2CC3C(C(=O)C(=C(C3(C(=O)C2=C(C4=C(C=CC(=C41)Cl)O)O)O)O)C(=O)N)N(C)C)O	aureomycin	UHFFFAOYSA	DHPRQBPJLMKORJ	C22H23ClN2O8	Organic compounds	Phenylpropanoids and polyketides	Tetracyclines
242.018	InChI=1S/C9H10N2O2S2/c1-3-6(12)10-7-8-5(4-14-15-8)11(2)9(7)13/h4H,3H2,1-2H3,(H,10,12)	CCC(=O)NC1=C2C(=CSS2)N(C1=O)C	aureothricin	UHFFFAOYSA	UGZYFXMSMFMTSM	C9H10N2O2S2
872.492	InChI=1S/C48H72O14/c1-11-25(2)43-28(5)17-18-47(62-43)23-34-20-33(61-47)16-15-27(4)42(26(3)13-12-14-32-24-55-45-40(49)29(6)19-35(46(51)58-34)48(32,45)52)59-39-22-37(54-10)44(31(8)57-39)60-38-21-36(53-9)41(50)30(7)56-38/h12-15,17-19,25-26,28,30-31,33-45,49-50,52H,11,16,20-24H2,1-10H3	CCC(C)C1C(C=CC2(O1)CC3CC(O2)CC=C(C(C(C=CC=C4COC5C4(C(C=C(C5O)C)C(=O)O3)O)C)OC6CC(C(C(O6)C)OC7CC(C(C(O7)C)O)OC)OC)C)C	Avermectin	UHFFFAOYSA	RRZXIRBKKLTSOM	C48H72O14	Organic compounds	Phenylpropanoids and polyketides	Macrolides and analogues
886.508	InChI=1S/C49H74O14/c1-12-26(2)43-29(5)18-19-48(63-43)24-35-21-34(62-48)17-16-28(4)42(60-40-23-38(54-10)45(32(8)58-40)61-39-22-37(53-9)41(50)31(7)57-39)27(3)14-13-15-33-25-56-46-44(55-11)30(6)20-36(47(51)59-35)49(33,46)52/h13-16,18-20,26-27,29,31-32,34-46,50,52H,12,17,21-25H2,1-11H3	CCC(C)C1C(C=CC2(O1)CC3CC(O2)CC=C(C(C(C=CC=C4COC5C4(C(C=C(C5OC)C)C(=O)O3)O)C)OC6CC(C(C(O6)C)OC7CC(C(C(O7)C)O)OC)OC)C)C	Avermectin A1a	UHFFFAOYSA	AFSHKCWTGFDXJR	C49H74O14
872.492	InChI=1S/C48H72O14/c1-25(2)41-28(5)17-18-47(62-41)23-34-20-33(61-47)16-15-27(4)42(59-39-22-37(53-10)44(31(8)57-39)60-38-21-36(52-9)40(49)30(7)56-38)26(3)13-12-14-32-24-55-45-43(54-11)29(6)19-35(46(50)58-34)48(32,45)51/h12-15,17-19,25-26,28,30-31,33-45,49,51H,16,20-24H2,1-11H3	CC1C=CC=C2COC3C2(C(C=C(C3OC)C)C(=O)OC4CC(CC=C(C1OC5CC(C(C(O5)C)OC6CC(C(C(O6)C)O)OC)OC)C)OC7(C4)C=CC(C(O7)C(C)C)C)O	Avermectin A1b	UHFFFAOYSA	MNRHCELBXZARFX	C48H72O14
904.518	InChI=1S/C49H76O15/c1-12-25(2)43-29(6)36(50)23-48(64-43)22-34-19-33(63-48)17-16-27(4)42(61-40-21-38(55-10)45(31(8)59-40)62-39-20-37(54-9)41(51)30(7)58-39)26(3)14-13-15-32-24-57-46-44(56-11)28(5)18-35(47(52)60-34)49(32,46)53/h13-16,18,25-26,29-31,33-46,50-51,53H,12,17,19-24H2,1-11H3	CCC(C)C1C(C(CC2(O1)CC3CC(O2)CC=C(C(C(C=CC=C4COC5C4(C(C=C(C5OC)C)C(=O)O3)O)C)OC6CC(C(C(O6)C)OC7CC(C(C(O7)C)O)OC)OC)C)O)C	Avermectin A2a	UHFFFAOYSA	JVGWUGTWQIAGHJ	C49H76O15	Organic compounds	Phenylpropanoids and polyketides	Macrolides and analogues	Milbemycins
858.477	InChI=1S/C47H70O14/c1-24(2)41-27(5)16-17-46(61-41)22-33-19-32(60-46)15-14-26(4)42(25(3)12-11-13-31-23-54-44-39(48)28(6)18-34(45(50)57-33)47(31,44)51)58-38-21-36(53-10)43(30(8)56-38)59-37-20-35(52-9)40(49)29(7)55-37/h11-14,16-18,24-25,27,29-30,32-44,48-49,51H,15,19-23H2,1-10H3	CC1C=CC=C2COC3C2(C(C=C(C3O)C)C(=O)OC4CC(CC=C(C1OC5CC(C(C(O5)C)OC6CC(C(C(O6)C)O)OC)OC)C)OC7(C4)C=CC(C(O7)C(C)C)C)O	Avermectin B1b	UHFFFAOYSA	ZFUKERYTFURFGA	C47H70O14
1402.46	InChI=1S/C61H88Cl2O32/c1-21(2)53(70)87-49-45-32(92-61(93-45)52-51(78-20-79-52)60(72,27(8)64)28(9)91-61)19-77-56(49)89-57-48(76-14)39(68)44(31(83-57)18-73-11)88-55-40(69)47(43(74-12)24(5)82-55)85-34-17-58(10)50(26(7)81-34)94-59(95-58)16-30(66)42(25(6)90-59)84-33-15-29(65)41(23(4)80-33)86-54(71)35-22(3)36(62)38(67)37(63)46(35)75-13/h21,23-26,28-34,39-45,47-52,55-57,65-69,72H,15-20H2,1-14H3	CC1C(C(CC(O1)OC2C(OC3(CC2O)OC4C(OC(CC4(O3)C)OC5C(C(OC(C5OC)C)OC6C(OC(C(C6O)OC)OC7C(C8C(CO7)OC9(O8)C1C(C(C(O9)C)(C(=O)C)O)OCO1)OC(=O)C(C)C)COC)O)C)C)O)OC(=O)C1=C(C(=C(C(=C1OC)Cl)O)Cl)C	avilamycin	UHFFFAOYSA	XIRGHRXBGGPPKY	C61H88Cl2O32	Organic compounds	Organic oxygen compounds	Organooxygen compounds	Carbohydrates and carbohydrate conjugates
1560.84	InChI=1S/C50H92O21.C28H36O10/c1-8-37(57)26(4)43(63)27(5)44(64)28(6)45(65)29(7)47-46(66)38(58)14-10-13-31(52)17-33(54)18-34(55)19-35(56)20-36-22-41(61)50(69,49(68)70-36)48(67)24(2)15-16-30(51)11-9-12-32(53)21-39(59)25(3)40(60)23-42(62)71-47;1-13-10-20(29)19-11-17(6-7-18(19)24(13)31)25(32)14(2)27(33)37-21-8-9-23(36-15(21)3)38-26-16(4)35-22(30)12-28(26,5)34/h24-40,43-48,51-60,63-67,69H,8-23H2,1-7H3;…	CCC(C(C)C(C(C)C(C(C)C(C(C)C1C(C(CCCC(CC(CC(CC(CC2CC(=O)C(C(C(CCC(CCCC(CC(C(C(CC(=O)O1)O)C)O)O)O)C)O)(C(=O)O2)O)O)O)O)O)O)O)O)O)O)O.CC1C(CCC(O1)OC2C(OC(CC2(C)O)O)C)OC(=O)C(C)C(C3=CC4=C(C=C3)C(=O)C(=CC4=O)C)O	AXENOMYCIN B	UHFFFAOYSA	JFHASUPBUKOUIB	C78H128O31
113.023	InChI=1S/C3H3N3O2/c7-6(8)3-4-1-2-5-3/h1-2H,(H,4,5)	C1=CN=C(N1)[N+](=O)[O-]	azomycin	UHFFFAOYSA	YZEUHQHUFTYLPH	C3H3N3O2	Organic compounds	Organic 1,3-dipolar compounds	Allyl-type 1,3-dipolar organic compounds	Organic nitro compounds
604.286	InChI=1S/C28H40N6O9/c1-14-19(43-25-23(37)22(36)21(30-4)15(2)42-25)9-10-20(41-14)34-12-18(11-31-27(34)40)32-24(38)16-5-7-17(8-6-16)33-26(39)28(3,29)13-35/h5-8,11-12,14-15,19-23,25,30,35-37H,9-10,13,29H2,1-4H3,(H,32,38)(H,33,39)	CC1C(CCC(O1)N2C=C(C=NC2=O)NC(=O)C3=CC=C(C=C3)NC(=O)C(C)(CO)N)OC4C(C(C(C(O4)C)NC)O)O	bamicetin	UHFFFAOYSA	RYBQPRIRVSUQBG	C28H40N6O9
673.273	InChI=1S/C34H43NO13/c1-14(37)9-23(45-15(2)13-36)48-33-16(3)46-24(10-20(33)35)47-22-12-34(43,17(4)38)11-19-26(22)32(42)28-27(30(19)40)29(39)18-7-6-8-21(44-5)25(18)31(28)41/h6-8,14-16,20,22-24,33,36-37,40,42-43H,9-13,35H2,1-5H3	CC1C(C(CC(O1)OC2CC(CC3=C2C(=C4C(=C3O)C(=O)C5=C(C4=O)C(=CC=C5)OC)O)(C(=O)C)O)N)OC(CC(C)O)OC(C)CO	baumycin A1	UHFFFAOYSA	MWURQTZZKGQQIE	C34H43NO13	Organic compounds	Phenylpropanoids and polyketides	Anthracyclines
673.273	InChI=1S/C34H43NO13/c1-14(37)9-23(45-15(2)13-36)48-33-16(3)46-24(10-20(33)35)47-22-12-34(43,17(4)38)11-19-26(22)32(42)28-27(30(19)40)29(39)18-7-6-8-21(44-5)25(18)31(28)41/h6-8,14-16,20,22-24,33,36-37,40,42-43H,9-13,35H2,1-5H3	CC1C(C(CC(O1)OC2CC(CC3=C2C(=C4C(=C3O)C(=O)C5=C(C4=O)C(=CC=C5)OC)O)(C(=O)C)O)N)OC(CC(C)O)OC(C)CO	baumycin A1	UHFFFAOYSA	MWURQTZZKGQQIE	C34H43NO13	Organic compounds	Phenylpropanoids and polyketides	Anthracyclines
673.273	InChI=1S/C34H43NO13/c1-14(37)9-23(45-15(2)13-36)48-33-16(3)46-24(10-20(33)35)47-22-12-34(43,17(4)38)11-19-26(22)32(42)28-27(30(19)40)29(39)18-7-6-8-21(44-5)25(18)31(28)41/h6-8,14-16,20,22-24,33,36-37,40,42-43H,9-13,35H2,1-5H3	CC1C(C(CC(O1)OC2CC(CC3=C2C(=C4C(=C3O)C(=O)C5=C(C4=O)C(=CC=C5)OC)O)(C(=O)C)O)N)OC(CC(C)O)OC(C)CO	baumycin A2	UHFFFAOYSA	MWURQTZZKGQQIE	C34H43NO13	Organic compounds	Phenylpropanoids and polyketides	Anthracyclines
673.273	InChI=1S/C34H43NO13/c1-14(37)9-23(45-15(2)13-36)48-33-16(3)46-24(10-20(33)35)47-22-12-34(43,17(4)38)11-19-26(22)32(42)28-27(30(19)40)29(39)18-7-6-8-21(44-5)25(18)31(28)41/h6-8,14-16,20,22-24,33,36-37,40,42-43H,9-13,35H2,1-5H3	CC1C(C(CC(O1)OC2CC(CC3=C2C(=C4C(=C3O)C(=O)C5=C(C4=O)C(=CC=C5)OC)O)(C(=O)C)O)N)OC(CC(C)O)OC(C)CO	baumycin A2	UHFFFAOYSA	MWURQTZZKGQQIE	C34H43NO13	Organic compounds	Phenylpropanoids and polyketides	Anthracyclines
687.253	InChI=1S/C34H41NO14/c1-13(36)9-22(47-15(3)33(42)43)49-32-14(2)46-23(10-19(32)35)48-21-12-34(44,16(4)37)11-18-25(21)31(41)27-26(29(18)39)28(38)17-7-6-8-20(45-5)24(17)30(27)40/h6-8,13-15,19,21-23,32,36,39,41,44H,9-12,35H2,1-5H3,(H,42,43)	CC1C(C(CC(O1)OC2CC(CC3=C2C(=C4C(=C3O)C(=O)C5=C(C4=O)C(=CC=C5)OC)O)(C(=O)C)O)N)OC(CC(C)O)OC(C)C(=O)O	Baumycin B1	UHFFFAOYSA	FEMNWPQDEXLDKE	C34H41NO14
673.273	InChI=1S/C34H43NO13/c1-14(37)9-23(45-15(2)13-36)48-33-16(3)46-24(10-20(33)35)47-22-12-34(43,17(4)38)11-19-26(22)32(42)28-27(30(19)40)29(39)18-7-6-8-21(44-5)25(18)31(28)41/h6-8,14-16,20,22-24,33,36-37,40,42-43H,9-13,35H2,1-5H3	CC1C(C(CC(O1)OC2CC(CC3=C2C(=C4C(=C3O)C(=O)C5=C(C4=O)C(=CC=C5)OC)O)(C(=O)C)O)N)OC(CC(C)O)OC(C)CO	baumycins	UHFFFAOYSA	MWURQTZZKGQQIE	C34H43NO13	Organic compounds	Phenylpropanoids and polyketides	Anthracyclines
673.273	InChI=1S/C34H43NO13/c1-14(37)9-23(45-15(2)13-36)48-33-16(3)46-24(10-20(33)35)47-22-12-34(43,17(4)38)11-19-26(22)32(42)28-27(30(19)40)29(39)18-7-6-8-21(44-5)25(18)31(28)41/h6-8,14-16,20,22-24,33,36-37,40,42-43H,9-13,35H2,1-5H3	CC1C(C(CC(O1)OC2CC(CC3=C2C(=C4C(=C3O)C(=O)C5=C(C4=O)C(=CC=C5)OC)O)(C(=O)C)O)N)OC(CC(C)O)OC(C)CO	baumycins	UHFFFAOYSA	MWURQTZZKGQQIE	C34H43NO13	Organic compounds	Phenylpropanoids and polyketides	Anthracyclines
1145.34	InChI=1S/C51H51N15O15S/c1-13-28-49-65-34(26(10)81-49)45(76)56-21(5)40(71)66-36(51(11,12)78)46(77)58-23(7)48-64-33(25(9)80-48)44(75)55-20(4)39(70)57-22(6)47-61-30(16-79-47)35-27(50-62-31(17-82-50)42(73)63-32(24(8)67)43(74)60-28)14-15-29(59-35)41(72)54-19(3)38(69)53-18(2)37(52)68/h13-17,24,32,36,67,78H,2-7H2,1,8-12H3,(H2,52,68)(H,53,69)(H,54,72)(H,55,75)(H,56,76)(H,57,70)(H,58,77)(H,60,74)(H,63,73)…	CC=C1C2=NC(=C(O2)C)C(=O)NC(=C)C(=O)NC(C(=O)NC(=C)C3=NC(=C(O3)C)C(=O)NC(=C)C(=O)NC(=C)C4=NC(=CO4)C5=C(C=CC(=N5)C(=O)NC(=C)C(=O)NC(=C)C(=O)N)C6=NC(=CS6)C(=O)NC(C(=O)N1)C(C)O)C(C)(C)O	berninamycin	UHFFFAOYSA	CAFFHXXVDGAVPH	C51H51N15O15S
323.125	InChI=1S/C11H22N3O6P/c1-6(9(15)14-7(2)11(17)18)13-10(16)8(12)4-5-21(3,19)20/h6-8H,4-5,12H2,1-3H3,(H,13,16)(H,14,15)(H,17,18)(H,19,20)	CC(C(=O)NC(C)C(=O)O)NC(=O)C(CCP(=O)(C)O)N	bialaphos	UHFFFAOYSA	GINJFDRNADDBIN	C11H22N3O6P	Organic compounds	Organic acids and derivatives	Carboxylic acids and derivatives	Amino acids, peptides, and analogues
302.111	InChI=1S/C12H18N2O7/c1-6-3-4-21-12(7(16)10(2,19)5-15)9(18)13-11(6,20)8(17)14-12/h7,15-16,19-20H,1,3-5H2,2H3,(H,13,18)(H,14,17)	CC(CO)(C(C12C(=O)NC(C(=C)CCO1)(C(=O)N2)O)O)O	bicyclomycin	UHFFFAOYSA	WOUDXEYYJPOSNE	C12H18N2O7
520.242	InChI=1S/C26H36N2O9/c1-6-7-9-18-23(37-20(30)12-14(2)3)16(5)36-26(34)21(15(4)35-25(18)33)28-24(32)17-10-8-11-19(22(17)31)27-13-29/h8,10-11,13-16,18,21,23,31H,6-7,9,12H2,1-5H3,(H,27,29)(H,28,32)	CCCCC1C(C(OC(=O)C(C(OC1=O)C)NC(=O)C2=C(C(=CC=C2)NC=O)O)C)OC(=O)CC(C)C	blastmycin	UHFFFAOYSA	PVEVXUMVNWSNIG	C26H36N2O9	Organic compounds	Benzenoids	Benzene and substituted derivatives	Benzoic acids and derivatives
585.249	InChI=1S/C21H39N5O14/c1-5-21(35,4-28)16(40-17-8(25-2)10(30)9(29)6(3-27)37-17)18(36-5)38-14-7(26-19(22)23)11(31)15(39-20(24)34)13(33)12(14)32/h5-18,25,27-33,35H,3-4H2,1-2H3,(H2,24,34)(H4,22,23,26)	CC1C(C(C(O1)OC2C(C(C(C(C2O)O)OC(=O)N)O)N=C(N)N)OC3C(C(C(C(O3)CO)O)O)NC)(CO)O	bluensin	UHFFFAOYSA	RQLDKUSQKQMFCN	C21H39N5O14	Organic compounds	Organic oxygen compounds	Organooxygen compounds	Carbohydrates and carbohydrate conjugates
585.249	InChI=1S/C21H39N5O14/c1-5-21(35,4-28)16(40-17-8(25-2)10(30)9(29)6(3-27)37-17)18(36-5)38-14-7(26-19(22)23)11(31)15(39-20(24)34)13(33)12(14)32/h5-18,25,27-33,35H,3-4H2,1-2H3,(H2,24,34)(H4,22,23,26)	CC1C(C(C(O1)OC2C(C(C(C(C2O)O)OC(=O)N)O)N=C(N)N)OC3C(C(C(C(O3)CO)O)O)NC)(CO)O	bluensomycin	UHFFFAOYSA	RQLDKUSQKQMFCN	C21H39N5O14	Organic compounds	Organic oxygen compounds	Organooxygen compounds	Carbohydrates and carbohydrate conjugates
879.515	InChI=1S/C45H73BNO15/c1-24(2)36(47)39(50)54-27(5)30-16-12-11-13-17-32(48)42(7,8)34-21-19-26(4)45(57-34)38-41(52)56-31-23-29(53-28(31)6)15-14-18-33(49)43(9,10)35-22-20-25(3)44(58-35)37(40(51)55-30)59-46(60-38,61-44)62-45/h11-12,24-38,48-49H,13-23,47H2,1-10H3/q-1/p+1	[B-]123OC4C(=O)OC(CC=CCCC(C(C5CCC(C(O1)(O5)C(O2)C(=O)OC6CC(CCCC(C(C7CCC(C4(O3)O7)C)(C)C)O)OC6C)C)(C)C)O)C(C)OC(=O)C(C(C)C)[NH3+]	boromycin	UHFFFAOYSA	OOBFYEMEQCZLJL	C45H74BNO15
489.309	InChI=1S/C28H43NO6/c1-17-12-18(2)14-20(4)27(32)21(16-29)8-5-6-11-25(22-9-7-10-23(22)28(33)34)35-26(31)15-24(30)19(3)13-17/h5-6,8,17-20,22-25,27,30,32H,7,9-15H2,1-4H3,(H,33,34)	CC1CC(CC(C(C(=CC=CCC(OC(=O)CC(C(C1)C)O)C2CCCC2C(=O)O)C#N)O)C)C	borrelidin	UHFFFAOYSA	OJCKRNPLOZHAOU	C28H43NO6	Organic compounds	Phenylpropanoids and polyketides	Macrolides and analogues
1663.49	InChI=1S/C72H85N19O18S5/c1-14-26(3)47-63(105)78-30(7)57(99)75-28(5)56(98)76-31(8)58(100)91-72-19-18-40(66-85-43(22-111-66)59(101)77-29(6)55(97)74-27(4)54(73)96)81-52(72)42-21-112-67(83-42)49(34(11)109-69(107)41-20-37(32(9)92)36-16-17-39(79-47)51(95)50(36)80-41)89-60(102)44-24-113-68(86-44)53(71(13,108)35(12)94)90-62(104)45-23-110-65(84-45)38(15-2)82-64(106)48(33(10)93)88-61(103)46-25-114-70(72)87…	CCC(C)C1C(=O)NC(C(=O)NC(=C)C(=O)NC(C(=O)NC23CCC(=NC2C4=CSC(=N4)C(C(OC(=O)C5=NC6=C(C=CC(C6O)N1)C(=C5)C(C)O)C)NC(=O)C7=CSC(=N7)C(NC(=O)C8CSC(=N8)C(=CC)NC(=O)C(NC(=O)C9=CSC3=N9)C(C)O)C(C)(C(C)O)O)C1=NC(=CS1)C(=O)NC(=C)C(=O)NC(=C)C(=O)N)C)C	bryamycin	UHFFFAOYSA	NSFFHOGKXHRQEW	C72H85N19O18S5	Organic compounds	Organic acids and derivatives	Carboxylic acids and derivatives	Amino acids, peptides, and analogues
459.226	InChI=1S/C25H33NO7/c1-14-6-9-18(28)10-8-15(2)12-21(26-23(31)17(4)27)25(5)22(30)16(3)20(33-24(25)32)13-19(29)11-7-14/h6-8,10-12,16,18-21,28-29H,9,13H2,1-5H3,(H,26,31)	CC1C2CC(C=CC(=CCC(C=CC(=CC(C(C1=O)(C(=O)O2)C)NC(=O)C(=O)C)C)O)C)O	bundlin A	UHFFFAOYSA	ATDILMLBOZKFGI	C25H33NO7	Organic compounds	Phenylpropanoids and polyketides	Macrolides and analogues
501.236	InChI=1S/C27H35NO8/c1-15-7-10-20(31)11-8-16(2)13-23(28-25(33)18(4)29)27(6)24(32)17(3)22(36-26(27)34)14-21(12-9-15)35-19(5)30/h7-9,11-13,17,20-23,31H,10,14H2,1-6H3,(H,28,33)	CC1C2CC(C=CC(=CCC(C=CC(=CC(C(C1=O)(C(=O)O2)C)NC(=O)C(=O)C)C)O)C)OC(=O)C	bundlin B	UHFFFAOYSA	LSNBAGMWJRMBEO	C27H35NO8
328.073	InChI=1S/C13H16N2O6S/c1-6(16)10-8-5-9(22(21)4-3-14-7(2)17)11(13(19)20)15(8)12(10)18/h3-4,6,8,10,16H,5H2,1-2H3,(H,14,17)(H,19,20)	CC(C1C2CC(=C(N2C1=O)C(=O)O)S(=O)C=CNC(=O)C)O	C-19393 E5	UHFFFAOYSA	OLJZNOCSKZHZQJ	C13H16N2O6S	Organic compounds	Organoheterocyclic compounds	Lactams	Beta lactams
328.073	InChI=1S/C13H16N2O6S/c1-6(16)10-8-5-9(22(21)4-3-14-7(2)17)11(13(19)20)15(8)12(10)18/h3-4,6,8,10,16H,5H2,1-2H3,(H,14,17)(H,19,20)	CC(C1C2CC(=C(N2C1=O)C(=O)O)S(=O)C=CNC(=O)C)O	C-19393 E5	UHFFFAOYSA	OLJZNOCSKZHZQJ	C13H16N2O6S	Organic compounds	Organoheterocyclic compounds	Lactams	Beta lactams
511.169	InChI=1S/C23H29NO12/c1-8(22(32)24-13-14(27)16(29)21-20(15(13)28)33-7-34-21)5-10-3-4-12(11(26)6-10)35-23-18(31)17(30)19(36-23)9(2)25/h3-6,13-21,23,26-31H,7H2,1-2H3,(H,24,32)	CC(=CC1=CC(=C(C=C1)OC2C(C(C(O2)C(=O)C)O)O)O)C(=O)NC3C(C(C4C(C3O)OCO4)O)O	C-2-Epi-Hygromycin A	UHFFFAOYSA	YQYJSBFKSSDGFO	C23H29NO12	Organic compounds	Organic oxygen compounds	Organooxygen compounds	Carbohydrates and carbohydrate conjugates
1108.57	InChI=1S/C59H84N2O18/c1-35-18-15-13-11-9-7-5-6-8-10-12-14-16-21-47(78-59-56(74)54(61)55(73)38(4)77-59)33-51(71)53(58(75)76)50(70)31-46(67)30-45(66)29-44(65)28-43(64)27-41(62)19-17-20-42(63)32-52(72)79-57(35)37(3)26-36(2)48(68)34-49(69)39-22-24-40(60)25-23-39/h5-16,18,21-25,35-38,43-45,47-48,50-51,53-57,59,64-66,68,70-71,73-74H,17,19-20,26-34,60-61H2,1-4H3,(H,75,76)	CC1C=CC=CC=CC=CC=CC=CC=CC(CC(C(C(CC(=O)CC(CC(CC(CC(=O)CCCC(=O)CC(=O)OC1C(C)CC(C)C(CC(=O)C2=CC=C(C=C2)N)O)O)O)O)O)C(=O)O)O)OC3C(C(C(C(O3)C)O)N)O	candicidin	UHFFFAOYSA	OPGSFDUODIJJGF	C59H84N2O18	Organic compounds	Organic oxygen compounds	Organooxygen compounds	Carbohydrates and carbohydrate conjugates
1108.57	InChI=1S/C59H84N2O18/c1-35-18-15-13-11-9-7-5-6-8-10-12-14-16-21-47(78-59-56(74)54(61)55(73)38(4)77-59)33-51(71)53(58(75)76)50(70)31-46(67)30-45(66)29-44(65)28-43(64)27-41(62)19-17-20-42(63)32-52(72)79-57(35)37(3)26-36(2)48(68)34-49(69)39-22-24-40(60)25-23-39/h5-16,18,21-25,35-38,43-45,47-48,50-51,53-57,59,64-66,68,70-71,73-74H,17,19-20,26-34,60-61H2,1-4H3,(H,75,76)	CC1C=CC=CC=CC=CC=CC=CC=CC(CC(C(C(CC(=O)CC(CC(CC(CC(=O)CCCC(=O)CC(=O)OC1C(C)CC(C)C(CC(=O)C2=CC=C(C=C2)N)O)O)O)O)O)C(=O)O)O)OC3C(C(C(C(O3)C)O)N)O	candicidin	UHFFFAOYSA	OPGSFDUODIJJGF	C59H84N2O18	Organic compounds	Organic oxygen compounds	Organooxygen compounds	Carbohydrates and carbohydrate conjugates
1108.57	InChI=1S/C59H84N2O18/c1-35-18-15-13-11-9-7-5-6-8-10-12-14-16-21-47(78-59-56(74)54(61)55(73)38(4)77-59)33-51(71)53(58(75)76)50(70)31-46(67)30-45(66)29-44(65)28-43(64)27-41(62)19-17-20-42(63)32-52(72)79-57(35)37(3)26-36(2)48(68)34-49(69)39-22-24-40(60)25-23-39/h5-16,18,21-25,35-38,43-45,47-48,50-51,53-57,59,64-66,68,70-71,73-74H,17,19-20,26-34,60-61H2,1-4H3,(H,75,76)	CC1C=CC=CC=CC=CC=CC=CC=CC(CC(C(C(CC(=O)CC(CC(CC(CC(=O)CCCC(=O)CC(=O)OC1C(C)CC(C)C(CC(=O)C2=CC=C(C=C2)N)O)O)O)O)O)C(=O)O)O)OC3C(C(C(C(O3)C)O)N)O	Candicidin D	UHFFFAOYSA	OPGSFDUODIJJGF	C59H84N2O18	Organic compounds	Organic oxygen compounds	Organooxygen compounds	Carbohydrates and carbohydrate conjugates
1108.57	InChI=1S/C59H84N2O18/c1-35-18-15-13-11-9-7-5-6-8-10-12-14-16-21-47(78-59-56(74)54(61)55(73)38(4)77-59)33-51(71)53(58(75)76)50(70)31-46(67)30-45(66)29-44(65)28-43(64)27-41(62)19-17-20-42(63)32-52(72)79-57(35)37(3)26-36(2)48(68)34-49(69)39-22-24-40(60)25-23-39/h5-16,18,21-25,35-38,43-45,47-48,50-51,53-57,59,64-66,68,70-71,73-74H,17,19-20,26-34,60-61H2,1-4H3,(H,75,76)	CC1C=CC=CC=CC=CC=CC=CC=CC(CC(C(C(CC(=O)CC(CC(CC(CC(=O)CCCC(=O)CC(=O)OC1C(C)CC(C)C(CC(=O)C2=CC=C(C=C2)N)O)O)O)O)O)C(=O)O)O)OC3C(C(C(C(O3)C)O)N)O	Candicidin D	UHFFFAOYSA	OPGSFDUODIJJGF	C59H84N2O18	Organic compounds	Organic oxygen compounds	Organooxygen compounds	Carbohydrates and carbohydrate conjugates
1110.59	InChI=1S/C59H86N2O18/c1-35-18-15-13-11-9-7-5-6-8-10-12-14-16-21-46(77-58-55(72)53(61)54(71)38(4)76-58)31-50-52(57(73)74)49(69)34-59(75,79-50)33-45(66)29-44(65)28-43(64)27-41(62)19-17-20-42(63)30-51(70)78-56(35)37(3)26-36(2)47(67)32-48(68)39-22-24-40(60)25-23-39/h5-16,18,21-25,35-38,42-47,49-50,52-56,58,63-67,69,71-72,75H,17,19-20,26-34,60-61H2,1-4H3,(H,73,74)	CC1C=CC=CC=CC=CC=CC=CC=CC(CC2C(C(CC(O2)(CC(CC(CC(CC(=O)CCCC(CC(=O)OC1C(C)CC(C)C(CC(=O)C3=CC=C(C=C3)N)O)O)O)O)O)O)O)C(=O)[O-])OC4C(C(C(C(O4)C)O)[NH3+])O	Candicidin V	UHFFFAOYSA	NIQQIRWZEBRLKO	C59H86N2O18
1092.58	InChI=1S/C59H84N2O17/c1-36-19-15-13-11-9-7-5-6-8-10-12-14-16-23-46(76-58-55(71)53(61)54(70)39(4)75-58)33-50-52(57(72)73)49(68)35-59(74,78-50)28-18-22-42(62)20-17-21-43(63)30-44(64)31-45(65)32-51(69)77-56(36)38(3)29-37(2)47(66)34-48(67)40-24-26-41(60)27-25-40/h5-16,19,23-27,36-39,42,44,46-47,49-50,52-56,58,62,64,66,68,70-71,74H,17-18,20-22,28-35,60-61H2,1-4H3,(H,72,73)	CC1C=CC=CC=CC=CC=CC=CC=CC(CC2C(C(CC(O2)(CCCC(CCCC(=O)CC(CC(=O)CC(=O)OC1C(C)CC(C)C(CC(=O)C3=CC=C(C=C3)N)O)O)O)O)O)C(=O)[O-])OC4C(C(C(C(O4)C)O)[NH3+])O	Candicidin VI	UHFFFAOYSA	BLAWZADIXIZGSS	C59H84N2O17
921.472	InChI=1S/C47H71NO17/c1-27-17-15-13-11-9-7-5-6-8-10-12-14-16-18-34(64-46-44(58)41(48)43(57)30(4)63-46)24-38-40(45(59)60)37(54)26-47(61,65-38)25-36(53)35(52)20-19-31(49)21-32(50)22-33(51)23-39(55)62-29(3)28(2)42(27)56/h5-18,27-30,32-38,40-44,46,50-54,56-58,61H,19-26,48H2,1-4H3,(H,59,60)	CC1C=CC=CC=CC=CC=CC=CC=CC(CC2C(C(CC(O2)(CC(C(CCC(=O)CC(CC(CC(=O)OC(C(C1O)C)C)O)O)O)O)O)O)C(=O)O)OC3C(C(C(C(O3)C)O)N)O	candidin	UHFFFAOYSA	IBRQTOKMQLIMRF	C47H71NO17
1047.54	InChI=1S/C54H81NO19/c1-30-21-22-36(56)23-37(57)24-38(58)27-45(64)70-33(4)32(3)52(74-46-29-44(63)49(65)34(5)71-46)31(2)19-17-15-13-11-9-7-8-10-12-14-16-18-20-40(73-54-51(67)48(55)50(66)35(6)72-54)28-43(62)47(53(68)69)42(61)26-39(59)25-41(30)60/h7-20,30-35,37-38,40-43,46-52,54,57-58,60-62,65-67H,21-29,55H2,1-6H3,(H,68,69)	CC1CCC(=O)CC(CC(CC(=O)OC(C(C(C(C=CC=CC=CC=CC=CC=CC=CC(CC(C(C(CC(=O)CC1O)O)C(=O)O)O)OC2C(C(C(C(O2)C)O)N)O)C)OC3CC(=O)C(C(O3)C)O)C)C)O)O	candidoin	UHFFFAOYSA	PYGSGGUCVLQNHZ	C54H81NO19
841.446	InChI=1S/C42H67NO16/c1-21(2)16-32(47)57-40-25(6)53-34(20-42(40,8)50)58-37-24(5)54-41(36(49)35(37)43(9)10)59-38-27(14-15-44)17-22(3)28(46)12-13-29-30(56-29)18-23(4)52-33(48)19-31(39(38)51-11)55-26(7)45/h12-13,15,21-25,27,29-31,34-41,49-50H,14,16-20H2,1-11H3	CC1CC(C(C(C(CC(=O)OC(CC2C(O2)C=CC1=O)C)OC(=O)C)OC)OC3C(C(C(C(O3)C)OC4CC(C(C(O4)C)OC(=O)CC(C)C)(C)O)N(C)C)O)CC=O	carbomycin	UHFFFAOYSA	FQVHOULQCKDUCY	C42H67NO16	Organic compounds	Organic oxygen compounds	Organooxygen compounds	Carbohydrates and carbohydrate conjugates
841.446	InChI=1S/C42H67NO16/c1-21(2)16-32(47)57-40-25(6)53-34(20-42(40,8)50)58-37-24(5)54-41(36(49)35(37)43(9)10)59-38-27(14-15-44)17-22(3)28(46)12-13-29-30(56-29)18-23(4)52-33(48)19-31(39(38)51-11)55-26(7)45/h12-13,15,21-25,27,29-31,34-41,49-50H,14,16-20H2,1-11H3	CC1CC(C(C(C(CC(=O)OC(CC2C(O2)C=CC1=O)C)OC(=O)C)OC)OC3C(C(C(C(O3)C)OC4CC(C(C(O4)C)OC(=O)CC(C)C)(C)O)N(C)C)O)CC=O	carbomycin	UHFFFAOYSA	FQVHOULQCKDUCY	C42H67NO16	Organic compounds	Organic oxygen compounds	Organooxygen compounds	Carbohydrates and carbohydrate conjugates
515.143	InChI=1S/C25H25NO11/c1-8-19(28)11(26)5-14(36-8)37-13-7-25(35,24(33)34)6-10-16(13)23(32)18-17(21(10)30)20(29)9-3-2-4-12(27)15(9)22(18)31/h2-4,8,11,13-14,19,27-28,30,32,35H,5-7,26H2,1H3,(H,33,34)	CC1C(C(CC(O1)OC2CC(CC3=C2C(=C4C(=C3O)C(=O)C5=C(C4=O)C(=CC=C5)O)O)(C(=O)O)O)N)O	carcinomycin	UHFFFAOYSA	LMGGOGHEVZMZCU	C25H25NO11
639.206	InChI=1S/C31H33N3O12/c1-14-7-6-8-18-19(14)9-17(43-5)10-20(18)26(40)32-13-30(4)24(39)28(41)45-31(46-30)25(23(38)22-11-34(22)16(3)37)44-27(33-29(31)42)21(12-35)15(2)36/h6-10,12,22-25,38-39H,11,13H2,1-5H3,(H,32,40)(H,33,42)	CC1=C2C=C(C=C(C2=CC=C1)C(=O)NCC3(C(C(=O)OC4(O3)C(OC(=C(C=O)C(=O)C)NC4=O)C(C5CN5C(=O)C)O)O)C)OC	carzinophilin	UHFFFAOYSA	GNGRYODSYNVRFD	C31H33N3O12	Organic compounds	Benzenoids	Naphthalenes	Naphthalenecarboxylic acids and derivatives
112.027	InChI=1S/C4H4N2O2/c5-3(7)1-2-4(6)8/h(H2,5,7)(H2,6,8)	C(#CC(=O)N)C(=O)N	cellocidin	UHFFFAOYSA	JBTGHKUTYAMZEZ	C4H4N2O2
504.169	InChI=1S/C18H32O16/c19-1-4-7(22)8(23)12(27)17(31-4)34-15-6(3-21)32-18(13(28)10(15)25)33-14-5(2-20)30-16(29)11(26)9(14)24/h4-29H,1-3H2	C(C1C(C(C(C(O1)OC2C(OC(C(C2O)O)OC3C(OC(C(C3O)O)O)CO)CO)O)O)O)O	cellulase	UHFFFAOYSA	FYGDTMLNYKFZSV	C18H32O16	Organic compounds	Organic oxygen compounds	Organooxygen compounds	Carbohydrates and carbohydrate conjugates
415.105	InChI=1S/C16H21N3O8S/c1-7(20)27-5-8-6-28-14-11(13(22)19(14)12(8)16(25)26)18-10(21)4-2-3-9(17)15(23)24/h9,11,14H,2-6,17H2,1H3,(H,18,21)(H,23,24)(H,25,26)	CC(=O)OCC1=C(N2C(C(C2=O)NC(=O)CCCC(C(=O)O)N)SC1)C(=O)O	cephalosporins	UHFFFAOYSA	HOKIDJSKDBPKTQ	C16H21N3O8S
659.109	InChI=1S/C25H29N3O14S2/c1-39-17(10-13-6-8-15(9-7-13)42-44(36,37)38)22(34)41-11-14-12-43-24-25(40-2,23(35)28(24)19(14)21(32)33)27-18(29)5-3-4-16(26)20(30)31/h6-10,16,24H,3-5,11-12,26H2,1-2H3,(H,27,29)(H,30,31)(H,32,33)(H,36,37,38)	COC(=CC1=CC=C(C=C1)OS(=O)(=O)O)C(=O)OCC2=C(N3C(C(C3=O)(NC(=O)CCCC(C(=O)O)N)OC)SC2)C(=O)O	cephamycin A	UHFFFAOYSA	AGMXVTRKEHGDRH	C25H29N3O14S2
579.152	InChI=1S/C25H29N3O11S/c1-37-17(10-13-6-8-15(29)9-7-13)22(35)39-11-14-12-40-24-25(38-2,23(36)28(24)19(14)21(33)34)27-18(30)5-3-4-16(26)20(31)32/h6-10,16,24,29H,3-5,11-12,26H2,1-2H3,(H,27,30)(H,31,32)(H,33,34)	COC(=CC1=CC=C(C=C1)O)C(=O)OCC2=C(N3C(C(C3=O)(NC(=O)CCCC(C(=O)O)N)OC)SC2)C(=O)O	cephamycin B	UHFFFAOYSA	BVOBPJWSXSKGOO	C25H29N3O11S	Organic compounds	Organoheterocyclic compounds	Lactams	Beta lactams
468.093	InChI=1S/C16H22N4O9S.Na/c1-28-16(19-9(21)4-2-3-8(17)11(22)23)13(26)20-10(12(24)25)7(5-29-15(18)27)6-30-14(16)20;/h8,14H,2-6,17H2,1H3,(H2,18,27)(H,19,21)(H,22,23)(H,24,25);/q;+1/p-1	COC1(C2N(C1=O)C(=C(CS2)COC(=O)N)C(=O)[O-])NC(=O)CCCC(C(=O)O)N.[Na+]	Cephamycin C Sodium	UHFFFAOYSA	ISKNZRSOHFBAGX	C16H21N4NaO9S
392.111	InChI=1S/C19H20O9/c1-6-12(21)18-13(22)8-4-3-5-9(20)10(8)14(23)19(18,28-18)16(25)17(6,26)15(24)11-7(2)27-11/h3-7,11-12,14,16,20-21,23,25-26H,1-2H3	CC1C(C23C(=O)C4=C(C(C2(O3)C(C1(C(=O)C5C(O5)C)O)O)O)C(=CC=C4)O)O	cervicarcin	UHFFFAOYSA	ZGZVMKCZHDIFQA	C19H20O9	Organic compounds	Benzenoids	Tetralins
700.367	InChI=1S/C35H56O14/c1-17-10-13-26(37)46-20(4)22(16-44-34-32(43-9)31(42-8)27(38)21(5)47-34)30-23(48-30)11-12-25(36)35(6,40)15-18(2)29(17)49-33-28(39)24(41-7)14-19(3)45-33/h10-13,17-24,27-34,38-40H,14-16H2,1-9H3	CC1CC(C(C(O1)OC2C(CC(C(=O)C=CC3C(O3)C(C(OC(=O)C=CC2C)C)COC4C(C(C(C(O4)C)O)OC)OC)(C)O)C)O)OC	chalcomycin	UHFFFAOYSA	KLGADJPDTCIJLO	C35H56O14
640.179	InChI=1S/C32H32O14/c1-10-8-9-15-18-16(10)29(38)45-26-17-13(23(35)20(19(18)26)30(39)43-15)6-5-7-14(17)44-32-28(24(36)21(33)11(2)42-32)46-31-25(37)27(40-4)22(34)12(3)41-31/h5-9,11-12,21-22,24-25,27-28,31-37H,1-4H3	CC1C(C(C(C(O1)OC2=CC=CC3=C2C4=C5C6=C(C=CC(=C6C(=O)O4)C)OC(=O)C5=C3O)OC7C(C(C(C(O7)C)O)OC)O)O)O	chartreusin	UHFFFAOYSA	PONPPNYZKHNPKZ	C32H32O14
696.209	InChI=1S/C35H37ClN2O11/c1-16(2)7-9-18-15-19(10-13-22(18)39)31(42)38-25-26(40)20-11-14-23(24(36)28(20)47-33(25)44)46-34-27(41)29(30(45-6)35(4,5)49-34)48-32(43)21-12-8-17(3)37-21/h7-8,10-15,27,29-30,34,37,39-41H,9H2,1-6H3,(H,38,42)	CC1=CC=C(N1)C(=O)OC2C(C(OC(C2OC)(C)C)OC3=C(C4=C(C=C3)C(=C(C(=O)O4)NC(=O)C5=CC(=C(C=C5)O)CC=C(C)C)O)Cl)O	chlorobiocin	UHFFFAOYSA	FJAQNRBDVKIIKK	C35H37ClN2O11	Organic compounds	Phenylpropanoids and polyketides	Coumarins and derivatives	Coumarin glycosides
696.209	InChI=1S/C35H37ClN2O11/c1-16(2)7-9-18-15-19(10-13-22(18)39)31(42)38-25-26(40)20-11-14-23(24(36)28(20)47-33(25)44)46-34-27(41)29(30(45-6)35(4,5)49-34)48-32(43)21-12-8-17(3)37-21/h7-8,10-15,27,29-30,34,37,39-41H,9H2,1-6H3,(H,38,42)	CC1=CC=C(N1)C(=O)OC2C(C(OC(C2OC)(C)C)OC3=C(C4=C(C=C3)C(=C(C(=O)O4)NC(=O)C5=CC(=C(C=C5)O)CC=C(C)C)O)Cl)O	chlorobiocin	UHFFFAOYSA	FJAQNRBDVKIIKK	C35H37ClN2O11	Organic compounds	Phenylpropanoids and polyketides	Coumarins and derivatives	Coumarin glycosides
322.012	InChI=1S/C11H12Cl2N2O5/c12-10(13)11(18)14-8(5-16)9(17)6-1-3-7(4-2-6)15(19)20/h1-4,8-10,16-17H,5H2,(H,14,18)	C1=CC(=CC=C1C(C(CO)NC(=O)C(Cl)Cl)O)[N+](=O)[O-]	chloromycetin	UHFFFAOYSA	WIIZWVCIJKGZOK	C11H12Cl2N2O5
508.173	InChI=1S/C28H28O9/c1-6-13-9-16-20(18(10-13)34-4)15-11-19(35-5)22-17(29)8-7-14(21(22)23(15)37-27(16)32)24-26(31)28(3,33)25(30)12(2)36-24/h6-12,24-26,29-31,33H,1H2,2-5H3	CC1C(C(C(C(O1)C2=C3C(=C(C=C2)O)C(=CC4=C3OC(=O)C5=C4C(=CC(=C5)C=C)OC)OC)O)(C)O)O	Chrysomycin A	UHFFFAOYSA	OMDANBMKOUVKAG	C28H28O9
496.173	InChI=1S/C27H28O9/c1-11-8-15-19(17(9-11)33-4)14-10-18(34-5)21-16(28)7-6-13(20(21)22(14)36-26(15)31)23-25(30)27(3,32)24(29)12(2)35-23/h6-10,12,23-25,28-30,32H,1-5H3	CC1C(C(C(C(O1)C2=C3C(=C(C=C2)O)C(=CC4=C3OC(=O)C5=C4C(=CC(=C5)C)OC)OC)O)(C)O)O	Chrysomycin B	UHFFFAOYSA	BJPYMDSMDBCKEP	C27H28O9	Organic compounds	Organic oxygen compounds	Organooxygen compounds	Carbohydrates and carbohydrate conjugates
800.289	InChI=1S/C40H48O17/c1-6-40(50)14-25(29-18(33(40)39(49)51-5)11-19-30(35(29)47)36(48)32-22(43)8-7-21(42)31(32)34(19)46)55-27-12-23(44)38(17(4)53-27)57-28-13-24(45)37(16(3)54-28)56-26-10-9-20(41)15(2)52-26/h7-8,11,15-17,23-28,33,37-38,42-45,47,50H,6,9-10,12-14H2,1-5H3	CCC1(CC(C2=C(C3=C(C=C2C1C(=O)OC)C(=O)C4=C(C=CC(=C4C3=O)O)O)O)OC5CC(C(C(O5)C)OC6CC(C(C(O6)C)OC7CCC(=O)C(O7)C)O)O)O	Ciclamycin 0	UHFFFAOYSA	IKJUHXISEQVUTJ	C40H48O17
294.183	InChI=1S/C17H26O4/c1-12-6-5-7-13(2)15(18)8-10-17(4,20)11-9-16(19)21-14(12)3/h7-12,14-15,18,20H,5-6H2,1-4H3	CC1CCC=C(C(C=CC(C=CC(=O)OC1C)(C)O)O)C	cineromycin B	UHFFFAOYSA	RLNOIXQIRICASI	C17H26O4	Organic compounds	Phenylpropanoids and polyketides	Macrolides and analogues
809.326	InChI=1S/C42H51NO15/c1-8-42(51)17-28(32-21(36(42)41(50)52-7)15-22-33(38(32)48)39(49)35-26(46)10-9-25(45)34(35)37(22)47)57-31-16-23(43(5)6)40(20(4)55-31)58-30-14-12-27(19(3)54-30)56-29-13-11-24(44)18(2)53-29/h9-11,13,15,18-20,23,27-31,36,40,45-46,48,51H,8,12,14,16-17H2,1-7H3	CCC1(CC(C2=C(C3=C(C=C2C1C(=O)OC)C(=O)C4=C(C=CC(=C4C3=O)O)O)O)OC5CC(C(C(O5)C)OC6CCC(C(O6)C)OC7C=CC(=O)C(O7)C)N(C)C)O	cinerubin	UHFFFAOYSA	HIMMZWQWBNOPJH	C42H51NO15	Organic compounds	Phenylpropanoids and polyketides	Anthracyclines
827.336	InChI=1S/C42H53NO16/c1-8-42(52)16-27(31-20(35(42)41(51)53-7)13-21-32(37(31)49)38(50)34-25(46)10-9-24(45)33(34)36(21)48)57-29-14-22(43(5)6)39(18(3)55-29)59-30-15-26(47)40(19(4)56-30)58-28-12-11-23(44)17(2)54-28/h9-10,13,17-19,22,26-30,35,39-40,45-47,49,52H,8,11-12,14-16H2,1-7H3	CCC1(CC(C2=C(C3=C(C=C2C1C(=O)OC)C(=O)C4=C(C=CC(=C4C3=O)O)O)O)OC5CC(C(C(O5)C)OC6CC(C(C(O6)C)OC7CCC(=O)C(O7)C)O)N(C)C)O	cinerubin A	UHFFFAOYSA	STUJMJDONFVTGM	C42H53NO16	Organic compounds	Phenylpropanoids and polyketides	Anthracyclines
825.321	InChI=1S/C42H51NO16/c1-8-42(51)15-27(30-19(34(42)40(50)52-7)11-20-31(36(30)48)37(49)33-23(45)10-9-22(44)32(33)35(20)47)57-28-12-21(43(5)6)38(17(3)53-28)58-29-14-25-39(18(4)54-29)59-41-26(56-25)13-24(46)16(2)55-41/h9-11,16-18,21,25-29,34,38-39,41,44-45,48,51H,8,12-15H2,1-7H3	CCC1(CC(C2=C(C3=C(C=C2C1C(=O)OC)C(=O)C4=C(C=CC(=C4C3=O)O)O)O)OC5CC(C(C(O5)C)OC6CC7C(C(O6)C)OC8C(O7)CC(=O)C(O8)C)N(C)C)O	cinerubin B	UHFFFAOYSA	ZBDDFHXUDIPRSM	C42H51NO16	Organic compounds	Phenylpropanoids and polyketides	Anthracyclines
217.077	InChI=1S/C9H15NO3S/c11-7-6-14-8(10-7)4-2-1-3-5-9(12)13/h8H,1-6H2,(H,10,11)(H,12,13)	C1C(=O)NC(S1)CCCCCC(=O)O	cinnamonin	UHFFFAOYSA	CSOJYIADHHNGRM	C9H15NO3S	Organic compounds	Lipids and lipid-like molecules	Fatty Acyls	Fatty acids and conjugates
217.077	InChI=1S/C9H15NO3S/c11-7-6-14-8(10-7)4-2-1-3-5-9(12)13/h8H,1-6H2,(H,10,11)(H,12,13)	C1C(=O)NC(S1)CCCCCC(=O)O	cinnamonin	UHFFFAOYSA	CSOJYIADHHNGRM	C9H15NO3S	Organic compounds	Lipids and lipid-like molecules	Fatty Acyls	Fatty acids and conjugates
217.077	InChI=1S/C9H15NO3S/c11-7-6-14-8(10-7)4-2-1-3-5-9(12)13/h8H,1-6H2,(H,10,11)(H,12,13)	C1C(=O)NC(S1)CCCCCC(=O)O	cinnamonin	UHFFFAOYSA	CSOJYIADHHNGRM	C9H15NO3S	Organic compounds	Lipids and lipid-like molecules	Fatty Acyls	Fatty acids and conjugates
2039.84	InChI=1S/C89H125N25O25S3/c1-43(2)66-84(133)109-59-41-140-40-58-79(128)108-60-42-142-45(4)68(86(135)105-55(75(124)110-66)34-48-22-12-7-13-23-48)111-76(125)54(33-47-20-10-6-11-21-47)104-82(131)61-26-17-31-114(61)65(118)38-98-72(121)53(32-46-18-8-5-9-19-46)103-78(127)57(106-80(60)129)36-95-29-15-14-24-52(87(136)137)102-85(134)67(112-77(126)56(35-63(92)116)99-64(117)37-97-83(132)69(113-81(59)130)70(1…	CC1C2C(=O)NC(C(=O)NC(C(=O)NC3CSCC4C(=O)NC(CS1)C(=O)NC(CNCCCCC(NC(=O)C(C(SCC(C(=O)NC(C(=O)NC(C(=O)N4)CCC(=O)N)CCCNC(=N)N)N)C)NC(=O)C(NC(=O)CNC(=O)C(NC3=O)C(C(=O)O)O)CC(=O)N)C(=O)O)C(=O)NC(C(=O)NCC(=O)N5CCCC5C(=O)NC(C(=O)N2)CC6=CC=CC=C6)CC7=CC=CC=C7)C(C)C)CC8=CC=CC=C8	cinnamycin	UHFFFAOYSA	QJDWKBINWOWJNZ	C89H125N25O25S3
597.351	InChI=1S/C31H51NO10/c1-9-23-18(4)29-31(6,42-29)12-10-21(34)16(2)14-20(11-13-33)28(17(3)22(35)15-24(36)40-23)41-30-27(38)25(32(7)8)26(37)19(5)39-30/h10,12-13,16-20,22-23,25-30,35,37-38H,9,11,14-15H2,1-8H3	CCC1C(C2C(O2)(C=CC(=O)C(CC(C(C(C(CC(=O)O1)O)C)OC3C(C(C(C(O3)C)O)N(C)C)O)CC=O)C)C)C	Cirramycin A1	UHFFFAOYSA	PYLRKBRNWXMGSG	C31H51NO10
621.388	InChI=1S/C34H55NO9/c1-10-28-23(6)32-34(7,44-32)15-14-26(37)19(2)16-24(13-11-12-20(3)36)31(22(5)27(38)18-29(39)42-28)43-33-30(40)25(35(8)9)17-21(4)41-33/h11-12,14-15,19,21-25,27-28,30-33,38,40H,10,13,16-18H2,1-9H3	CCC1C(C2C(O2)(C=CC(=O)C(CC(C(C(C(CC(=O)O1)O)C)OC3C(C(CC(O3)C)N(C)C)O)CC=CC(=O)C)C)C)C	Cirramycin A1, 6-De(2-Oxoethyl)-6-(4-Oxo-2-Pentenyl)-	UHFFFAOYSA	FXKCKGOZHSTTGM	C34H55NO9	Organic compounds	Organic oxygen compounds	Organooxygen compounds	Carbohydrates and carbohydrate conjugates
199.048	InChI=1S/C8H9NO5/c10-2-1-4-7(8(12)13)9-5(11)3-6(9)14-4/h1,6-7,10H,2-3H2,(H,12,13)	C1C2N(C1=O)C(C(=CCO)O2)C(=O)O	clavulanic acid	UHFFFAOYSA	HZZVJAQRINQKSD	C8H9NO5	Organic compounds	Organic acids and derivatives	Carboxylic acids and derivatives	Amino acids, peptides, and analogues
696.209	InChI=1S/C35H37ClN2O11/c1-16(2)7-9-18-15-19(10-13-22(18)39)31(42)38-25-26(40)20-11-14-23(24(36)28(20)47-33(25)44)46-34-27(41)29(30(45-6)35(4,5)49-34)48-32(43)21-12-8-17(3)37-21/h7-8,10-15,27,29-30,34,37,39-41H,9H2,1-6H3,(H,38,42)	CC1=CC=C(N1)C(=O)OC2C(C(OC(C2OC)(C)C)OC3=C(C4=C(C=C3)C(=C(C(=O)O4)NC(=O)C5=CC(=C(C=C5)O)CC=C(C)C)O)Cl)O	clorobiocin	UHFFFAOYSA	FJAQNRBDVKIIKK	C35H37ClN2O11	Organic compounds	Phenylpropanoids and polyketides	Coumarins and derivatives	Coumarin glycosides
696.209	InChI=1S/C35H37ClN2O11/c1-16(2)7-9-18-15-19(10-13-22(18)39)31(42)38-25-26(40)20-11-14-23(24(36)28(20)47-33(25)44)46-34-27(41)29(30(45-6)35(4,5)49-34)48-32(43)21-12-8-17(3)37-21/h7-8,10-15,27,29-30,34,37,39-41H,9H2,1-6H3,(H,38,42)	CC1=CC=C(N1)C(=O)OC2C(C(OC(C2OC)(C)C)OC3=C(C4=C(C=C3)C(=C(C(=O)O4)NC(=O)C5=CC(=C(C=C5)O)CC=C(C)C)O)Cl)O	clorobiocin	UHFFFAOYSA	FJAQNRBDVKIIKK	C35H37ClN2O11	Organic compounds	Phenylpropanoids and polyketides	Coumarins and derivatives	Coumarin glycosides
536.095	InChI=1S/C27H20O12/c1-35-14-9-15(36-2)22(30)19-18(14)21(29)13-8-12(38-25(13)24(19)32)5-4-10-6-11-7-16(26(33)37-3)39-27(34)17(11)23(31)20(10)28/h6-9,28,30-31H,4-5H2,1-3H3	COC1=CC(=C(C2=C1C(=O)C3=C(C2=O)OC(=C3)CCC4=C(C(=C5C(=C4)C=C(OC5=O)C(=O)OC)O)O)O)OC	collinomycin	UHFFFAOYSA	LQNGOIZVRFNQLO	C27H20O12	Organic compounds	Organoheterocyclic compounds	Naphthofurans
536.095	InChI=1S/C27H20O12/c1-35-14-9-15(36-2)22(30)19-18(14)21(29)13-8-12(38-25(13)24(19)32)5-4-10-6-11-7-16(26(33)37-3)39-27(34)17(11)23(31)20(10)28/h6-9,28,30-31H,4-5H2,1-3H3	COC1=CC(=C(C2=C1C(=O)C3=C(C2=O)OC(=C3)CCC4=C(C(=C5C(=C4)C=C(OC5=O)C(=O)OC)O)O)O)OC	collinomycin	UHFFFAOYSA	LQNGOIZVRFNQLO	C27H20O12	Organic compounds	Organoheterocyclic compounds	Naphthofurans
430.219	InChI=1S/C18H26N10O3/c1-27-8-11(16(30)23-4-3-14(19)20)12(9-27)26-17(31)13-5-10(7-28(13)2)25-15(29)6-24-18(21)22/h5,7-9H,3-4,6H2,1-2H3,(H3,19,20)(H,23,30)(H,25,29)(H,26,31)(H4,21,22,24)	CN1C=C(C(=C1)NC(=O)C2=CC(=CN2C)NC(=O)CN=C(N)N)C(=O)NCCC(=N)N	congocidin	UHFFFAOYSA	FEILMVGZFWHKPV	C18H26N10O3
430.219	InChI=1S/C18H26N10O3/c1-27-9-11(6-12(27)16(30)23-4-3-14(19)20)26-17(31)13-5-10(8-28(13)2)25-15(29)7-24-18(21)22/h5-6,8-9H,3-4,7H2,1-2H3,(H3,19,20)(H,23,30)(H,25,29)(H,26,31)(H4,21,22,24)	CN1C=C(C=C1C(=O)NC2=CN(C(=C2)C(=O)NCCC(=N)N)C)NC(=O)CN=C(N)N	congocidine	UHFFFAOYSA	IDBIFFKSXLYUOT	C18H26N10O3	Organic compounds	Organic acids and derivatives	Carboxylic acids and derivatives	Amino acids, peptides, and analogues
194.033	InChI=1S/C8H6N2O4/c1-14-5-3-2-4(8(12)13)7(11)6(5)10-9/h2-3H,1H3,(H-,11,12,13)	COC1=C(C(=C(C=C1)C(=O)O)[O-])[N+]#N	cremeomycin	UHFFFAOYSA	IGWQRYHQYGPQLO	C8H6N2O4
1374.43	InChI=1S/C59H84Cl2O32/c1-20-34(45(73-12)36(61)37(66)35(20)60)52(69)85-40-21(2)78-32(14-28(40)64)83-41-23(4)88-57(15-29(41)65)92-49-24(5)79-33(16-56(49,9)93-57)84-46-39(68)53(80-22(3)42(46)72-11)86-43-30(17-71-10)82-55(47(74-13)38(43)67)87-54-48(81-27(8)63)44-31(18-75-54)90-59(91-44)51-50(76-19-77-51)58(70,25(6)62)26(7)89-59/h21-24,26,28-33,38-44,46-51,53-55,64-68,70H,14-19H2,1-13H3	CC1C(C(CC(O1)OC2C(OC3(CC2O)OC4C(OC(CC4(O3)C)OC5C(C(OC(C5OC)C)OC6C(OC(C(C6O)OC)OC7C(C8C(CO7)OC9(O8)C1C(C(C(O9)C)(C(=O)C)O)OCO1)OC(=O)C)COC)O)C)C)O)OC(=O)C1=C(C(=C(C(=C1OC)Cl)O)Cl)C	Curamycin A	UHFFFAOYSA	VVIAOPGTVSECTI	C59H84Cl2O32
1355.58	InChI=1S/C62H90N13O14P.CN.Co/c1-29-20-39-40(21-30(29)2)75(28-70-39)57-52(84)53(41(27-76)87-57)89-90(85,86)88-31(3)26-69-49(83)18-19-59(8)37(22-46(66)80)56-62(11)61(10,25-48(68)82)36(14-17-45(65)79)51(74-62)33(5)55-60(9,24-47(67)81)34(12-15-43(63)77)38(71-55)23-42-58(6,7)35(13-16-44(64)78)50(72-42)32(4)54(59)73-56;1-2;/h20-21,23,28,31,34-37,41,52-53,56-57,76,84H,12-19,22,24-27H2,1-11H3,(H15,63,64,…	CC1=CC2=C(C=C1C)N(C=N2)C3C(C(C(O3)CO)OP(=O)(O)OC(C)CNC(=O)CCC4(C(C5C6(C(C(C(=N6)C(=C7C(C(C(=N7)C=C8C(C(C(=N8)C(=C4[N-]5)C)CCC(=O)N)(C)C)CCC(=O)N)(C)CC(=O)N)C)CCC(=O)N)(C)CC(=O)N)C)CC(=O)N)C)O.[C-]#N.[Co+2]	cyanocobalamine	UHFFFAOYSA	AGVAZMGAQJOSFJ	C63H89CoN14O14P
948.496	InChI=1S/C48H68N8O12/c1-12-26(5)41-45(62)54-40(37(58)13-2)47(64)55(8)36(21-30-23-49-34-19-18-32(67-11)22-33(30)34)48(65)68-28(7)39(53-43(60)38(25(3)4)50-24-57)44(61)52-35(20-29-14-16-31(66-10)17-15-29)42(59)51-27(6)46(63)56(41)9/h14-19,22-28,35-41,49,58H,12-13,20-21H2,1-11H3,(H,50,57)(H,51,59)(H,52,61)(H,53,60)(H,54,62)	CCC(C)C1C(=O)NC(C(=O)N(C(C(=O)OC(C(C(=O)NC(C(=O)NC(C(=O)N1C)C)CC2=CC=C(C=C2)OC)NC(=O)C(C(C)C)NC=O)C)CC3=CNC4=C3C=C(C=C4)OC)C)C(CC)O	cycloheptamycin	UHFFFAOYSA	ASSZAURWVSBFSV	C48H68N8O12	Organic compounds	Organic acids and derivatives	Peptidomimetics	Depsipeptides
281.163	InChI=1S/C15H23NO4/c1-8-3-9(2)15(20)11(4-8)12(17)5-10-6-13(18)16-14(19)7-10/h8-12,17H,3-7H2,1-2H3,(H,16,18,19)	CC1CC(C(=O)C(C1)C(CC2CC(=O)NC(=O)C2)O)C	cyclohexamide	UHFFFAOYSA	YPHMISFOHDHNIV	C15H23NO4	Organic compounds	Organoheterocyclic compounds	Piperidines	Piperidinones
281.163	InChI=1S/C15H23NO4/c1-8-3-9(2)15(20)11(4-8)12(17)5-10-6-13(18)16-14(19)7-10/h8-12,17H,3-7H2,1-2H3,(H,16,18,19)	CC1CC(C(=O)C(C1)C(CC2CC(=O)NC(=O)C2)O)C	cyclohexamide	UHFFFAOYSA	YPHMISFOHDHNIV	C15H23NO4	Organic compounds	Organoheterocyclic compounds	Piperidines	Piperidinones
281.163	InChI=1S/C15H23NO4/c1-8-3-9(2)15(20)11(4-8)12(17)5-10-6-13(18)16-14(19)7-10/h8-12,17H,3-7H2,1-2H3,(H,16,18,19)	CC1CC(C(=O)C(C1)C(CC2CC(=O)NC(=O)C2)O)C	cyclohexamide	UHFFFAOYSA	YPHMISFOHDHNIV	C15H23NO4	Organic compounds	Organoheterocyclic compounds	Piperidines	Piperidinones
279.097	InChI=1S/C11H13N5O4/c1-5-7(18)8(19)11(2-17,20-5)16-4-15-6-9(12)13-3-14-10(6)16/h3-4,7-8,17-19H,1-2H2,(H2,12,13,14)	C=C1C(C(C(O1)(CO)N2C=NC3=C(N=CN=C32)N)O)O	decoyinin	UHFFFAOYSA	UZSSGAOAYPICBZ	C11H13N5O4
430.138	InChI=1S/C21H22N2O8/c1-23(2)14-9-6-8-12(16(26)11-7(15(8)25)4-3-5-10(11)24)18(28)21(9,31)19(29)13(17(14)27)20(22)30/h3-5,8-9,14-15,24-26,29,31H,6H2,1-2H3,(H2,22,30)	CN(C)C1C2CC3C(C4=C(C(=CC=C4)O)C(=C3C(=O)C2(C(=C(C1=O)C(=O)N)O)O)O)O	demethyltetracycline	UHFFFAOYSA	RMVMLZHPWMTQGK	C21H22N2O8	Organic compounds	Phenylpropanoids and polyketides	Tetracyclines
430.138	InChI=1S/C21H22N2O8/c1-23(2)14-9-6-8-12(16(26)11-7(15(8)25)4-3-5-10(11)24)18(28)21(9,31)19(29)13(17(14)27)20(22)30/h3-5,8-9,14-15,24-26,29,31H,6H2,1-2H3,(H2,22,30)	CN(C)C1C2CC3C(C4=C(C(=CC=C4)O)C(=C3C(=O)C2(C(=C(C1=O)C(=O)N)O)O)O)O	demethyltetracycline	UHFFFAOYSA	RMVMLZHPWMTQGK	C21H22N2O8	Organic compounds	Phenylpropanoids and polyketides	Tetracyclines
962.491	InChI=1S/C53H73NO15/c1-34-17-14-12-10-8-6-4-5-7-9-11-13-15-18-40(56)29-48-50(52(65)66)47(63)33-53(67,69-48)32-44(60)28-43(59)27-42(58)26-39(55)19-16-20-41(57)30-49(64)68-51(34)36(3)25-35(2)45(61)31-46(62)37-21-23-38(54)24-22-37/h4-15,17-18,21-24,34-36,40,42-45,47-48,50-51,56,58-61,63,67H,16,19-20,25-33,54H2,1-3H3,(H,65,66)/p-1	CC1C=CC=CC=CC=CC=CC=CC=CC(CC2C(C(CC(O2)(CC(CC(CC(CC(=O)CCCC(=O)CC(=O)OC1C(C)CC(C)C(CC(=O)C3=CC=C(C=C3)N)O)O)O)O)O)O)C(=O)[O-])O	Demycosaminyl-Candicidin D	UHFFFAOYSA	GYOIPHVRAVLBPP	C53H72NO15-	Organic compounds	Phenylpropanoids and polyketides	Macrolides and analogues
550.26	InChI=1S/C21H38N6O11/c1-7-21(34,5-29)17(38-18-11(25-2)14(32)13(31)10(4-28)36-18)19(35-7)37-16-9(27-20(23)24)3-8(26-6-22)12(30)15(16)33/h5-19,25,28,30-34H,3-4H2,1-2H3,(H2,22,26)(H4,23,24,27)	CC1C(C(C(O1)OC2C(CC(C(C2O)O)N=CN)N=C(N)N)OC3C(C(C(C(O3)CO)O)O)NC)(C=O)O	deoxystreptomycin	UHFFFAOYSA	LKSDMWQHUIMVKX	C21H38N6O11
1191.75	InChI=1S/C61H109NO21/c1-32-15-10-11-19-47(70)38(7)55(75)33(2)16-12-17-35(4)60(80)81-51(37(6)46(69)20-14-24-62)21-13-18-41(64)26-42(65)28-48(71)39(8)56(76)40(9)49(72)29-43(66)27-44(67)30-50(73)52(25-36(5)54(74)34(3)22-23-45(32)68)82-61-59(79)58(78)57(77)53(31-63)83-61/h10,13,15,17-18,22-23,25,32-34,37-59,61,63-79H,11-12,14,16,19-21,24,26-31,62H2,1-9H3	CC1CCC=C(C(=O)OC(CC=CC(CC(CC(C(C(C(C(CC(CC(CC(C(C=C(C(C(C=CC(C(C=CCCC(C(C1O)C)O)C)O)C)O)C)OC2C(C(C(C(O2)CO)O)O)O)O)O)O)O)C)O)C)O)O)O)C(C)C(CCCN)O)C	desertomycin	UHFFFAOYSA	FKPDQSQJNFFSAS	C61H109NO21
597.326	InChI=1S/C27H45N6O9/c34-22-10-14-26(38)32(41)20-8-3-6-18-30-24(36)12-15-27(39)33(42)21-9-2-5-17-29-23(35)11-13-25(37)31(40)19-7-1-4-16-28-22/h1-21H2,(H,28,34)(H,29,35)(H,30,36)/q-3	C1CCNC(=O)CCC(=O)N(CCCCCNC(=O)CCC(=O)N(CCCCCNC(=O)CCC(=O)N(CC1)[O-])[O-])[O-]	Desferrioxamine E(3-)	UHFFFAOYSA	WXIWKPBDYNJGJA	C27H45N6O9-3	Organic compounds	Phenylpropanoids and polyketides	Macrolactams
602.328	InChI=1S/C26H46N6O10/c33-21-7-10-24(36)30(39)16-5-2-4-14-28-22(34)8-12-26(38)32(41)18-20-42-19-15-29-23(35)9-11-25(37)31(40)17-6-1-3-13-27-21/h39-41H,1-20H2,(H,27,33)(H,28,34)(H,29,35)	C1CCNC(=O)CCC(=O)N(CCOCCNC(=O)CCC(=O)N(CCCCCNC(=O)CCC(=O)N(CC1)O)O)O	Desferrioxamine Et1	UHFFFAOYSA	OYFVPOABQXXDNO	C26H46N6O10
618.305	InChI=1S/C26H46N6O9S/c33-21-7-10-24(36)30(39)16-5-2-4-14-28-22(34)8-12-26(38)32(41)18-20-42-19-15-29-23(35)9-11-25(37)31(40)17-6-1-3-13-27-21/h39-41H,1-20H2,(H,27,33)(H,28,34)(H,29,35)	C1CCNC(=O)CCC(=O)N(CCSCCNC(=O)CCC(=O)N(CCCCCNC(=O)CCC(=O)N(CC1)O)O)O	Desferrioxamine Te1	UHFFFAOYSA	MGKRICKBRZWGTG	C26H46N6O9S	Organic compounds	Phenylpropanoids and polyketides	Macrolactams
636.261	InChI=1S/C25H44N6O9S2/c32-20-4-8-24(36)30(39)14-18-42-17-12-28-22(34)6-9-25(37)31(40)15-19-41-16-11-27-21(33)5-7-23(35)29(38)13-3-1-2-10-26-20/h38-40H,1-19H2,(H,26,32)(H,27,33)(H,28,34)	C1CCNC(=O)CCC(=O)N(CCSCCNC(=O)CCC(=O)N(CCSCCNC(=O)CCC(=O)N(CC1)O)O)O	Desferrioxamine Te2	UHFFFAOYSA	HIAORHNXKXXJHK	C25H44N6O9S2
558.301	InChI=1S/C24H42N6O9/c31-19-7-10-23(35)29(38)17-5-2-15-27-21(33)9-12-24(36)30(39)18-6-3-14-26-20(32)8-11-22(34)28(37)16-4-1-13-25-19/h37-39H,1-18H2,(H,25,31)(H,26,32)(H,27,33)	C1CCN(C(=O)CCC(=O)NCCCCN(C(=O)CCC(=O)NCCCCN(C(=O)CCC(=O)NC1)O)O)O	Desferrioxamine X2	UHFFFAOYSA	DDJODPOFWJITNU	C24H42N6O9	Organic compounds	Phenylpropanoids and polyketides	Macrolactams
628.38	InChI=1S/C29H52N6O9/c36-24-12-15-27(39)33(42)21-9-3-2-7-19-31-25(37)13-17-29(41)35(44)23-11-5-8-20-32-26(38)14-16-28(40)34(43)22-10-4-1-6-18-30-24/h42-44H,1-23H2,(H,30,36)(H,31,37)(H,32,38)	C1CCCN(C(=O)CCC(=O)NCCCCCCN(C(=O)CCC(=O)NCCCCCN(C(=O)CCC(=O)NCC1)O)O)O	Desferrioxamine X4	UHFFFAOYSA	DFQGKQCNOQAMHG	C29H52N6O9
505.242	InChI=1S/C25H35N3O8/c1-14(2)22(26)24(33)28-11-10-19(35-16(4)30)23(28)20(13-21(31)32)36-25(34)18(27-15(3)29)12-17-8-6-5-7-9-17/h5-9,14,18-20,22-23H,10-13,26H2,1-4H3,(H,27,29)(H,31,32)	CC(C)C(C(=O)N1CCC(C1C(CC(=O)O)OC(=O)C(CC2=CC=CC=C2)NC(=O)C)OC(=O)C)N	Detoxin C1	UHFFFAOYSA	WVEVNNJWNJDGSX	C25H35N3O8
547.289	InChI=1S/C28H41N3O8/c1-6-17(4)26(35)30-20(14-19-10-8-7-9-11-19)28(37)39-22(15-23(33)34)25-21(38-18(5)32)12-13-31(25)27(36)24(29)16(2)3/h7-11,16-17,20-22,24-25H,6,12-15,29H2,1-5H3,(H,30,35)(H,33,34)	CCC(C)C(=O)NC(CC1=CC=CC=C1)C(=O)OC(CC(=O)O)C2C(CCN2C(=O)C(C(C)C)N)OC(=O)C	Detoxin D1	UHFFFAOYSA	GOZDOQQVOQTNBQ	C28H41N3O8	Organic compounds	Organic acids and derivatives	Peptidomimetics	Depsipeptides
1331.57	InChI=1S/C61H81N13O21/c1-25(2)51(81)48-59(89)74-16-14-42(78)50(74)61(92)95-29(6)47(71-54(84)40(24-75)67-43(79)20-36(62)60(90)91)57(87)70-46(28(5)76)56(86)66-27(4)52(82)65-23-44(80)73-15-13-41(77)49(73)58(88)68-39(17-30-21-63-37-11-9-31(93-7)18-33(30)37)53(83)69-45(55(85)72-48)26(3)35-22-64-38-12-10-32(94-8)19-34(35)38/h9-12,17-19,21-22,25-29,36,40-42,45-51,63-64,75-78,81H,13-16,20,23-24,62H2,1-8H…	CC1C(C(=O)NC(C(=O)NC(C(=O)NCC(=O)N2CCC(C2C(=O)NC(=CC3=CNC4=C3C=C(C=C4)OC)C(=O)NC(C(=O)NC(C(=O)N5CCC(C5C(=O)O1)O)C(C(C)C)O)C(C)C6=CNC7=C6C=C(C=C7)OC)O)C)C(C)O)NC(=O)C(CO)NC(=O)CC(C(=O)O)N	Di-5-Methoxytryptophan Telomycin	UHFFFAOYSA	AWMNLSRBWPWRNU	C61H81N13O21
736.237	InChI=1S/C38H40O15/c1-18-23(51-26(39)10-8-6-5-7-9-24-19(2)52-36(4,53-24)34(45)46)13-14-25(50-18)20-11-12-21-27(29(20)40)30(41)22-15-16-37(48)17-35(3,47)32(43)33(44)38(37,49)28(22)31(21)42/h5-12,15-16,18-19,23-25,32,40,43,47-49H,13-14,17H2,1-4H3,(H,45,46)	CC1C(CCC(O1)C2=C(C3=C(C=C2)C(=O)C4=C(C3=O)C=CC5(C4(C(=O)C(C(C5)(C)O)O)O)O)O)OC(=O)C=CC=CC=CC6C(OC(O6)(C)C(=O)O)C	dioxamycin	UHFFFAOYSA	HWMMBHOXHRVLCU	C38H40O15
481.219	InChI=1S/C22H27N9O4/c1-29-9-13(26-12-32)6-17(29)21(34)28-15-8-18(31(3)11-15)22(35)27-14-7-16(30(2)10-14)20(33)25-5-4-19(23)24/h6-12H,4-5H2,1-3H3,(H3,23,24)(H,25,33)(H,26,32)(H,27,35)(H,28,34)	CN1C=C(C=C1C(=O)NC2=CN(C(=C2)C(=O)NC3=CN(C(=C3)C(=O)NCCC(=N)N)C)C)NC=O	distamycin A	UHFFFAOYSA	UPBAOYRENQEPJO	C22H27N9O4	Organic compounds	Organic nitrogen compounds	Organonitrogen compounds	N-arylamides
1284.58	InChI=1S/C62H92O28/c1-12-22(2)47-36(85-43-18-37(53(70)26(6)80-43)86-41-16-34(65)51(68)24(4)78-41)15-32-13-31-14-33(61(77-11)59(76)50(67)23(3)63)62(58(75)49(31)57(74)48(32)56(47)73)90-46-20-39(55(72)28(8)82-46)88-45-21-40(60(29(9)83-45)84-30(10)64)89-44-19-38(54(71)27(7)81-44)87-42-17-35(66)52(69)25(5)79-42/h13,15,22-29,33-35,37-46,50-55,60-63,65-74H,12,14,16-21H2,1-11H3	CCC(C)C1=C(C2=C(C3=C(CC(C(C3=O)OC4CC(C(C(O4)C)O)OC5CC(C(C(O5)C)OC(=O)C)OC6CC(C(C(O6)C)O)OC7CC(C(C(O7)C)O)O)C(C(=O)C(C(C)O)O)OC)C=C2C=C1OC8CC(C(C(O8)C)O)OC9CC(C(C(O9)C)O)O)O)O	Duramycin A	UHFFFAOYSA	GKQPKEYSNFSHDQ	C62H92O28	Organic compounds	Organic oxygen compounds	Organooxygen compounds	Carbohydrates and carbohydrate conjugates
1284.58	InChI=1S/C62H92O28/c1-12-22(2)47-36(85-43-18-37(53(70)26(6)80-43)86-41-16-34(65)51(68)24(4)78-41)15-32-13-31-14-33(61(77-11)59(76)50(67)23(3)63)62(58(75)49(31)57(74)48(32)56(47)73)90-46-20-39(55(72)28(8)82-46)88-45-21-40(60(29(9)83-45)84-30(10)64)89-44-19-38(54(71)27(7)81-44)87-42-17-35(66)52(69)25(5)79-42/h13,15,22-29,33-35,37-46,50-55,60-63,65-74H,12,14,16-21H2,1-11H3	CCC(C)C1=C(C2=C(C3=C(CC(C(C3=O)OC4CC(C(C(O4)C)O)OC5CC(C(C(O5)C)OC(=O)C)OC6CC(C(C(O6)C)O)OC7CC(C(C(O7)C)O)O)C(C(=O)C(C(C)O)O)OC)C=C2C=C1OC8CC(C(C(O8)C)O)OC9CC(C(C(O9)C)O)O)O)O	Duramycin A	UHFFFAOYSA	GKQPKEYSNFSHDQ	C62H92O28	Organic compounds	Organic oxygen compounds	Organooxygen compounds	Carbohydrates and carbohydrate conjugates
1154.51	InChI=1S/C56H82O25/c1-11-20(2)42-33(77-39-17-34(48(64)24(6)73-39)78-37-15-31(59)46(62)22(4)71-37)14-29-12-28-13-30(55(70-10)53(69)45(61)21(3)57)56(52(68)44(28)51(67)43(29)50(42)66)81-41-18-35(49(65)25(7)74-41)79-40-19-36(54(26(8)75-40)76-27(9)58)80-38-16-32(60)47(63)23(5)72-38/h12,14,20-26,30-32,34-41,45-49,54-57,59-67H,11,13,15-19H2,1-10H3	CCC(C)C1=C(C2=C(C3=C(CC(C(C3=O)OC4CC(C(C(O4)C)O)OC5CC(C(C(O5)C)OC(=O)C)OC6CC(C(C(O6)C)O)O)C(C(=O)C(C(C)O)O)OC)C=C2C=C1OC7CC(C(C(O7)C)O)OC8CC(C(C(O8)C)O)O)O)O	Duramycin B	UHFFFAOYSA	ICFBIVXFINBMRC	C56H82O25
1284.58	InChI=1S/C62H92O28/c1-12-22(2)47-36(85-43-18-37(53(70)26(6)80-43)86-41-16-34(65)51(68)24(4)78-41)15-32-13-31-14-33(61(77-11)59(76)50(67)23(3)63)62(58(75)49(31)57(74)48(32)56(47)73)90-46-20-39(55(72)28(8)82-46)88-45-21-40(60(29(9)83-45)84-30(10)64)89-44-19-38(54(71)27(7)81-44)87-42-17-35(66)52(69)25(5)79-42/h13,15,22-29,33-35,37-46,50-55,60-63,65-74H,12,14,16-21H2,1-11H3	CCC(C)C1=C(C2=C(C3=C(CC(C(C3=O)OC4CC(C(C(O4)C)O)OC5CC(C(C(O5)C)OC(=O)C)OC6CC(C(C(O6)C)O)OC7CC(C(C(O7)C)O)O)C(C(=O)C(C(C)O)O)OC)C=C2C=C1OC8CC(C(C(O8)C)O)OC9CC(C(C(O9)C)O)O)O)O	Durhamycin A	UHFFFAOYSA	GKQPKEYSNFSHDQ	C62H92O28	Organic compounds	Organic oxygen compounds	Organooxygen compounds	Carbohydrates and carbohydrate conjugates
1284.58	InChI=1S/C62H92O28/c1-12-22(2)47-36(85-43-18-37(53(70)26(6)80-43)86-41-16-34(65)51(68)24(4)78-41)15-32-13-31-14-33(61(77-11)59(76)50(67)23(3)63)62(58(75)49(31)57(74)48(32)56(47)73)90-46-20-39(55(72)28(8)82-46)88-45-21-40(60(29(9)83-45)84-30(10)64)89-44-19-38(54(71)27(7)81-44)87-42-17-35(66)52(69)25(5)79-42/h13,15,22-29,33-35,37-46,50-55,60-63,65-74H,12,14,16-21H2,1-11H3	CCC(C)C1=C(C2=C(C3=C(CC(C(C3=O)OC4CC(C(C(O4)C)O)OC5CC(C(C(O5)C)OC(=O)C)OC6CC(C(C(O6)C)O)OC7CC(C(C(O7)C)O)O)C(C(=O)C(C(C)O)O)OC)C=C2C=C1OC8CC(C(C(O8)C)O)OC9CC(C(C(O9)C)O)O)O)O	Durhamycin A	UHFFFAOYSA	GKQPKEYSNFSHDQ	C62H92O28	Organic compounds	Organic oxygen compounds	Organooxygen compounds	Carbohydrates and carbohydrate conjugates
1154.51	InChI=1S/C56H82O25/c1-11-20(2)42-33(77-39-17-34(48(64)24(6)73-39)78-37-15-31(59)46(62)22(4)71-37)14-29-12-28-13-30(55(70-10)53(69)45(61)21(3)57)56(52(68)44(28)51(67)43(29)50(42)66)81-41-18-35(49(65)25(7)74-41)79-40-19-36(54(26(8)75-40)76-27(9)58)80-38-16-32(60)47(63)23(5)72-38/h12,14,20-26,30-32,34-41,45-49,54-57,59-67H,11,13,15-19H2,1-10H3	CCC(C)C1=C(C2=C(C3=C(CC(C(C3=O)OC4CC(C(C(O4)C)O)OC5CC(C(C(O5)C)OC(=O)C)OC6CC(C(C(O6)C)O)O)C(C(=O)C(C(C)O)O)OC)C=C2C=C1OC7CC(C(C(O7)C)O)OC8CC(C(C(O8)C)O)O)O)O	Durhamycin B	UHFFFAOYSA	ICFBIVXFINBMRC	C56H82O25
258.194	InChI=1S/C13H26N2O3/c1-4-5-6-7-8-9-10-15(17)14-13(11-18-3)12(2)16/h9-10,12-13,16H,4-8,11H2,1-3H3	CCCCCCC=C[N+](=NC(COC)C(C)O)[O-]	elaiomycin	UHFFFAOYSA	BCPWSYQGYBTINM	C13H26N2O3
188.043	InChI=1S/C6H8N2O5/c1-13-8(12)4-5(9)7-3-2-6(10)11/h2-4H,1H3,(H,7,9)(H,10,11)	CO[N+](=CC(=O)NC=CC(=O)O)[O-]	enteromycin	UHFFFAOYSA	UBAVPHLFRVPRCI	C6H8N2O5	Organic compounds	Organic acids and derivatives	Carboxylic acids and derivatives	Alpha-imino acid and derivatives
188.043	InChI=1S/C6H8N2O5/c1-13-8(12)4-5(9)7-3-2-6(10)11/h2-4H,1H3,(H,7,9)(H,10,11)	CO[N+](=CC(=O)NC=CC(=O)O)[O-]	enteromycin	UHFFFAOYSA	UBAVPHLFRVPRCI	C6H8N2O5	Organic compounds	Organic acids and derivatives	Carboxylic acids and derivatives	Alpha-imino acid and derivatives
585.221	InChI=1S/C30H35NO11/c1-6-30(39)11-16(42-17-10-14(31(3)4)24(33)12(2)41-17)19-20(23(30)29(38)40-5)28(37)21-22(27(19)36)26(35)18-13(25(21)34)8-7-9-15(18)32/h7-9,12,14,16-17,23-24,32-33,36-37,39H,6,10-11H2,1-5H3	CCC1(CC(C2=C(C1C(=O)OC)C(=C3C(=C2O)C(=O)C4=C(C3=O)C=CC=C4O)O)OC5CC(C(C(O5)C)O)N(C)C)O	Epsilon-Rhodomycin T	UHFFFAOYSA	CVACSAHKWDLUII	C30H35NO11
540.222	InChI=1S/C27H32N4O8/c1-5-14(2)23-27(37)38-16(4)20(31-25(35)21-19(32)9-7-11-29-21)24(34)30-18(12-17-8-6-10-28-13-17)22(33)15(3)26(36)39-23/h6-11,13,15-16,18,20,22,32-33H,5,12H2,1-4H3,(H,30,34)(H,31,35)	CCC(=C1C(=O)OC(C(C(=O)NC(C(C(C(=O)O1)C)O)CC2=CN=CC=C2)NC(=O)C3=C(C=CC=N3)O)C)C	erizomycin	UHFFFAOYSA	WHIKSLGSXKIHCA	C27H32N4O8	Organic compounds	Organic acids and derivatives	Peptidomimetics	Depsipeptides
540.222	InChI=1S/C27H32N4O8/c1-5-14(2)23-27(37)38-16(4)20(31-25(35)21-19(32)9-7-11-29-21)24(34)30-18(12-17-8-6-10-28-13-17)22(33)15(3)26(36)39-23/h6-11,13,15-16,18,20,22,32-33H,5,12H2,1-4H3,(H,30,34)(H,31,35)	CCC(=C1C(=O)OC(C(C(=O)NC(C(C(C(=O)O1)C)O)CC2=CN=CC=C2)NC(=O)C3=C(C=CC=N3)O)C)C	erizomycin	UHFFFAOYSA	WHIKSLGSXKIHCA	C27H32N4O8	Organic compounds	Organic acids and derivatives	Peptidomimetics	Depsipeptides
707.352	InChI=1S/C36H53NO13/c1-3-4-12-23-13-10-8-6-5-7-9-11-14-24(48-35-33(42)31(37)32(41)21(2)46-35)18-28-30(34(43)44)25(39)20-36(45,50-28)19-22(38)17-27-26(49-27)15-16-29(40)47-23/h5-11,14-16,21-28,30-33,35,38-39,41-42,45H,3-4,12-13,17-20,37H2,1-2H3,(H,43,44)	CCCCC1CC=CC=CC=CC=CC(CC2C(C(CC(O2)(CC(CC3C(O3)C=CC(=O)O1)O)O)O)C(=O)O)OC4C(C(C(C(O4)C)O)N)O	etruscomycin	UHFFFAOYSA	MUAOHYJGHYFDSA	C36H53NO13
484.421	InChI=1S/C24H52N8O2/c25-17-13-14-20(21(33)15-9-5-1-3-7-11-18-30-23(26)27)32-22(34)16-10-6-2-4-8-12-19-31-24(28)29/h20-21,33H,1-19,25H2,(H,32,34)(H4,26,27,30)(H4,28,29,31)	C(CCCCN=C(N)N)CCCC(C(CCCN)NC(=O)CCCCCCCCN=C(N)N)O	eulicin	UHFFFAOYSA	UIPBKZGYQDPIPY	C24H52N8O2	Organic compounds	Lipids and lipid-like molecules	Fatty Acyls	Fatty amides
795.404	InChI=1S/C40H61NO15/c1-4-23(2)31-15-13-11-9-7-5-6-8-10-12-14-27(54-39-37(49)35(41)36(48)24(3)53-39)20-32-34(38(50)51)30(46)22-40(52,56-32)21-29(45)28(44)17-16-25(42)18-26(43)19-33(47)55-31/h5-14,23-24,26-32,34-37,39,43-46,48-49,52H,4,15-22,41H2,1-3H3,(H,50,51)	CCC(C)C1CC=CC=CC=CC=CC=CC(CC2C(C(CC(O2)(CC(C(CCC(=O)CC(CC(=O)O1)O)O)O)O)O)C(=O)O)OC3C(C(C(C(O3)C)O)N)O	Eurocidin D	UHFFFAOYSA	ISJFQHRNXXQEGT	C40H61NO15
779.409	InChI=1S/C40H61NO14/c1-4-24(2)31-18-13-11-9-7-5-6-8-10-12-17-29(53-39-37(48)35(41)36(47)25(3)52-39)21-32-34(38(49)50)30(45)23-40(51,55-32)22-27(43)16-14-15-26(42)19-28(44)20-33(46)54-31/h5-13,17,24-25,27-32,34-37,39,43-45,47-48,51H,4,14-16,18-23,41H2,1-3H3,(H,49,50)	CCC(C)C1CC=CC=CC=CC=CC=CC(CC2C(C(CC(O2)(CC(CCCC(=O)CC(CC(=O)O1)O)O)O)O)C(=O)O)OC3C(C(C(C(O3)C)O)N)O	Eurocidin E	UHFFFAOYSA	QHYNZYOPJOICJB	C40H61NO14	Organic compounds	Organic oxygen compounds	Organooxygen compounds	Carbohydrates and carbohydrate conjugates
193.06	InChI=1S/C7H7N5O2/c1-11-5-4(8-3-9-10-5)6(13)12(2)7(11)14/h3H,1-2H3	CN1C2=C(C(=O)N(C1=O)C)N=CN=N2	fervenulin	UHFFFAOYSA	RRTKVYSLIGQWCO	C7H7N5O2
867.441	InChI=1S/C47H65NO14/c1-2-3-4-5-6-7-8-9-10-11-12-13-16-19-34(49)26-36(51)28-38(53)30-40(55)32-42(57)33-41(56)31-39(54)29-37(52)27-35(50)20-17-14-15-18-25-62-46(61)24-23-45(60)48-47-43(58)21-22-44(47)59/h14-15,23-24,58H,2-13,16-22,25-33H2,1H3,(H,48,60)	CCCCCCCCCCCCCCCC(=O)CC(=O)CC(=O)CC(=O)CC(=O)CC(=O)CC(=O)CC(=O)CC(=O)CCC=CCCOC(=O)C=CC(=O)NC1=C(CCC1=O)O	flavensomycin	UHFFFAOYSA	ASNAXPLWUAPUIY	C47H65NO14
664.419	InChI=1S/C37H60O10/c1-5-25(2)37-26(3)17-18-28(38)19-29(39)20-30(40)21-31(41)22-32(42)23-33(43)24-35(45)27(4)34(44)15-13-11-9-7-6-8-10-12-14-16-36(46)47-37/h6-14,16-18,25-35,37-45H,5,15,19-24H2,1-4H3	CCC(C)C1C(C=CC(CC(CC(CC(CC(CC(CC(C(C(CC=CC=CC=CC=CC=CC(=O)O1)O)C)O)O)O)O)O)O)O)C	flavofungin	UHFFFAOYSA	JJEXXRLQYFLSMX	C37H60O10
1582.65	InChI=1S/C69H107N4O35P/c1-30(2)15-14-17-31(3)18-19-33(5)22-25-68(9,10)24-13-12-16-32(4)23-26-96-41(60(88)89)29-98-109(94,95)108-66-56(57(107-67(70)92)69(11,93)58(106-66)61(90)91)105-63-44(72-36(8)76)47(81)54(40(101-63)28-97-64-51(85)48(82)45(79)39(27-74)100-64)103-62-43(71-35(7)75)46(80)53(34(6)99-62)102-65-52(86)49(83)50(84)55(104-65)59(87)73-42-37(77)20-21-38(42)78/h13,15,18,23-24,34,39-41,43-5…	CC1C(C(C(C(O1)OC2C(OC(C(C2O)NC(=O)C)OC3C(C(C(OC3OP(=O)(O)OCC(C(=O)O)OCC=C(C)CCC=CC(C)(C)CCC(=C)CC=C(C)CCC=C(C)C)C(=O)O)(C)O)OC(=O)N)COC4C(C(C(C(O4)CO)O)O)O)NC(=O)C)O)OC5C(C(C(C(O5)C(=O)NC6=C(CCC6=O)O)O)O)O	flavomycin	UHFFFAOYSA	PERZMHJGZKHNGU	C69H107N4O35P
865.519	InChI=1S/C46H75NO14/c1-13-16-34-28(7)37(58-38-22-33(48)43(31(10)57-38)60-45(47)53)23-46(54,61-34)30(9)41(51)29(8)42-35(55-11)18-15-17-24(3)19-26(5)39(49)32(14-2)40(50)27(6)20-25(4)21-36(56-12)44(52)59-42/h13,15-18,20-21,26-35,37-43,48-51,54H,14,19,22-23H2,1-12H3,(H2,47,53)	CCC1C(C(CC(=CC=CC(C(OC(=O)C(=CC(=CC(C1O)C)C)OC)C(C)C(C(C)C2(CC(C(C(O2)C=CC)C)OC3CC(C(C(O3)C)OC(=O)N)O)O)O)OC)C)C)O	folimycin	UHFFFAOYSA	DJZCTUVALDDONK	C46H75NO14	Organic compounds	Phenylpropanoids and polyketides	Macrolides and analogues
842.514	InChI=1S/C43H74N2O14/c1-24-21-29(19-20-46)39(59-42-37(49)36(45(9)10)38(27(4)56-42)58-35-23-43(6,51)41(50)28(5)55-35)40(52-11)31(47)22-33(48)53-25(2)15-13-12-14-16-32(24)57-34-18-17-30(44(7)8)26(3)54-34/h12-14,16,20,24-32,34-42,47,49-51H,15,17-19,21-23H2,1-11H3	CC1CC=CC=CC(C(CC(C(C(C(CC(=O)O1)O)OC)OC2C(C(C(C(O2)C)OC3CC(C(C(O3)C)O)(C)O)N(C)C)O)CC=O)C)OC4CCC(C(O4)C)N(C)C	Foromacidin	UHFFFAOYSA	ACTOXUHEUCPTEW	C43H74N2O14
884.525	InChI=1S/C45H76N2O15/c1-25-22-31(20-21-48)41(62-44-39(51)38(47(10)11)40(28(4)58-44)61-37-24-45(7,53)43(52)29(5)57-37)42(54-12)34(59-30(6)49)23-35(50)55-26(2)16-14-13-15-17-33(25)60-36-19-18-32(46(8)9)27(3)56-36/h13-15,17,21,25-29,31-34,36-44,51-53H,16,18-20,22-24H2,1-12H3	CC1CC=CC=CC(C(CC(C(C(C(CC(=O)O1)OC(=O)C)OC)OC2C(C(C(C(O2)C)OC3CC(C(C(O3)C)O)(C)O)N(C)C)O)CC=O)C)OC4CCC(C(O4)C)N(C)C	Foromacidin B	UHFFFAOYSA	ZPCCSZFPOXBNDL	C45H76N2O15	Organic compounds	Organic oxygen compounds	Organooxygen compounds	Carbohydrates and carbohydrate conjugates
898.54	InChI=1S/C46H78N2O15/c1-13-35(50)60-34-24-36(51)56-27(3)17-15-14-16-18-33(61-37-20-19-32(47(8)9)28(4)57-37)26(2)23-31(21-22-49)42(43(34)55-12)63-45-40(52)39(48(10)11)41(29(5)59-45)62-38-25-46(7,54)44(53)30(6)58-38/h14-16,18,22,26-34,37-45,52-54H,13,17,19-21,23-25H2,1-12H3	CCC(=O)OC1CC(=O)OC(CC=CC=CC(C(CC(C(C1OC)OC2C(C(C(C(O2)C)OC3CC(C(C(O3)C)O)(C)O)N(C)C)O)CC=O)C)OC4CCC(C(O4)C)N(C)C)C	Foromacidin C	UHFFFAOYSA	HSZLKTCKAYXVBX	C46H78N2O15
878.491	InChI=1S/C43H74N2O14.ClH/c1-24-21-29(19-20-46)39(59-42-37(49)36(45(9)10)38(27(4)56-42)58-35-23-43(6,51)41(50)28(5)55-35)40(52-11)31(47)22-33(48)53-25(2)15-13-12-14-16-32(24)57-34-18-17-30(44(7)8)26(3)54-34;/h12-14,16,20,24-32,34-42,47,49-51H,15,17-19,21-23H2,1-11H3;1H	CC1CC=CC=CC(C(CC(C(C(C(CC(=O)O1)O)OC)OC2C(C(C(C(O2)C)OC3CC(C(C(O3)C)O)(C)O)N(C)C)O)CC=O)C)OC4CCC(C(O4)C)N(C)C.Cl	Foromacidin Hydrochloride	UHFFFAOYSA	GGVDEVZXDBHGIY	C43H75ClN2O14
842.514	InChI=1S/C43H74N2O14/c1-24-21-29(19-20-46)39(59-42-37(49)36(45(9)10)38(27(4)56-42)58-35-23-43(6,51)41(50)28(5)55-35)40(52-11)31(47)22-33(48)53-25(2)15-13-12-14-16-32(24)57-34-18-17-30(44(7)8)26(3)54-34/h12-14,16,20,24-32,34-42,47,49-51H,15,17-19,21-23H2,1-11H3	CC1CC=CC=CC(C(CC(C(C(C(CC(=O)O1)O)OC)OC2C(C(C(C(O2)C)OC3CC(C(C(O3)C)O)(C)O)N(C)C)O)CC=O)C)OC4CCC(C(O4)C)N(C)C	Foromacidine A	UHFFFAOYSA	ACTOXUHEUCPTEW	C43H74N2O14
138.008	InChI=1S/C3H7O4P/c1-2-3(7-2)8(4,5)6/h2-3H,1H3,(H2,4,5,6)	CC1C(O1)P(=O)(O)O	fosfomycin	UHFFFAOYSA	YMDXZJFXQJVXBF	C3H7O4P
670.393	InChI=1S/C35H58O12/c1-4-5-11-16-29(41)32-30(42)20-26(38)18-24(36)17-25(37)19-27(39)21-31(43)34(45)33(44)22(2)14-12-9-7-6-8-10-13-15-28(40)23(3)47-35(32)46/h6-10,12-15,23-34,36-45H,4-5,11,16-21H2,1-3H3	CCCCCC(C1C(CC(CC(CC(CC(CC(C(C(C(=CC=CC=CC=CC=CC(C(OC1=O)C)O)C)O)O)O)O)O)O)O)O)O	fungichromin	UHFFFAOYSA	AGJUUQSLGVCRQA	C35H58O12	Organic compounds	Phenylpropanoids and polyketides	Macrolides and analogues
670.393	InChI=1S/C35H58O12/c1-4-5-11-16-29(41)32-30(42)20-26(38)18-24(36)17-25(37)19-27(39)21-31(43)34(45)33(44)22(2)14-12-9-7-6-8-10-13-15-28(40)23(3)47-35(32)46/h6-10,12-15,23-34,36-45H,4-5,11,16-21H2,1-3H3	CCCCCC(C1C(CC(CC(CC(CC(CC(C(C(C(=CC=CC=CC=CC=CC(C(OC1=O)C)O)C)O)O)O)O)O)O)O)O)O	fungichromin	UHFFFAOYSA	AGJUUQSLGVCRQA	C35H58O12	Organic compounds	Phenylpropanoids and polyketides	Macrolides and analogues
1094.59	InChI=1S/C59H86N2O17/c1-36-18-16-14-12-10-8-6-7-9-11-13-15-17-19-50(77-59-57(75)56(74)55(60)39(4)76-59)35-52(71)38(3)51(70)33-48(68)30-46(66)28-44(64)26-43(63)27-45(65)29-47(67)31-49(69)34-54(73)78-58(36)37(2)20-25-42(62)32-53(72)40-21-23-41(61-5)24-22-40/h6-19,21-24,37-39,42-45,47,49-52,55-57,59,61-65,67,69-71,74-75H,20,25-35,60H2,1-5H3	CC1C(CC(C=CC=CC=CC=CC=CC=CC=CC(=C(OC(=O)CC(CC(CC(CC(CC(CC(=O)CC(=O)CC1O)O)O)O)O)O)C(C)CCC(CC(=O)C2=CC=C(C=C2)NC)O)C)OC3C(C(C(C(O3)C)N)O)O)O	fungimycin	UHFFFAOYSA	QPQMKHKBRKAVRZ	C59H86N2O17
210.137	InChI=1S/C11H18N2O2/c1-7(2)6-8-11(15)13-5-3-4-9(13)10(14)12-8/h7-9H,3-6H2,1-2H3,(H,12,14)	CC(C)CC1C(=O)N2CCCC2C(=O)N1	gancidin W	UHFFFAOYSA	SZJNCZMRZAUNQT	C11H18N2O2
460.148	InChI=1S/C22H24N2O9/c1-21(32)7-5-4-6-8(25)9(7)15(26)10-12(21)17(28)13-14(24(2)3)16(27)11(20(23)31)19(30)22(13,33)18(10)29/h4-6,12-14,17,25-26,28,30,32-33H,1-3H3,(H2,23,31)	CC1(C2C(C3C(C(=O)C(=C(C3(C(=O)C2=C(C4=C1C=CC=C4O)O)O)O)C(=O)N)N(C)C)O)O	geomycin	UHFFFAOYSA	OWFJMIVZYSDULZ	C22H24N2O9	Organic compounds	Phenylpropanoids and polyketides	Tetracyclines
692.174	InChI=1S/C35H32O15/c1-16-8-22(37)28(34(41)47-7)24(10-16)49-31-21(33(40)46-6)14-19(15-27(31)44-4)48-35(42)29-23(38)9-17(2)11-25(29)50-30-20(32(39)45-5)12-18(36)13-26(30)43-3/h8-15,36-38H,1-7H3	CC1=CC(=C(C(=C1)OC2=C(C=C(C=C2OC)O)C(=O)OC)C(=O)OC3=CC(=C(C(=C3)OC)OC4=CC(=CC(=C4C(=O)OC)O)C)C(=O)OC)O	geomycin A	UHFFFAOYSA	IVXIKZPNFFNFSO	C35H32O15
678.158	InChI=1S/C34H30O15/c1-15-7-21(36)27(31(38)39)23(9-15)48-30-20(33(41)46-6)13-18(14-26(30)44-4)47-34(42)28-22(37)8-16(2)10-24(28)49-29-19(32(40)45-5)11-17(35)12-25(29)43-3/h7-14,35-37H,1-6H3,(H,38,39)	CC1=CC(=C(C(=C1)OC2=C(C=C(C=C2OC)OC(=O)C3=C(C=C(C=C3OC4=C(C=C(C=C4OC)O)C(=O)OC)C)O)C(=O)OC)C(=O)O)O	geomycin B	UHFFFAOYSA	ZHHOOIJQRTVLKW	C34H30O15
660.148	InChI=1S/C34H28O14/c1-15-7-21(37)27(22(8-15)46-29-19(31(39)44-5)11-17(35)13-25(29)42-3)33(41)47-23-9-16(2)10-24-28(23)30(38)34(48-24)20(32(40)45-6)12-18(36)14-26(34)43-4/h7-14,35,37H,1-6H3	CC1=CC(=C(C(=C1)OC2=C(C=C(C=C2OC)O)C(=O)OC)C(=O)OC3=CC(=CC4=C3C(=O)C5(O4)C(=CC(=O)C=C5OC)C(=O)OC)C)O	geomycin C	UHFFFAOYSA	GNHQZFDQZNRWBS	C34H28O14	Organic compounds	Benzenoids	Benzene and substituted derivatives	Diphenylethers
182.167	InChI=1S/C12H22O/c1-10-6-5-8-11(2)7-3-4-9-12(10,11)13/h10,13H,3-9H2,1-2H3	CC1CCCC2(C1(CCCC2)O)C	geosmin	UHFFFAOYSA	JLPUXFOGCDVKGO	C12H22O
621.226	InChI=1S/C21H39N5O14.ClH/c1-5-21(35,4-28)16(40-17-8(25-2)10(30)9(29)6(3-27)37-17)18(36-5)38-14-7(26-19(22)23)11(31)15(39-20(24)34)13(33)12(14)32;/h5-18,25,27-33,35H,3-4H2,1-2H3,(H2,24,34)(H4,22,23,26);1H	CC1C(C(C(O1)OC2C(C(C(C(C2O)O)OC(=O)N)O)N=C(N)N)OC3C(C(C(C(O3)CO)O)O)NC)(CO)O.Cl	Glebomycin, Hydrochloride	UHFFFAOYSA	SKHYXZRREDNVLE	C21H40ClN5O14	Organic compounds	Organic oxygen compounds	Organooxygen compounds	Carbohydrates and carbohydrate conjugates
364.065	InChI=1S/C17H17ClN2O3S/c18-16-9-5-4-8-15(16)17(21)19-10-12-20(13-11-19)24(22,23)14-6-2-1-3-7-14/h1-9H,10-13H2	C1CN(CCN1C(=O)C2=CC=CC=C2Cl)S(=O)(=O)C3=CC=CC=C3	glucose isomerase	UHFFFAOYSA	WNQJZQMIEZWFIN	C17H17ClN2O3S	Organic compounds	Benzenoids	Benzene and substituted derivatives	Benzenesulfonamides
364.065	InChI=1S/C17H17ClN2O3S/c18-16-9-5-4-8-15(16)17(21)19-10-12-20(13-11-19)24(22,23)14-6-2-1-3-7-14/h1-9H,10-13H2	C1CN(CCN1C(=O)C2=CC=CC=C2Cl)S(=O)(=O)C3=CC=CC=C3	glucose-isomerase	UHFFFAOYSA	WNQJZQMIEZWFIN	C17H17ClN2O3S	Organic compounds	Benzenoids	Benzene and substituted derivatives	Benzenesulfonamides
444.106	InChI=1S/C22H20O10/c1-5-11-15(21-8(30-5)4-10(24)32-21)19(27)13-14(17(11)25)20(28)16-12(18(13)26)7-3-9(23)22(16,29)6(2)31-7/h5-9,21,23,25,27,29H,3-4H2,1-2H3	CC1C2=C(C3C(O1)CC(=O)O3)C(=C4C(=C2O)C(=O)C5=C(C4=O)C6CC(C5(C(O6)C)O)O)O	granaticin A	UHFFFAOYSA	ONQCWTVJMHJRFM	C22H20O10
558.174	InChI=1S/C28H30O12/c1-8-11(29)4-5-16(37-8)39-14-6-12-18-22(28(14,35)10(3)38-12)26(34)20-19(24(18)32)25(33)21-17(23(20)31)9(2)36-13-7-15(30)40-27(13)21/h8-14,16,27,29,32,34-35H,4-7H2,1-3H3	CC1C(CCC(O1)OC2CC3C4=C(C2(C(O3)C)O)C(=C5C(=C4O)C(=O)C6=C(C5=O)C(OC7C6OC(=O)C7)C)O)O	granaticin B	UHFFFAOYSA	HLNZYALGGXMQQC	C28H30O12	Organic compounds	Benzenoids	Anthracenes	Anthraquinones
342.085	InChI=1S/C17H14N2O6/c1-24-12-6-5-9(8-25-13(21)7-20)14-16(12)19-15-10(17(22)23)3-2-4-11(15)18-14/h2-6,20H,7-8H2,1H3,(H,22,23)	COC1=CC=C(C2=NC3=CC=CC(=C3N=C12)C(=O)O)COC(=O)CO	griseolutein A	UHFFFAOYSA	LRNVPBRAXOLPTF	C17H14N2O6
344.101	InChI=1S/C17H16N2O6/c1-24-12-6-5-9(8-25-13(21)7-20)14-16(12)19-15-10(17(22)23)3-2-4-11(15)18-14/h2-6,13,20-21H,7-8H2,1H3,(H,22,23)	COC1=CC=C(C2=NC3=CC=CC(=C3N=C12)C(=O)O)COC(CO)O	griseolutein B	UHFFFAOYSA	ZJHVCMQHJHPGMZ	C17H16N2O6	Organic compounds	Organoheterocyclic compounds	Diazanaphthalenes	Benzodiazines
477.157	InChI=1S/C22H27N3O7S/c1-13-6-7-18-21(29)23-8-4-2-3-5-14(26)9-15(27)10-19-24-16(11-31-19)20(28)25-17(12-33-18)22(30)32-13/h2-5,7,11,13-15,17,26-27H,6,8-10,12H2,1H3,(H,23,29)(H,25,28)	CC1CC=C2C(=O)NCC=CC=CC(CC(CC3=NC(=CO3)C(=O)NC(CS2)C(=O)O1)O)O	griseoviridin	UHFFFAOYSA	UXWOXTQWVMFRSE	C22H27N3O7S
750.455	InChI=1S/C41H66O12/c1-21-28(44)30(46)31(47)33(51-21)53-32-29(45)24(43)19-50-34(32)52-27-11-12-37(4)25(38(27,5)20-42)10-13-40(7)26(37)9-8-22-23-18-36(2,3)14-16-41(23,35(48)49)17-15-39(22,40)6/h8,21,23-34,42-47H,9-20H2,1-7H3,(H,48,49)	CC1C(C(C(C(O1)OC2C(C(COC2OC3CCC4(C(C3(C)CO)CCC5(C4CC=C6C5(CCC7(C6CC(CC7)(C)C)C(=O)O)C)C)C)O)O)O)O)O	helixin	UHFFFAOYSA	KEOITPILCOILGM	C41H66O12	Organic compounds	Lipids and lipid-like molecules	Prenol lipids	Triterpenoids
147.053	InChI=1S/C5H9NO4/c6-4(5(9)10)1-3(8)2-7/h4,7H,1-2,6H2,(H,9,10)	C(C(C(=O)O)N)C(=O)CO	HON	UHFFFAOYSA	FRTKOPTWTJLHNO	C5H9NO4	Organic compounds	Organic acids and derivatives	Carboxylic acids and derivatives	Amino acids, peptides, and analogues
323.169	InChI=1S/C12H25N3O7/c1-2-6(16)9(19)5(15)12(21-2)22-11-4(14)7(17)3(13)8(18)10(11)20/h2-12,16-20H,13-15H2,1H3	CC1C(C(C(C(O1)OC2C(C(C(C(C2O)O)N)O)N)N)O)O	hybrimycins	UHFFFAOYSA	NEFPXJYTRGEZPG	C12H25N3O7
597.261	InChI=1S/C21H39N7O13/c1-26-9-13(35)10(32)5(2-29)38-17(9)41-16-18(39-6(3-30)21(16,37)4-31)40-15-8(28-20(24)25)11(33)7(27-19(22)23)12(34)14(15)36/h4-18,26,29-30,32-37H,2-3H2,1H3,(H4,22,23,27)(H4,24,25,28)	CNC1C(C(C(OC1OC2C(OC(C2(C=O)O)CO)OC3C(C(C(C(C3O)O)N=C(N)N)O)N=C(N)N)CO)O)O	hydroxystreptomycin	UHFFFAOYSA	OFNXOACBUMGOPC	C21H39N7O13
511.169	InChI=1S/C23H29NO12/c1-8(22(32)24-13-14(27)16(29)21-20(15(13)28)33-7-34-21)5-10-3-4-12(11(26)6-10)35-23-18(31)17(30)19(36-23)9(2)25/h3-6,13-21,23,26-31H,7H2,1-2H3,(H,24,32)	CC(=CC1=CC(=C(C=C1)OC2C(C(C(O2)C(=O)C)O)O)O)C(=O)NC3C(C(C4C(C3O)OCO4)O)O	hygromycin	UHFFFAOYSA	YQYJSBFKSSDGFO	C23H29NO12	Organic compounds	Organic oxygen compounds	Organooxygen compounds	Carbohydrates and carbohydrate conjugates
527.233	InChI=1S/C20H37N3O13/c1-23-7-2-5(21)9(26)15(10(7)27)33-19-17-16(11(28)8(4-25)32-19)35-20(36-17)18(31)13(30)12(29)14(34-20)6(22)3-24/h5-19,23-31H,2-4,21-22H2,1H3	CNC1CC(C(C(C1O)OC2C3C(C(C(O2)CO)O)OC4(O3)C(C(C(C(O4)C(CO)N)O)O)O)O)N	Hygromycin B	UHFFFAOYSA	GRRNUXAQVGOGFE	C20H37N3O13	Organic compounds	Organic oxygen compounds	Organooxygen compounds	Carbohydrates and carbohydrate conjugates
530.254	InChI=1S/C20H37N3O13/c1-23-7-2-5(21)9(26)15(10(7)27)33-19-17-16(11(28)8(4-25)32-19)35-20(36-17)18(31)13(30)12(29)14(34-20)6(22)3-24/h5-19,23-31H,2-4,21-22H2,1H3/p+3	C[NH2+]C1CC(C(C(C1O)OC2C3C(C(C(O2)CO)O)OC4(O3)C(C(C(C(O4)C(CO)[NH3+])O)O)O)O)[NH3+]	Hygromycin B(3+)	UHFFFAOYSA	GRRNUXAQVGOGFE	C20H40N3O13+3
308.199	InChI=1S/C18H28O4/c1-13-7-6-8-14(2)16(21-5)9-11-18(4,20)12-10-17(19)22-15(13)3/h8-13,15-16,20H,6-7H2,1-5H3	CC1CCC=C(C(C=CC(C=CC(=O)OC1C)(C)O)OC)C	ingramycin	UHFFFAOYSA	BYWWNDLILWPPJP	C18H28O4
376.095	InChI=1S/C22H16O6/c1-7-4-9(23)15-18-13(7)10(24)5-8-14(18)19-16(20(15)27)11(25)6-12(26)17(19)21(28)22(8,2)3/h4-6,24-25,27-28H,1-3H3	CC1=CC(=O)C2=C(C3=C4C5=C2C1=C(C=C5C(C(=C4C(=O)C=C3O)O)(C)C)O)O	itamycin	UHFFFAOYSA	MJKDGCARCYPVQG	C22H16O6	Organic compounds	Benzenoids	Phenanthrenes and derivatives	Phenanthrols
652.158	InChI=1S/C36H28O12/c1-12-10-20(39)25-27(22(12)13(2)37)32(43)18-8-6-16(30(41)23(18)34(25)45)17-7-9-19-24(31(17)42)35(46)26-21(40)11-36(5,47)29(28(26)33(19)44)14(3)48-15(4)38/h6-10,14,29,37,44,46-47H,11H2,1-5H3	CC1=CC(=O)C2=C(C1=C(C)O)C(=O)C3=C(C2=O)C(=O)C(=C4C=CC5=C(C4=O)C(=C6C(=O)CC(C(C6=C5O)C(C)OC(=O)C)(C)O)O)C=C3	Julimycin B-I	UHFFFAOYSA	IUBRUGOJGMTWBW	C36H28O12
714.195	InChI=1S/C38H34O14/c1-13(51-15(3)39)29-27-25(21(41)11-37(29,5)49)35(47)23-19(33(27)45)9-7-17(31(23)43)18-8-10-20-24(32(18)44)36(48)26-22(42)12-38(6,50)30(28(26)34(20)46)14(2)52-16(4)40/h7-10,13-14,29-30,43-44,49-50H,11-12H2,1-6H3	CC(C1C2=C(C(=O)CC1(C)O)C(=O)C3=C(C2=O)C=CC(=C3O)C4=C(C5=C(C=C4)C(=O)C6=C(C5=O)C(=O)CC(C6C(C)OC(=O)C)(C)O)O)OC(=O)C	Julimycin B-II	UHFFFAOYSA	JGYMCVKOAWXEOB	C38H34O14	Organic compounds	Lignans, neolignans and related compounds
734.221	InChI=1S/C38H38O15/c1-13(51-15(3)39)27-26-25(21(41)11-35(27,5)49)31(46)23-19(30(26)45)9-7-17(28(23)43)18-8-10-20-24(29(18)44)34(48)37-22(42)12-36(6,50)32(14(2)52-16(4)40)38(37,53-37)33(20)47/h7-10,13-14,27,32,34,43-46,48-50H,11-12H2,1-6H3	CC(C1C2=C(C3=C(C(=C(C=C3)C4=C(C5=C(C=C4)C(=O)C67C(C(CC(=O)C6(C5O)O7)(C)O)C(C)OC(=O)C)O)O)C(=C2C(=O)CC1(C)O)O)O)OC(=O)C	Julimycin B-III	UHFFFAOYSA	LJDWVGPVAOBCRI	C38H38O15
300.063	InChI=1S/C16H12O6/c1-6-11-13(16-9(21-6)5-10(18)22-16)14(19)7-3-2-4-8(17)12(7)15(11)20/h2-4,6,9,16-17H,5H2,1H3	CC1C2=C(C3C(O1)CC(=O)O3)C(=O)C4=C(C2=O)C(=CC=C4)O	kalafungin	UHFFFAOYSA	XUWPJKDMEZSVTP	C16H12O6	Organic compounds	Phenylpropanoids and polyketides	Isochromanequinones	Benzoisochromanequinones
300.063	InChI=1S/C16H12O6/c1-6-11-13(16-9(21-6)5-10(18)22-16)14(19)7-3-2-4-8(17)12(7)15(11)20/h2-4,6,9,16-17H,5H2,1H3	CC1C2=C(C3C(O1)CC(=O)O3)C(=O)C4=C(C2=O)C(=CC=C4)O	kalamycin	UHFFFAOYSA	XUWPJKDMEZSVTP	C16H12O6	Organic compounds	Phenylpropanoids and polyketides	Isochromanequinones	Benzoisochromanequinones
757.425	InChI=1S/C38H63NO14/c1-10-28-25(18-49-38-36(48-9)34(47)32(45)23(6)51-38)15-19(2)11-12-26(41)20(3)16-24(13-14-40)35(21(4)27(42)17-29(43)52-28)53-37-33(46)30(39(7)8)31(44)22(5)50-37/h11-12,14-15,20-25,27-28,30-38,42,44-47H,10,13,16-18H2,1-9H3	CCC1C(C=C(C=CC(=O)C(CC(C(C(C(CC(=O)O1)O)C)OC2C(C(C(C(O2)C)O)N(C)C)O)CC=O)C)C)COC3C(C(C(C(O3)C)O)O)OC	lactenocin	UHFFFAOYSA	CFMSCYSETWZXRS	C38H63NO14	Organic compounds	Organic oxygen compounds	Organooxygen compounds	Carbohydrates and carbohydrate conjugates
670.393	InChI=1S/C35H58O12/c1-4-5-11-16-29(41)32-30(42)20-26(38)18-24(36)17-25(37)19-27(39)21-31(43)34(45)33(44)22(2)14-12-9-7-6-8-10-13-15-28(40)23(3)47-35(32)46/h6-10,12-15,23-34,36-45H,4-5,11,16-21H2,1-3H3	CCCCCC(C1C(CC(CC(CC(CC(CC(C(C(C(=CC=CC=CC=CC=CC(C(OC1=O)C)O)C)O)O)O)O)O)O)O)O)O	lagosin	UHFFFAOYSA	AGJUUQSLGVCRQA	C35H58O12	Organic compounds	Phenylpropanoids and polyketides	Macrolides and analogues
670.393	InChI=1S/C35H58O12/c1-4-5-11-16-29(41)32-30(42)20-26(38)18-24(36)17-25(37)19-27(39)21-31(43)34(45)33(44)22(2)14-12-9-7-6-8-10-13-15-28(40)23(3)47-35(32)46/h6-10,12-15,23-34,36-45H,4-5,11,16-21H2,1-3H3	CCCCCC(C1C(CC(CC(CC(CC(CC(C(C(C(=CC=CC=CC=CC=CC(C(OC1=O)C)O)C)O)O)O)O)O)O)O)O)O	lagosin	UHFFFAOYSA	AGJUUQSLGVCRQA	C35H58O12	Organic compounds	Phenylpropanoids and polyketides	Macrolides and analogues
832.482	InChI=1S/C42H72O16/c1-19-17-41(12,49)37(47)24(6)35(54-28(10)44)23(5)34(21(3)26(8)43)57-39(48)25(7)36(22(4)33(19)58-40-32(46)30(50-14)16-20(2)52-40)56-31-18-42(13,51-15)38(27(9)53-31)55-29(11)45/h19-27,30-36,38,40,43,46,49H,16-18H2,1-15H3	CC1CC(C(C(O1)OC2C(CC(C(=O)C(C(C(C(OC(=O)C(C(C2C)OC3CC(C(C(O3)C)OC(=O)C)(C)OC)C)C(C)C(C)O)C)OC(=O)C)C)(C)O)C)O)OC	lankamycin	UHFFFAOYSA	JQMACDQCTNFQMM	C42H72O16	Organic compounds	Phenylpropanoids and polyketides	Macrolides and analogues
1100.42	InChI=1S/C51H64N12O12S2/c1-25(2)38-49(72)74-22-36(59-42(65)34-21-53-30-17-13-15-19-32(30)57-34)44(67)55-28(6)46(69)63(10)40-48(71)62(9)39(26(3)4)50(73)75-23-35(58-41(64)33-20-52-29-16-12-14-18-31(29)56-33)43(66)54-27(5)45(68)60(7)37(47(70)61(38)8)24-77-51(40)76-11/h12-21,25-28,35-40,51H,22-24H2,1-11H3,(H,54,66)(H,55,67)(H,58,64)(H,59,65)	CC1C(=O)N(C2CSC(C(C(=O)N(C(C(=O)OCC(C(=O)N1)NC(=O)C3=NC4=CC=CC=C4N=C3)C(C)C)C)N(C(=O)C(NC(=O)C(COC(=O)C(N(C2=O)C)C(C)C)NC(=O)C5=NC6=CC=CC=C6N=C5)C)C)SC)C	levomycin	UHFFFAOYSA	AUJXLBOHYWTPFV	C51H64N12O12S2	Organic compounds	Organic acids and derivatives	Peptidomimetics	Depsipeptides
1108.57	InChI=1S/C59H84N2O18/c1-35-18-15-13-11-9-7-5-6-8-10-12-14-16-21-47(78-59-56(74)54(61)55(73)38(4)77-59)33-51(71)53(58(75)76)50(70)31-46(67)30-45(66)29-44(65)28-43(64)27-41(62)19-17-20-42(63)32-52(72)79-57(35)37(3)26-36(2)48(68)34-49(69)39-22-24-40(60)25-23-39/h5-16,18,21-25,35-38,43-45,47-48,50-51,53-57,59,64-66,68,70-71,73-74H,17,19-20,26-34,60-61H2,1-4H3,(H,75,76)	CC1C=CC=CC=CC=CC=CC=CC=CC(CC(C(C(CC(=O)CC(CC(CC(CC(=O)CCCC(=O)CC(=O)OC1C(C)CC(C)C(CC(=O)C2=CC=C(C=C2)N)O)O)O)O)O)C(=O)O)O)OC3C(C(C(C(O3)C)O)N)O	levorin	UHFFFAOYSA	OPGSFDUODIJJGF	C59H84N2O18	Organic compounds	Organic oxygen compounds	Organooxygen compounds	Carbohydrates and carbohydrate conjugates
1108.57	InChI=1S/C59H84N2O18/c1-35-18-15-13-11-9-7-5-6-8-10-12-14-16-21-47(78-59-56(74)54(61)55(73)38(4)77-59)33-51(71)53(58(75)76)50(70)31-46(67)30-45(66)29-44(65)28-43(64)27-41(62)19-17-20-42(63)32-52(72)79-57(35)37(3)26-36(2)48(68)34-49(69)39-22-24-40(60)25-23-39/h5-16,18,21-25,35-38,43-45,47-48,50-51,53-57,59,64-66,68,70-71,73-74H,17,19-20,26-34,60-61H2,1-4H3,(H,75,76)	CC1C=CC=CC=CC=CC=CC=CC=CC(CC(C(C(CC(=O)CC(CC(CC(CC(=O)CCCC(=O)CC(=O)OC1C(C)CC(C)C(CC(=O)C2=CC=C(C=C2)N)O)O)O)O)O)C(=O)O)O)OC3C(C(C(C(O3)C)O)N)O	levorin	UHFFFAOYSA	OPGSFDUODIJJGF	C59H84N2O18	Organic compounds	Organic oxygen compounds	Organooxygen compounds	Carbohydrates and carbohydrate conjugates
508.994	InChI=1S/C18H15N3O8S2.2Na/c1-10(22)19-13-7-8-14(30(24,25)26)12-9-15(31(27,28)29)17(18(23)16(12)13)21-20-11-5-3-2-4-6-11;;/h2-9,23H,1H3,(H,19,22)(H,24,25,26)(H,27,28,29);;/q;2*+1/p-2	CC(=O)NC1=C2C(=C(C=C1)S(=O)(=O)[O-])C=C(C(=C2O)N=NC3=CC=CC=C3)S(=O)(=O)[O-].[Na+].[Na+]	lignin	UHFFFAOYSA	RLLNZXVKBYGKIP	C18H13N3Na2O8S2
462.179	InChI=1S/C26H26N2O6/c29-19-15-16-20(30)25(19)27-23(33)13-11-9-7-5-3-1-2-4-6-8-10-12-14-24(34)28-26-21(31)17-18-22(26)32/h1-14,29,31H,15-18H2,(H,27,33)(H,28,34)	C1CC(=O)C(=C1O)NC(=O)C=CC=CC=CC=CC=CC=CC=CC(=O)NC2=C(CCC2=O)O	limocrocin	UHFFFAOYSA	FDIGYVFQUOGCIQ	C26H26N2O6
372.262	InChI=1S/C19H36N2O5/c1-15(2)8-7-11-16(23)9-5-3-4-6-10-17(24)12-13-21(26)19(25)18(20)14-22/h15,18,22,26H,3-14,20H2,1-2H3	CC(C)CCCC(=O)CCCCCCC(=O)CCN(C(=O)C(CO)N)O	lipoxamycin	UHFFFAOYSA	ILLOYMPJYAVZKU	C19H36N2O5	Organic compounds	Organic acids and derivatives	Carboxylic acids and derivatives	Amino acids, peptides, and analogues
314.054	InChI=1S/C15H10N2O6/c1-23-15(22)6-2-3-8(19)13-11(6)16-14-10(21)4-9(20)7(5-18)12(14)17-13/h2-5,16,18,20H,1H3	COC(=O)C1=C2C(=NC3=C(N2)C(=O)C=C(C3=CO)O)C(=O)C=C1	lomofungin	UHFFFAOYSA	YDXARWIJAYOANV	C15H10N2O6	Organic compounds	Organoheterocyclic compounds	Diazanaphthalenes	Benzodiazines
314.054	InChI=1S/C15H10N2O6/c1-23-15(22)6-2-3-8(19)13-11(6)16-14-10(21)4-9(20)7(5-18)12(14)17-13/h2-5,16,18,20H,1H3	COC(=O)C1=C2C(=NC3=C(N2)C(=O)C=C(C3=CO)O)C(=O)C=C1	lomondomycin	UHFFFAOYSA	YDXARWIJAYOANV	C15H10N2O6	Organic compounds	Organoheterocyclic compounds	Diazanaphthalenes	Benzodiazines
707.352	InChI=1S/C36H53NO13/c1-3-4-12-23-13-10-8-6-5-7-9-11-14-24(48-35-33(42)31(37)32(41)21(2)46-35)18-28-30(34(43)44)25(39)20-36(45,50-28)19-22(38)17-27-26(49-27)15-16-29(40)47-23/h5-11,14-16,21-28,30-33,35,38-39,41-42,45H,3-4,12-13,17-20,37H2,1-2H3,(H,43,44)	CCCCC1CC=CC=CC=CC=CC(CC2C(C(CC(O2)(CC(CC3C(O3)C=CC(=O)O1)O)O)O)C(=O)O)OC4C(C(C(C(O4)C)O)N)O	lucensomycin	UHFFFAOYSA	MUAOHYJGHYFDSA	C36H53NO13
1060.54	InChI=1S/C54H80N2O19/c1-32-51(69)50(55)52(70)54(73-32)74-42-16-14-12-10-8-6-4-3-5-7-9-11-13-15-17-47(44(65)31-43(64)33-18-20-34(56-2)21-19-33)75-48(68)29-41(63)27-39(61)25-37(59)23-35(57)22-36(58)24-38(60)26-40(62)28-45(66)49(53(71)72)46(67)30-42/h3-16,18-21,32,35-42,44-47,49-52,54,56-63,65-67,69-70H,17,22-31,55H2,1-2H3,(H,71,72)	CC1C(C(C(C(O1)OC2CC(C(C(CC(CC(CC(CC(CC(CC(CC(CC(=O)OC(CC=CC=CC=CC=CC=CC=CC=C2)C(CC(=O)C3=CC=C(C=C3)NC)O)O)O)O)O)O)O)O)O)C(=O)O)O)O)N)O	lucknomycin	UHFFFAOYSA	UOGLHBMJXYMOSU	C54H80N2O19
242.073	InChI=1S/C10H14N2O3S/c13-8(14)4-2-1-3-7-9-6(5-16-7)11-10(15)12-9/h2,4,6-7,9H,1,3,5H2,(H,13,14)(H2,11,12,15)	C1C2C(C(S1)CCC=CC(=O)O)NC(=O)N2	lydimycin	UHFFFAOYSA	NZERRTYPTPRCIR	C10H14N2O3S	Organic compounds	Organoheterocyclic compounds	Thienoimidazolidines
597.104	InChI=1S/C29H24ClNO11/c1-31-28(36)14-10(19(33)29(31)39-4)7-11-13(20(14)34)15-16-25(22(11)37-2)40-8-41-26(16)27-17(21(15)35)18(32)9-5-6-12(30)24(38-3)23(9)42-27/h5-7,19,22,25,29,33-35H,8H2,1-4H3	CN1C(C(C2=C(C1=O)C(=C3C(=C2)C(C4C5=C3C(=C6C(=C5OCO4)OC7=C(C6=O)C=CC(=C7OC)Cl)O)OC)O)O)OC	lysolipin I	UHFFFAOYSA	NEOMIZJYHXSRLV	C29H24ClNO11	Organic compounds	Organoheterocyclic compounds	Benzopyrans	1-benzopyrans
615.114	InChI=1S/C29H26ClNO12/c1-31-27(36)13-10(18(33)28(31)40-4)7-11-15(19(13)34)29(37)16-24(20(11)38-2)41-8-42-25(16)23-14(26(29)35)17(32)9-5-6-12(30)22(39-3)21(9)43-23/h5-7,18,20,24,26,28,33-35,37H,8H2,1-4H3	CN1C(C(C2=CC3=C(C(=C2C1=O)O)C4(C(C5=C(C6=C4C(C3OC)OCO6)OC7=C(C5=O)C=CC(=C7OC)Cl)O)O)O)OC	lysolipin X	UHFFFAOYSA	KPOHRWGEPIBAIM	C29H26ClNO12	Organic compounds	Organoheterocyclic compounds	Benzopyrans	1-benzopyrans
1597.66	InChI=1S/C69H108N5O35P/c1-29(14-11-12-20-67(6,7)22-18-30(2)24-34-31(3)15-13-21-68(34,8)9)19-23-97-40(60(91)92)28-99-110(95,96)109-65-55(56(108-66(71)93)69(10,94)57(107-65)58(70)89)106-62-43(73-33(5)78)46(83)53(39(102-62)27-98-63-50(87)47(84)44(81)37(25-75)100-63)103-61-42(72-32(4)77)45(82)52(38(26-76)101-61)104-64-51(88)48(85)49(86)54(105-64)59(90)74-41-35(79)16-17-36(41)80/h12,19-20,34,37-40,42-…	CC(=CCOC(COP(=O)(O)OC1C(C(C(C(O1)C(=O)N)(C)O)OC(=O)N)OC2C(C(C(C(O2)COC3C(C(C(C(O3)CO)O)O)O)OC4C(C(C(C(O4)CO)OC5C(C(C(C(O5)C(=O)NC6=C(CCC6=O)O)O)O)O)O)NC(=O)C)O)NC(=O)C)C(=O)O)CCC=CC(C)(C)CCC(=C)CC7C(=C)CCCC7(C)C	macarbomycin	UHFFFAOYSA	CJEVNOPGHRTYFE	C69H108N5O35P
901.503	InChI=1S/C45H75NO17/c1-12-32-29(21-57-44-41(56-11)38(53)36(51)25(5)59-44)17-22(2)13-14-30(48)23(3)18-28(15-16-47)39(24(4)31(49)19-33(50)61-32)63-43-37(52)35(46(9)10)40(26(6)60-43)62-34-20-45(8,55)42(54)27(7)58-34/h13-14,16-17,23-29,31-32,34-44,49,51-55H,12,15,18-21H2,1-11H3	CCC1C(C=C(C=CC(=O)C(CC(C(C(C(CC(=O)O1)O)C)OC2C(C(C(C(O2)C)OC3CC(C(C(O3)C)O)(C)O)N(C)C)O)CC=O)C)C)COC4C(C(C(C(O4)C)O)O)OC	macrocin	UHFFFAOYSA	UFUYRGNJTFAODM	C45H75NO17	Organic compounds	Organic oxygen compounds	Organooxygen compounds	Carbohydrates and carbohydrate conjugates
249.064	InChI=1S/C12H11NO5/c1-6-11(14)13-10-8(12(15)17-3)4-7(16-2)5-9(10)18-6/h4-5H,1H2,2-3H3,(H,13,14)	COC1=CC(=C2C(=C1)OC(=C)C(=O)N2)C(=O)OC	macromomycin	UHFFFAOYSA	HXKWEZFTHHFQMB	C12H11NO5	Organic compounds	Organoheterocyclic compounds	Benzoxazines	Benzoxazinones
841.446	InChI=1S/C42H67NO16/c1-21(2)16-32(47)57-40-25(6)53-34(20-42(40,8)50)58-37-24(5)54-41(36(49)35(37)43(9)10)59-38-27(14-15-44)17-22(3)28(46)12-13-29-30(56-29)18-23(4)52-33(48)19-31(39(38)51-11)55-26(7)45/h12-13,15,21-25,27,29-31,34-41,49-50H,14,16-20H2,1-11H3	CC1CC(C(C(C(CC(=O)OC(CC2C(O2)C=CC1=O)C)OC(=O)C)OC)OC3C(C(C(C(O3)C)OC4CC(C(C(O4)C)OC(=O)CC(C)C)(C)O)N(C)C)O)CC=O	magnamycin	UHFFFAOYSA	FQVHOULQCKDUCY	C42H67NO16	Organic compounds	Organic oxygen compounds	Organooxygen compounds	Carbohydrates and carbohydrate conjugates
841.446	InChI=1S/C42H67NO16/c1-21(2)16-32(47)57-40-25(6)53-34(20-42(40,8)50)58-37-24(5)54-41(36(49)35(37)43(9)10)59-38-27(14-15-44)17-22(3)28(46)12-13-29-30(56-29)18-23(4)52-33(48)19-31(39(38)51-11)55-26(7)45/h12-13,15,21-25,27,29-31,34-41,49-50H,14,16-20H2,1-11H3	CC1CC(C(C(C(CC(=O)OC(CC2C(O2)C=CC1=O)C)OC(=O)C)OC)OC3C(C(C(C(O3)C)OC4CC(C(C(O4)C)OC(=O)CC(C)C)(C)O)N(C)C)O)CC=O	magnamycin	UHFFFAOYSA	FQVHOULQCKDUCY	C42H67NO16	Organic compounds	Organic oxygen compounds	Organooxygen compounds	Carbohydrates and carbohydrate conjugates
439.062	InChI=1S/C16H17N5O6S2/c1-27-8-2-13(23)21(4-8)16(25)11-7-29-15(20-11)9(5-22)19-14(24)10-6-28-12(18-10)3-17-26/h2-3,6,9,11,22,26H,4-5,7H2,1H3,(H,19,24)	COC1=CC(=O)N(C1)C(=O)C2CSC(=N2)C(CO)NC(=O)C3=CSC(=N3)C=NO	matamycin	UHFFFAOYSA	VQQNQKXWJMRPHT	C16H17N5O6S2	Organic compounds	Organic acids and derivatives	Carboxylic acids and derivatives	Amino acids, peptides, and analogues
147.053	InChI=1S/C5H9NO4/c1-10-6(9)5(8)3-2-4-7/h4,9H,2-3H2,1H3	CON(C(=O)CCC=O)O	melrosporus	UHFFFAOYSA	FWGWGVQEZXKOOR	C5H9NO4
168.151	InChI=1S/C11H20O/c1-9(2)8-5-6-10(9,3)11(4,12)7-8/h8,12H,5-7H2,1-4H3	CC1(C2CCC1(C(C2)(C)O)C)C	methylisoborneol	UHFFFAOYSA	LFYXNXGVLGKVCJ	C11H20O	Organic compounds	Lipids and lipid-like molecules	Prenol lipids	Monoterpenoids
469.304	InChI=1S/C25H43NO7/c1-9-20-25(6,30)11-10-19(27)14(2)12-15(3)22(17(5)23(29)32-20)33-24-21(28)18(26(7)8)13-16(4)31-24/h10-11,14-18,20-22,24,28,30H,9,12-13H2,1-8H3	CCC1C(C=CC(=O)C(CC(C(C(C(=O)O1)C)OC2C(C(CC(O2)C)N(C)C)O)C)C)(C)O	methymycin	UHFFFAOYSA	HUKYPYXOBINMND	C25H43NO7
538.225	InChI=1S/C20H30N10O8/c21-7(2-1-3-25-18(22)23)15(33)28-10(17(34)35)11-12(32)20(36)9(31)5-37-13(20)16(38-11)30-6-27-8-4-26-19(24)29-14(8)30/h4,6-7,9-13,16,31-32,36H,1-3,5,21H2,(H,28,33)(H,34,35)(H4,22,23,25)(H2,24,26,29)	C1C(C2(C(C(OC(C2O1)N3C=NC4=CN=C(N=C43)N)C(C(=O)O)NC(=O)C(CCCN=C(N)N)N)O)O)O	Miharamycin B	UHFFFAOYSA	JOTXNJQBWBCEHD	C20H30N10O8	Organic compounds	Organic acids and derivatives	Carboxylic acids and derivatives	Amino acids, peptides, and analogues
626.173	InChI=1S/C20H30N10O9.2ClH/c21-7(2-1-3-30(37)18(22)23)15(33)27-10(17(34)35)11-12(32)20(36)9(31)5-38-13(20)16(39-11)29-6-26-8-4-25-19(24)28-14(8)29;;/h4,6-7,9-13,16,31-32,36-37H,1-3,5,21H2,(H3,22,23)(H,27,33)(H,34,35)(H2,24,25,28);2*1H	C1C(C2(C(C(OC(C2O1)N3C=NC4=CN=C(N=C43)N)C(C(=O)O)NC(=O)C(CCCN(C(=N)N)O)N)O)O)O.Cl.Cl	MIHARAMYCIN HYDROCHLORIDE	UHFFFAOYSA	XAPVZONAQQBAEZ	C20H32Cl2N10O9
554.22	InChI=1S/C20H30N10O9/c21-7(2-1-3-30(37)18(22)23)15(33)27-10(17(34)35)11-12(32)20(36)9(31)5-38-13(20)16(39-11)29-6-26-8-4-25-19(24)28-14(8)29/h4,6-7,9-13,16,31-32,36-37H,1-3,5,21H2,(H3,22,23)(H,27,33)(H,34,35)(H2,24,25,28)	C1C(C2(C(C(OC(C2O1)N3C=NC4=CN=C(N=C43)N)C(C(=O)O)NC(=O)C(CCCN(C(=N)N)O)N)O)O)O	Miharamycin-A	UHFFFAOYSA	QSPCQKVMQODSDN	C20H30N10O9
525.248	InChI=1S/C28H35N3O7/c1-17(2)26-19(4)9-10-24(34)29-11-5-7-18(3)13-20(32)14-21(33)15-25-30-22(16-37-25)27(35)31-12-6-8-23(31)28(36)38-26/h5,7-10,13,16-17,19-20,26,32H,6,11-12,14-15H2,1-4H3,(H,29,34)	CC1C=CC(=O)NCC=CC(=CC(CC(=O)CC2=NC(=CO2)C(=O)N3CCC=C3C(=O)OC1C(C)C)O)C	mikamycin A	UHFFFAOYSA	DAIKHDNSXMZDCU	C28H35N3O7	Organic compounds	Phenylpropanoids and polyketides	Macrolide lactams
525.248	InChI=1S/C28H35N3O7/c1-17(2)26-19(4)9-10-24(34)29-11-5-7-18(3)13-20(32)14-21(33)15-25-30-22(16-37-25)27(35)31-12-6-8-23(31)28(36)38-26/h5,7-10,13,16-17,19-20,26,32H,6,11-12,14-15H2,1-4H3,(H,29,34)	CC1C=CC(=O)NCC=CC(=CC(CC(=O)CC2=NC(=CO2)C(=O)N3CCC=C3C(=O)OC1C(C)C)O)C	mikamycin A	UHFFFAOYSA	DAIKHDNSXMZDCU	C28H35N3O7	Organic compounds	Phenylpropanoids and polyketides	Macrolide lactams
866.396	InChI=1S/C45H54N8O10/c1-6-31-42(59)52-22-11-14-32(52)43(60)51(5)34(24-27-16-18-29(19-17-27)50(3)4)44(61)53-23-20-30(54)25-33(53)39(56)49-37(28-12-8-7-9-13-28)45(62)63-26(2)36(40(57)47-31)48-41(58)38-35(55)15-10-21-46-38/h7-10,12-13,15-19,21,26,31-34,36-37,55H,6,11,14,20,22-25H2,1-5H3,(H,47,57)(H,48,58)(H,49,56)	CCC1C(=O)N2CCCC2C(=O)N(C(C(=O)N3CCC(=O)CC3C(=O)NC(C(=O)OC(C(C(=O)N1)NC(=O)C4=C(C=CC=N4)O)C)C5=CC=CC=C5)CC6=CC=C(C=C6)N(C)C)C	mikamycin B	UHFFFAOYSA	YGXCETJZBDTKRY	C45H54N8O10	Organic compounds	Organic acids and derivatives	Peptidomimetics	Depsipeptides
866.396	InChI=1S/C45H54N8O10/c1-6-31-42(59)52-22-11-14-32(52)43(60)51(5)34(24-27-16-18-29(19-17-27)50(3)4)44(61)53-23-20-30(54)25-33(53)39(56)49-37(28-12-8-7-9-13-28)45(62)63-26(2)36(40(57)47-31)48-41(58)38-35(55)15-10-21-46-38/h7-10,12-13,15-19,21,26,31-34,36-37,55H,6,11,14,20,22-25H2,1-5H3,(H,47,57)(H,48,58)(H,49,56)	CCC1C(=O)N2CCCC2C(=O)N(C(C(=O)N3CCC(=O)CC3C(=O)NC(C(=O)OC(C(C(=O)N1)NC(=O)C4=C(C=CC=N4)O)C)C5=CC=CC=C5)CC6=CC=C(C=C6)N(C)C)C	mikamycin B	UHFFFAOYSA	YGXCETJZBDTKRY	C45H54N8O10	Organic compounds	Organic acids and derivatives	Peptidomimetics	Depsipeptides
866.396	InChI=1S/C45H54N8O10/c1-6-31-42(59)52-22-11-14-32(52)43(60)51(5)34(24-27-16-18-29(19-17-27)50(3)4)44(61)53-23-20-30(54)25-33(53)39(56)49-37(28-12-8-7-9-13-28)45(62)63-26(2)36(40(57)47-31)48-41(58)38-35(55)15-10-21-46-38/h7-10,12-13,15-19,21,26,31-34,36-37,55H,6,11,14,20,22-25H2,1-5H3,(H,47,57)(H,48,58)(H,49,56)	CCC1C(=O)N2CCCC2C(=O)N(C(C(=O)N3CCC(=O)CC3C(=O)NC(C(=O)OC(C(C(=O)N1)NC(=O)C4=C(C=CC=N4)O)C)C5=CC=CC=C5)CC6=CC=C(C=C6)N(C)C)C	mikamycin B	UHFFFAOYSA	YGXCETJZBDTKRY	C45H54N8O10	Organic compounds	Organic acids and derivatives	Peptidomimetics	Depsipeptides
866.396	InChI=1S/C45H54N8O10/c1-6-31-42(59)52-22-11-14-32(52)43(60)51(5)34(24-27-16-18-29(19-17-27)50(3)4)44(61)53-23-20-30(54)25-33(53)39(56)49-37(28-12-8-7-9-13-28)45(62)63-26(2)36(40(57)47-31)48-41(58)38-35(55)15-10-21-46-38/h7-10,12-13,15-19,21,26,31-34,36-37,55H,6,11,14,20,22-25H2,1-5H3,(H,47,57)(H,48,58)(H,49,56)	CCC1C(=O)N2CCCC2C(=O)N(C(C(=O)N3CCC(=O)CC3C(=O)NC(C(=O)OC(C(C(=O)N1)NC(=O)C4=C(C=CC=N4)O)C)C5=CC=CC=C5)CC6=CC=C(C=C6)N(C)C)C	mikamycin B	UHFFFAOYSA	YGXCETJZBDTKRY	C45H54N8O10	Organic compounds	Organic acids and derivatives	Peptidomimetics	Depsipeptides
493.162	InChI=1S/C23H27N3O7.ClH/c1-25(2)12-5-6-13(27)15-10(12)7-9-8-11-17(26(3)4)19(29)16(22(24)32)21(31)23(11,33)20(30)14(9)18(15)28;/h5-6,9,11,17,27-28,31,33H,7-8H2,1-4H3,(H2,24,32);1H	CN(C)C1C2CC3CC4=C(C=CC(=C4C(=C3C(=O)C2(C(=C(C1=O)C(=O)N)O)O)O)O)N(C)C.Cl	minomycin	UHFFFAOYSA	WTJXVDPDEQKTCV	C23H28ClN3O7
1084.47	InChI=1S/C52H76O24/c1-18-29(72-34-14-30(43(58)21(4)68-34)73-33-13-28(54)42(57)20(3)67-33)12-26-10-25-11-27(49(66-9)48(63)41(56)19(2)53)50(47(62)39(25)46(61)38(26)40(18)55)76-36-16-31(44(59)23(6)70-36)74-35-15-32(45(60)22(5)69-35)75-37-17-52(8,65)51(64)24(7)71-37/h10,12,19-24,27-28,30-37,41-45,49-51,53-61,64-65H,11,13-17H2,1-9H3	CC1C(C(CC(O1)OC2CC(OC(C2O)C)OC3=CC4=CC5=C(C(=O)C(C(C5)C(C(=O)C(C(C)O)O)OC)OC6CC(C(C(O6)C)O)OC7CC(C(C(O7)C)O)OC8CC(C(C(O8)C)O)(C)O)C(=C4C(=C3C)O)O)O)O	mithramycin	UHFFFAOYSA	CFCUWKMKBJTWLW	C52H76O24	Organic compounds	Organic oxygen compounds	Organooxygen compounds	Carbohydrates and carbohydrate conjugates
1084.47	InChI=1S/C52H76O24/c1-18-29(72-34-14-30(43(58)21(4)68-34)73-33-13-28(54)42(57)20(3)67-33)12-26-10-25-11-27(49(66-9)48(63)41(56)19(2)53)50(47(62)39(25)46(61)38(26)40(18)55)76-36-16-31(44(59)23(6)70-36)74-35-15-32(45(60)22(5)69-35)75-37-17-52(8,65)51(64)24(7)71-37/h10,12,19-24,27-28,30-37,41-45,49-51,53-61,64-65H,11,13-17H2,1-9H3	CC1C(C(CC(O1)OC2CC(OC(C2O)C)OC3=CC4=CC5=C(C(=O)C(C(C5)C(C(=O)C(C(C)O)O)OC)OC6CC(C(C(O6)C)O)OC7CC(C(C(O7)C)O)OC8CC(C(C(O8)C)O)(C)O)C(=C4C(=C3C)O)O)O)O	mithramycin A	UHFFFAOYSA	CFCUWKMKBJTWLW	C52H76O24	Organic compounds	Organic oxygen compounds	Organooxygen compounds	Carbohydrates and carbohydrate conjugates
349.127	InChI=1S/C16H19N3O6/c1-6-11(20)10-9(12(21)13(6)23-2)7(5-25-15(17)22)16(24-3)14-8(18-14)4-19(10)16/h7-8,14,18H,4-5H2,1-3H3,(H2,17,22)	CC1=C(C(=O)C2=C(C1=O)N3CC4C(C3(C2COC(=O)N)OC)N4)OC	mitomycin A	UHFFFAOYSA	HYFMSAFINFJTFH	C16H19N3O6	Organic compounds	Organoheterocyclic compounds	Indoles and derivatives	Indolequinones
363.143	InChI=1S/C17H21N3O6/c1-7-12(21)11-10(13(22)14(7)24-3)8(6-26-16(18)23)17(25-4)15-9(19(15)2)5-20(11)17/h8-9,15H,5-6H2,1-4H3,(H2,18,23)	CC1=C(C(=O)C2=C(C1=O)N3CC4C(C3(C2COC(=O)N)OC)N4C)OC	Mitomycin F	UHFFFAOYSA	FMMDHGNWABITNT	C17H21N3O6
288.111	InChI=1S/C15H16N2O4/c1-6-11(18)10-9(12(19)13(6)21-4)7(2)15(20)14-8(16(14)3)5-17(10)15/h8,14,20H,2,5H2,1,3-4H3	CC1=C(C(=O)C2=C(C1=O)N3CC4C(C3(C2=C)O)N4C)OC	Mitomycin H	UHFFFAOYSA	VZIAQNJZWSNNKZ	C15H16N2O4
273.111	InChI=1S/C14H15N3O3/c1-5-9(15)12(19)8-6(2)14(20)13-7(16(13)3)4-17(14)10(8)11(5)18/h7,13,20H,2,4,15H2,1,3H3	CC1=C(C(=O)C2=C(C1=O)N3CC4C(C3(C2=C)O)N4C)N	Mitomycin Z	UHFFFAOYSA	OMQSXALADNXQEQ	C14H15N3O3	Organic compounds	Organoheterocyclic compounds	Indoles and derivatives	Indolequinones
392.035	InChI=1S/C13H16N2O8S2/c1-6(23-25(20,21)22)10-8-5-9(24-4-3-14-7(2)16)11(13(18)19)15(8)12(10)17/h3-4,6,8,10H,5H2,1-2H3,(H,14,16)(H,18,19)(H,20,21,22)	CC(C1C2CC(=C(N2C1=O)C(=O)O)SC=CNC(=O)C)OS(=O)(=O)O	MM 13902	UHFFFAOYSA	FQQFFZPBGYGDSX	C13H16N2O8S2
408.03	InChI=1S/C13H16N2O9S2/c1-6(24-26(21,22)23)10-8-5-9(25(20)4-3-14-7(2)16)11(13(18)19)15(8)12(10)17/h3-4,6,8,10H,5H2,1-2H3,(H,14,16)(H,18,19)(H,21,22,23)	CC(C1C2CC(=C(N2C1=O)C(=O)O)S(=O)C=CNC(=O)C)OS(=O)(=O)O	MM 4550	UHFFFAOYSA	OIUMWDNCAIKVGD	C13H16N2O9S2	Organic compounds	Organoheterocyclic compounds	Lactams	Beta lactams
392.035	InChI=1S/C13H16N2O8S2/c1-6(23-25(20,21)22)10-8-5-9(24-4-3-14-7(2)16)11(13(18)19)15(8)12(10)17/h3-4,6,8,10H,5H2,1-2H3,(H,14,16)(H,18,19)(H,20,21,22)	CC(C1C2CC(=C(N2C1=O)C(=O)O)SC=CNC(=O)C)OS(=O)(=O)O	MM-13902	UHFFFAOYSA	FQQFFZPBGYGDSX	C13H16N2O8S2
408.03	InChI=1S/C13H16N2O9S2/c1-6(24-26(21,22)23)10-8-5-9(25(20)4-3-14-7(2)16)11(13(18)19)15(8)12(10)17/h3-4,6,8,10H,5H2,1-2H3,(H,14,16)(H,18,19)(H,21,22,23)	CC(C1C2CC(=C(N2C1=O)C(=O)O)S(=O)C=CNC(=O)C)OS(=O)(=O)O	MM-4550	UHFFFAOYSA	OIUMWDNCAIKVGD	C13H16N2O9S2	Organic compounds	Organoheterocyclic compounds	Lactams	Beta lactams
1567.65	InChI=1S/C68H106N5O34P/c1-29(2)14-13-16-30(3)17-18-32(5)21-24-68(9,10)23-12-11-15-31(4)22-25-95-40(61(90)91)28-97-108(93,94)107-66-58(55(106-67(70)92)52(87)56(103-66)59(69)88)105-63-43(72-35(8)76)46(81)54(39(100-63)27-96-64-50(85)47(82)44(79)38(26-74)99-64)102-62-42(71-34(7)75)45(80)53(33(6)98-62)101-65-51(86)48(83)49(84)57(104-65)60(89)73-41-36(77)19-20-37(41)78/h12,14,17,22-23,33,38-40,42-58,62…	CC1C(C(C(C(O1)OC2C(OC(C(C2O)NC(=O)C)OC3C(C(C(OC3OP(=O)(O)OCC(C(=O)O)OCC=C(C)CCC=CC(C)(C)CCC(=C)CC=C(C)CCC=C(C)C)C(=O)N)O)OC(=O)N)COC4C(C(C(C(O4)CO)O)O)O)NC(=O)C)O)OC5C(C(C(C(O5)C(=O)NC6=C(CCC6=O)O)O)O)O	Moenomycin A12	UHFFFAOYSA	SHSXEDBTKZLLOJ	C68H106N5O34P	Organic compounds	Organic oxygen compounds	Organooxygen compounds	Carbohydrates and carbohydrate conjugates
1567.65	InChI=1S/C68H106N5O34P/c1-29(2)14-13-16-30(3)17-18-32(5)21-24-68(9,10)23-12-11-15-31(4)22-25-95-40(61(90)91)28-97-108(93,94)107-66-58(55(106-67(70)92)52(87)56(103-66)59(69)88)105-63-43(72-35(8)76)46(81)54(39(100-63)27-96-64-50(85)47(82)44(79)38(26-74)99-64)102-62-42(71-34(7)75)45(80)53(33(6)98-62)101-65-51(86)48(83)49(84)57(104-65)60(89)73-41-36(77)19-20-37(41)78/h12,14,17,22-23,33,38-40,42-58,62…	CC1C(C(C(C(O1)OC2C(OC(C(C2O)NC(=O)C)OC3C(C(C(OC3OP(=O)(O)OCC(C(=O)O)OCC=C(C)CCC=CC(C)(C)CCC(=C)CC=C(C)CCC=C(C)C)C(=O)N)O)OC(=O)N)COC4C(C(C(C(O4)CO)O)O)O)NC(=O)C)O)OC5C(C(C(C(O5)C(=O)NC6=C(CCC6=O)O)O)O)O	Moenomycin A12	UHFFFAOYSA	SHSXEDBTKZLLOJ	C68H106N5O34P	Organic compounds	Organic oxygen compounds	Organooxygen compounds	Carbohydrates and carbohydrate conjugates
1406.58	InChI=1S/C62H95N4O30P/c1-28(2)14-13-16-29(3)17-18-31(5)21-24-62(9,10)23-12-11-15-30(4)22-25-86-38(55(79)80)27-87-97(84,85)96-60-53(50(95-61(63)83)47(77)52(93-60)56(81)82)94-58-41(65-34(8)69)43(73)49(37(26-67)89-58)91-57-40(64-33(7)68)42(72)48(32(6)88-57)90-59-46(76)44(74)45(75)51(92-59)54(78)66-39-35(70)19-20-36(39)71/h12,14,17,22-23,32,37-38,40-53,57-60,67,70,72-77H,5,11,13,15-16,18-21,24-27H2,1…	CC1C(C(C(C(O1)OC2C(OC(C(C2O)NC(=O)C)OC3C(C(C(OC3OP(=O)(O)OCC(C(=O)O)OCC=C(C)CCC=CC(C)(C)CCC(=C)CC=C(C)CCC=C(C)C)C(=O)O)O)OC(=O)N)CO)NC(=O)C)O)OC4C(C(C(C(O4)C(=O)NC5=C(CCC5=O)O)O)O)O	Moenomycin C	UHFFFAOYSA	ZEZYCFPDLMTORO	C62H95N4O30P
1389.6	InChI=1S/C62H96N5O28P/c1-28(2)15-14-17-29(3)18-19-31(5)22-25-62(10,11)24-13-12-16-30(4)23-26-85-38(56(80)81)27-86-96(83,84)95-60-53(50(94-61(64)82)47(77)51(91-60)54(63)78)93-58-41(66-35(9)69)42(72)48(32(6)88-58)89-57-40(65-34(8)68)43(73)49(33(7)87-57)90-59-46(76)44(74)45(75)52(92-59)55(79)67-39-36(70)20-21-37(39)71/h13,15,18,23-24,32-33,38,40-53,57-60,70,72-77H,5,12,14,16-17,19-22,25-27H2,1-4,6-1…	CC1C(C(C(C(O1)OC2C(C(C(OC2OP(=O)(O)OCC(C(=O)O)OCC=C(C)CCC=CC(C)(C)CCC(=C)CC=C(C)CCC=C(C)C)C(=O)N)O)OC(=O)N)NC(=O)C)O)OC3C(C(C(C(O3)C)OC4C(C(C(C(O4)C(=O)NC5=C(CCC5=O)O)O)O)O)O)NC(=O)C	Moenomycin C1	UHFFFAOYSA	RACOXYJYNHAPPJ	C62H96N5O28P	Organic compounds	Organic oxygen compounds	Organooxygen compounds	Carbohydrates and carbohydrate conjugates
1403.61	InChI=1S/C63H98N5O28P/c1-29(2)16-15-18-30(3)19-20-32(5)23-26-62(10,11)25-14-13-17-31(4)24-27-86-39(56(80)81)28-87-97(84,85)96-60-51(52(95-61(65)82)63(12,83)53(94-60)54(64)78)93-58-42(67-36(9)70)43(73)48(33(6)89-58)90-57-41(66-35(8)69)44(74)49(34(7)88-57)91-59-47(77)45(75)46(76)50(92-59)55(79)68-40-37(71)21-22-38(40)72/h14,16,19,24-25,33-34,39,41-53,57-60,71,73-77,83H,5,13,15,17-18,20-23,26-28H2,1…	CC1C(C(C(C(O1)OC2C(C(C(OC2OP(=O)(O)OCC(C(=O)O)OCC=C(C)CCC=CC(C)(C)CCC(=C)CC=C(C)CCC=C(C)C)C(=O)N)(C)O)OC(=O)N)NC(=O)C)O)OC3C(C(C(C(O3)C)OC4C(C(C(C(O4)C(=O)NC5=C(CCC5=O)O)O)O)O)O)NC(=O)C	Moenomycin C3	UHFFFAOYSA	DFQZWYLZYYMFBA	C63H98N5O28P
1419.61	InChI=1S/C63H98N5O29P/c1-29(2)15-14-17-30(3)18-19-32(5)22-25-62(9,10)24-13-12-16-31(4)23-26-87-39(56(81)82)28-88-98(85,86)97-60-51(52(96-61(65)83)63(11,84)53(95-60)54(64)79)94-58-42(67-35(8)71)44(75)49(38(27-69)90-58)92-57-41(66-34(7)70)43(74)48(33(6)89-57)91-59-47(78)45(76)46(77)50(93-59)55(80)68-40-36(72)20-21-37(40)73/h13,15,18,23-24,33,38-39,41-53,57-60,69,72,74-78,84H,5,12,14,16-17,19-22,25-…	CC1C(C(C(C(O1)OC2C(OC(C(C2O)NC(=O)C)OC3C(C(C(OC3OP(=O)(O)OCC(C(=O)O)OCC=C(C)CCC=CC(C)(C)CCC(=C)CC=C(C)CCC=C(C)C)C(=O)N)(C)O)OC(=O)N)CO)NC(=O)C)O)OC4C(C(C(C(O4)C(=O)NC5=C(CCC5=O)O)O)O)O	Moenomycin C4	UHFFFAOYSA	DEPVRFHILVDIDE	C63H98N5O29P	Organic compounds	Lipids and lipid-like molecules	Prenol lipids	Terpene glycosides
1139.32	InChI=1S/C40H62N5O31P/c1-8-27(70-38-25(58)22(55)23(56)31(73-38)34(61)45-15-11(49)4-5-12(15)50)19(52)16(43-9(2)47)35(67-8)71-28-14(7-66-37-24(57)21(54)18(51)13(6-46)68-37)69-36(17(20(28)53)44-10(3)48)74-32-29(75-40(42)62)26(59)30(33(41)60)72-39(32)76-77(63,64)65/h8,13-14,16-32,35-39,46,49,51-59H,4-7H2,1-3H3,(H2,41,60)(H2,42,62)(H,43,47)(H,44,48)(H,45,61)(H2,63,64,65)	CC1C(C(C(C(O1)OC2C(OC(C(C2O)NC(=O)C)OC3C(C(C(OC3OP(=O)(O)O)C(=O)N)O)OC(=O)N)COC4C(C(C(C(O4)CO)O)O)O)NC(=O)C)O)OC5C(C(C(C(O5)C(=O)NC6=C(CCC6=O)O)O)O)O	Moenomycin G	UHFFFAOYSA	LJOHWCHJXFNADE	C40H62N5O31P
1227.33	InChI=1S/C43H66N5O34P/c1-9-29(76-41-27(62)24(59)25(60)33(79-41)36(65)48-17-12(52)4-5-13(17)53)21(56)18(46-10(2)50)38(73-9)77-30-16(8-71-40-26(61)23(58)20(55)15(6-49)74-40)75-39(19(22(30)57)47-11(3)51)80-34-31(81-43(45)68)28(63)32(35(44)64)78-42(34)82-83(69,70)72-7-14(54)37(66)67/h9,14-16,18-34,38-42,49,52,54-63H,4-8H2,1-3H3,(H2,44,64)(H2,45,68)(H,46,50)(H,47,51)(H,48,65)(H,66,67)(H,69,70)	CC1C(C(C(C(O1)OC2C(OC(C(C2O)NC(=O)C)OC3C(C(C(OC3OP(=O)(O)OCC(C(=O)O)O)C(=O)N)O)OC(=O)N)COC4C(C(C(C(O4)CO)O)O)O)NC(=O)C)O)OC5C(C(C(C(O5)C(=O)NC6=C(CCC6=O)O)O)O)O	Moenomycin H	UHFFFAOYSA	AYPBINFDHGMDSL	C43H66N5O34P	Organic compounds	Organic oxygen compounds	Organooxygen compounds	Carbohydrates and carbohydrate conjugates
1567.65	InChI=1S/C68H106N5O34P/c1-29(2)14-13-16-30(3)17-18-32(5)21-24-68(9,10)23-12-11-15-31(4)22-25-95-40(61(90)91)28-97-108(93,94)107-66-58(55(106-67(70)92)52(87)56(103-66)59(69)88)105-63-43(72-35(8)76)46(81)54(39(100-63)27-96-64-50(85)47(82)44(79)38(26-74)99-64)102-62-42(71-34(7)75)45(80)53(33(6)98-62)101-65-51(86)48(83)49(84)57(104-65)60(89)73-41-36(77)19-20-37(41)78/h12,14,17,22-23,33,38-40,42-58,62…	CC1C(C(C(C(O1)OC2C(OC(C(C2O)NC(=O)C)OC3C(C(C(OC3OP(=O)(O)OCC(C(=O)O)OCC=C(C)CCC=CC(C)(C)CCC(=C)CC=C(C)CCC=C(C)C)C(=O)N)O)OC(=O)N)COC4C(C(C(C(O4)CO)O)O)O)NC(=O)C)O)OC5C(C(C(C(O5)C(=O)NC6=C(CCC6=O)O)O)O)O	Moenomycin-B2	UHFFFAOYSA	SHSXEDBTKZLLOJ	C68H106N5O34P	Organic compounds	Organic oxygen compounds	Organooxygen compounds	Carbohydrates and carbohydrate conjugates
1567.65	InChI=1S/C68H106N5O34P/c1-29(2)14-13-16-30(3)17-18-32(5)21-24-68(9,10)23-12-11-15-31(4)22-25-95-40(61(90)91)28-97-108(93,94)107-66-58(55(106-67(70)92)52(87)56(103-66)59(69)88)105-63-43(72-35(8)76)46(81)54(39(100-63)27-96-64-50(85)47(82)44(79)38(26-74)99-64)102-62-42(71-34(7)75)45(80)53(33(6)98-62)101-65-51(86)48(83)49(84)57(104-65)60(89)73-41-36(77)19-20-37(41)78/h12,14,17,22-23,33,38-40,42-58,62…	CC1C(C(C(C(O1)OC2C(OC(C(C2O)NC(=O)C)OC3C(C(C(OC3OP(=O)(O)OCC(C(=O)O)OCC=C(C)CCC=CC(C)(C)CCC(=C)CC=C(C)CCC=C(C)C)C(=O)N)O)OC(=O)N)COC4C(C(C(C(O4)CO)O)O)O)NC(=O)C)O)OC5C(C(C(C(O5)C(=O)NC6=C(CCC6=O)O)O)O)O	Moenomycin-B2	UHFFFAOYSA	SHSXEDBTKZLLOJ	C68H106N5O34P	Organic compounds	Organic oxygen compounds	Organooxygen compounds	Carbohydrates and carbohydrate conjugates
670.393	InChI=1S/C35H58O12/c1-4-5-11-16-29(41)32-30(42)20-26(38)18-24(36)17-25(37)19-27(39)21-31(43)34(45)33(44)22(2)14-12-9-7-6-8-10-13-15-28(40)23(3)47-35(32)46/h6-10,12-15,23-34,36-45H,4-5,11,16-21H2,1-3H3	CCCCCC(C1C(CC(CC(CC(CC(CC(C(C(C(=CC=CC=CC=CC=CC(C(OC1=O)C)O)C)O)O)O)O)O)O)O)O)O	moldcidin B	UHFFFAOYSA	AGJUUQSLGVCRQA	C35H58O12	Organic compounds	Phenylpropanoids and polyketides	Macrolides and analogues
670.393	InChI=1S/C35H58O12/c1-4-5-11-16-29(41)32-30(42)20-26(38)18-24(36)17-25(37)19-27(39)21-31(43)34(45)33(44)22(2)14-12-9-7-6-8-10-13-15-28(40)23(3)47-35(32)46/h6-10,12-15,23-34,36-45H,4-5,11,16-21H2,1-3H3	CCCCCC(C1C(CC(CC(CC(CC(CC(C(C(C(=CC=CC=CC=CC=CC(C(OC1=O)C)O)C)O)O)O)O)O)O)O)O)O	moldcidin B	UHFFFAOYSA	AGJUUQSLGVCRQA	C35H58O12	Organic compounds	Phenylpropanoids and polyketides	Macrolides and analogues
108.069	InChI=1S/C6H8N2/c1-2-6-5-7-3-4-8-6/h3-5H,2H2,1H3	CCC1=NC=CN=C1	moldin	UHFFFAOYSA	KVFIJIWMDBAGDP	C6H8N2
647.401	InChI=1S/C32H53N7O7/c1-17(2)13-24-26(40)22-14-21(15-33-22)28(41)36-25(18(3)4)32(45)46-27(19(5)6)31(44)39-23(9-8-11-35-39)30(43)38-16-20(10-12-34-38)29(42)37(24)7/h17-25,27,33-35H,8-16H2,1-7H3,(H,36,41)	CC(C)CC1C(=O)C2CC(CN2)C(=O)NC(C(=O)OC(C(=O)N3C(CCCN3)C(=O)N4CC(CCN4)C(=O)N1C)C(C)C)C(C)C	monamycin	UHFFFAOYSA	WTLGBIQVBFJEGX	C32H53N7O7
323.221	InChI=1S/C17H29N3O3/c1-4-11(2)15(19-3)16(21)20-14(17(22)23)10-7-12-5-8-13(18)9-6-12/h5-6,8-9,11-15,19H,4,7,10,18H2,1-3H3,(H,20,21)(H,22,23)	CCC(C)C(C(=O)NC(CCC1C=CC(C=C1)N)C(=O)O)NC	MSD-235	UHFFFAOYSA	ATAHFPOIIFBWFN	C17H29N3O3	Organic compounds	Organic acids and derivatives	Carboxylic acids and derivatives	Amino acids, peptides, and analogues
217.077	InChI=1S/C9H15NO3S/c11-7-6-14-8(10-7)4-2-1-3-5-9(12)13/h8H,1-6H2,(H,10,11)(H,12,13)	C1C(=O)NC(S1)CCCCCC(=O)O	mycobacidin	UHFFFAOYSA	CSOJYIADHHNGRM	C9H15NO3S	Organic compounds	Lipids and lipid-like molecules	Fatty Acyls	Fatty acids and conjugates
217.077	InChI=1S/C9H15NO3S/c11-7-6-14-8(10-7)4-2-1-3-5-9(12)13/h8H,1-6H2,(H,10,11)(H,12,13)	C1C(=O)NC(S1)CCCCCC(=O)O	mycobacidin	UHFFFAOYSA	CSOJYIADHHNGRM	C9H15NO3S	Organic compounds	Lipids and lipid-like molecules	Fatty Acyls	Fatty acids and conjugates
217.077	InChI=1S/C9H15NO3S/c11-7-6-14-8(10-7)4-2-1-3-5-9(12)13/h8H,1-6H2,(H,10,11)(H,12,13)	C1C(=O)NC(S1)CCCCCC(=O)O	mycobacidin	UHFFFAOYSA	CSOJYIADHHNGRM	C9H15NO3S	Organic compounds	Lipids and lipid-like molecules	Fatty Acyls	Fatty acids and conjugates
650.403	InChI=1S/C36H58O10/c1-24(2)36-25(3)16-17-27(37)18-28(38)19-29(39)20-30(40)21-31(41)22-32(42)23-34(44)26(4)33(43)14-12-10-8-6-5-7-9-11-13-15-35(45)46-36/h5-13,15-17,24-34,36-44H,14,18-23H2,1-4H3	CC1C=CC(CC(CC(CC(CC(CC(CC(C(C(CC=CC=CC=CC=CC=CC(=O)OC1C(C)C)O)C)O)O)O)O)O)O)O	mycoticin A	UHFFFAOYSA	GBVIQYQFMPWELT	C36H58O10	Organic compounds	Phenylpropanoids and polyketides	Macrolides and analogues
664.419	InChI=1S/C37H60O10/c1-5-25(2)37-26(3)17-18-28(38)19-29(39)20-30(40)21-31(41)22-32(42)23-33(43)24-35(45)27(4)34(44)15-13-11-9-7-6-8-10-12-14-16-36(46)47-37/h6-14,16-18,25-35,37-45H,5,15,19-24H2,1-4H3	CCC(C)C1C(C=CC(CC(CC(CC(CC(CC(CC(C(C(CC=CC=CC=CC=CC=CC(=O)O1)O)C)O)O)O)O)O)O)O)C	mycoticin B	UHFFFAOYSA	JJEXXRLQYFLSMX	C37H60O10
198.148	InChI=1S/C9H18N4O/c10-7-2-1-6(5-7)9(14)13-4-3-8(11)12/h6-7H,1-5,10H2,(H3,11,12)(H,13,14)	C1CC(CC1C(=O)NCCC(=N)N)N	myxoviromycin	UHFFFAOYSA	YLJXZSWHZFXCDY	C9H18N4O	Organic compounds	Organic acids and derivatives	Carboxylic acids and derivatives	Amino acids, peptides, and analogues
755.315	InChI=1S/C39H49NO14/c1-17-11-10-12-18(2)38(49)40-24-15-26(51-16-27(42)43)28-29(34(24)47)33(46)22(6)36-30(28)37(48)39(8,54-36)52-14-13-25(50-9)19(3)35(53-23(7)41)21(5)32(45)20(4)31(17)44/h10-15,17,19-21,25,31-32,35,44-47H,16H2,1-9H3,(H,40,49)(H,42,43)	CC1C=CC=C(C(=O)NC2=CC(=C3C(=C2O)C(=C(C4=C3C(=O)C(O4)(OC=CC(C(C(C(C(C(C1O)C)O)C)OC(=O)C)C)OC)C)C)O)OCC(=O)O)C	nancimycin	UHFFFAOYSA	SQTCRTQCPJICLD	C39H49NO14
701.32	InChI=1S/C40H47NO10/c1-21-12-10-8-9-11-13-31(45)41-34-38(49)28-19-26(6)37(48)33(32(28)39(50)40(34)51-7)36(47)25(5)18-24(4)35(46)23(3)15-17-27(42)16-14-22(2)30(44)20-29(21)43/h8-15,17-19,21,23-24,27,29,35,42-43,46,48H,16,20H2,1-7H3,(H,41,45)	CC1C=CC=CC=CC(=O)NC2=C(C(=O)C3=C(C2=O)C=C(C(=C3C(=O)C(=CC(C(C(C=CC(CC=C(C(=O)CC1O)C)O)C)O)C)C)O)C)OC	Naphthyridinomycin A	UHFFFAOYSA	LTHCNGAEDWPRCS	C40H47NO10
717.297	InChI=1S/C40H47NO9S/c1-21-12-10-8-9-11-13-31(45)41-34-38(49)28-19-26(6)37(48)33(32(28)39(50)40(34)51-7)36(47)25(5)18-24(4)35(46)23(3)15-17-27(42)16-14-22(2)30(44)20-29(21)43/h8-15,17-19,21,23-24,27,29,35,42-43,46,48H,16,20H2,1-7H3,(H,41,45)	CC1C=CC=CC=CC(=O)NC2=C(C(=O)C3=C(C2=O)C=C(C(=C3C(=O)C(=CC(C(C(C=CC(CC=C(C(=O)CC1O)C)O)C)O)C)C)O)C)SC	Naphthyridinomycin B	UHFFFAOYSA	POAHCCMNKFMDNG	C40H47NO9S	Organic compounds	Benzenoids	Naphthalenes	Naphthoquinones
281.163	InChI=1S/C15H23NO4/c1-8-3-9(2)15(20)11(4-8)12(17)5-10-6-13(18)16-14(19)7-10/h8-12,17H,3-7H2,1-2H3,(H,16,18,19)	CC1CC(C(=O)C(C1)C(CC2CC(=O)NC(=O)C2)O)C	naramycin A	UHFFFAOYSA	YPHMISFOHDHNIV	C15H23NO4	Organic compounds	Organoheterocyclic compounds	Piperidines	Piperidinones
281.163	InChI=1S/C15H23NO4/c1-8-3-9(2)15(20)11(4-8)12(17)5-10-6-13(18)16-14(19)7-10/h8-12,17H,3-7H2,1-2H3,(H,16,18,19)	CC1CC(C(=O)C(C1)C(CC2CC(=O)NC(=O)C2)O)C	naramycin A	UHFFFAOYSA	YPHMISFOHDHNIV	C15H23NO4	Organic compounds	Organoheterocyclic compounds	Piperidines	Piperidinones
281.163	InChI=1S/C15H23NO4/c1-8-3-9(2)15(20)11(4-8)12(17)5-10-6-13(18)16-14(19)7-10/h8-12,17H,3-7H2,1-2H3,(H,16,18,19)	CC1CC(C(=O)C(C1)C(CC2CC(=O)NC(=O)C2)O)C	naramycin A	UHFFFAOYSA	YPHMISFOHDHNIV	C15H23NO4	Organic compounds	Organoheterocyclic compounds	Piperidines	Piperidinones
281.163	InChI=1S/C15H23NO4/c1-8-3-9(2)15(20)11(4-8)12(17)5-10-6-13(18)16-14(19)7-10/h8-12,17H,3-7H2,1-2H3,(H,16,18,19)	CC1CC(C(=O)C(C1)C(CC2CC(=O)NC(=O)C2)O)C	naramycin B	UHFFFAOYSA	YPHMISFOHDHNIV	C15H23NO4	Organic compounds	Organoheterocyclic compounds	Piperidines	Piperidinones
281.163	InChI=1S/C15H23NO4/c1-8-3-9(2)15(20)11(4-8)12(17)5-10-6-13(18)16-14(19)7-10/h8-12,17H,3-7H2,1-2H3,(H,16,18,19)	CC1CC(C(=O)C(C1)C(CC2CC(=O)NC(=O)C2)O)C	naramycin B	UHFFFAOYSA	YPHMISFOHDHNIV	C15H23NO4	Organic compounds	Organoheterocyclic compounds	Piperidines	Piperidinones
281.163	InChI=1S/C15H23NO4/c1-8-3-9(2)15(20)11(4-8)12(17)5-10-6-13(18)16-14(19)7-10/h8-12,17H,3-7H2,1-2H3,(H,16,18,19)	CC1CC(C(=O)C(C1)C(CC2CC(=O)NC(=O)C2)O)C	naramycin B	UHFFFAOYSA	YPHMISFOHDHNIV	C15H23NO4	Organic compounds	Organoheterocyclic compounds	Piperidines	Piperidinones
509.335	InChI=1S/C28H47NO7/c1-10-23-15(2)11-12-22(30)16(3)13-17(4)26(19(6)24(31)20(7)27(33)35-23)36-28-25(32)21(29(8)9)14-18(5)34-28/h11-12,15-21,23,25-26,28,32H,10,13-14H2,1-9H3	CCC1C(C=CC(=O)C(CC(C(C(C(=O)C(C(=O)O1)C)C)OC2C(C(CC(O2)C)N(C)C)O)C)C)C	narbomycin	UHFFFAOYSA	OXFYAOOMMKGGAI	C28H47NO7
698.305	InChI=1S/C36H46N2O12/c1-8-20(4)29-34(45)47-21(5)26(38-31(42)23-15-12-16-24(27(23)40)37-18-39)32(43)49-28(19(2)3)33(44)48-25(17-22-13-10-9-11-14-22)30(41)36(6,7)35(46)50-29/h9-16,18-21,25-26,28-30,40-41H,8,17H2,1-7H3,(H,37,39)(H,38,42)	CCC(C)C1C(=O)OC(C(C(=O)OC(C(=O)OC(C(C(C(=O)O1)(C)C)O)CC2=CC=CC=C2)C(C)C)NC(=O)C3=C(C(=CC=C3)NC=O)O)C	neoantimycin	UHFFFAOYSA	JIJATTFJYJZEBT	C36H46N2O12
469.304	InChI=1S/C25H43NO7/c1-13-9-10-20(28)14(2)11-15(3)22(17(5)24(30)32-23(13)18(6)27)33-25-21(29)19(26(7)8)12-16(4)31-25/h9-10,13-19,21-23,25,27,29H,11-12H2,1-8H3	CC1CC(C(=O)C=CC(C(OC(=O)C(C1OC2C(C(CC(O2)C)N(C)C)O)C)C(C)O)C)C	neomethymycin	UHFFFAOYSA	UEIVQYHYALXCBD	C25H43NO7	Organic compounds	Organic oxygen compounds	Organooxygen compounds	Carbohydrates and carbohydrate conjugates
615.296	InChI=1S/C23H45N5O14/c24-2-7-13(32)15(34)10(27)21(37-7)41-19-9(4-30)39-23(17(19)36)42-20-12(31)5(25)1-6(26)18(20)40-22-11(28)16(35)14(33)8(3-29)38-22/h5-23,29-36H,1-4,24-28H2	C1C(C(C(C(C1N)OC2C(C(C(C(O2)CO)O)O)N)OC3C(C(C(O3)CO)OC4C(C(C(C(O4)CN)O)O)N)O)O)N	neomycin E	UHFFFAOYSA	UOZODPSAJZTQNH	C23H45N5O14	Organic compounds	Organic oxygen compounds	Organooxygen compounds	Carbohydrates and carbohydrate conjugates
615.296	InChI=1S/C23H45N5O14/c24-2-7-13(32)15(34)10(27)21(37-7)41-19-9(4-30)39-23(17(19)36)42-20-12(31)5(25)1-6(26)18(20)40-22-11(28)16(35)14(33)8(3-29)38-22/h5-23,29-36H,1-4,24-28H2	C1C(C(C(C(C1N)OC2C(C(C(C(O2)CO)O)O)N)OC3C(C(C(O3)CO)OC4C(C(C(C(O4)CN)O)O)N)O)O)N	neomycin F	UHFFFAOYSA	UOZODPSAJZTQNH	C23H45N5O14	Organic compounds	Organic oxygen compounds	Organooxygen compounds	Carbohydrates and carbohydrate conjugates
430.219	InChI=1S/C18H26N10O3/c1-27-9-11(6-12(27)16(30)23-4-3-14(19)20)26-17(31)13-5-10(8-28(13)2)25-15(29)7-24-18(21)22/h5-6,8-9H,3-4,7H2,1-2H3,(H3,19,20)(H,23,30)(H,25,29)(H,26,31)(H4,21,22,24)	CN1C=C(C=C1C(=O)NC2=CN(C(=C2)C(=O)NCCC(=N)N)C)NC(=O)CN=C(N)N	netropsin	UHFFFAOYSA	IDBIFFKSXLYUOT	C18H26N10O3	Organic compounds	Organic acids and derivatives	Carboxylic acids and derivatives	Amino acids, peptides, and analogues
686.351	InChI=1S/C34H54O14/c1-17-9-12-26(36)45-19(3)21(16-43-33-31(42-8)30(41-7)27(37)20(4)46-33)29-23(47-29)10-11-25(35)34(5,39)14-13-22(17)48-32-28(38)24(40-6)15-18(2)44-32/h9-12,17-24,27-33,37-39H,13-16H2,1-8H3	CC1CC(C(C(O1)OC2CCC(C(=O)C=CC3C(O3)C(C(OC(=O)C=CC2C)C)COC4C(C(C(C(O4)C)O)OC)OC)(C)O)O)OC	neutramycin	UHFFFAOYSA	RZLRMVZBGPHYJA	C34H54O14	Organic compounds	Phenylpropanoids and polyketides	Macrolides and analogues
783.441	InChI=1S/C40H65NO14/c1-22(2)18-30(45)53-38-26(6)51-32(21-40(38,7)48)54-35-25(5)52-39(34(47)33(35)41(8)9)55-36-27(16-17-42)19-23(3)28(43)15-13-11-12-14-24(4)50-31(46)20-29(44)37(36)49-10/h11-13,15,17,22-27,29,32-39,44,47-48H,14,16,18-21H2,1-10H3	CC1CC=CC=CC(=O)C(CC(C(C(C(CC(=O)O1)O)OC)OC2C(C(C(C(O2)C)OC3CC(C(C(O3)C)OC(=O)CC(C)C)(C)O)N(C)C)O)CC=O)C	niddamycin	UHFFFAOYSA	SSANHLOZXYEHCY	C40H65NO14
197.128	InChI=1S/C8H15N5O/c9-6(10)3-4-12-8(14)5-1-2-7(11)13-5/h5H,1-4H2,(H3,9,10)(H2,11,13)(H,12,14)	C1CC(=NC1C(=O)NCCC(=N)N)N	noformicin	UHFFFAOYSA	QGFXBZOMUMWGII	C8H15N5O	Organic compounds	Organic acids and derivatives	Carboxylic acids and derivatives	Amino acids, peptides, and analogues
787.305	InChI=1S/C39H49NO16/c1-14-32(49-7)39(4,52-10)33(50-8)36(53-14)54-19-13-37(2,48)24(34(47)51-9)15-11-16-21(27(43)20(15)19)28(44)22-18(41)12-17-30(23(22)26(16)42)55-35-29(45)25(40(5)6)31(46)38(17,3)56-35/h11-12,14,19,24-25,29,31-33,35-36,41,43,45-46,48H,13H2,1-10H3	CC1C(C(C(C(O1)OC2CC(C(C3=CC4=C(C(=C23)O)C(=O)C5=C(C=C6C(=C5C4=O)OC7C(C(C(C6(O7)C)O)N(C)C)O)O)C(=O)OC)(C)O)OC)(C)OC)OC	nogalamycin	UHFFFAOYSA	KGTDRFCXGRULNK	C39H49NO16
179.079	InChI=1S/C6H13NO5/c8-1-2-3(9)4(10)5(11)6(12)7-2/h2-12H,1H2	C(C1C(C(C(C(N1)O)O)O)O)O	nojirimycin	UHFFFAOYSA	BGMYHTUCJVZIRP	C6H13NO5
1221.15	InChI=1S/C51H43N13O12S6/c1-5-23-46-60-28(14-79-46)41(70)56-25-10-33(67)50(74)76-11-21-7-6-8-24-34(21)18(2)35(54-24)51(75)82-17-31(57-42(71)29-15-80-47(25)61-29)48-58-26(12-78-48)37-22(45-59-30(13-77-45)43(72)64-36(20(4)65)44(73)55-23)9-32(66)38(63-37)49-62-27(16-81-49)40(69)53-19(3)39(52)68/h5-9,12-16,20,25,31,33,36,54,65-67H,3,10-11,17H2,1-2,4H3,(H2,52,68)(H,53,69)(H,55,73)(H,56,70)(H,57,71)(H,6…	CC=C1C2=NC(=CS2)C(=O)NC3CC(C(=O)OCC4=C5C(=C(C(=O)SCC(C6=NC(=CS6)C7=NC(=C(C=C7C8=NC(=CS8)C(=O)NC(C(=O)N1)C(C)O)O)C9=NC(=CS9)C(=O)NC(=C)C(=O)N)NC(=O)C1=CSC3=N1)NC5=CC=C4)C)O	nosiheptide	UHFFFAOYSA	OQAOHXRUMXWDLQ	C51H43N13O12S6	Organic compounds	Organoheterocyclic compounds	Indoles and derivatives	Indolecarboxylic acids and derivatives
1221.15	InChI=1S/C51H43N13O12S6/c1-5-23-46-60-28(14-79-46)41(70)56-25-10-33(67)50(74)76-11-21-7-6-8-24-34(21)18(2)35(54-24)51(75)82-17-31(57-42(71)29-15-80-47(25)61-29)48-58-26(12-78-48)37-22(45-59-30(13-77-45)43(72)64-36(20(4)65)44(73)55-23)9-32(66)38(63-37)49-62-27(16-81-49)40(69)53-19(3)39(52)68/h5-9,12-16,20,25,31,33,36,54,65-67H,3,10-11,17H2,1-2,4H3,(H2,52,68)(H,53,69)(H,55,73)(H,56,70)(H,57,71)(H,6…	CC=C1C2=NC(=CS2)C(=O)NC3CC(C(=O)OCC4=C5C(=C(C(=O)SCC(C6=NC(=CS6)C7=NC(=C(C=C7C8=NC(=CS8)C(=O)NC(C(=O)N1)C(C)O)O)C9=NC(=CS9)C(=O)NC(=C)C(=O)N)NC(=O)C1=CSC3=N1)NC5=CC=C4)C)O	nosiheptide	UHFFFAOYSA	OQAOHXRUMXWDLQ	C51H43N13O12S6	Organic compounds	Organoheterocyclic compounds	Indoles and derivatives	Indolecarboxylic acids and derivatives
1109.38	InChI=1S/C55H59N5O20/c1-21-12-16-29(57-21)48(67)77-42-38(63)52(79-54(6,7)44(42)71-10)73-31-18-14-26-36(61)34(50(69)75-40(26)24(31)4)59-46(65)28-20-56-33(23(28)3)47(66)60-35-37(62)27-15-19-32(25(5)41(27)76-51(35)70)74-53-39(64)43(45(72-11)55(8,9)80-53)78-49(68)30-17-13-22(2)58-30/h12-20,38-39,42-45,52-53,56-58,61-64H,1-11H3,(H,59,65)(H,60,66)	CC1=CC=C(N1)C(=O)OC2C(C(OC(C2OC)(C)C)OC3=C(C4=C(C=C3)C(=C(C(=O)O4)NC(=O)C5=CNC(=C5C)C(=O)NC6=C(C7=C(C(=C(C=C7)OC8C(C(C(C(O8)(C)C)OC)OC(=O)C9=CC=C(N9)C)O)C)OC6=O)O)O)C)O	notomycin	UHFFFAOYSA	WTIJXIZOODAMJT	C55H59N5O20
364.06	InChI=1S/C10H13FN6O6S/c11-10(1-22-24(13,20)21)6(19)5(18)9(23-10)17-3-16-4-7(12)14-2-15-8(4)17/h2-3,5-6,9,18-19H,1H2,(H2,12,14,15)(H2,13,20,21)	C1=NC(=C2C(=N1)N(C=N2)C3C(C(C(O3)(COS(=O)(=O)N)F)O)O)N	nucleocidin	UHFFFAOYSA	LTBCQBSAWAZBDF	C10H13FN6O6S
298.095	InChI=1S/C16H14N2O4/c1-8-3-13(21)18-7-22-16-14-11(5-10(8)15(16)18)9(6-19)4-12(20)17(14)2/h3-5,19H,6-7H2,1-2H3	CC1=CC(=O)N2COC3=C2C1=CC4=C3N(C(=O)C=C4CO)C	nybomycin	UHFFFAOYSA	HKMUGCUFXWTNSP	C16H14N2O4	Organic compounds	Organoheterocyclic compounds	Quinolines and derivatives	4-quinolinemethanols
148.048	InChI=1S/C4H8N2O4/c5-2(3(7)8)1-10-4(6)9/h2H,1,5H2,(H2,6,9)(H,7,8)	C(C(C(=O)O)N)OC(=O)N	O-carbamyl-D-serine	UHFFFAOYSA	MYFVWSDZEBSNKM	C4H8N2O4
575.321	InChI=1S/C30H45N3O8/c1-7-19(6)27(36)32-21(15-20-11-9-8-10-12-20)30(39)41-23(16-24(34)35)26-22(40-29(38)18(4)5)13-14-33(26)28(37)25(31)17(2)3/h8-12,17-19,21-23,25-26H,7,13-16,31H2,1-6H3,(H,32,36)(H,34,35)	CCC(C)C(=O)NC(CC1=CC=CC=C1)C(=O)OC(CC(=O)O)C2C(CCN2C(=O)C(C(C)C)N)OC(=O)C(C)C	O-Deacetyl-O-(2-Methylpropanoyl)Detoxin D1	UHFFFAOYSA	BWZNRTLXAXOFFK	C30H45N3O8	Organic compounds	Organic acids and derivatives	Peptidomimetics	Hybrid peptides
774.528	InChI=1S/C45H74O10/c1-12-35-17-15-13-14-16-26(3)39(48)30(7)41(50)32(9)43(52)33(10)42(51)31(8)40(49)27(4)18-21-38(47)53-44-29(6)36(20-19-35)54-45(34(44)11)23-22-25(2)37(55-45)24-28(5)46/h13-15,17-18,21,25-37,39-40,43-44,46,48-49,52H,12,16,19-20,22-24H2,1-11H3	CCC1CCC2C(C(C(C3(O2)CCC(C(O3)CC(C)O)C)C)OC(=O)C=CC(C(C(C(=O)C(C(C(C(=O)C(C(C(CC=CC=C1)C)O)C)C)O)C)C)O)C)C	oligomycin C	UHFFFAOYSA	CMMLZMMKTYEOKV	C45H74O10
911.597	InChI=1S/C49H85NO14/c1-11-34(51)26-35-19-17-24-48(62-35)28-37-30(2)38(63-48)29-49(58)33(27-45(5,6)64-49)18-15-13-12-14-16-23-46(7,56)44(55)42(61-40-21-20-36(50(9)10)32(4)59-40)41(53)31(3)43(54)47(8,57)25-22-39(52)60-37/h15,18,22,25,30-38,40-44,51,53-58H,11-14,16-17,19-21,23-24,26-29H2,1-10H3	CCC(CC1CCCC2(O1)CC3C(C(O2)CC4(C(CC(O4)(C)C)C=CCCCCCC(C(C(C(C(C(C(C=CC(=O)O3)(C)O)O)C)O)OC5CCC(C(O5)C)N(C)C)O)(C)O)O)C)O	ossamycin	UHFFFAOYSA	XGECDDPXIKFBTE	C49H85NO14	Organic compounds	Organic oxygen compounds	Organooxygen compounds	Carbohydrates and carbohydrate conjugates
525.248	InChI=1S/C28H35N3O7/c1-17(2)26-19(4)9-10-24(34)29-11-5-7-18(3)13-20(32)14-21(33)15-25-30-22(16-37-25)27(35)31-12-6-8-23(31)28(36)38-26/h5,7-10,13,16-17,19-20,26,32H,6,11-12,14-15H2,1-4H3,(H,29,34)	CC1C=CC(=O)NCC=CC(=CC(CC(=O)CC2=NC(=CO2)C(=O)N3CCC=C3C(=O)OC1C(C)C)O)C	Ostreogrycin A	UHFFFAOYSA	DAIKHDNSXMZDCU	C28H35N3O7	Organic compounds	Phenylpropanoids and polyketides	Macrolide lactams
525.248	InChI=1S/C28H35N3O7/c1-17(2)26-19(4)9-10-24(34)29-11-5-7-18(3)13-20(32)14-21(33)15-25-30-22(16-37-25)27(35)31-12-6-8-23(31)28(36)38-26/h5,7-10,13,16-17,19-20,26,32H,6,11-12,14-15H2,1-4H3,(H,29,34)	CC1C=CC(=O)NCC=CC(=CC(CC(=O)CC2=NC(=CO2)C(=O)N3CCC=C3C(=O)OC1C(C)C)O)C	Ostreogrycin A	UHFFFAOYSA	DAIKHDNSXMZDCU	C28H35N3O7	Organic compounds	Phenylpropanoids and polyketides	Macrolide lactams
866.396	InChI=1S/C45H54N8O10/c1-6-31-42(59)52-22-11-14-32(52)43(60)51(5)34(24-27-16-18-29(19-17-27)50(3)4)44(61)53-23-20-30(54)25-33(53)39(56)49-37(28-12-8-7-9-13-28)45(62)63-26(2)36(40(57)47-31)48-41(58)38-35(55)15-10-21-46-38/h7-10,12-13,15-19,21,26,31-34,36-37,55H,6,11,14,20,22-25H2,1-5H3,(H,47,57)(H,48,58)(H,49,56)	CCC1C(=O)N2CCCC2C(=O)N(C(C(=O)N3CCC(=O)CC3C(=O)NC(C(=O)OC(C(C(=O)N1)NC(=O)C4=C(C=CC=N4)O)C)C5=CC=CC=C5)CC6=CC=C(C=C6)N(C)C)C	Ostreogrycin B	UHFFFAOYSA	YGXCETJZBDTKRY	C45H54N8O10	Organic compounds	Organic acids and derivatives	Peptidomimetics	Depsipeptides
866.396	InChI=1S/C45H54N8O10/c1-6-31-42(59)52-22-11-14-32(52)43(60)51(5)34(24-27-16-18-29(19-17-27)50(3)4)44(61)53-23-20-30(54)25-33(53)39(56)49-37(28-12-8-7-9-13-28)45(62)63-26(2)36(40(57)47-31)48-41(58)38-35(55)15-10-21-46-38/h7-10,12-13,15-19,21,26,31-34,36-37,55H,6,11,14,20,22-25H2,1-5H3,(H,47,57)(H,48,58)(H,49,56)	CCC1C(=O)N2CCCC2C(=O)N(C(C(=O)N3CCC(=O)CC3C(=O)NC(C(=O)OC(C(C(=O)N1)NC(=O)C4=C(C=CC=N4)O)C)C5=CC=CC=C5)CC6=CC=C(C=C6)N(C)C)C	Ostreogrycin B	UHFFFAOYSA	YGXCETJZBDTKRY	C45H54N8O10	Organic compounds	Organic acids and derivatives	Peptidomimetics	Depsipeptides
866.396	InChI=1S/C45H54N8O10/c1-6-31-42(59)52-22-11-14-32(52)43(60)51(5)34(24-27-16-18-29(19-17-27)50(3)4)44(61)53-23-20-30(54)25-33(53)39(56)49-37(28-12-8-7-9-13-28)45(62)63-26(2)36(40(57)47-31)48-41(58)38-35(55)15-10-21-46-38/h7-10,12-13,15-19,21,26,31-34,36-37,55H,6,11,14,20,22-25H2,1-5H3,(H,47,57)(H,48,58)(H,49,56)	CCC1C(=O)N2CCCC2C(=O)N(C(C(=O)N3CCC(=O)CC3C(=O)NC(C(=O)OC(C(C(=O)N1)NC(=O)C4=C(C=CC=N4)O)C)C5=CC=CC=C5)CC6=CC=C(C=C6)N(C)C)C	Ostreogrycin B	UHFFFAOYSA	YGXCETJZBDTKRY	C45H54N8O10	Organic compounds	Organic acids and derivatives	Peptidomimetics	Depsipeptides
866.396	InChI=1S/C45H54N8O10/c1-6-31-42(59)52-22-11-14-32(52)43(60)51(5)34(24-27-16-18-29(19-17-27)50(3)4)44(61)53-23-20-30(54)25-33(53)39(56)49-37(28-12-8-7-9-13-28)45(62)63-26(2)36(40(57)47-31)48-41(58)38-35(55)15-10-21-46-38/h7-10,12-13,15-19,21,26,31-34,36-37,55H,6,11,14,20,22-25H2,1-5H3,(H,47,57)(H,48,58)(H,49,56)	CCC1C(=O)N2CCCC2C(=O)N(C(C(=O)N3CCC(=O)CC3C(=O)NC(C(=O)OC(C(C(=O)N1)NC(=O)C4=C(C=CC=N4)O)C)C5=CC=CC=C5)CC6=CC=C(C=C6)N(C)C)C	Ostreogrycin B	UHFFFAOYSA	YGXCETJZBDTKRY	C45H54N8O10	Organic compounds	Organic acids and derivatives	Peptidomimetics	Depsipeptides
852.381	InChI=1S/C44H52N8O10/c1-25-41(58)51-21-10-13-31(51)42(59)50(5)33(23-27-15-17-29(18-16-27)49(3)4)43(60)52-22-19-30(53)24-32(52)38(55)48-36(28-11-7-6-8-12-28)44(61)62-26(2)35(39(56)46-25)47-40(57)37-34(54)14-9-20-45-37/h6-9,11-12,14-18,20,25-26,31-33,35-36,54H,10,13,19,21-24H2,1-5H3,(H,46,56)(H,47,57)(H,48,55)	CC1C(C(=O)NC(C(=O)N2CCCC2C(=O)N(C(C(=O)N3CCC(=O)CC3C(=O)NC(C(=O)O1)C4=CC=CC=C4)CC5=CC=C(C=C5)N(C)C)C)C)NC(=O)C6=C(C=CC=N6)O	Ostreogrycin B1	UHFFFAOYSA	BYRKDHSWMQLYJB	C44H52N8O10
852.381	InChI=1S/C44H52N8O10/c1-5-30-41(58)51-21-10-13-31(51)42(59)50(4)33(23-26-15-17-28(45-3)18-16-26)43(60)52-22-19-29(53)24-32(52)38(55)49-36(27-11-7-6-8-12-27)44(61)62-25(2)35(39(56)47-30)48-40(57)37-34(54)14-9-20-46-37/h6-9,11-12,14-18,20,25,30-33,35-36,45,54H,5,10,13,19,21-24H2,1-4H3,(H,47,56)(H,48,57)(H,49,55)	CCC1C(=O)N2CCCC2C(=O)N(C(C(=O)N3CCC(=O)CC3C(=O)NC(C(=O)OC(C(C(=O)N1)NC(=O)C4=C(C=CC=N4)O)C)C5=CC=CC=C5)CC6=CC=C(C=C6)NC)C	Ostreogrycin B2	UHFFFAOYSA	PCOXSOQWQVRJCH	C44H52N8O10	Organic compounds	Organic acids and derivatives	Peptidomimetics	Depsipeptides
527.263	InChI=1S/C28H37N3O7/c1-17(2)26-19(4)9-10-24(34)29-11-5-7-18(3)13-20(32)14-21(33)15-25-30-22(16-37-25)27(35)31-12-6-8-23(31)28(36)38-26/h5,7,9-10,13,16-17,19-20,23,26,32H,6,8,11-12,14-15H2,1-4H3,(H,29,34)	CC1C=CC(=O)NCC=CC(=CC(CC(=O)CC2=NC(=CO2)C(=O)N3CCCC3C(=O)OC1C(C)C)O)C	Ostreogrycin G	UHFFFAOYSA	JOOMGSFOCRDAHL	C28H37N3O7
634.296	InChI=1S/C29H42N6O10/c1-14-21(34(4)5)22(38)23(39)26(44-14)45-24-15(2)43-20(12-18(24)37)35-11-10-19(33-28(35)42)32-25(40)16-6-8-17(9-7-16)31-27(41)29(3,30)13-36/h6-11,14-15,18,20-24,26,36-39H,12-13,30H2,1-5H3,(H,31,41)(H,32,33,40,42)	CC1C(C(C(C(O1)OC2C(OC(CC2O)N3C=CC(=NC3=O)NC(=O)C4=CC=C(C=C4)NC(=O)C(C)(CO)N)C)O)O)N(C)C	oxamicetin	UHFFFAOYSA	UWVPICJGEAEOKF	C29H42N6O10
866.396	InChI=1S/C45H54N8O10/c1-6-31-42(59)52-22-11-14-32(52)43(60)51(5)34(24-27-16-18-29(19-17-27)50(3)4)44(61)53-23-20-30(54)25-33(53)39(56)49-37(28-12-8-7-9-13-28)45(62)63-26(2)36(40(57)47-31)48-41(58)38-35(55)15-10-21-46-38/h7-10,12-13,15-19,21,26,31-34,36-37,55H,6,11,14,20,22-25H2,1-5H3,(H,47,57)(H,48,58)(H,49,56)	CCC1C(=O)N2CCCC2C(=O)N(C(C(=O)N3CCC(=O)CC3C(=O)NC(C(=O)OC(C(C(=O)N1)NC(=O)C4=C(C=CC=N4)O)C)C5=CC=CC=C5)CC6=CC=C(C=C6)N(C)C)C	PA 114 B	UHFFFAOYSA	YGXCETJZBDTKRY	C45H54N8O10	Organic compounds	Organic acids and derivatives	Peptidomimetics	Depsipeptides
866.396	InChI=1S/C45H54N8O10/c1-6-31-42(59)52-22-11-14-32(52)43(60)51(5)34(24-27-16-18-29(19-17-27)50(3)4)44(61)53-23-20-30(54)25-33(53)39(56)49-37(28-12-8-7-9-13-28)45(62)63-26(2)36(40(57)47-31)48-41(58)38-35(55)15-10-21-46-38/h7-10,12-13,15-19,21,26,31-34,36-37,55H,6,11,14,20,22-25H2,1-5H3,(H,47,57)(H,48,58)(H,49,56)	CCC1C(=O)N2CCCC2C(=O)N(C(C(=O)N3CCC(=O)CC3C(=O)NC(C(=O)OC(C(C(=O)N1)NC(=O)C4=C(C=CC=N4)O)C)C5=CC=CC=C5)CC6=CC=C(C=C6)N(C)C)C	PA 114 B	UHFFFAOYSA	YGXCETJZBDTKRY	C45H54N8O10	Organic compounds	Organic acids and derivatives	Peptidomimetics	Depsipeptides
866.396	InChI=1S/C45H54N8O10/c1-6-31-42(59)52-22-11-14-32(52)43(60)51(5)34(24-27-16-18-29(19-17-27)50(3)4)44(61)53-23-20-30(54)25-33(53)39(56)49-37(28-12-8-7-9-13-28)45(62)63-26(2)36(40(57)47-31)48-41(58)38-35(55)15-10-21-46-38/h7-10,12-13,15-19,21,26,31-34,36-37,55H,6,11,14,20,22-25H2,1-5H3,(H,47,57)(H,48,58)(H,49,56)	CCC1C(=O)N2CCCC2C(=O)N(C(C(=O)N3CCC(=O)CC3C(=O)NC(C(=O)OC(C(C(=O)N1)NC(=O)C4=C(C=CC=N4)O)C)C5=CC=CC=C5)CC6=CC=C(C=C6)N(C)C)C	PA 114 B	UHFFFAOYSA	YGXCETJZBDTKRY	C45H54N8O10	Organic compounds	Organic acids and derivatives	Peptidomimetics	Depsipeptides
866.396	InChI=1S/C45H54N8O10/c1-6-31-42(59)52-22-11-14-32(52)43(60)51(5)34(24-27-16-18-29(19-17-27)50(3)4)44(61)53-23-20-30(54)25-33(53)39(56)49-37(28-12-8-7-9-13-28)45(62)63-26(2)36(40(57)47-31)48-41(58)38-35(55)15-10-21-46-38/h7-10,12-13,15-19,21,26,31-34,36-37,55H,6,11,14,20,22-25H2,1-5H3,(H,47,57)(H,48,58)(H,49,56)	CCC1C(=O)N2CCCC2C(=O)N(C(C(=O)N3CCC(=O)CC3C(=O)NC(C(=O)OC(C(C(=O)N1)NC(=O)C4=C(C=CC=N4)O)C)C5=CC=CC=C5)CC6=CC=C(C=C6)N(C)C)C	PA 114 B	UHFFFAOYSA	YGXCETJZBDTKRY	C45H54N8O10	Organic compounds	Organic acids and derivatives	Peptidomimetics	Depsipeptides
558.269	InChI=1S/C28H38N4O8/c1-15-9-7-12-20(35)21(15)24(36)40-14-27(39)23(30-19-11-8-10-18(13-19)16(2)33)22(29)28(17(3)34,26(27,4)38)31-25(37)32(5)6/h7-13,17,22-23,30,34-35,38-39H,14,29H2,1-6H3,(H,31,37)	CC1=C(C(=CC=C1)O)C(=O)OCC2(C(C(C(C2(C)O)(C(C)O)NC(=O)N(C)C)N)NC3=CC=CC(=C3)C(=O)C)O	pactamycin	UHFFFAOYSA	WVIUOSJLUCTGFK	C28H38N4O8
1112.57	InChI=1S/C58H84N2O19/c1-34-16-14-12-10-8-6-4-5-7-9-11-13-15-17-46(77-57-54(72)52(60)53(71)36(3)76-57)31-49-51(56(73)74)48(69)33-58(75,79-49)32-45(67)28-43(65)26-41(63)24-40(62)25-42(64)27-44(66)30-50(70)78-55(34)35(2)18-23-39(61)29-47(68)37-19-21-38(59)22-20-37/h4-17,19-22,34-36,39-41,43-46,48-49,51-55,57,61-63,65-67,69,71-72,75H,18,23-33,59-60H2,1-3H3,(H,73,74)	CC1C=CC=CC=CC=CC=CC=CC=CC(CC2C(C(CC(O2)(CC(CC(CC(CC(CC(=O)CC(CC(=O)OC1C(C)CCC(CC(=O)C3=CC=C(C=C3)N)O)O)O)O)O)O)O)O)C(=O)O)OC4C(C(C(C(O4)C)O)N)O	partricin	UHFFFAOYSA	NVJUPMZQNWDHTL	C58H84N2O19
359.115	InChI=1S/C14H21N3O6S/c1-14(2)9(13(22)23)17-10(19)8(11(17)24-14)16-7(18)5-3-4-6(15)12(20)21/h6,8-9,11H,3-5,15H2,1-2H3,(H,16,18)(H,20,21)(H,22,23)	CC1(C(N2C(S1)C(C2=O)NC(=O)CCCC(C(=O)O)N)C(=O)O)C	penicillin N	UHFFFAOYSA	MIFYHUACUWQUKT	C14H21N3O6S	Organic compounds	Organic acids and derivatives	Carboxylic acids and derivatives	Amino acids, peptides, and analogues
670.393	InChI=1S/C35H58O12/c1-4-5-11-16-29(41)32-30(42)20-26(38)18-24(36)17-25(37)19-27(39)21-31(43)34(45)33(44)22(2)14-12-9-7-6-8-10-13-15-28(40)23(3)47-35(32)46/h6-10,12-15,23-34,36-45H,4-5,11,16-21H2,1-3H3	CCCCCC(C1C(CC(CC(CC(CC(CC(C(C(C(=CC=CC=CC=CC=CC(C(OC1=O)C)O)C)O)O)O)O)O)O)O)O)O	pentaene antibiotic	UHFFFAOYSA	AGJUUQSLGVCRQA	C35H58O12	Organic compounds	Phenylpropanoids and polyketides	Macrolides and analogues
670.393	InChI=1S/C35H58O12/c1-4-5-11-16-29(41)32-30(42)20-26(38)18-24(36)17-25(37)19-27(39)21-31(43)34(45)33(44)22(2)14-12-9-7-6-8-10-13-15-28(40)23(3)47-35(32)46/h6-10,12-15,23-34,36-45H,4-5,11,16-21H2,1-3H3	CCCCCC(C1C(CC(CC(CC(CC(CC(C(C(C(=CC=CC=CC=CC=CC(C(OC1=O)C)O)C)O)O)O)O)O)O)O)O)O	pentaene antibiotic	UHFFFAOYSA	AGJUUQSLGVCRQA	C35H58O12	Organic compounds	Phenylpropanoids and polyketides	Macrolides and analogues
1325.48	InChI=1S/C51H75N17O21S2/c1-16-29(65-41(68-38(16)54)21(8-27(53)72)60-9-20(52)39(55)78)44(82)67-31(34(22-10-58-15-61-22)88-49-50(5,36(76)33(74)25(11-69)87-49)89-47-37(77)51(85,48(57)84)35(75)26(12-70)86-47)45(83)62-18(3)32(73)17(2)42(80)66-30(19(4)71)43(81)59-7-6-28-63-24(14-90-28)46-64-23(13-91-46)40(56)79/h10,13,15,17-18,20-21,24-26,30-37,47,49,60,69-70,73-77,85H,6-9,11-12,14,52H2,1-5H3,(H2,53,72…	CC1=C(N=C(N=C1N)C(CC(=O)N)NCC(C(=O)N)N)C(=O)NC(C(C2=CN=CN2)OC3C(C(C(C(O3)CO)O)O)(C)OC4C(C(C(C(O4)CO)O)(C(=O)N)O)O)C(=O)NC(C)C(C(C)C(=O)NC(C(=O)C)C(=O)NCCC5=NC(CS5)C6=NC(=CS6)C(=O)N)O	phleomycins	UHFFFAOYSA	QRBLKGHRWFGINE	C51H75N17O21S2	Organic compounds	Organic acids and derivatives	Peptidomimetics	Hybrid peptides
1435.6	InChI=1S/C63H98N5O30P/c1-29(2)14-13-16-30(3)17-18-32(5)21-24-62(8,9)23-12-11-15-31(4)22-25-88-39(56(82)83)28-89-99(86,87)98-60-51(52(97-61(65)84)63(10,85)53(96-60)54(64)80)95-58-42(67-34(7)72)43(75)48(37(26-69)91-58)92-57-41(66-33(6)71)44(76)49(38(27-70)90-57)93-59-47(79)45(77)46(78)50(94-59)55(81)68-40-35(73)19-20-36(40)74/h12,14,17,22-23,37-39,41-53,57-60,69-70,73,75-79,85H,5,11,13,15-16,18-21,…	CC(=CCCC(=CCC(=C)CCC(C)(C)C=CCCC(=CCOC(COP(=O)(O)OC1C(C(C(C(O1)C(=O)N)(C)O)OC(=O)N)OC2C(C(C(C(O2)CO)OC3C(C(C(C(O3)CO)OC4C(C(C(C(O4)C(=O)NC5=C(CCC5=O)O)O)O)O)O)NC(=O)C)O)NC(=O)C)C(=O)O)C)C)C	pholipomycin	UHFFFAOYSA	XYJIXNBDVDMTFA	C63H98N5O30P	Organic compounds	Lipids and lipid-like molecules	Prenol lipids	Terpene glycosides
442.195	InChI=1S/C20H30N2O9/c1-9-17(31-12(4)24)11(3)30-20(28)15(10(2)29-19(9)27)22-18(26)13-6-5-7-14(16(13)25)21-8-23/h8-11,13-17,25H,5-7H2,1-4H3,(H,21,23)(H,22,26)	CC1C(C(OC(=O)C(C(OC1=O)C)NC(=O)C2CCCC(C2O)NC=O)C)OC(=O)C	phyllomycin	UHFFFAOYSA	JUPZKXOWNKELBU	C20H30N2O9
525.33	InChI=1S/C28H47NO8/c1-10-22-28(7,34)12-11-21(30)15(2)13-16(3)25(18(5)23(31)19(6)26(33)36-22)37-27-24(32)20(29(8)9)14-17(4)35-27/h11-12,15-20,22,24-25,27,32,34H,10,13-14H2,1-9H3	CCC1C(C=CC(=O)C(CC(C(C(C(=O)C(C(=O)O1)C)C)OC2C(C(CC(O2)C)N(C)C)O)C)C)(C)O	picromycin	UHFFFAOYSA	UZQBOFAUUTZOQE	C28H47NO8	Organic compounds	Organic oxygen compounds	Organooxygen compounds	Carbohydrates and carbohydrate conjugates
525.33	InChI=1S/C28H47NO8/c1-10-22-28(7,34)12-11-21(30)15(2)13-16(3)25(18(5)23(31)19(6)26(33)36-22)37-27-24(32)20(29(8)9)14-17(4)35-27/h11-12,15-20,22,24-25,27,32,34H,10,13-14H2,1-9H3	CCC1C(C=CC(=O)C(CC(C(C(C(=O)C(C(=O)O1)C)C)OC2C(C(CC(O2)C)N(C)C)O)C)C)(C)O	picromycin	UHFFFAOYSA	UZQBOFAUUTZOQE	C28H47NO8	Organic compounds	Organic oxygen compounds	Organooxygen compounds	Carbohydrates and carbohydrate conjugates
429.288	InChI=1S/C26H39NO4/c1-9-11-19(4)23(28)20(5)16-18(3)13-10-12-17(2)14-15-22-21(6)24(29)25(30-7)26(27-22)31-8/h10-11,13-14,16,20,23,28H,9,12,15H2,1-8H3,(H,27,29)	CCC=C(C)C(C(C)C=C(C)C=CCC(=CCC1=C(C(=O)C(=C(N1)OC)OC)C)C)O	Piericidin A5	UHFFFAOYSA	XKWCJXLTTPLGJD	C26H39NO4
445.283	InChI=1S/C26H39NO5/c1-10-19(4)24(30-7)20(5)16-18(3)13-11-12-17(2)14-15-22-21(6)23(28)25(31-8)26(32-9)27(22)29/h10-11,13-14,16,20,24,29H,12,15H2,1-9H3	CC=C(C)C(C(C)C=C(C)C=CCC(=CCC1=C(C(=O)C(=C(N1O)OC)OC)C)C)OC	Piericidin B(Sub 1) N-Oxide	UHFFFAOYSA	UGGPSLQRTUOXFD	C26H39NO5	Organic compounds	Lipids and lipid-like molecules	Prenol lipids	Sesquiterpenoids
445.283	InChI=1S/C26H39NO5/c1-10-19(4)24(30-7)20(5)16-18(3)13-11-12-17(2)14-15-22-21(6)23(28)25(31-8)26(32-9)27(22)29/h10-11,13-14,16,20,24,29H,12,15H2,1-9H3	CC=C(C)C(C(C)C=C(C)C=CCC(=CCC1=C(C(=O)C(=C(N1O)OC)OC)C)C)OC	Piericidin B1 N-Oxide	UHFFFAOYSA	UGGPSLQRTUOXFD	C26H39NO5	Organic compounds	Lipids and lipid-like molecules	Prenol lipids	Sesquiterpenoids
431.267	InChI=1S/C25H37NO5/c1-15(12-13-20-18(4)21(27)22(29-7)24(26-20)30-8)10-9-11-16(2)14-17(3)23(28)25(6)19(5)31-25/h9,11-12,14,17,19,23,28H,10,13H2,1-8H3,(H,26,27)	CC1C(O1)(C)C(C(C)C=C(C)C=CCC(=CCC2=C(C(=O)C(=C(N2)OC)OC)C)C)O	Piericidin C1	UHFFFAOYSA	CEBWOMXCEYSUQN	C25H37NO5	Organic compounds	Lipids and lipid-like molecules	Prenol lipids	Sesquiterpenoids
401.257	InChI=1S/C24H35NO4/c1-8-16(3)23(27)17(4)12-15(2)10-9-11-24(6)21(29-24)13-19-18(5)20(26)14-22(25-19)28-7/h8-10,12,14,17,21,23,27H,11,13H2,1-7H3,(H,25,26)	CC=C(C)C(C(C)C=C(C)C=CCC1(C(O1)CC2=C(C(=O)C=C(N2)OC)C)C)O	Piericidin E1	UHFFFAOYSA	VQCXUYLCVXHMED	C24H35NO4
445.283	InChI=1S/C26H39NO5/c1-16(13-14-21-19(4)22(28)23(29-7)25(27-21)31-9)11-10-12-17(2)15-18(3)24(30-8)26(6)20(5)32-26/h10,12-13,15,18,20,24H,11,14H2,1-9H3,(H,27,28)	CC1C(O1)(C)C(C(C)C=C(C)C=CCC(=CCC2=C(C(=O)C(=C(N2)OC)OC)C)C)OC	Piericidin G	UHFFFAOYSA	KJRINKQJNNYAGP	C26H39NO5
525.33	InChI=1S/C28H47NO8/c1-10-22-28(7,34)12-11-21(30)15(2)13-16(3)25(18(5)23(31)19(6)26(33)36-22)37-27-24(32)20(29(8)9)14-17(4)35-27/h11-12,15-20,22,24-25,27,32,34H,10,13-14H2,1-9H3	CCC1C(C=CC(=O)C(CC(C(C(C(=O)C(C(=O)O1)C)C)OC2C(C(CC(O2)C)N(C)C)O)C)C)(C)O	pikromycin	UHFFFAOYSA	UZQBOFAUUTZOQE	C28H47NO8	Organic compounds	Organic oxygen compounds	Organooxygen compounds	Carbohydrates and carbohydrate conjugates
525.33	InChI=1S/C28H47NO8/c1-10-22-28(7,34)12-11-21(30)15(2)13-16(3)25(18(5)23(31)19(6)26(33)36-22)37-27-24(32)20(29(8)9)14-17(4)35-27/h11-12,15-20,22,24-25,27,32,34H,10,13-14H2,1-9H3	CCC1C(C=CC(=O)C(CC(C(C(C(=O)C(C(=O)O1)C)C)OC2C(C(CC(O2)C)N(C)C)O)C)C)(C)O	pikromycin	UHFFFAOYSA	UZQBOFAUUTZOQE	C28H47NO8	Organic compounds	Organic oxygen compounds	Organooxygen compounds	Carbohydrates and carbohydrate conjugates
352.131	InChI=1S/C21H20O5/c1-10(2)7-8-15(22)13-9-14-12-5-4-6-16(23)17(12)20(25)21(26)18(14)19(24)11(13)3/h4-6,9-10,23-24H,7-8H2,1-3H3	CC1=C(C=C2C3=C(C(=CC=C3)O)C(=O)C(=O)C2=C1O)C(=O)CCC(C)C	piloquinone	UHFFFAOYSA	UJTRABFYSZAGLW	C21H20O5
193.06	InChI=1S/C7H7N5O2/c1-11-5-4(8-3-9-10-5)6(13)12(2)7(11)14/h3H,1-2H3	CN1C2=C(C(=O)N(C1=O)C)N=CN=N2	planomycin	UHFFFAOYSA	RRTKVYSLIGQWCO	C7H7N5O2
517.254	InChI=1S/C25H35N5O7/c1-13-17(37-24-22(32)21(31)20(29(3)4)14(2)36-24)9-10-19(35-13)30-12-11-18(28-25(30)34)27-23(33)15-5-7-16(26)8-6-15/h5-8,11-14,17,19-22,24,31-32H,9-10,26H2,1-4H3,(H,27,28,33,34)	CC1C(CCC(O1)N2C=CC(=NC2=O)NC(=O)C3=CC=C(C=C3)N)OC4C(C(C(C(O4)C)N(C)C)O)O	plicacetin	UHFFFAOYSA	NFOMJDXALJABQF	C25H35N5O7	Organic compounds	Organic oxygen compounds	Organooxygen compounds	Carbohydrates and carbohydrate conjugates
772.357	InChI=1S/C43H52N2O11/c1-12-13-30-43(7,56-30)31-17-27(47)32-19(2)14-25-34(40(32)55-31)39(51)35-33(38(25)50)23(28-16-26(44(8)9)36(48)20(3)52-28)15-24(37(35)49)29-18-42(6,45(10)11)41(21(4)53-29)54-22(5)46/h12-15,17,20-21,26,28-30,36,41,48-49H,16,18H2,1-11H3	CC=CC1C(O1)(C)C2=CC(=O)C3=C(O2)C4=C(C=C3C)C(=O)C5=C(C4=O)C(=C(C=C5C6CC(C(C(O6)C)O)N(C)C)C7CC(C(C(O7)C)OC(=O)C)(C)N(C)C)O	pluramycin A	UHFFFAOYSA	BQCHGWYGWQEMTJ	C43H52N2O11	Organic compounds	Benzenoids	Anthracenes	Anthraquinones
724.476	InChI=1S/C40H68O11/c1-21-11-12-28(46-33(21)26(6)36(42)43)17-29-18-30(45-10)27(7)40(48-29)25(5)19-38(9,51-40)32-13-14-37(8,49-32)35-23(3)16-31(47-35)34-22(2)15-24(4)39(44,20-41)50-34/h21-35,41,44H,11-20H2,1-10H3,(H,42,43)	CC1CCC(OC1C(C)C(=O)O)CC2CC(C(C3(O2)C(CC(O3)(C)C4CCC(O4)(C)C5C(CC(O5)C6C(CC(C(O6)(CO)O)C)C)C)C)C)OC	polyetherin A	UHFFFAOYSA	DANUORFCFTYTSZ	C40H68O11
348.143	InChI=1S/C16H20N4O5/c1-6-10(17)13(22)9-7(5-25-15(18)23)16(24-3)14-8(19(14)2)4-20(16)11(9)12(6)21/h7-8,14H,4-5,17H2,1-3H3,(H2,18,23)	CC1=C(C(=O)C2=C(C1=O)N3CC4C(C3(C2COC(=O)N)OC)N4C)N	porfiromycin	UHFFFAOYSA	HRHKSTOGXBBQCB	C16H20N4O5	Organic compounds	Organoheterocyclic compounds	Indoles and derivatives	Indolequinones
1348.6	InChI=1S/C43H49N7O10.C28H35N3O7/c1-4-29-40(56)49-21-12-17-30(49)41(57)48(3)32(23-26-13-7-5-8-14-26)42(58)50-22-19-28(51)24-31(50)37(53)47-35(27-15-9-6-10-16-27)43(59)60-25(2)34(38(54)45-29)46-39(55)36-33(52)18-11-20-44-36;1-17(2)26-19(4)9-10-24(34)29-11-5-7-18(3)13-20(32)14-21(33)15-25-30-22(16-37-25)27(35)31-12-6-8-23(31)28(36)38-26/h5-11,13-16,18,20,25,29-32,34-35,52H,4,12,17,19,21-24H2,1-3H3,(…	CCC1C(=O)N2CCCC2C(=O)N(C(C(=O)N3CCC(=O)CC3C(=O)NC(C(=O)OC(C(C(=O)N1)NC(=O)C4=C(C=CC=N4)O)C)C5=CC=CC=C5)CC6=CC=CC=C6)C.CC1C=CC(=O)NCC=CC(=CC(CC(=O)CC2=NC(=CO2)C(=O)N3CCC=C3C(=O)OC1C(C)C)O)C	pristinamycin	UHFFFAOYSA	MVTQIFVKRXBCHS	C71H84N10O17
323.2	InChI=1S/C20H25N3O/c1-4-5-6-8-15-11-16(22-14(15)2)12-19-20(24-3)13-18(23-19)17-9-7-10-21-17/h7,9-13,21-22H,4-6,8H2,1-3H3	CCCCCC1=C(NC(=C1)C=C2C(=CC(=N2)C3=CC=CN3)OC)C	prodigiosin	UHFFFAOYSA	SHUNBVWMKSXXOM	C20H25N3O	Organic compounds	Organoheterocyclic compounds	Pyrroles	Substituted pyrroles
297.107	InChI=1S/C11H15N5O5/c12-9-6-10(14-3-13-9)16(4-15-6)11(2-18)8(20)7(19)5(1-17)21-11/h3-5,7-8,17-20H,1-2H2,(H2,12,13,14)	C1=NC(=C2C(=N1)N(C=N2)C3(C(C(C(O3)CO)O)O)CO)N	psicofuranine	UHFFFAOYSA	BNZYRKVSCLSXSJ	C11H15N5O5
540.222	InChI=1S/C27H32N4O8/c1-5-14(2)23-27(37)38-16(4)20(31-25(35)21-19(32)9-7-11-29-21)24(34)30-18(12-17-8-6-10-28-13-17)22(33)15(3)26(36)39-23/h6-11,13,15-16,18,20,22,32-33H,5,12H2,1-4H3,(H,30,34)(H,31,35)	CCC(=C1C(=O)OC(C(C(=O)NC(C(C(C(=O)O1)C)O)CC2=CN=CC=C2)NC(=O)C3=C(C=CC=N3)O)C)C	pyridomycin	UHFFFAOYSA	WHIKSLGSXKIHCA	C27H32N4O8	Organic compounds	Organic acids and derivatives	Peptidomimetics	Depsipeptides
540.222	InChI=1S/C27H32N4O8/c1-5-14(2)23-27(37)38-16(4)20(31-25(35)21-19(32)9-7-11-29-21)24(34)30-18(12-17-8-6-10-28-13-17)22(33)15(3)26(36)39-23/h6-11,13,15-16,18,20,22,32-33H,5,12H2,1-4H3,(H,30,34)(H,31,35)	CCC(=C1C(=O)OC(C(C(=O)NC(C(C(C(=O)O1)C)O)CC2=CN=CC=C2)NC(=O)C3=C(C=CC=N3)O)C)C	pyridomycin	UHFFFAOYSA	WHIKSLGSXKIHCA	C27H32N4O8	Organic compounds	Organic acids and derivatives	Peptidomimetics	Depsipeptides
212.059	InChI=1S/C12H8N2O2/c13-7-5-9-12(6-10(7)15)16-11-4-2-1-3-8(11)14-9/h1-6H,13H2	C1=CC=C2C(=C1)N=C3C=C(C(=O)C=C3O2)N	Questiomycin A	UHFFFAOYSA	RDJXPXHQENRCNG	C12H8N2O2
109.053	InChI=1S/C6H7NO/c7-5-3-1-2-4-6(5)8/h1-4,8H,7H2	C1=CC=C(C(=C1)N)O	Questiomycin B	UHFFFAOYSA	CDAWCLOXVUBKRW	C6H7NO
274.041	InChI=1S/C13H10N2O3S/c1-19(17)13-11(14)8(16)6-10-12(13)15-7-4-2-3-5-9(7)18-10/h2-6H,14H2,1H3	CS(=O)C1=C(C(=O)C=C2C1=NC3=CC=CC=C3O2)N	Questiomycin C	UHFFFAOYSA	YEUMNUBZTDXHHD	C13H10N2O3S	Organic compounds	Organoheterocyclic compounds	Benzoxazines	Phenoxazines
258.046	InChI=1S/C13H10N2O2S/c1-18-13-11(14)8(16)6-10-12(13)15-7-4-2-3-5-9(7)17-10/h2-6H,14H2,1H3	CSC1=C(C(=O)C=C2C1=NC3=CC=CC=C3O2)N	Questiomycin D	UHFFFAOYSA	WFHIVHVSLQQGHS	C13H10N2O2S	Organic compounds	Organoheterocyclic compounds	Benzoxazines	Phenoxazines
289.969	InChI=1S/C12H7BrN2O2/c13-10-11(14)7(16)5-9-12(10)15-6-3-1-2-4-8(6)17-9/h1-5H,14H2	C1=CC=C2C(=C1)N=C3C(=CC(=O)C(=C3Br)N)O2	Questiomycin E	UHFFFAOYSA	WYWSKCGNNTVXQB	C12H7BrN2O2
159.068	InChI=1S/C10H9NO/c12-7-9-6-5-8-3-1-2-4-10(8)11-9/h1-6,12H,7H2	C1=CC=C2C(=C1)C=CC(=N2)CO	quinoline-2-methanol	UHFFFAOYSA	HREHOXSRYOZKNT	C10H9NO
201.079	InChI=1S/C12H11NO2/c1-9(14)15-8-11-7-6-10-4-2-3-5-12(10)13-11/h2-7H,8H2,1H3	CC(=O)OCC1=NC2=CC=CC=C2C=C1	quinoline-2-methanol acetate	UHFFFAOYSA	DNRJGKANFCXPLY	C12H11NO2	Organic compounds	Organoheterocyclic compounds	Quinolines and derivatives
502.25	InChI=1S/C19H34N8O8/c20-3-1-2-7(21)4-10(30)24-13-14(31)15(35-18(22)33)9(6-28)34-17(13)27-19-25-11-8(29)5-23-16(32)12(11)26-19/h7-9,11-15,17,28-29,31H,1-6,20-21H2,(H2,22,33)(H,23,32)(H,24,30)(H2,25,26,27)	C1C(C2C(C(=O)N1)N=C(N2)NC3C(C(C(C(O3)CO)OC(=O)N)O)NC(=O)CC(CCCN)N)O	racemomycin A	UHFFFAOYSA	NRAUADCLPJTGSF	C19H34N8O8	Organic compounds	Organic oxygen compounds	Organooxygen compounds	Carbohydrates and carbohydrate conjugates
758.44	InChI=1S/C31H58N12O10/c32-7-1-4-15(33)10-20(46)37-8-2-5-16(34)11-21(47)38-9-3-6-17(35)12-22(48)40-25-26(49)27(53-30(36)51)19(14-44)52-29(25)43-31-41-23-18(45)13-39-28(50)24(23)42-31/h15-19,23-27,29,44-45,49H,1-14,32-35H2,(H2,36,51)(H,37,46)(H,38,47)(H,39,50)(H,40,48)(H2,41,42,43)	C1C(C2C(C(=O)N1)N=C(N2)NC3C(C(C(C(O3)CO)OC(=O)N)O)NC(=O)CC(CCCNC(=O)CC(CCCNC(=O)CC(CCCN)N)N)N)O	racemomycin B	UHFFFAOYSA	WUJTXMVGXDQPNN	C31H58N12O10	Organic compounds	Organic oxygen compounds	Organooxygen compounds	Carbohydrates and carbohydrate conjugates
456.288	InChI=1S/C28H40O5/c1-6-9-26-22(5)25(30)18-27(33-26)24(29)12-7-10-19(2)16-21(4)17-20(3)14-15-23-11-8-13-28(31)32-23/h6-10,12-15,17,21-27,29-30H,11,16,18H2,1-5H3	CC=CC1C(C(CC(O1)C(C=CC=C(C)CC(C)C=C(C)C=CC2CC=CC(=O)O2)O)O)C	raromycin	UHFFFAOYSA	CAYGMWMWJUFODP	C28H40O5	Organic compounds	Lipids and lipid-like molecules	Prenol lipids	Terpene lactones
917.535	InChI=1S/C46H79NO17/c1-13-33-30(22-58-45-42(57-12)41(56-11)37(52)26(5)60-45)18-23(2)14-15-31(49)24(3)19-29(16-17-48)39(25(4)32(50)20-34(51)62-33)64-44-38(53)36(47(9)10)40(27(6)61-44)63-35-21-46(8,55)43(54)28(7)59-35/h14-15,18,24-30,32-33,35-45,48,50,52-55H,13,16-17,19-22H2,1-12H3	CCC1C(C=C(C=CC(=O)C(CC(C(C(C(CC(=O)O1)O)C)OC2C(C(C(C(O2)C)OC3CC(C(C(O3)C)O)(C)O)N(C)C)O)CCO)C)C)COC4C(C(C(C(O4)C)O)OC)OC	relomycin	UHFFFAOYSA	QDAVFUSCCPXZTE	C46H79NO17
270.053	InChI=1S/C15H10O5/c1-6-5-9(17)11-12(13(6)18)14(19)7-3-2-4-8(16)10(7)15(11)20/h2-5,16-18H,1H3	CC1=CC(=C2C(=C1O)C(=O)C3=C(C2=O)C(=CC=C3)O)O	rhodomycin	UHFFFAOYSA	FHFHNVHRVKQQHN	C15H10O5	Organic compounds	Benzenoids	Anthracenes	Anthraquinones
700.321	InChI=1S/C36H48N2O12/c1-8-36(46)14-21(49-22-12-18(37(4)5)29(40)15(2)47-22)25-28(35(36)50-23-13-19(38(6)7)30(41)16(3)48-23)34(45)26-27(33(25)44)32(43)24-17(31(26)42)10-9-11-20(24)39/h9-11,15-16,18-19,21-23,29-30,35,39-41,44-46H,8,12-14H2,1-7H3	CCC1(CC(C2=C(C1OC3CC(C(C(O3)C)O)N(C)C)C(=C4C(=C2O)C(=O)C5=C(C4=O)C=CC=C5O)O)OC6CC(C(C(O6)C)O)N(C)C)O	rhodomycin A	UHFFFAOYSA	NWPIUETWDSWOKV	C36H48N2O12
772.274	InChI=1S/C36H48N2O12.2ClH/c1-8-36(46)14-21(49-22-12-18(37(4)5)29(40)15(2)47-22)25-28(35(36)50-23-13-19(38(6)7)30(41)16(3)48-23)34(45)26-27(33(25)44)32(43)24-17(31(26)42)10-9-11-20(24)39;;/h9-11,15-16,18-19,21-23,29-30,35,39-41,44-46H,8,12-14H2,1-7H3;2*1H	CCC1(CC(C2=C(C1OC3CC(C(C(O3)C)O)N(C)C)C(=C4C(=C2O)C(=O)C5=C(C4=O)C=CC=C5O)O)OC6CC(C(C(O6)C)O)N(C)C)O.Cl.Cl	Rhodomycin A Dihydrochloride	UHFFFAOYSA	QQQDNQYSPRDMLG	C36H50Cl2N2O12
543.21	InChI=1S/C28H33NO10/c1-5-28(37)10-15(39-16-9-13(29(3)4)22(31)11(2)38-16)18-21(27(28)36)26(35)19-20(25(18)34)24(33)17-12(23(19)32)7-6-8-14(17)30/h6-8,11,13,15-16,22,27,30-31,34-37H,5,9-10H2,1-4H3	CCC1(CC(C2=C(C1O)C(=C3C(=C2O)C(=O)C4=C(C3=O)C=CC=C4O)O)OC5CC(C(C(O5)C)O)N(C)C)O	Rhodomycin B	UHFFFAOYSA	HINUXGZHCXYZMB	C28H33NO10	Organic compounds	Phenylpropanoids and polyketides	Anthracyclines
579.187	InChI=1S/C28H33NO10.ClH/c1-5-28(37)10-15(39-16-9-13(29(3)4)22(31)11(2)38-16)18-21(27(28)36)26(35)19-20(25(18)34)24(33)17-12(23(19)32)7-6-8-14(17)30;/h6-8,11,13,15-16,22,27,30-31,34-37H,5,9-10H2,1-4H3;1H	CCC1(CC(C2=C(C1O)C(=C3C(=C2O)C(=O)C4=C(C3=O)C=CC=C4O)O)OC5CC(C(C(O5)C)O)N(C)C)O.Cl	Rhodomycin B Hydrochloride	UHFFFAOYSA	OVZTUPWGXPXDSO	C28H34ClNO10
428.111	InChI=1S/C22H20O9/c1-3-22(30)7-10(24)12-13(16(22)21(29)31-2)20(28)14-15(19(12)27)18(26)11-8(17(14)25)5-4-6-9(11)23/h4-6,10,16,23-24,27-28,30H,3,7H2,1-2H3	CCC1(CC(C2=C(C1C(=O)OC)C(=C3C(=C2O)C(=O)C4=C(C3=O)C=CC=C4O)O)O)O	rhodomycinone	UHFFFAOYSA	PYFOXRACBORDCT	C22H20O9	Organic compounds	Benzenoids	Naphthacenes	Tetracenequinones
767.409	InChI=1S/C39H61NO14/c1-4-14-26-17-11-9-7-6-8-10-12-18-27(53-38-35(46)33(40)34(45)23(3)51-38)20-31-32(36(47)48)30(44)22-39(50,54-31)21-25(42)16-13-15-24(41)19-29(43)28(5-2)37(49)52-26/h6-12,18,23,25-35,38,42-46,50H,4-5,13-17,19-22,40H2,1-3H3,(H,47,48)	CCCC1CC=CC=CC=CC=CC(CC2C(C(CC(O2)(CC(CCCC(=O)CC(C(C(=O)O1)CC)O)O)O)O)C(=O)O)OC3C(C(C(C(O3)C)O)N)O	rimocidin	UHFFFAOYSA	AWGBZRVEGDNLDZ	C39H61NO14
581.356	InChI=1S/C31H51NO9/c1-9-25-20(5)29-31(6,41-29)12-10-23(34)17(2)14-21(11-13-33)28(19(4)24(35)16-26(36)39-25)40-30-27(37)22(32(7)8)15-18(3)38-30/h10,12-13,17-22,24-25,27-30,35,37H,9,11,14-16H2,1-8H3	CCC1C(C2C(O2)(C=CC(=O)C(CC(C(C(C(CC(=O)O1)O)C)OC3C(C(CC(O3)C)N(C)C)O)CC=O)C)C)C	Rosaramicin	UHFFFAOYSA	IUPCWCLVECYZRV	C31H51NO9	Organic compounds	Organic oxygen compounds	Organooxygen compounds	Carbohydrates and carbohydrate conjugates
447.281	InChI=1S/C18H37N7O6/c19-4-1-2-11(21)6-15(29)24-12(16(30)13(28)3-5-26)7-22-17-23-8-14(25-17)18(31,9-20)10-27/h10-14,16,26,28,30-31H,1-9,19-21H2,(H,24,29)(H2,22,23,25)	C1C(NC(=N1)NCC(C(C(CCO)O)O)NC(=O)CC(CCCN)N)C(CN)(C=O)O	roseothricin	UHFFFAOYSA	ZQUFOUIPSCWWOT	C18H37N7O6
1221.15	InChI=1S/C51H43N13O12S6/c1-5-23-46-60-28(14-79-46)41(70)56-25-10-33(67)50(74)76-11-21-7-6-8-24-34(21)18(2)35(54-24)51(75)82-17-31(57-42(71)29-15-80-47(25)61-29)48-58-26(12-78-48)37-22(45-59-30(13-77-45)43(72)64-36(20(4)65)44(73)55-23)9-32(66)38(63-37)49-62-27(16-81-49)40(69)53-19(3)39(52)68/h5-9,12-16,20,25,31,33,36,54,65-67H,3,10-11,17H2,1-2,4H3,(H2,52,68)(H,53,69)(H,55,73)(H,56,70)(H,57,71)(H,6…	CC=C1C2=NC(=CS2)C(=O)NC3CC(C(=O)OCC4=C5C(=C(C(=O)SCC(C6=NC(=CS6)C7=NC(=C(C=C7C8=NC(=CS8)C(=O)NC(C(=O)N1)C(C)O)O)C9=NC(=CS9)C(=O)NC(=C)C(=O)N)NC(=O)C1=CSC3=N1)NC5=CC=C4)C)O	RP 9671	UHFFFAOYSA	OQAOHXRUMXWDLQ	C51H43N13O12S6	Organic compounds	Organoheterocyclic compounds	Indoles and derivatives	Indolecarboxylic acids and derivatives
1221.15	InChI=1S/C51H43N13O12S6/c1-5-23-46-60-28(14-79-46)41(70)56-25-10-33(67)50(74)76-11-21-7-6-8-24-34(21)18(2)35(54-24)51(75)82-17-31(57-42(71)29-15-80-47(25)61-29)48-58-26(12-78-48)37-22(45-59-30(13-77-45)43(72)64-36(20(4)65)44(73)55-23)9-32(66)38(63-37)49-62-27(16-81-49)40(69)53-19(3)39(52)68/h5-9,12-16,20,25,31,33,36,54,65-67H,3,10-11,17H2,1-2,4H3,(H2,52,68)(H,53,69)(H,55,73)(H,56,70)(H,57,71)(H,6…	CC=C1C2=NC(=CS2)C(=O)NC3CC(C(=O)OCC4=C5C(=C(C(=O)SCC(C6=NC(=CS6)C7=NC(=C(C=C7C8=NC(=CS8)C(=O)NC(C(=O)N1)C(C)O)O)C9=NC(=CS9)C(=O)NC(=C)C(=O)N)NC(=O)C1=CSC3=N1)NC5=CC=C4)C)O	RP 9671	UHFFFAOYSA	OQAOHXRUMXWDLQ	C51H43N13O12S6	Organic compounds	Organoheterocyclic compounds	Indoles and derivatives	Indolecarboxylic acids and derivatives
730.347	InChI=1S/C41H50N2O10/c1-11-12-28-41(6,53-28)29-16-25(44)30-18(2)13-23-32(38(30)52-29)37(48)33-31(36(23)47)21(26-15-24(42(7)8)34(45)19(3)50-26)14-22(35(33)46)27-17-40(5,43(9)10)39(49)20(4)51-27/h11-14,16,19-20,24,26-28,34,39,45-46,49H,15,17H2,1-10H3	CC=CC1C(O1)(C)C2=CC(=O)C3=C(O2)C4=C(C=C3C)C(=O)C5=C(C4=O)C(=C(C=C5C6CC(C(C(O6)C)O)N(C)C)C7CC(C(C(O7)C)O)(C)N(C)C)O	rubiflavin	UHFFFAOYSA	MWOCAJJNPFWEJP	C41H50N2O10	Organic compounds	Benzenoids	Anthracenes	Anthraquinones
563.156	InChI=1S/C27H29NO10.ClH/c1-10-22(30)14(28)7-17(37-10)38-16-9-27(35,11(2)29)8-13-19(16)26(34)21-20(24(13)32)23(31)12-5-4-6-15(36-3)18(12)25(21)33;/h4-6,10,14,16-17,22,30,32,34-35H,7-9,28H2,1-3H3;1H	CC1C(C(CC(O1)OC2CC(CC3=C2C(=C4C(=C3O)C(=O)C5=C(C4=O)C(=CC=C5)OC)O)(C(=O)C)O)N)O.Cl	rubomycin	UHFFFAOYSA	GUGHGUXZJWAIAS	C27H30ClNO10
998.271	InChI=1S/C48H46N4O20/c1-17-11-19(3)40(39(59)42(60)48(6)16-49-30-36(56)23-12-18(2)34(54)29(33(17)53)28(23)38(58)41(30)72-48)71-46(63)32-37(57)26(69-27-15-47(5,52(64)65)43(67-8)20(4)68-27)14-24(50-32)44(61)51-31-35(55)22-10-9-21(66-7)13-25(22)70-45(31)62/h9-14,19-20,27,39-40,43,49,54-55,57,59H,15-16H2,1-8H3,(H,51,61)	CC1C=C(C(=O)C2=C(C(=CC3=C2C(=O)C4=C(C3=O)NCC(O4)(C(=O)C(C1OC(=O)C5=C(C(=CC(=N5)C(=O)NC6=C(C7=C(C=C(C=C7)OC)OC6=O)O)OC8CC(C(C(O8)C)OC)(C)[N+](=O)[O-])O)O)C)C)O)C	rubradirin	UHFFFAOYSA	GBZJIWQNTNUYGZ	C48H46N4O20	Organic compounds	Phenylpropanoids and polyketides	Coumarins and derivatives	Hydroxycoumarins
441.142	InChI=1S/C23H23NO8/c1-4-5-12-15-10(6-8(2)24-12)14-11(18(15)27)7-13(25)16-20(19(14)28)32-22-23(16,30)21(29)17(26)9(3)31-22/h6-7,9,17,21-22,26,28-30H,4-5H2,1-3H3	CCCC1=NC(=CC2=C1C(=O)C3=CC(=O)C4=C(C(=C32)O)OC5C4(C(C(C(O5)C)O)O)O)C	rubrolone	UHFFFAOYSA	FSBWLHLWIYLPKF	C23H23NO8
536.095	InChI=1S/C27H20O12/c1-35-14-9-15(36-2)22(30)19-18(14)21(29)13-8-12(38-25(13)24(19)32)5-4-10-6-11-7-16(26(33)37-3)39-27(34)17(11)23(31)20(10)28/h6-9,28,30-31H,4-5H2,1-3H3	COC1=CC(=C(C2=C1C(=O)C3=C(C2=O)OC(=C3)CCC4=C(C(=C5C(=C4)C=C(OC5=O)C(=O)OC)O)O)O)OC	rubromycin	UHFFFAOYSA	LQNGOIZVRFNQLO	C27H20O12	Organic compounds	Organoheterocyclic compounds	Naphthofurans
536.095	InChI=1S/C27H20O12/c1-35-14-9-15(36-2)22(30)19-18(14)21(29)13-8-12(38-25(13)24(19)32)5-4-10-6-11-7-16(26(33)37-3)39-27(34)17(11)23(31)20(10)28/h6-9,28,30-31H,4-5H2,1-3H3	COC1=CC(=C(C2=C1C(=O)C3=C(C2=O)OC(=C3)CCC4=C(C(=C5C(=C4)C=C(OC5=O)C(=O)OC)O)O)O)OC	rubromycin	UHFFFAOYSA	LQNGOIZVRFNQLO	C27H20O12	Organic compounds	Organoheterocyclic compounds	Naphthofurans
776.507	InChI=1S/C44H72O11/c1-11-33-16-14-12-13-15-27(4)41(50)43(10,52)42(51)32(9)40(49)31(8)39(48)30(7)38(47)26(3)17-20-37(46)53-36-24-44(54-34(19-18-33)29(36)6)22-21-25(2)35(55-44)23-28(5)45/h12-14,16-17,20,25-36,38,40-41,45,47,49-50,52H,11,15,18-19,21-24H2,1-10H3	CCC1CCC2C(C(CC3(O2)CCC(C(O3)CC(C)O)C)OC(=O)C=CC(C(C(C(=O)C(C(C(C(=O)C(C(C(CC=CC=C1)C)O)(C)O)C)O)C)C)O)C)C	rutamycin	UHFFFAOYSA	LVWVMRBMGDJZLM	C44H72O11
309.107	InChI=1S/C12H15N5O5/c13-9-6-4(10(14)21)1-17(11(6)16-3-15-9)12-8(20)7(19)5(2-18)22-12/h1,3,5,7-8,12,18-20H,2H2,(H2,14,21)(H2,13,15,16)	C1=C(C2=C(N=CN=C2N1C3C(C(C(O3)CO)O)O)N)C(=O)N	sangivamycin	UHFFFAOYSA	OBZJZDHRXBKKTJ	C12H15N5O5	Organic compounds	Nucleosides, nucleotides, and analogues	Pyrrolopyrimidine nucleosides and nucleotides
140.047	InChI=1S/C7H8O3/c1-4-5(7(9)10)2-3-6(4)8/h5H,1-3H2,(H,9,10)	C=C1C(CCC1=O)C(=O)O	sarkomycin	UHFFFAOYSA	ILFPCMXTASDZKM	C7H8O3
1141.72	InChI=1S/C59H103N3O18/c1-34(18-14-12-10-11-13-17-25-62-58(60)61-9)26-38(5)55-37(4)19-15-16-20-45(64)39(6)49(68)28-42(63)27-43(78-54(74)32-53(72)73)29-44-30-51(70)56(75)59(77,80-44)33-52(71)36(3)22-23-46(65)40(7)50(69)31-48(67)35(2)21-24-47(66)41(8)57(76)79-55/h10-11,15-16,19-21,24,34-52,55-56,63-71,75,77H,12-14,17-18,22-23,25-33H2,1-9H3,(H,72,73)(H3,60,61,62)	CC1CCC(C(C(CC(C(C=CC(C(C(=O)OC(C(C=CC=CC(C(C(CC(CC(CC2CC(C(C(O2)(CC1O)O)O)O)OC(=O)CC(=O)O)O)O)C)O)C)C(C)CC(C)CCCC=CCCCNC(=NC)N)C)O)C)O)O)C)O	scopafungin	UHFFFAOYSA	VAYOSPAPALLOIO	C59H103N3O18	Organic compounds	Phenylpropanoids and polyketides	Macrolides and analogues
188.043	InChI=1S/C6H8N2O5/c1-13-8(12)4-5(9)7-3-2-6(10)11/h2-4H,1H3,(H,7,9)(H,10,11)	CO[N+](=CC(=O)NC=CC(=O)O)[O-]	seligocidin	UHFFFAOYSA	UBAVPHLFRVPRCI	C6H8N2O5	Organic compounds	Organic acids and derivatives	Carboxylic acids and derivatives	Alpha-imino acid and derivatives
188.043	InChI=1S/C6H8N2O5/c1-13-8(12)4-5(9)7-3-2-6(10)11/h2-4H,1H3,(H,7,9)(H,10,11)	CO[N+](=CC(=O)NC=CC(=O)O)[O-]	seligocidin	UHFFFAOYSA	UBAVPHLFRVPRCI	C6H8N2O5	Organic compounds	Organic acids and derivatives	Carboxylic acids and derivatives	Alpha-imino acid and derivatives
700.179	InChI=1S/C29H36N2O16S/c1-6-14(31-10-48)27(39)47-22-16(9-43-13(4)33)45-25(28(40)8-15(34)20(30)19(24(28)36)26(37)38)21(35)23(22)46-18-7-17(42-5)29(41,11(2)32)12(3)44-18/h6,12,16-18,21-23,25,30,35-36,40-41H,7-9H2,1-5H3,(H,37,38)	CC=C(C(=O)OC1C(OC(C(C1OC2CC(C(C(O2)C)(C(=O)C)O)OC)O)C3(CC(=O)C(=N)C(=C3O)C(=O)O)O)COC(=O)C)N=C=S	senfolomycin A	UHFFFAOYSA	YASNRWMRDSCJIV	C29H36N2O16S
702.194	InChI=1S/C29H38N2O16S/c1-6-14(31-10-48)27(39)47-22-16(9-43-13(4)33)45-25(28(40)8-15(34)20(30)19(24(28)36)26(37)38)21(35)23(22)46-18-7-17(42-5)29(41,11(2)32)12(3)44-18/h6,11-12,16-18,21-23,25,30,32,35-36,40-41H,7-9H2,1-5H3,(H,37,38)	CC=C(C(=O)OC1C(OC(C(C1OC2CC(C(C(O2)C)(C(C)O)O)OC)O)C3(CC(=O)C(=N)C(=C3O)C(=O)O)O)COC(=O)C)N=C=S	senfolomycin B	UHFFFAOYSA	HPQDYNPAMCQCMI	C29H38N2O16S
621.385	InChI=1S/C30H51N7O7/c1-19(2)13-11-9-7-5-3-4-6-8-10-12-14-21(40)31-15-22(41)36-23-25(42)26(43)30(44-27(23)20(39)16-38)37-29-24-28(33-17-32-24)34-18-35-29/h17-20,23,25-27,30,38-39,42-43H,3-16H2,1-2H3,(H,31,40)(H,36,41)(H2,32,33,34,35,37)	CC(C)CCCCCCCCCCCCC(=O)NCC(=O)NC1C(C(C(OC1C(CO)O)NC2=NC=NC3=C2NC=N3)O)O	septacidin	UHFFFAOYSA	YBZRLMLGUBIIDN	C30H51N7O7	Organic compounds	Organic acids and derivatives	Carboxylic acids and derivatives	Amino acids, peptides, and analogues
229.059	InChI=1S/C9H11NO6/c11-2-4-6(13)7(14)8(16-4)3-1-5(12)10-9(3)15/h1,4,6-8,11,13-14H,2H2,(H,10,12,15)	C1=C(C(=O)NC1=O)C2C(C(C(O2)CO)O)O	showdomycin	UHFFFAOYSA	FFLUMYXAPXARJP	C9H11NO6	Organic compounds	Organic oxygen compounds	Organooxygen compounds	Carbohydrates and carbohydrate conjugates
651.408	InChI=1S/C34H60O10.Na/c1-11-24(29(38)22(8)28(37)23(9)30-19(5)14-18(4)25(41-30)15-27(36)43-40)31-20(6)16-32(10,42-31)34(39)21(7)17-33(13-3,44-34)26(35)12-2;/h18-26,28,30-31,35,37,39-40H,11-17H2,1-10H3;	CCC(C1C(CC(O1)(C)C2(C(CC(O2)(CC)C(CC)O)C)O)C)C(=O)C(C)C(C(C)C3C(CC(C(O3)CC(=O)OO)C)C)O.[Na]	Sodium Lysocellin	UHFFFAOYSA	UBOZZKXSIRYJKZ	C34H60NaO10
361.077	InChI=1S/C13H19N3O5S2/c1-8-10(12(19)16-13(20)14-8)3-4-11(18)15-9(5-17)6-23(21)7-22-2/h3-4,9,17H,5-7H2,1-2H3,(H,15,18)(H2,14,16,19,20)	CC1=C(C(=O)NC(=O)N1)C=CC(=O)NC(CO)CS(=O)CSC	sparsomycin	UHFFFAOYSA	XKLZIVIOZDNKEQ	C13H19N3O5S2
266.102	InChI=1S/C11H14N4O4/c12-9-5-1-2-15(10(5)14-4-13-9)11-8(18)7(17)6(3-16)19-11/h1-2,4,6-8,11,16-18H,3H2,(H2,12,13,14)	C1=CN(C2=NC=NC(=C21)N)C3C(C(C(O3)CO)O)O	sparsomycin A	UHFFFAOYSA	HDZZVAMISRMYHH	C11H14N4O4	Organic compounds	Nucleosides, nucleotides, and analogues	Pyrrolopyrimidine nucleosides and nucleotides
266.102	InChI=1S/C11H14N4O4/c12-9-5-1-2-15(10(5)14-4-13-9)11-8(18)7(17)6(3-16)19-11/h1-2,4,6-8,11,16-18H,3H2,(H2,12,13,14)	C1=CN(C2=NC=NC(=C21)N)C3C(C(C(O3)CO)O)O	sparsomycin A	UHFFFAOYSA	HDZZVAMISRMYHH	C11H14N4O4	Organic compounds	Nucleosides, nucleotides, and analogues	Pyrrolopyrimidine nucleosides and nucleotides
286.132	InChI=1S/C16H18N2O3/c1-2-3-4-5-7-12-8-6-9-14(13(10-19)11-20)15(12)16(21)18-17/h2-9,13,17,19-20H,1,10-11H2	C=CC=CC=CC1=C(C(=CC=C1)C(CO)CO)C(=O)N=N	spinamycin	UHFFFAOYSA	HYIIDAABDYGOAY	C16H18N2O3
574.169	InChI=1S/C28H30O13/c1-9-18(30)22(34)24(38-4)27(40-9)41-23-17-13(25(35)28(2,36)26(23)39-5)8-12-16(21(17)33)20(32)15-11(19(12)31)6-10(37-3)7-14(15)29/h6-9,18,22-24,26-27,29-30,33-34,36H,1-5H3	CC1C(C(C(C(O1)OC2C(C(C(=O)C3=CC4=C(C(=C23)O)C(=O)C5=C(C4=O)C=C(C=C5O)OC)(C)O)OC)OC)O)O	Steffimycin	UHFFFAOYSA	HWMJTJZEJBSVCG	C28H30O13	Organic compounds	Phenylpropanoids and polyketides	Anthracyclines
574.169	InChI=1S/C28H30O13/c1-9-18(30)22(34)24(38-4)27(40-9)41-23-17-13(25(35)28(2,36)26(23)39-5)8-12-16(21(17)33)20(32)15-11(19(12)31)6-10(37-3)7-14(15)29/h6-9,18,22-24,26-27,29-30,33-34,36H,1-5H3	CC1C(C(C(C(O1)OC2C(C(C(=O)C3=CC4=C(C(=C23)O)C(=O)C5=C(C4=O)C=C(C=C5O)OC)(C)O)OC)OC)O)O	Steffimycin	UHFFFAOYSA	HWMJTJZEJBSVCG	C28H30O13	Organic compounds	Phenylpropanoids and polyketides	Anthracyclines
588.184	InChI=1S/C29H32O13/c1-10-23(38-4)22(34)25(39-5)28(41-10)42-24-18-14(26(35)29(2,36)27(24)40-6)9-13-17(21(18)33)20(32)16-12(19(13)31)7-11(37-3)8-15(16)30/h7-10,22-25,27-28,30,33-34,36H,1-6H3	CC1C(C(C(C(O1)OC2C(C(C(=O)C3=CC4=C(C(=C23)O)C(=O)C5=C(C4=O)C=C(C=C5O)OC)(C)O)OC)OC)O)OC	Steffimycin B	UHFFFAOYSA	VHJWDTPKSIFZBV	C29H32O13
611.174	InChI=1S/C29H32O13.Na/c1-10-23(38-4)22(34)25(39-5)28(41-10)42-24-18-14(26(35)29(2,36)27(24)40-6)9-13-17(21(18)33)20(32)16-12(19(13)31)7-11(37-3)8-15(16)30;/h7-10,22-25,27-28,30,33-34,36H,1-6H3;/q;+1	CC1C(C(C(C(O1)OC2C(C(C(=O)C3=CC4=C(C(=C23)O)C(=O)C5=C(C4=O)C=C(C=C5O)OC)(C)O)OC)OC)O)OC.[Na+]	Steffimycin B Sodium Salt	UHFFFAOYSA	DVCHEUVQAIVYIX	C29H32NaO13+
560.189	InChI=1S/C28H32O12/c1-10-19(30)23(34)25(37-4)27(39-10)40-24-16-11(9-28(2,35)26(24)38-5)6-13-18(21(16)32)22(33)17-14(20(13)31)7-12(36-3)8-15(17)29/h6-8,10,19,23-27,29-30,32,34-35H,9H2,1-5H3	CC1C(C(C(C(O1)OC2C(C(CC3=CC4=C(C(=C23)O)C(=O)C5=C(C4=O)C=C(C=C5O)OC)(C)O)OC)OC)O)O	Steffimycin D	UHFFFAOYSA	FAXXYXLNSNAHOO	C28H32O12	Organic compounds	Phenylpropanoids and polyketides	Anthracyclines
546.174	InChI=1S/C27H30O12/c1-9-19(29)23(33)24(37-4)26(38-9)39-15-8-27(2,35)25(34)13-7-12-18(22(32)17(13)15)21(31)16-11(20(12)30)5-10(36-3)6-14(16)28/h5-7,9,15,19,23-26,28-29,32-35H,8H2,1-4H3	CC1C(C(C(C(O1)OC2CC(C(C3=CC4=C(C(=C23)O)C(=O)C5=C(C4=O)C=C(C=C5O)OC)O)(C)O)OC)O)O	Steffimycin E	UHFFFAOYSA	FFZDPXIWAMFENN	C27H30O12
574.169	InChI=1S/C28H30O13/c1-9-18(30)22(34)24(38-4)27(40-9)41-23-17-13(25(35)28(2,36)26(23)39-5)8-12-16(21(17)33)20(32)15-11(19(12)31)6-10(37-3)7-14(15)29/h6-9,18,22-24,26-27,29-30,33-34,36H,1-5H3	CC1C(C(C(C(O1)OC2C(C(C(=O)C3=CC4=C(C(=C23)O)C(=O)C5=C(C4=O)C=C(C=C5O)OC)(C)O)OC)OC)O)O	steffisburgensimycin	UHFFFAOYSA	HWMJTJZEJBSVCG	C28H30O13	Organic compounds	Phenylpropanoids and polyketides	Anthracyclines
574.169	InChI=1S/C28H30O13/c1-9-18(30)22(34)24(38-4)27(40-9)41-23-17-13(25(35)28(2,36)26(23)39-5)8-12-16(21(17)33)20(32)15-11(19(12)31)6-10(37-3)7-14(15)29/h6-9,18,22-24,26-27,29-30,33-34,36H,1-5H3	CC1C(C(C(C(O1)OC2C(C(C(=O)C3=CC4=C(C(=C23)O)C(=O)C5=C(C4=O)C=C(C=C5O)OC)(C)O)OC)OC)O)O	steffisburgensimycin	UHFFFAOYSA	HWMJTJZEJBSVCG	C28H30O13	Organic compounds	Phenylpropanoids and polyketides	Anthracyclines
1628.03	InChI=1S/C79H137N17O19/c1-21-46(12)62(90-70(106)59(43(6)7)86-56(100)39-82-75(111)66(50(16)99)94(20)77(113)55-34-32-38-95(55)58(102)35-31-29-27-25-24-26-28-30-33-42(4)5)72(108)83-48(14)67(103)84-52(23-3)76(112)96-40-57(101)87-60(44(8)9)69(105)88-61(45(10)11)71(107)91-64(49(15)98)74(110)85-53(41-97)68(104)89-63(47(13)22-2)73(109)92-65(78(114)115-51(96)17)54-36-37-81-79(80-18)93(54)19/h23,42-51,53-5…	CCC(C)C1C(=O)NC(C(=O)OC(N(CC(=O)NC(C(=O)NC(C(=O)NC(C(=O)NC(C(=O)N1)CO)C(C)O)C(C)C)C(C)C)C(=O)C(=CC)NC(=O)C(C)NC(=O)C(C(C)CC)NC(=O)C(C(C)C)NC(=O)CNC(=O)C(C(C)O)N(C)C(=O)C2CCCN2C(=O)CCCCCCCCCCC(C)C)C)C3CCNC(=NC)N3C	stendomycin A	UHFFFAOYSA	OFXQHQNYNJFAGL	C79H137N17O19
293.163	InChI=1S/C16H23NO4/c1-4-10(2)5-11(3)14(19)9-13(18)6-12-7-15(20)17-16(21)8-12/h4-5,11-13,18H,1,6-9H2,2-3H3,(H,17,20,21)	CC(C=C(C)C=C)C(=O)CC(CC1CC(=O)NC(=O)C1)O	streptimidone	UHFFFAOYSA	ZRYKVDWGQVQRPG	C16H23NO4
1274.68	InChI=1S/C65H90N14O13/c1-35(2)28-46-59(86)77-51(31-38-14-8-7-9-15-38)65(92)79-27-13-19-52(79)63(90)76-47(29-36(3)4)58(85)74-49(32-40-34-69-43-17-11-10-16-42(40)43)60(87)75-50(33-54(68)82)61(88)70-45(24-25-53(67)81)57(84)73-48(30-39-20-22-41(80)23-21-39)62(89)78-55(37(5)6)64(91)71-44(18-12-26-66)56(83)72-46/h7-11,14-17,20-23,34-37,44-52,55,69,80H,12-13,18-19,24-33,66H2,1-6H3,(H2,67,81)(H2,68,82)(H…	CC(C)CC1C(=O)NC(C(=O)NC(C(=O)NC(C(=O)NC(C(=O)NC(C(=O)NC(C(=O)NC(C(=O)NC(C(=O)N2CCCC2C(=O)N1)CC3=CC=CC=C3)CC(C)C)CCCN)C(C)C)CC4=CC=C(C=C4)O)CCC(=O)N)CC(=O)N)CC5=CNC6=CC=CC=C65	Streptocidin A	UHFFFAOYSA	CFLSWSZLIXSQDV	C65H90N14O13	Organic compounds	Organic acids and derivatives	Carboxylic acids and derivatives	Amino acids, peptides, and analogues
1297.7	InChI=1S/C67H91N15O12/c1-36(2)28-48-61(88)80-53(30-39-16-8-7-9-17-39)67(94)82-27-15-23-54(82)65(92)79-49(29-37(3)4)60(87)77-50(31-40-34-71-44-20-12-10-18-42(40)44)62(89)78-52(33-56(70)84)63(90)73-47(24-25-55(69)83)59(86)76-51(32-41-35-72-45-21-13-11-19-43(41)45)64(91)81-57(38(5)6)66(93)74-46(22-14-26-68)58(85)75-48/h7-13,16-21,34-38,46-54,57,71-72H,14-15,22-33,68H2,1-6H3,(H2,69,83)(H2,70,84)(H,73…	CC(C)CC1C(=O)NC(C(=O)NC(C(=O)NC(C(=O)NC(C(=O)NC(C(=O)NC(C(=O)NC(C(=O)NC(C(=O)N2CCCC2C(=O)N1)CC3=CC=CC=C3)CC(C)C)CCCN)C(C)C)CC4=CNC5=CC=CC=C54)CCC(=O)N)CC(=O)N)CC6=CNC7=CC=CC=C76	Streptocidin B	UHFFFAOYSA	AQJHOZTVIQPXMD	C67H91N15O12	Organic compounds	Organic acids and derivatives	Carboxylic acids and derivatives	Amino acids, peptides, and analogues
1297.7	InChI=1S/C67H91N15O12/c1-36(2)28-48-61(88)80-53(30-39-16-8-7-9-17-39)67(94)82-27-15-23-54(82)65(92)79-49(29-37(3)4)60(87)77-50(31-40-34-71-44-20-12-10-18-42(40)44)62(89)78-52(33-56(70)84)63(90)73-47(24-25-55(69)83)59(86)76-51(32-41-35-72-45-21-13-11-19-43(41)45)64(91)81-57(38(5)6)66(93)74-46(22-14-26-68)58(85)75-48/h7-13,16-21,34-38,46-54,57,71-72H,14-15,22-33,68H2,1-6H3,(H2,69,83)(H2,70,84)(H,73…	CC(C)CC1C(=O)NC(C(=O)NC(C(=O)NC(C(=O)NC(C(=O)NC(C(=O)NC(C(=O)NC(C(=O)NC(C(=O)N2CCCC2C(=O)N1)CC3=CC=CC=C3)CC(C)C)CCCN)C(C)C)CC4=CNC5=CC=CC=C54)CCC(=O)N)CC(=O)N)CC6=CNC7=CC=CC=C76	Streptocidin C	UHFFFAOYSA	AQJHOZTVIQPXMD	C67H91N15O12	Organic compounds	Organic acids and derivatives	Carboxylic acids and derivatives	Amino acids, peptides, and analogues
1258.69	InChI=1S/C65H90N14O12/c1-36(2)29-46-59(85)77-51(32-40-19-11-8-12-20-40)65(91)79-28-16-24-52(79)63(89)76-47(30-37(3)4)58(84)73-48(31-39-17-9-7-10-18-39)60(86)75-50(34-54(68)81)61(87)70-45(25-26-53(67)80)57(83)74-49(33-41-35-69-43-22-14-13-21-42(41)43)62(88)78-55(38(5)6)64(90)71-44(23-15-27-66)56(82)72-46/h7-14,17-22,35-38,44-52,55,69H,15-16,23-34,66H2,1-6H3,(H2,67,80)(H2,68,81)(H,70,87)(H,71,90)(H…	CC(C)CC1C(=O)NC(C(=O)NC(C(=O)NC(C(=O)NC(C(=O)NC(C(=O)NC(C(=O)NC(C(=O)NC(C(=O)N2CCCC2C(=O)N1)CC3=CC=CC=C3)CC(C)C)CCCN)C(C)C)CC4=CNC5=CC=CC=C54)CCC(=O)N)CC(=O)N)CC6=CC=CC=C6	Streptocidin D	UHFFFAOYSA	XXRDLHONNPJJFW	C65H90N14O12
1219.68	InChI=1S/C63H89N13O12/c1-36(2)30-44-57(82)74-49(34-41-22-14-9-15-23-41)63(88)76-29-17-25-50(76)61(86)73-45(31-37(3)4)56(81)71-46(32-39-18-10-7-11-19-39)58(83)72-48(35-52(66)78)59(84)67-43(26-27-51(65)77)55(80)70-47(33-40-20-12-8-13-21-40)60(85)75-53(38(5)6)62(87)68-42(24-16-28-64)54(79)69-44/h7-15,18-23,36-38,42-50,53H,16-17,24-35,64H2,1-6H3,(H2,65,77)(H2,66,78)(H,67,84)(H,68,87)(H,69,79)(H,70,80…	CC(C)CC1C(=O)NC(C(=O)NC(C(=O)NC(C(=O)NC(C(=O)NC(C(=O)NC(C(=O)NC(C(=O)NC(C(=O)N2CCCC2C(=O)N1)CC3=CC=CC=C3)CC(C)C)CCCN)C(C)C)CC4=CC=CC=C4)CCC(=O)N)CC(=O)N)CC5=CC=CC=C5	Streptocidin G	UHFFFAOYSA	SMUKADKJDIHJBL	C63H89N13O12	Organic compounds	Organic acids and derivatives	Carboxylic acids and derivatives	Amino acids, peptides, and analogues
1272.7	InChI=1S/C66H92N14O12/c1-37(2)30-47-60(86)78-52(33-41-20-11-8-12-21-41)66(92)80-29-17-25-53(80)64(90)77-48(31-38(3)4)59(85)74-49(32-40-18-9-7-10-19-40)61(87)76-51(35-55(69)82)62(88)71-46(26-27-54(68)81)58(84)75-50(34-42-36-70-44-23-14-13-22-43(42)44)63(89)79-56(39(5)6)65(91)72-45(57(83)73-47)24-15-16-28-67/h7-14,18-23,36-39,45-53,56,70H,15-17,24-35,67H2,1-6H3,(H2,68,81)(H2,69,82)(H,71,88)(H,72,91…	CC(C)CC1C(=O)NC(C(=O)NC(C(=O)NC(C(=O)NC(C(=O)NC(C(=O)NC(C(=O)NC(C(=O)NC(C(=O)N2CCCC2C(=O)N1)CC3=CC=CC=C3)CC(C)C)CCCCN)C(C)C)CC4=CNC5=CC=CC=C54)CCC(=O)N)CC(=O)N)CC6=CC=CC=C6	Streptocidin Q	UHFFFAOYSA	AVPHRVINWIRIKA	C66H92N14O12
1288.7	InChI=1S/C66H92N14O13/c1-36(2)29-47-60(87)78-52(32-39-15-8-7-9-16-39)66(93)80-28-14-20-53(80)64(91)77-48(30-37(3)4)59(86)75-50(33-41-35-70-44-18-11-10-17-43(41)44)61(88)76-51(34-55(69)83)62(89)71-46(25-26-54(68)82)58(85)74-49(31-40-21-23-42(81)24-22-40)63(90)79-56(38(5)6)65(92)72-45(57(84)73-47)19-12-13-27-67/h7-11,15-18,21-24,35-38,45-53,56,70,81H,12-14,19-20,25-34,67H2,1-6H3,(H2,68,82)(H2,69,83…	CC(C)CC1C(=O)NC(C(=O)NC(C(=O)NC(C(=O)NC(C(=O)NC(C(=O)NC(C(=O)NC(C(=O)NC(C(=O)N2CCCC2C(=O)N1)CC3=CC=CC=C3)CC(C)C)CCCCN)C(C)C)CC4=CC=C(C=C4)O)CCC(=O)N)CC(=O)N)CC5=CNC6=CC=CC=C65	Streptocidin R	UHFFFAOYSA	KLGUDDOVDXKDML	C66H92N14O13	Organic compounds	Organic acids and derivatives	Carboxylic acids and derivatives	Amino acids, peptides, and analogues
265.091	InChI=1S/C8H15N3O7/c1-11(10-18)8(17)9-4(2-12)6(15)7(16)5(14)3-13/h2,4-7,13-16H,3H2,1H3,(H,9,17)	CN(C(=O)NC(C=O)C(C(C(CO)O)O)O)N=O	streptocin	UHFFFAOYSA	AGRCPNMCOXLKFO	C8H15N3O7
525.248	InChI=1S/C28H35N3O7/c1-17(2)26-19(4)9-10-24(34)29-11-5-7-18(3)13-20(32)14-21(33)15-25-30-22(16-37-25)27(35)31-12-6-8-23(31)28(36)38-26/h5,7-10,13,16-17,19-20,26,32H,6,11-12,14-15H2,1-4H3,(H,29,34)	CC1C=CC(=O)NCC=CC(=CC(CC(=O)CC2=NC(=CO2)C(=O)N3CCC=C3C(=O)OC1C(C)C)O)C	Streptogramin A	UHFFFAOYSA	DAIKHDNSXMZDCU	C28H35N3O7	Organic compounds	Phenylpropanoids and polyketides	Macrolide lactams
525.248	InChI=1S/C28H35N3O7/c1-17(2)26-19(4)9-10-24(34)29-11-5-7-18(3)13-20(32)14-21(33)15-25-30-22(16-37-25)27(35)31-12-6-8-23(31)28(36)38-26/h5,7-10,13,16-17,19-20,26,32H,6,11-12,14-15H2,1-4H3,(H,29,34)	CC1C=CC(=O)NCC=CC(=CC(CC(=O)CC2=NC(=CO2)C(=O)N3CCC=C3C(=O)OC1C(C)C)O)C	Streptogramin A	UHFFFAOYSA	DAIKHDNSXMZDCU	C28H35N3O7	Organic compounds	Phenylpropanoids and polyketides	Macrolide lactams
866.396	InChI=1S/C45H54N8O10/c1-6-31-42(59)52-22-11-14-32(52)43(60)51(5)34(24-27-16-18-29(19-17-27)50(3)4)44(61)53-23-20-30(54)25-33(53)39(56)49-37(28-12-8-7-9-13-28)45(62)63-26(2)36(40(57)47-31)48-41(58)38-35(55)15-10-21-46-38/h7-10,12-13,15-19,21,26,31-34,36-37,55H,6,11,14,20,22-25H2,1-5H3,(H,47,57)(H,48,58)(H,49,56)	CCC1C(=O)N2CCCC2C(=O)N(C(C(=O)N3CCC(=O)CC3C(=O)NC(C(=O)OC(C(C(=O)N1)NC(=O)C4=C(C=CC=N4)O)C)C5=CC=CC=C5)CC6=CC=C(C=C6)N(C)C)C	Streptogramin B	UHFFFAOYSA	YGXCETJZBDTKRY	C45H54N8O10	Organic compounds	Organic acids and derivatives	Peptidomimetics	Depsipeptides
866.396	InChI=1S/C45H54N8O10/c1-6-31-42(59)52-22-11-14-32(52)43(60)51(5)34(24-27-16-18-29(19-17-27)50(3)4)44(61)53-23-20-30(54)25-33(53)39(56)49-37(28-12-8-7-9-13-28)45(62)63-26(2)36(40(57)47-31)48-41(58)38-35(55)15-10-21-46-38/h7-10,12-13,15-19,21,26,31-34,36-37,55H,6,11,14,20,22-25H2,1-5H3,(H,47,57)(H,48,58)(H,49,56)	CCC1C(=O)N2CCCC2C(=O)N(C(C(=O)N3CCC(=O)CC3C(=O)NC(C(=O)OC(C(C(=O)N1)NC(=O)C4=C(C=CC=N4)O)C)C5=CC=CC=C5)CC6=CC=C(C=C6)N(C)C)C	Streptogramin B	UHFFFAOYSA	YGXCETJZBDTKRY	C45H54N8O10	Organic compounds	Organic acids and derivatives	Peptidomimetics	Depsipeptides
866.396	InChI=1S/C45H54N8O10/c1-6-31-42(59)52-22-11-14-32(52)43(60)51(5)34(24-27-16-18-29(19-17-27)50(3)4)44(61)53-23-20-30(54)25-33(53)39(56)49-37(28-12-8-7-9-13-28)45(62)63-26(2)36(40(57)47-31)48-41(58)38-35(55)15-10-21-46-38/h7-10,12-13,15-19,21,26,31-34,36-37,55H,6,11,14,20,22-25H2,1-5H3,(H,47,57)(H,48,58)(H,49,56)	CCC1C(=O)N2CCCC2C(=O)N(C(C(=O)N3CCC(=O)CC3C(=O)NC(C(=O)OC(C(C(=O)N1)NC(=O)C4=C(C=CC=N4)O)C)C5=CC=CC=C5)CC6=CC=C(C=C6)N(C)C)C	Streptogramin B	UHFFFAOYSA	YGXCETJZBDTKRY	C45H54N8O10	Organic compounds	Organic acids and derivatives	Peptidomimetics	Depsipeptides
866.396	InChI=1S/C45H54N8O10/c1-6-31-42(59)52-22-11-14-32(52)43(60)51(5)34(24-27-16-18-29(19-17-27)50(3)4)44(61)53-23-20-30(54)25-33(53)39(56)49-37(28-12-8-7-9-13-28)45(62)63-26(2)36(40(57)47-31)48-41(58)38-35(55)15-10-21-46-38/h7-10,12-13,15-19,21,26,31-34,36-37,55H,6,11,14,20,22-25H2,1-5H3,(H,47,57)(H,48,58)(H,49,56)	CCC1C(=O)N2CCCC2C(=O)N(C(C(=O)N3CCC(=O)CC3C(=O)NC(C(=O)OC(C(C(=O)N1)NC(=O)C4=C(C=CC=N4)O)C)C5=CC=CC=C5)CC6=CC=C(C=C6)N(C)C)C	Streptogramin B	UHFFFAOYSA	YGXCETJZBDTKRY	C45H54N8O10	Organic compounds	Organic acids and derivatives	Peptidomimetics	Depsipeptides
630.345	InChI=1S/C25H46N10O9/c26-5-1-3-11(27)7-15(38)30-6-2-4-12(28)8-16(39)32-19-20(40)21(44-24(29)42)14(10-36)43-23(19)35-25-33-17-13(37)9-31-22(41)18(17)34-25/h11-14,17-21,23,36-37,40H,1-10,26-28H2,(H2,29,42)(H,30,38)(H,31,41)(H,32,39)(H2,33,34,35)	C1C(C2C(C(=O)N1)N=C(N2)NC3C(C(C(C(O3)CO)OC(=O)N)O)NC(=O)CC(CCCNC(=O)CC(CCCN)N)N)O	streptolin	UHFFFAOYSA	SCHKAKNJXBPJHD	C25H46N10O9
630.345	InChI=1S/C25H46N10O9/c26-5-1-3-11(27)7-15(38)30-6-2-4-12(28)8-16(39)32-19-20(40)21(44-24(29)42)14(10-36)43-23(19)35-25-33-17-13(37)9-31-22(41)18(17)34-25/h11-14,17-21,23,36-37,40H,1-10,26-28H2,(H2,29,42)(H,30,38)(H,31,41)(H,32,39)(H2,33,34,35)	C1C(C2C(C(=O)N1)N=C(N2)NC3C(C(C(C(O3)CO)OC(=O)N)O)NC(=O)CC(CCCNC(=O)CC(CCCN)N)N)O	streptolin A	UHFFFAOYSA	SCHKAKNJXBPJHD	C25H46N10O9
600.305	InChI=1S/C32H44N2O9/c1-16(14-17(2)28-18(3)23-12-13-32(15-40-32)31(6,42-23)43-28)8-9-22(36)25-27(37)26(19(4)29(38)33-7)34(30(25)39)24-11-10-21(35)20(5)41-24/h8-9,12-14,17-21,23-24,26,28,35-36H,10-11,15H2,1-7H3,(H,33,38)	CC1C2C=CC3(CO3)C(O2)(OC1C(C)C=C(C)C=CC(=C4C(=O)C(N(C4=O)C5CCC(C(O5)C)O)C(C)C(=O)NC)O)C	streptolydigin	UHFFFAOYSA	KVTPRMVXYZKLIG	C32H44N2O9	Organic compounds	Organic acids and derivatives	Carboxylic acids and derivatives	Amino acids, peptides, and analogues
743.318	InChI=1S/C27H49N7O17/c1-6-27(45,5-37)21(24(46-6)50-20-10(34-26(30)31)13(39)9(33-25(28)29)14(40)17(20)43)51-22-11(32-2)15(41)19(8(4-36)48-22)49-23-18(44)16(42)12(38)7(3-35)47-23/h5-24,32,35-36,38-45H,3-4H2,1-2H3,(H4,28,29,33)(H4,30,31,34)	CC1C(C(C(O1)OC2C(C(C(C(C2O)O)N=C(N)N)O)N=C(N)N)OC3C(C(C(C(O3)CO)OC4C(C(C(C(O4)CO)O)O)O)O)NC)(C=O)O	streptomycin B	UHFFFAOYSA	HQXKELRFXWJXNP	C27H49N7O17
502.25	InChI=1S/C19H34N8O8/c20-3-1-2-7(21)4-10(30)24-13-14(31)15(35-18(22)33)9(6-28)34-17(13)27-19-25-11-8(29)5-23-16(32)12(11)26-19/h7-9,11-15,17,28-29,31H,1-6,20-21H2,(H2,22,33)(H,23,32)(H,24,30)(H2,25,26,27)	C1C(C2C(C(=O)N1)N=C(N2)NC3C(C(C(C(O3)CO)OC(=O)N)O)NC(=O)CC(CCCN)N)O	streptothricin	UHFFFAOYSA	NRAUADCLPJTGSF	C19H34N8O8	Organic compounds	Organic oxygen compounds	Organooxygen compounds	Carbohydrates and carbohydrate conjugates
769.331	InChI=1S/C40H51NO14/c1-16-12-11-13-17(2)38(49)41-28-19(4)36(55-23(8)42)24-25(33(28)47)31(45)21(6)35-26(24)34(53-15-54-35)18(3)14-40(9,51)37(48)22(7)32(46)27(39(50)52-10)30(44)20(5)29(16)43/h11-14,16,20,22,27,29-30,32,37,43-44,46-48,51H,15H2,1-10H3,(H,41,49)	CC1C=CC=C(C(=O)NC2=C(C(=C3C(=C2O)C(=O)C(=C4C3=C(C(=CC(C(C(C(C(C(C(C1O)C)O)C(=O)OC)O)C)O)(C)O)C)OCO4)C)OC(=O)C)C)C	streptovaricins	UHFFFAOYSA	JDECNKBYILMOLE	C40H51NO14	Organic compounds	Phenylpropanoids and polyketides	Macrolactams
1109.38	InChI=1S/C55H59N5O20/c1-21-12-16-29(57-21)48(67)77-42-38(63)52(79-54(6,7)44(42)71-10)73-31-18-14-26-36(61)34(50(69)75-40(26)24(31)4)59-46(65)28-20-56-33(23(28)3)47(66)60-35-37(62)27-15-19-32(25(5)41(27)76-51(35)70)74-53-39(64)43(45(72-11)55(8,9)80-53)78-49(68)30-17-13-22(2)58-30/h12-20,38-39,42-45,52-53,56-58,61-64H,1-11H3,(H,59,65)(H,60,66)	CC1=CC=C(N1)C(=O)OC2C(C(OC(C2OC)(C)C)OC3=C(C4=C(C=C3)C(=C(C(=O)O4)NC(=O)C5=CNC(=C5C)C(=O)NC6=C(C7=C(C(=C(C=C7)OC8C(C(C(C(O8)(C)C)OC)OC(=O)C9=CC=C(N9)C)O)C)OC6=O)O)O)C)O	Sugordomycin D-1a	UHFFFAOYSA	WTIJXIZOODAMJT	C55H59N5O20
124.002	InChI=1S/C3H8OS2/c4-1-3(6)2-5/h3-6H,1-2H2	C(C(CS)S)O	sulfactin	UHFFFAOYSA	WQABCVAJNWAXTE	C3H8OS2	Organic compounds	Organosulfur compounds	Thiols	Alkylthiols
1363.93	InChI=1S/C72H133NO22/c1-39-22-19-20-25-55(79)46(8)54(78)24-17-15-18-26-62(84)95-71(42(4)23-16-13-14-21-31-73)50(12)59(83)37-53(77)36-58(82)48(10)66(88)47(9)56(80)34-51(75)29-27-40(2)63(85)41(3)28-30-52(76)35-57(81)49(11)67(89)60(33-45(7)65(87)44(6)32-43(5)64(39)86)93-72-70(92)69(91)68(90)61(38-74)94-72/h19,22,28,30,32-33,39-42,44,46-61,63-72,74-83,85-92H,13-18,20-21,23-27,29,31,34-38,73H2,1-12H3	CC1CCC(CC(C(C(C(C(CC(CC(C(C(OC(=O)CCCCCC(C(C(CCC=CC(C(C(=CC(C(C(=CC(C(C(C(CC(C=CC(C1O)C)O)O)C)O)OC2C(C(C(C(O2)CO)O)O)O)C)O)C)C)O)C)O)C)O)C(C)CCCCCCN)C)O)O)O)C)O)C)O)O	takacidin	UHFFFAOYSA	BTUZNIQVZBANAX	C72H133NO22
825.321	InChI=1S/C42H51NO16/c1-8-42(51)15-27(30-19(34(42)40(50)52-7)11-20-31(36(30)48)37(49)33-23(45)10-9-22(44)32(33)35(20)47)57-28-12-21(43(5)6)38(17(3)53-28)58-29-14-25-39(18(4)54-29)59-41-26(56-25)13-24(46)16(2)55-41/h9-11,16-18,21,25-29,34,38-39,41,44-45,48,51H,8,12-15H2,1-7H3	CCC1(CC(C2=C(C3=C(C=C2C1C(=O)OC)C(=O)C4=C(C=CC(=C4C3=O)O)O)O)OC5CC(C(C(O5)C)OC6CC7C(C(O6)C)OC8C(O7)CC(=O)C(O8)C)N(C)C)O	Tauromycetin-III	UHFFFAOYSA	ZBDDFHXUDIPRSM	C42H51NO16	Organic compounds	Phenylpropanoids and polyketides	Anthracyclines
827.336	InChI=1S/C42H53NO16/c1-8-42(52)16-27(31-20(35(42)41(51)53-7)13-21-32(37(31)49)38(50)34-25(46)10-9-24(45)33(34)36(21)48)57-29-14-22(43(5)6)39(18(3)55-29)59-30-15-26(47)40(19(4)56-30)58-28-12-11-23(44)17(2)54-28/h9-10,13,17-19,22,26-30,35,39-40,45-47,49,52H,8,11-12,14-16H2,1-7H3	CCC1(CC(C2=C(C3=C(C=C2C1C(=O)OC)C(=O)C4=C(C=CC(=C4C3=O)O)O)O)OC5CC(C(C(O5)C)OC6CC(C(C(O6)C)OC7CCC(=O)C(O7)C)O)N(C)C)O	Tauromycetin-IV	UHFFFAOYSA	STUJMJDONFVTGM	C42H53NO16	Organic compounds	Phenylpropanoids and polyketides	Anthracyclines
1255.55	InChI=1S/C59H77N13O18/c1-26(2)49(78)47-57(86)71-18-11-16-40(71)59(89)90-30(6)46(69-52(81)39(25-73)65-42(76)21-35(60)58(87)88)55(84)68-45(29(5)74)54(83)64-28(4)50(79)63-24-43(77)72-19-17-41(75)48(72)56(85)66-38(20-31-22-61-36-14-9-7-12-32(31)36)51(80)67-44(53(82)70-47)27(3)34-23-62-37-15-10-8-13-33(34)37/h7-10,12-15,20,22-23,26-30,35,39-41,44-49,61-62,73-75,78H,11,16-19,21,24-25,60H2,1-6H3,(H,63,7…	CC1C(C(=O)NC(C(=O)NC(C(=O)NCC(=O)N2CCC(C2C(=O)NC(=CC3=CNC4=CC=CC=C43)C(=O)NC(C(=O)NC(C(=O)N5CCCC5C(=O)O1)C(C(C)C)O)C(C)C6=CNC7=CC=CC=C76)O)C)C(C)O)NC(=O)C(CO)NC(=O)CC(C(=O)O)N	Telomycin B	UHFFFAOYSA	QBRJJBMCRNXJMK	C59H77N13O18	Organic compounds	Organic acids and derivatives	Peptidomimetics	Depsipeptides
1239.56	InChI=1S/C59H77N13O17/c1-27(2)49(77)48-57(85)72-20-12-18-42(72)59(88)89-31(6)47(69-52(80)40(26-73)65-43(75)22-36(60)58(86)87)56(84)68-46(30(5)74)55(83)64-29(4)50(78)63-25-44(76)71-19-11-17-41(71)53(81)66-39(21-32-23-61-37-15-9-7-13-33(32)37)51(79)67-45(54(82)70-48)28(3)35-24-62-38-16-10-8-14-34(35)38/h7-10,13-16,21,23-24,27-31,36,40-42,45-49,61-62,73-74,77H,11-12,17-20,22,25-26,60H2,1-6H3,(H,63,7…	CC1C(C(=O)NC(C(=O)NC(C(=O)NCC(=O)N2CCCC2C(=O)NC(=CC3=CNC4=CC=CC=C43)C(=O)NC(C(=O)NC(C(=O)N5CCCC5C(=O)O1)C(C(C)C)O)C(C)C6=CNC7=CC=CC=C76)C)C(C)O)NC(=O)C(CO)NC(=O)CC(C(=O)O)N	Telomycin C	UHFFFAOYSA	ORQJWLRGHXMKRS	C59H77N13O17
1241.57	InChI=1S/C59H79N13O17/c1-27(2)49(77)48-57(85)72-20-12-18-42(72)59(88)89-31(6)47(69-52(80)40(26-73)65-43(75)22-36(60)58(86)87)56(84)68-46(30(5)74)55(83)64-29(4)50(78)63-25-44(76)71-19-11-17-41(71)53(81)66-39(21-32-23-61-37-15-9-7-13-33(32)37)51(79)67-45(54(82)70-48)28(3)35-24-62-38-16-10-8-14-34(35)38/h7-10,13-16,23-24,27-31,36,39-42,45-49,61-62,73-74,77H,11-12,17-22,25-26,60H2,1-6H3,(H,63,78)(H,6…	CC1C(C(=O)NC(C(=O)NC(C(=O)NCC(=O)N2CCCC2C(=O)NC(C(=O)NC(C(=O)NC(C(=O)N3CCCC3C(=O)O1)C(C(C)C)O)C(C)C4=CNC5=CC=CC=C54)CC6=CNC7=CC=CC=C76)C)C(C)O)NC(=O)C(CO)NC(=O)CC(C(=O)O)N	Telomycin E	UHFFFAOYSA	XQAYUBMJPOXYPH	C59H79N13O17	Organic compounds	Organic acids and derivatives	Peptidomimetics	Depsipeptides
1223.56	InChI=1S/C59H77N13O16/c1-28(2)21-41-57(84)72-20-12-18-44(72)59(87)88-32(6)49(70-52(79)42(27-73)65-45(75)23-37(60)58(85)86)56(83)69-48(31(5)74)55(82)64-30(4)50(77)63-26-46(76)71-19-11-17-43(71)53(80)66-40(22-33-24-61-38-15-9-7-13-34(33)38)51(78)68-47(54(81)67-41)29(3)36-25-62-39-16-10-8-14-35(36)39/h7-10,13-16,22,24-25,28-32,37,41-44,47-49,61-62,73-74H,11-12,17-21,23,26-27,60H2,1-6H3,(H,63,77)(H,6…	CC1C(C(=O)NC(C(=O)NC(C(=O)NCC(=O)N2CCCC2C(=O)NC(=CC3=CNC4=CC=CC=C43)C(=O)NC(C(=O)NC(C(=O)N5CCCC5C(=O)O1)CC(C)C)C(C)C6=CNC7=CC=CC=C76)C)C(C)O)NC(=O)C(CO)NC(=O)CC(C(=O)O)N	Telomycin F	UHFFFAOYSA	DQOOFCRXPTXXON	C59H77N13O16
1225.58	InChI=1S/C59H79N13O16/c1-28(2)21-41-57(84)72-20-12-18-44(72)59(87)88-32(6)49(70-52(79)42(27-73)65-45(75)23-37(60)58(85)86)56(83)69-48(31(5)74)55(82)64-30(4)50(77)63-26-46(76)71-19-11-17-43(71)53(80)66-40(22-33-24-61-38-15-9-7-13-34(33)38)51(78)68-47(54(81)67-41)29(3)36-25-62-39-16-10-8-14-35(36)39/h7-10,13-16,24-25,28-32,37,40-44,47-49,61-62,73-74H,11-12,17-23,26-27,60H2,1-6H3,(H,63,77)(H,64,82)(…	CC1C(C(=O)NC(C(=O)NC(C(=O)NCC(=O)N2CCCC2C(=O)NC(C(=O)NC(C(=O)NC(C(=O)N3CCCC3C(=O)O1)CC(C)C)C(C)C4=CNC5=CC=CC=C54)CC6=CNC7=CC=CC=C76)C)C(C)O)NC(=O)C(CO)NC(=O)CC(C(=O)O)N	Telomycin G	UHFFFAOYSA	SGTBNHDYFAPPGT	C59H79N13O16	Organic compounds	Organic acids and derivatives	Peptidomimetics	Depsipeptides
665.305	InChI=1S/C33H47NO13/c1-18-10-8-6-4-3-5-7-9-11-21(45-32-30(39)28(34)29(38)19(2)44-32)15-25-27(31(40)41)22(36)17-33(42,47-25)16-20(35)14-24-23(46-24)12-13-26(37)43-18/h3-9,11-13,18-25,27-30,32,35-36,38-39,42H,10,14-17,34H2,1-2H3,(H,40,41)	CC1CC=CC=CC=CC=CC(CC2C(C(CC(O2)(CC(CC3C(O3)C=CC(=O)O1)O)O)O)C(=O)O)OC4C(C(C(C(O4)C)O)N)O	tennecetin	UHFFFAOYSA	NCXMLFZGDNKEPB	C33H47NO13
460.148	InChI=1S/C22H24N2O9/c1-21(32)7-5-4-6-8(25)9(7)15(26)10-12(21)17(28)13-14(24(2)3)16(27)11(20(23)31)19(30)22(13,33)18(10)29/h4-6,12-14,17,25-26,28,30,32-33H,1-3H3,(H2,23,31)	CC1(C2C(C3C(C(=O)C(=C(C3(C(=O)C2=C(C4=C1C=CC=C4O)O)O)O)C(=O)N)N(C)C)O)O	terramycin	UHFFFAOYSA	OWFJMIVZYSDULZ	C22H24N2O9	Organic compounds	Phenylpropanoids and polyketides	Tetracyclines
697.331	InChI=1S/C34H51NO14/c1-18-10-8-6-4-5-7-9-11-22(48-33-31(42)29(35)30(41)20(3)47-33)15-26-28(32(43)44)25(39)17-34(45,49-26)16-21(36)14-24(38)23(37)12-13-27(40)46-19(18)2/h4-13,18-26,28-31,33,36-39,41-42,45H,14-17,35H2,1-3H3,(H,43,44)	CC1C=CC=CC=CC=CC(CC2C(C(CC(O2)(CC(CC(C(C=CC(=O)OC1C)O)O)O)O)O)C(=O)O)OC3C(C(C(C(O3)C)O)N)O	tetrin	UHFFFAOYSA	QYCUGLCRIRALNM	C34H51NO14	Organic compounds	Organic oxygen compounds	Organooxygen compounds	Carbohydrates and carbohydrate conjugates
697.331	InChI=1S/C34H51NO14/c1-18-10-8-6-4-5-7-9-11-22(48-33-31(42)29(35)30(41)20(3)47-33)15-26-28(32(43)44)25(39)17-34(45,49-26)16-21(36)14-24(38)23(37)12-13-27(40)46-19(18)2/h4-13,18-26,28-31,33,36-39,41-42,45H,14-17,35H2,1-3H3,(H,43,44)	CC1C=CC=CC=CC=CC(CC2C(C(CC(O2)(CC(CC(C(C=CC(=O)OC1C)O)O)O)O)O)C(=O)O)OC3C(C(C(C(O3)C)O)N)O	tetrin	UHFFFAOYSA	QYCUGLCRIRALNM	C34H51NO14	Organic compounds	Organic oxygen compounds	Organooxygen compounds	Carbohydrates and carbohydrate conjugates
681.336	InChI=1S/C34H51NO13/c1-19-11-8-6-4-5-7-9-13-24(47-33-31(41)29(35)30(40)21(3)46-33)16-26-28(32(42)43)25(38)18-34(44,48-26)17-23(37)15-22(36)12-10-14-27(39)45-20(19)2/h4-11,13-14,19-26,28-31,33,36-38,40-41,44H,12,15-18,35H2,1-3H3,(H,42,43)	CC1C=CC=CC=CC=CC(CC2C(C(CC(O2)(CC(CC(CC=CC(=O)OC1C)O)O)O)O)C(=O)O)OC3C(C(C(C(O3)C)O)N)O	Tetrin A	UHFFFAOYSA	VHMCOPURFQAZFP	C34H51NO13
697.331	InChI=1S/C34H51NO14/c1-18-10-8-6-4-5-7-9-11-22(48-33-31(42)29(35)30(41)20(3)47-33)15-26-28(32(43)44)25(39)17-34(45,49-26)16-21(36)14-24(38)23(37)12-13-27(40)46-19(18)2/h4-13,18-26,28-31,33,36-39,41-42,45H,14-17,35H2,1-3H3,(H,43,44)	CC1C=CC=CC=CC=CC(CC2C(C(CC(O2)(CC(CC(C(C=CC(=O)OC1C)O)O)O)O)O)C(=O)O)OC3C(C(C(C(O3)C)O)N)O	Tetrin B	UHFFFAOYSA	QYCUGLCRIRALNM	C34H51NO14	Organic compounds	Organic oxygen compounds	Organooxygen compounds	Carbohydrates and carbohydrate conjugates
697.331	InChI=1S/C34H51NO14/c1-18-10-8-6-4-5-7-9-11-22(48-33-31(42)29(35)30(41)20(3)47-33)15-26-28(32(43)44)25(39)17-34(45,49-26)16-21(36)14-24(38)23(37)12-13-27(40)46-19(18)2/h4-13,18-26,28-31,33,36-39,41-42,45H,14-17,35H2,1-3H3,(H,43,44)	CC1C=CC=CC=CC=CC(CC2C(C(CC(O2)(CC(CC(C(C=CC(=O)OC1C)O)O)O)O)O)C(=O)O)OC3C(C(C(C(O3)C)O)N)O	Tetrin B	UHFFFAOYSA	QYCUGLCRIRALNM	C34H51NO14	Organic compounds	Organic oxygen compounds	Organooxygen compounds	Carbohydrates and carbohydrate conjugates
272.083	InChI=1S/C11H16N2O4S/c1-5(14)8-6-4-7(18-3-2-12)9(11(16)17)13(6)10(8)15/h5-6,8,14H,2-4,12H2,1H3,(H,16,17)	CC(C1C2CC(=C(N2C1=O)C(=O)O)SCCN)O	thienamycin	UHFFFAOYSA	WKDDRNSBRWANNC	C11H16N2O4S
306.071	InChI=1S/C19H14O2S/c20-16-7-1-13(2-8-16)19(14-3-9-17(21)10-4-14)15-5-11-18(22)12-6-15/h1-12,20,22H	C1=CC(=O)C=CC1=C(C2=CC=C(C=C2)O)C3=CC=C(C=C3)S	thioaurin	UHFFFAOYSA	CDKRLVLHRIEWSW	C19H14O2S
1663.49	InChI=1S/C72H85N19O18S5/c1-14-26(3)47-63(105)78-30(7)57(99)75-28(5)56(98)76-31(8)58(100)91-72-19-18-40(66-85-43(22-111-66)59(101)77-29(6)55(97)74-27(4)54(73)96)81-52(72)42-21-112-67(83-42)49(34(11)109-69(107)41-20-37(32(9)92)36-16-17-39(79-47)51(95)50(36)80-41)89-60(102)44-24-113-68(86-44)53(71(13,108)35(12)94)90-62(104)45-23-110-65(84-45)38(15-2)82-64(106)48(33(10)93)88-61(103)46-25-114-70(72)87…	CCC(C)C1C(=O)NC(C(=O)NC(=C)C(=O)NC(C(=O)NC23CCC(=NC2C4=CSC(=N4)C(C(OC(=O)C5=NC6=C(C=CC(C6O)N1)C(=C5)C(C)O)C)NC(=O)C7=CSC(=N7)C(NC(=O)C8CSC(=N8)C(=CC)NC(=O)C(NC(=O)C9=CSC3=N9)C(C)O)C(C)(C(C)O)O)C1=NC(=CS1)C(=O)NC(=C)C(=O)NC(=C)C(=O)N)C)C	thiostrepton	UHFFFAOYSA	NSFFHOGKXHRQEW	C72H85N19O18S5	Organic compounds	Organic acids and derivatives	Carboxylic acids and derivatives	Amino acids, peptides, and analogues
157.074	InChI=1S/C7H11NO3/c1-4-2-3-5(11-4)6(8)7(9)10/h2-6H,8H2,1H3,(H,9,10)	CC1C=CC(O1)C(C(=O)O)N	threomycin	UHFFFAOYSA	PNOKUGWGMLEAPE	C7H11NO3
304.142	InChI=1S/C16H20N2O4/c1-4-9-5-12-15(22-3)17-11-7-13(19)14(21-2)6-10(11)16(20)18(12)8-9/h4,6-7,12,15,17,19H,5,8H2,1-3H3	CC=C1CC2C(NC3=CC(=C(C=C3C(=O)N2C1)OC)O)OC	tomamycin	UHFFFAOYSA	UQVNRKBFAXNOGA	C16H20N2O4
511.169	InChI=1S/C23H29NO12/c1-8(22(32)24-13-14(27)16(29)21-20(15(13)28)33-7-34-21)5-10-3-4-12(11(26)6-10)35-23-18(31)17(30)19(36-23)9(2)25/h3-6,13-21,23,26-31H,7H2,1-2H3,(H,24,32)	CC(=CC1=CC(=C(C=C1)OC2C(C(C(O2)C(=O)C)O)O)O)C(=O)NC3C(C(C4C(C3O)OCO4)O)O	totomycin	UHFFFAOYSA	YQYJSBFKSSDGFO	C23H29NO12	Organic compounds	Organic oxygen compounds	Organooxygen compounds	Carbohydrates and carbohydrate conjugates
291.097	InChI=1S/C12H13N5O4/c13-1-5-2-17(11-7(5)10(14)15-4-16-11)12-9(20)8(19)6(3-18)21-12/h2,4,6,8-9,12,18-20H,3H2,(H2,14,15,16)	C1=C(C2=C(N=CN=C2N1C3C(C(C(O3)CO)O)O)N)C#N	toyocamycin	UHFFFAOYSA	XOKJUSAYZUAMGJ	C12H13N5O4
266.102	InChI=1S/C11H14N4O4/c12-9-5-1-2-15(10(5)14-4-13-9)11-8(18)7(17)6(3-16)19-11/h1-2,4,6-8,11,16-18H,3H2,(H2,12,13,14)	C1=CN(C2=NC=NC(=C21)N)C3C(C(C(O3)CO)O)O	tubercidin	UHFFFAOYSA	HDZZVAMISRMYHH	C11H14N4O4	Organic compounds	Nucleosides, nucleotides, and analogues	Pyrrolopyrimidine nucleosides and nucleotides
266.102	InChI=1S/C11H14N4O4/c12-9-5-1-2-15(10(5)14-4-13-9)11-8(18)7(17)6(3-16)19-11/h1-2,4,6-8,11,16-18H,3H2,(H2,12,13,14)	C1=CN(C2=NC=NC(=C21)N)C3C(C(C(O3)CO)O)O	tubercidin	UHFFFAOYSA	HDZZVAMISRMYHH	C11H14N4O4	Organic compounds	Nucleosides, nucleotides, and analogues	Pyrrolopyrimidine nucleosides and nucleotides
177.079	InChI=1S/C10H11NO2/c1-13-10-4-2-9(3-5-10)6-7-11-8-12/h2-8H,1H3,(H,11,12)	COC1=CC=C(C=C1)C=CNC=O	tuberin	UHFFFAOYSA	SZCZSKMCTGEJKI	C10H11NO2
246.041	InChI=1S/C13H8N2O2.Na/c16-13(17)8-4-3-7-11-12(8)15-10-6-2-1-5-9(10)14-11;/h1-7H,(H,16,17);/q;+1/p-1	C1=CC=C2C(=C1)N=C3C=CC=C(C3=N2)C(=O)[O-].[Na+]	tubermycin B	UHFFFAOYSA	XSUIULHFJHHRFU	C13H7N2NaO2
536.095	InChI=1S/C27H20O12/c1-35-14-9-15(36-2)22(30)19-18(14)21(29)13-8-12(38-25(13)24(19)32)5-4-10-6-11-7-16(26(33)37-3)39-27(34)17(11)23(31)20(10)28/h6-9,28,30-31H,4-5H2,1-3H3	COC1=CC(=C(C2=C1C(=O)C3=C(C2=O)OC(=C3)CCC4=C(C(=C5C(=C4)C=C(OC5=O)C(=O)OC)O)O)O)OC	tuoromycin	UHFFFAOYSA	LQNGOIZVRFNQLO	C27H20O12	Organic compounds	Organoheterocyclic compounds	Naphthofurans
536.095	InChI=1S/C27H20O12/c1-35-14-9-15(36-2)22(30)19-18(14)21(29)13-8-12(38-25(13)24(19)32)5-4-10-6-11-7-16(26(33)37-3)39-27(34)17(11)23(31)20(10)28/h6-9,28,30-31H,4-5H2,1-3H3	COC1=CC(=C(C2=C1C(=O)C3=C(C2=O)OC(=C3)CCC4=C(C(=C5C(=C4)C=C(OC5=O)C(=O)OC)O)O)O)OC	tuoromycin	UHFFFAOYSA	LQNGOIZVRFNQLO	C27H20O12	Organic compounds	Organoheterocyclic compounds	Naphthofurans
497.211	InChI=1S/C20H35NO13/c22-3-6-1-8(12(26)15(29)11(6)25)21-9-2-7(4-23)19(17(31)13(9)27)34-20-18(32)16(30)14(28)10(5-24)33-20/h1,7-32H,2-5H2	C1C(C(C(C(C1NC2C=C(C(C(C2O)O)O)CO)O)O)OC3C(C(C(C(O3)CO)O)O)O)CO	Validamycin	UHFFFAOYSA	JARYYMUOCXVXNK	C20H35NO13
291.097	InChI=1S/C12H13N5O4/c13-1-5-2-17(11-7(5)10(14)15-4-16-11)12-9(20)8(19)6(3-18)21-12/h2,4,6,8-9,12,18-20H,3H2,(H2,14,15,16)	C1=C(C2=C(N=CN=C2N1C3C(C(C(O3)CO)O)O)N)C#N	vengicide	UHFFFAOYSA	XOKJUSAYZUAMGJ	C12H13N5O4
749.471	InChI=1S/C41H67NO11/c1-10-32(43)29(8)36(45)26(5)20-28(7)38-27(6)19-23(2)15-16-31(50-35-21-33(51-40(42)47)37(46)30(9)49-35)14-12-11-13-24(3)39-25(4)17-18-41(48,53-39)22-34(44)52-38/h13,15-17,23,26-31,33,35-39,45-46,48H,10-12,14,18-22H2,1-9H3,(H2,42,47)	CCC(=O)C(C)C(C(C)CC(C)C1C(CC(C=CC(CCCC=C(C2C(=CCC(O2)(CC(=O)O1)O)C)C)OC3CC(C(C(O3)C)O)OC(=O)N)C)C)O	Venturicidin A	UHFFFAOYSA	HHQKNFDAEDTRJK	C41H67NO11	Organic compounds	Lipids and lipid-like molecules	Prenol lipids	Terpene lactones
706.466	InChI=1S/C40H66O10/c1-10-32(41)29(8)36(44)26(5)20-28(7)38-27(6)19-23(2)15-16-31(48-35-21-33(42)37(45)30(9)47-35)14-12-11-13-24(3)39-25(4)17-18-40(46,50-39)22-34(43)49-38/h13,15-17,23,26-31,33,35-39,42,44-46H,10-12,14,18-22H2,1-9H3	CCC(=O)C(C)C(C(C)CC(C)C1C(CC(C=CC(CCCC=C(C2C(=CCC(O2)(CC(=O)O1)O)C)C)OC3CC(C(C(O3)C)O)O)C)C)O	venturicidin B	UHFFFAOYSA	VIOYQVOQUWWSAB	C40H66O10	Organic compounds	Lipids and lipid-like molecules	Prenol lipids	Terpene lactones
525.248	InChI=1S/C28H35N3O7/c1-17(2)26-19(4)9-10-24(34)29-11-5-7-18(3)13-20(32)14-21(33)15-25-30-22(16-37-25)27(35)31-12-6-8-23(31)28(36)38-26/h5,7-10,13,16-17,19-20,26,32H,6,11-12,14-15H2,1-4H3,(H,29,34)	CC1C=CC(=O)NCC=CC(=CC(CC(=O)CC2=NC(=CO2)C(=O)N3CCC=C3C(=O)OC1C(C)C)O)C	Vernamycin A	UHFFFAOYSA	DAIKHDNSXMZDCU	C28H35N3O7	Organic compounds	Phenylpropanoids and polyketides	Macrolide lactams
525.248	InChI=1S/C28H35N3O7/c1-17(2)26-19(4)9-10-24(34)29-11-5-7-18(3)13-20(32)14-21(33)15-25-30-22(16-37-25)27(35)31-12-6-8-23(31)28(36)38-26/h5,7-10,13,16-17,19-20,26,32H,6,11-12,14-15H2,1-4H3,(H,29,34)	CC1C=CC(=O)NCC=CC(=CC(CC(=O)CC2=NC(=CO2)C(=O)N3CCC=C3C(=O)OC1C(C)C)O)C	Vernamycin A	UHFFFAOYSA	DAIKHDNSXMZDCU	C28H35N3O7	Organic compounds	Phenylpropanoids and polyketides	Macrolide lactams
852.381	InChI=1S/C44H52N8O10/c1-5-30-41(58)51-21-10-13-31(51)42(59)50(4)33(23-26-15-17-28(45-3)18-16-26)43(60)52-22-19-29(53)24-32(52)38(55)49-36(27-11-7-6-8-12-27)44(61)62-25(2)35(39(56)47-30)48-40(57)37-34(54)14-9-20-46-37/h6-9,11-12,14-18,20,25,30-33,35-36,45,54H,5,10,13,19,21-24H2,1-4H3,(H,47,56)(H,48,57)(H,49,55)	CCC1C(=O)N2CCCC2C(=O)N(C(C(=O)N3CCC(=O)CC3C(=O)NC(C(=O)OC(C(C(=O)N1)NC(=O)C4=C(C=CC=N4)O)C)C5=CC=CC=C5)CC6=CC=C(C=C6)NC)C	Vernamycin B Beta	UHFFFAOYSA	PCOXSOQWQVRJCH	C44H52N8O10	Organic compounds	Organic acids and derivatives	Peptidomimetics	Depsipeptides
866.396	InChI=1S/C45H54N8O10/c1-6-31-42(59)52-22-11-14-32(52)43(60)51(5)34(24-27-16-18-29(19-17-27)50(3)4)44(61)53-23-20-30(54)25-33(53)39(56)49-37(28-12-8-7-9-13-28)45(62)63-26(2)36(40(57)47-31)48-41(58)38-35(55)15-10-21-46-38/h7-10,12-13,15-19,21,26,31-34,36-37,55H,6,11,14,20,22-25H2,1-5H3,(H,47,57)(H,48,58)(H,49,56)	CCC1C(=O)N2CCCC2C(=O)N(C(C(=O)N3CCC(=O)CC3C(=O)NC(C(=O)OC(C(C(=O)N1)NC(=O)C4=C(C=CC=N4)O)C)C5=CC=CC=C5)CC6=CC=C(C=C6)N(C)C)C	Vernamycin BA	UHFFFAOYSA	YGXCETJZBDTKRY	C45H54N8O10	Organic compounds	Organic acids and derivatives	Peptidomimetics	Depsipeptides
866.396	InChI=1S/C45H54N8O10/c1-6-31-42(59)52-22-11-14-32(52)43(60)51(5)34(24-27-16-18-29(19-17-27)50(3)4)44(61)53-23-20-30(54)25-33(53)39(56)49-37(28-12-8-7-9-13-28)45(62)63-26(2)36(40(57)47-31)48-41(58)38-35(55)15-10-21-46-38/h7-10,12-13,15-19,21,26,31-34,36-37,55H,6,11,14,20,22-25H2,1-5H3,(H,47,57)(H,48,58)(H,49,56)	CCC1C(=O)N2CCCC2C(=O)N(C(C(=O)N3CCC(=O)CC3C(=O)NC(C(=O)OC(C(C(=O)N1)NC(=O)C4=C(C=CC=N4)O)C)C5=CC=CC=C5)CC6=CC=C(C=C6)N(C)C)C	Vernamycin BA	UHFFFAOYSA	YGXCETJZBDTKRY	C45H54N8O10	Organic compounds	Organic acids and derivatives	Peptidomimetics	Depsipeptides
866.396	InChI=1S/C45H54N8O10/c1-6-31-42(59)52-22-11-14-32(52)43(60)51(5)34(24-27-16-18-29(19-17-27)50(3)4)44(61)53-23-20-30(54)25-33(53)39(56)49-37(28-12-8-7-9-13-28)45(62)63-26(2)36(40(57)47-31)48-41(58)38-35(55)15-10-21-46-38/h7-10,12-13,15-19,21,26,31-34,36-37,55H,6,11,14,20,22-25H2,1-5H3,(H,47,57)(H,48,58)(H,49,56)	CCC1C(=O)N2CCCC2C(=O)N(C(C(=O)N3CCC(=O)CC3C(=O)NC(C(=O)OC(C(C(=O)N1)NC(=O)C4=C(C=CC=N4)O)C)C5=CC=CC=C5)CC6=CC=C(C=C6)N(C)C)C	Vernamycin BA	UHFFFAOYSA	YGXCETJZBDTKRY	C45H54N8O10	Organic compounds	Organic acids and derivatives	Peptidomimetics	Depsipeptides
866.396	InChI=1S/C45H54N8O10/c1-6-31-42(59)52-22-11-14-32(52)43(60)51(5)34(24-27-16-18-29(19-17-27)50(3)4)44(61)53-23-20-30(54)25-33(53)39(56)49-37(28-12-8-7-9-13-28)45(62)63-26(2)36(40(57)47-31)48-41(58)38-35(55)15-10-21-46-38/h7-10,12-13,15-19,21,26,31-34,36-37,55H,6,11,14,20,22-25H2,1-5H3,(H,47,57)(H,48,58)(H,49,56)	CCC1C(=O)N2CCCC2C(=O)N(C(C(=O)N3CCC(=O)CC3C(=O)NC(C(=O)OC(C(C(=O)N1)NC(=O)C4=C(C=CC=N4)O)C)C5=CC=CC=C5)CC6=CC=C(C=C6)N(C)C)C	Vernamycin BA	UHFFFAOYSA	YGXCETJZBDTKRY	C45H54N8O10	Organic compounds	Organic acids and derivatives	Peptidomimetics	Depsipeptides
838.365	InChI=1S/C43H50N8O10/c1-24-40(57)50-20-9-12-30(50)41(58)49(4)32(22-26-14-16-28(44-3)17-15-26)42(59)51-21-18-29(52)23-31(51)37(54)48-35(27-10-6-5-7-11-27)43(60)61-25(2)34(38(55)46-24)47-39(56)36-33(53)13-8-19-45-36/h5-8,10-11,13-17,19,24-25,30-32,34-35,44,53H,9,12,18,20-23H2,1-4H3,(H,46,55)(H,47,56)(H,48,54)	CC1C(C(=O)NC(C(=O)N2CCCC2C(=O)N(C(C(=O)N3CCC(=O)CC3C(=O)NC(C(=O)O1)C4=CC=CC=C4)CC5=CC=C(C=C5)NC)C)C)NC(=O)C6=C(C=CC=N6)O	Vernamycin Bdelta	UHFFFAOYSA	CKARQVRBPFIZCR	C43H50N8O10
852.381	InChI=1S/C44H52N8O10/c1-25-41(58)51-21-10-13-31(51)42(59)50(5)33(23-27-15-17-29(18-16-27)49(3)4)43(60)52-22-19-30(53)24-32(52)38(55)48-36(28-11-7-6-8-12-28)44(61)62-26(2)35(39(56)46-25)47-40(57)37-34(54)14-9-20-45-37/h6-9,11-12,14-18,20,25-26,31-33,35-36,54H,10,13,19,21-24H2,1-5H3,(H,46,56)(H,47,57)(H,48,55)	CC1C(C(=O)NC(C(=O)N2CCCC2C(=O)N(C(C(=O)N3CCC(=O)CC3C(=O)NC(C(=O)O1)C4=CC=CC=C4)CC5=CC=C(C=C5)N(C)C)C)C)NC(=O)C6=C(C=CC=N6)O	Vernamycin Bgamma	UHFFFAOYSA	BYRKDHSWMQLYJB	C44H52N8O10
856.376	InChI=1S/C43H52N8O11/c1-6-28-41(59)51-21-11-14-30(51)42(60)50(5)31(22-25-16-18-27(19-17-25)49(3)4)38(56)46-29(23-33(53)54)37(55)48-35(26-12-8-7-9-13-26)43(61)62-24(2)34(39(57)45-28)47-40(58)36-32(52)15-10-20-44-36/h7-10,12-13,15-20,24,28-31,34-35,52H,6,11,14,21-23H2,1-5H3,(H,45,57)(H,46,56)(H,47,58)(H,48,55)(H,53,54)	CCC1C(=O)N2CCCC2C(=O)N(C(C(=O)NC(C(=O)NC(C(=O)OC(C(C(=O)N1)NC(=O)C3=C(C=CC=N3)O)C)C4=CC=CC=C4)CC(=O)O)CC5=CC=C(C=C5)N(C)C)C	Vernamycin C	UHFFFAOYSA	PCRZFPGJPKPMQB	C43H52N8O11	Organic compounds	Organic acids and derivatives	Peptidomimetics	Depsipeptides
685.326	InChI=1S/C25H43N13O10/c26-3-1-2-10(27)4-16(41)32-12-6-30-23(47)18(11-5-17(42)37-24(28)36-11)38-20(44)13(7-31-25(29)48)33-21(45)14(8-39)35-22(46)15(9-40)34-19(12)43/h7,10-12,14-15,17-18,39-40,42H,1-6,8-9,26-27H2,(H,30,47)(H,32,41)(H,33,45)(H,34,43)(H,35,46)(H,38,44)(H3,28,36,37)(H3,29,31,48)	C1C(N=C(NC1O)N)C2C(=O)NCC(C(=O)NC(C(=O)NC(C(=O)NC(=CNC(=O)N)C(=O)N2)CO)CO)NC(=O)CC(CCCN)N	Vinacetin A	UHFFFAOYSA	GXFAIFRPOKBQRV	C25H43N13O10	Organic compounds	Organic acids and derivatives	Peptidomimetics	Hybrid peptides
685.326	InChI=1S/C25H43N13O10/c26-3-1-2-10(27)4-16(41)32-12-6-30-23(47)18(11-5-17(42)37-24(28)36-11)38-20(44)13(7-31-25(29)48)33-21(45)14(8-39)35-22(46)15(9-40)34-19(12)43/h7,10-12,14-15,17-18,39-40,42H,1-6,8-9,26-27H2,(H,30,47)(H,32,41)(H,33,45)(H,34,43)(H,35,46)(H,38,44)(H3,28,36,37)(H3,29,31,48)	C1C(N=C(NC1O)N)C2C(=O)NCC(C(=O)NC(C(=O)NC(C(=O)NC(=CNC(=O)N)C(=O)N2)CO)CO)NC(=O)CC(CCCN)N	viomycin	UHFFFAOYSA	GXFAIFRPOKBQRV	C25H43N13O10	Organic compounds	Organic acids and derivatives	Peptidomimetics	Hybrid peptides
878.454	InChI=1S/C44H62N8O11/c1-23(2)19-30-42(60)52-21-29(53)20-31(52)43(61)49(8)22-33(55)50(9)36(25(5)24(3)4)40(58)46-26(6)41(59)51(10)37(28-15-12-11-13-16-28)44(62)63-27(7)34(38(56)47-30)48-39(57)35-32(54)17-14-18-45-35/h11-18,23-27,29-31,34,36-37,53-54H,19-22H2,1-10H3,(H,46,58)(H,47,56)(H,48,57)	CC1C(C(=O)NC(C(=O)N2CC(CC2C(=O)N(CC(=O)N(C(C(=O)NC(C(=O)N(C(C(=O)O1)C3=CC=CC=C3)C)C)C(C)C(C)C)C)C)O)CC(C)C)NC(=O)C4=C(C=CC=N4)O	viridogrisein	UHFFFAOYSA	SATIISJKSAELDC	C44H62N8O11
548.273	InChI=1S/C28H40N2O9/c1-6-7-8-9-11-20-25(39-22(32)14-16(2)3)18(5)38-28(36)23(17(4)37-27(20)35)30-26(34)19-12-10-13-21(24(19)33)29-15-31/h10,12-13,15-18,20,23,25,33H,6-9,11,14H2,1-5H3,(H,29,31)(H,30,34)	CCCCCCC1C(C(OC(=O)C(C(OC1=O)C)NC(=O)C2=C(C(=CC=C2)NC=O)O)C)OC(=O)CC(C)C	virosin	UHFFFAOYSA	UIFFUZWRFRDZJC	C28H40N2O9	Organic compounds	Benzenoids	Benzene and substituted derivatives	Benzoic acids and derivatives
1354.57	InChI=1S/C62H90N13O14P.CN.Co/c1-29-20-39-40(21-30(29)2)75(28-70-39)57-52(84)53(41(27-76)87-57)89-90(85,86)88-31(3)26-69-49(83)18-19-59(8)37(22-46(66)80)56-62(11)61(10,25-48(68)82)36(14-17-45(65)79)51(74-62)33(5)55-60(9,24-47(67)81)34(12-15-43(63)77)38(71-55)23-42-58(6,7)35(13-16-44(64)78)50(72-42)32(4)54(59)73-56;1-2;/h20-21,23,28,31,34-37,41,52-53,56-57,76,84H,12-19,22,24-27H2,1-11H3,(H15,63,64,…	CC1=CC2=C(C=C1C)N(C=N2)C3C(C(C(O3)CO)OP(=O)([O-])OC(C)CNC(=O)CCC4(C(C5C6(C(C(C(=C(C7=NC(=CC8=NC(=C(C4=N5)C)C(C8(C)C)CCC(=O)N)C(C7(C)CC(=O)N)CCC(=O)N)C)[N-]6)CCC(=O)N)(C)CC(=O)N)C)CC(=O)N)C)O.[C-]#N.[Co+3]	vitamin B12	UHFFFAOYSA	FDJOLVPMNUYSCM	C63H88CoN14O14P	Organic compounds	Organoheterocyclic compounds	Tetrapyrroles and derivatives	Corrinoids
736.44	InChI=1S/C40H64O12/c1-21-17-29-9-13-34(49-29)26(6)38(42)46-23(3)19-31-11-15-36(51-31)28(8)40(44)48-24(4)20-32-12-16-35(52-32)27(7)39(43)47-22(2)18-30-10-14-33(50-30)25(5)37(41)45-21/h21-36H,9-20H2,1-8H3	CC1CC2CCC(O2)C(C(=O)OC(CC3CCC(O3)C(C(=O)OC(CC4CCC(O4)C(C(=O)OC(CC5CCC(O5)C(C(=O)O1)C)C)C)C)C)C)C	Werramycin-A	UHFFFAOYSA	RMIXHJPMNBXMBU	C40H64O12
228.1	InChI=1S/C11H16O5/c1-5(2)11(16)7(9(13)14)6(3)8(12)10(11,4)15/h5,7,15-16H,3H2,1-2,4H3,(H,13,14)	CC(C)C1(C(C(=C)C(=O)C1(C)O)C(=O)O)O	xanthocidin	UHFFFAOYSA	PBMOSPVYISYWDG	C11H16O5	Organic compounds	Organic oxygen compounds	Organooxygen compounds	Alcohols and polyols
626.281	InChI=1S/C29H38N8O8/c1-28(44)13-5-4-6-16(38)17(13)21(39)18-14(28)11-15-20(35(2)3)22(40)19(24(42)29(15,45)23(18)41)25(43)33-12-36-7-9-37(10-8-36)27(32)34-26(30)31/h4-6,14-15,20,38-39,42,44-45H,7-12H2,1-3H3,(H,33,43)(H5,30,31,32,34)	CC1(C2CC3C(C(=O)C(=C(C3(C(=O)C2=C(C4=C1C=CC=C4O)O)O)O)C(=O)NCN5CCN(CC5)C(=N)N=C(N)N)N(C)C)O	xanthomycin A	UHFFFAOYSA	FAMUIRDLAWWMCQ	C29H38N8O8
687.373	InChI=1S/C36H53N3O10/c1-22(26(5)39(46)47)17-13-11-14-18-23(2)30(41)34(7,8)32(43)37-20-16-12-15-19-28(40)24(3)21-29(48-10)36(45)25(4)31(42)38(9)35(36)27(6)49-33(35)44/h11-19,24-25,27-30,40-41,45H,20-21H2,1-10H3,(H,37,43)	CC1C(=O)N(C2(C1(C(CC(C)C(C=CC=CCNC(=O)C(C)(C)C(C(=CC=CC=CC(=C(C)[N+](=O)[O-])C)C)O)O)OC)O)C(OC2=O)C)C	Lajollamycin	UHFFFAOYSA	NSTDWVVCICGULY	C36H53N3O10	Organic compounds	Organic acids and derivatives	Carboxylic acids and derivatives	Amino acids, peptides, and analogues
