# Supplementary material for: The undiscovered natural product potential of Actinomycetes
Source: J Antibiot (Tokyo). 2025 Dec 2;79(2):80–92. doi: 10.1038/s41429-025-00876-x (PMC12834688; doi:10.1038/s41429-025-00876-x)
Supplement: Supplementary file 5 — Supplementary Table S4 [file 41429_2025_876_MOESM5_ESM.xlsx]

## Sheet: CMMC_NAP_output
input_usi	input_confirmation	input_confirmation_description	input_name	input_structure	input_partial_structure	input_molecule_origin	input_original_molecule_name	input_original_molecule_structure	input_microbe_ncbi	input_microbe_name	input_microbe_DNARNA	input_microbial_community	input_microbial_community_description	input_biosynthesis_mibig	input_biosynthesis_genes	input_biosynthesis_description	input_source	input_activity	input_concentration_activity	input_phenotype_associated	input_phenotype_direction	input_concentration_phenotype	input_references	input_references_link	grant_agency	grant_number	input_comment
mzspec:MSV000088816:peak/NRRL_PLT2_ISP4_mzML/PLT2_F10.mzML:scan:1892	Predicted	Predicted MS/MS by NAP_MetFrag matching experimental MS/MS	Lajollamycin	CC1C(=O)N(C2(C1(C(CC(C)C(/C=C/C=C/CNC(=O)C(C)(C)C(/C(=C\C=C/C=C/C(=C(\C)/[N+](=O)[O-])/C)/C)O)O)OC)O)C(OC2=O)C)C		De novo biosynthesis by microbes (e.g., natural products and other specialized metabolites)			1931	Streptomyces					laj4,laj5,laj6,laj7,laj8,laj9,laj10		Microbial						15730252;38304063		NIH, GBMF	1DP2GM137413-01, 5R01GM107550-10, 1U24DK133658-01, GBMF12120	Detected molecules from microbial mono-cultures. Fragmentation predicted by NAP MetFrag.
mzspec:MSV000088800:peak/NRRL_PLT2_czapek_solid_mzML/PLT2_B4.mzML:scan:1323	Predicted	Predicted MS/MS by NAP_MetFrag matching experimental MS/MS	Elaiomycin	CCCCCC/C=C\[N+](=N[C@@H](COC)[C@H](C)O)[O-]		De novo biosynthesis by microbes (e.g., natural products and other specialized metabolites)			1931	Streptomyces							Microbial						24542957		NIH, GBMF	1DP2GM137413-01, 5R01GM107550-10, 1U24DK133658-01, GBMF12120	Detected molecules from microbial mono-cultures. Fragmentation predicted by NAP MetFrag.
mzspec:MSV000088763:peak/NRRL_PLT1_ISP2_solid_mzML/PLT1_F9.mzML:scan:286	Predicted	Predicted MS/MS by NAP_MetFrag matching experimental MS/MS	9-(B-D-arabinofuranosyl)adenine	C1=NC(=C2C(=N1)N(C=N2)C3C(C(C(O3)CO)O)O)N		De novo biosynthesis by microbes (e.g., natural products and other specialized metabolites)			1931	Streptomyces							Microbial						1880062	https://www.jstage.jst.go.jp/article/antibiotics1968/44/7/44_7_729/_article	NIH, GBMF	1DP2GM137413-01, 5R01GM107550-10, 1U24DK133658-01, GBMF12120	Detected molecules from microbial mono-cultures. Fragmentation predicted by NAP MetFrag.
mzspec:MSV000088801:peak/NRRL_PLT2_TSA_mzML/PLT2_F11.mzML:scan:701	Predicted	Predicted MS/MS by NAP_MetFrag matching experimental MS/MS	MitomycinZ	CC1=C(C(=O)C2=C(C1=O)N3CC4C(C3(C2=C)O)N4C)N		De novo biosynthesis by microbes (e.g., natural products and other specialized metabolites)			1931	Streptomyces				BGC0000915			Microbial	antibacterial; cytotoxic					7328056		NIH, GBMF	1DP2GM137413-01, 5R01GM107550-10, 1U24DK133658-01, GBMF12120	Detected molecules from microbial mono-cultures. Fragmentation predicted by NAP MetFrag.
mzspec:MSV000088801:peak/NRRL_PLT1_TSA_mzML/PLT1_E10.mzML:scan:1582	Predicted	Predicted MS/MS by NAP_MetFrag matching experimental MS/MS	QuestiomycinC	CS(=O)C1=C(C(=O)C=C2C1=NC3=CC=CC=C3O2)N		De novo biosynthesis by microbes (e.g., natural products and other specialized metabolites)			1931	Streptomyces							Microbial						31835604	https://www.mdpi.com/1420-3049/24/24/4522	NIH, GBMF	1DP2GM137413-01, 5R01GM107550-10, 1U24DK133658-01, GBMF12120	Detected molecules from microbial mono-cultures. Fragmentation predicted by NAP MetFrag.
mzspec:MSV000088801:peak/NRRL_PLT1_TSA_mzML/PLT1_F6.mzML:scan:1559	Predicted	Predicted MS/MS by NAP_MetFrag matching experimental MS/MS	antibioticPA132_Arenemycine	CC1C2C=C(C3C2(C=C1C)C4(CO4)C(=O)OC3)C(=O)O		De novo biosynthesis by microbes (e.g., natural products and other specialized metabolites)			1931	Streptomyces							Microbial						13425447		NIH, GBMF	1DP2GM137413-01, 5R01GM107550-10, 1U24DK133658-01, GBMF12120	Detected molecules from microbial mono-cultures. Fragmentation predicted by NAP MetFrag.
mzspec:MSV000088763:peak/NRRL_PLT1_ISP2_solid_mzML/PLT1_F6.mzML:scan:1427	Predicted	Predicted MS/MS by NAP_MetFrag matching experimental MS/MS	NaramycinB	CC1CC(C(=O)C(C1)C(CC2CC(=O)NC(=O)C2)O)C		De novo biosynthesis by microbes (e.g., natural products and other specialized metabolites)			1931	Streptomyces							Microbial						14068704	https://www.jstage.jst.go.jp/article/cpb1958/11/6/11_6_730/_article	NIH, GBMF	1DP2GM137413-01, 5R01GM107550-10, 1U24DK133658-01, GBMF12120	Detected molecules from microbial mono-cultures. Fragmentation predicted by NAP MetFrag.
mzspec:MSV000088801:peak/NRRL_PLT1_TSA_mzML/PLT1_C10.mzML:scan:1204	Predicted	Predicted MS/MS by NAP_MetFrag matching experimental MS/MS	Streptimidone	CC(C=C(C)C=C)C(=O)CC(CC1CC(=O)NC(=O)C1)O		De novo biosynthesis by microbes (e.g., natural products and other specialized metabolites)			1931	Streptomyces				BGC0000171			Microbial						5820753	https://link.springer.com/article/10.1007/BF02872710	NIH, GBMF	1DP2GM137413-01, 5R01GM107550-10, 1U24DK133658-01, GBMF12120	Detected molecules from microbial mono-cultures. Fragmentation predicted by NAP MetFrag.
mzspec:MSV000088800:peak/NRRL_PLT1_czapek_solid_mzML/PLT1_C9.mzML:scan:1189	Predicted	Predicted MS/MS by NAP_MetFrag matching experimental MS/MS	CineromycinB	CC1CCC=C(C(C=CC(C=CC(=O)OC1C)(C)O)O)C		De novo biosynthesis by microbes (e.g., natural products and other specialized metabolites)			1931	Streptomyces							Microbial						26092481	https://www.sciencedirect.com/science/article/pii/S0024320515003112?via%3Dihub	NIH, GBMF	1DP2GM137413-01, 5R01GM107550-10, 1U24DK133658-01, GBMF12120	Detected molecules from microbial mono-cultures. Fragmentation predicted by NAP MetFrag.
mzspec:MSV000088763:peak/NRRL_PLT1_ISP2_solid_mzML/PLT1_F3.mzML:scan:354	Predicted	Predicted MS/MS by NAP_MetFrag matching experimental MS/MS	Psicofuranine	C1=NC(=C2C(=N1)N(C=N2)C3(C(C(C(O3)CO)O)O)CO)N		De novo biosynthesis by microbes (e.g., natural products and other specialized metabolites)			1931	Streptomyces							Microbial						14284629	https://pubs.acs.org/doi/abs/10.1021/ja01083a038	NIH, GBMF	1DP2GM137413-01, 5R01GM107550-10, 1U24DK133658-01, GBMF12120	Detected molecules from microbial mono-cultures. Fragmentation predicted by NAP MetFrag.
mzspec:MSV000089816:peak/PLT3_CZP_mzML/PLT3_CZP_H9.mzML:scan:1459	Predicted	Predicted MS/MS by NAP_MetFrag matching experimental MS/MS	Nybomycin	CC1=CC(=O)N2COC3=C2C1=CC4=C3N(C(=O)C=C4CO)C		De novo biosynthesis by microbes (e.g., natural products and other specialized metabolites)			1931	Streptomyces				BGC0001965			Microbial						30797881	https://www.sciencedirect.com/science/article/pii/S0300908419300495?via%3Dihub	NIH, GBMF	1DP2GM137413-01, 5R01GM107550-10, 1U24DK133658-01, GBMF12120	Detected molecules from microbial mono-cultures. Fragmentation predicted by NAP MetFrag.
mzspec:MSV000088763:peak/NRRL_PLT2_ISP2_solid_mzML/PLT2_E5.mzML:scan:351	Predicted	Predicted MS/MS by NAP_MetFrag matching experimental MS/MS	Actinobolin	CC1C(C2C(C(CC(=C2C(=O)O1)O)O)O)NC(=O)C(C)N		De novo biosynthesis by microbes (e.g., natural products and other specialized metabolites)			1931	Streptomyces							Microbial						5448236	https://pubs.acs.org/doi/abs/10.1021/ja00719a029	NIH, GBMF	1DP2GM137413-01, 5R01GM107550-10, 1U24DK133658-01, GBMF12120	Detected molecules from microbial mono-cultures. Fragmentation predicted by NAP MetFrag.
mzspec:MSV000088764:peak/NRRL_PLT2_NSG_solid_mzML/PLT2_H7.mzML:scan:372	Predicted	Predicted MS/MS by NAP_MetFrag matching experimental MS/MS	Tomamycin	CC=C1CC2C(NC3=CC(=C(C=C3C(=O)N2C1)OC)O)OC		De novo biosynthesis by microbes (e.g., natural products and other specialized metabolites)			1931	Streptomyces							Microbial						7275825	https://www.jstage.jst.go.jp/article/antibiotics1968/34/4/34_4_462/_article	NIH, GBMF	1DP2GM137413-01, 5R01GM107550-10, 1U24DK133658-01, GBMF12120	Detected molecules from microbial mono-cultures. Fragmentation predicted by NAP MetFrag.
mzspec:MSV000088800:peak/NRRL_PLT1_czapek_solid_mzML/PLT1_E8.mzML:scan:257	Predicted	Predicted MS/MS by NAP_MetFrag matching experimental MS/MS	Lomondomycin	COC(=O)C1=C2C(=NC3=C(N2)C(=O)C=C(C3=CO)O)C(=O)C=C1		De novo biosynthesis by microbes (e.g., natural products and other specialized metabolites)			1931	Streptomyces							Microbial						5789900	https://www.jstage.jst.go.jp/article/antibiotics1968/22/3/22_3_126/_article	NIH, GBMF	1DP2GM137413-01, 5R01GM107550-10, 1U24DK133658-01, GBMF12120	Detected molecules from microbial mono-cultures. Fragmentation predicted by NAP MetFrag.
mzspec:MSV000088801:peak/NRRL_PLT2_TSA_mzML/PLT2_B4.mzML:scan:1259	Predicted	Predicted MS/MS by NAP_MetFrag matching experimental MS/MS	MSD-235	CCC(C)C(C(=O)NC(CCC1C=CC(C=C1)N)C(=O)O)NC		De novo biosynthesis by microbes (e.g., natural products and other specialized metabolites)			1931	Streptomyces							Microbial						14274921		NIH, GBMF	1DP2GM137413-01, 5R01GM107550-10, 1U24DK133658-01, GBMF12120	Detected molecules from microbial mono-cultures. Fragmentation predicted by NAP MetFrag.
mzspec:MSV000088764:peak/NRRL_PLT1_NSG_solid_mzML/PLT1_H3.mzML:scan:508	Predicted	Predicted MS/MS by NAP_MetFrag matching experimental MS/MS	Actinospectacin	CC1CC(=O)C2(C(O1)OC3C(C(C(C(C3O2)NC)O)NC)O)O		De novo biosynthesis by microbes (e.g., natural products and other specialized metabolites)			1931	Streptomyces				BGC0000715			Microbial						13767811		NIH, GBMF	1DP2GM137413-01, 5R01GM107550-10, 1U24DK133658-01, GBMF12120	Detected molecules from microbial mono-cultures. Fragmentation predicted by NAP MetFrag.
mzspec:MSV000089817:peak/PLT3_TSA_mzML/PLT3_TSA_F5.mzML:scan:353	Predicted	Predicted MS/MS by NAP_MetFrag matching experimental MS/MS	Antitumor_antibiotic_E-73	CC1CC(CC(C1=O)C(CC2CC(=O)NC(=O)C2)O)(C)OC(=O)C		De novo biosynthesis by microbes (e.g., natural products and other specialized metabolites)			1931	Streptomyces							Microbial						14490329	https://pubs.acs.org/doi/10.1021/ja01490a026; https://pubs.acs.org/doi/10.1021/ja01490a027	NIH, GBMF	1DP2GM137413-01, 5R01GM107550-10, 1U24DK133658-01, GBMF12120	Detected molecules from microbial mono-cultures. Fragmentation predicted by NAP MetFrag.
mzspec:MSV000088801:peak/NRRL_PLT1_TSA_mzML/PLT1_A8.mzML:scan:265	Predicted	Predicted MS/MS by NAP_MetFrag matching experimental MS/MS	MitomycinA	CC1=C(C(=O)C2=C(C1=O)N3CC4C(C3(C2COC(=O)N)OC)N4)OC		De novo biosynthesis by microbes (e.g., natural products and other specialized metabolites)			1931	Streptomyces				BGC0000915			Microbial						3881563	https://ascopubs.org/doi/10.1200/JCO.1985.3.2.276	NIH, GBMF	1DP2GM137413-01, 5R01GM107550-10, 1U24DK133658-01, GBMF12120	Detected molecules from microbial mono-cultures. Fragmentation predicted by NAP MetFrag.
mzspec:MSV000088816:peak/NRRL_PLT2_ISP4_mzML/PLT2_H5.mzML:scan:2028	Predicted	Predicted MS/MS by NAP_MetFrag matching experimental MS/MS	Lipoxamycin	CC(C)CCCC(=O)CCCCCCC(=O)CCN(C(=O)C(CO)N)O		De novo biosynthesis by microbes (e.g., natural products and other specialized metabolites)			1931	Streptomyces							Microbial						5521367		NIH, GBMF	1DP2GM137413-01, 5R01GM107550-10, 1U24DK133658-01, GBMF12120	Detected molecules from microbial mono-cultures. Fragmentation predicted by NAP MetFrag.
mzspec:MSV000089815:peak/PLT3_NSG_mzML/PLT3_NSG_D8.mzML:scan:2673	Predicted	Predicted MS/MS by NAP_MetFrag matching experimental MS/MS	PiericidinE1	CC=C(C)C(C(C)C=C(C)C=CCC1(C(O1)CC2=C(C(=O)C=C(N2)OC)C)C)O		De novo biosynthesis by microbes (e.g., natural products and other specialized metabolites)			1931	Streptomyces				BGC0000124			Microbial						24409990	https://pubs.acs.org/doi/10.1021/ol4034176	NIH, GBMF	1DP2GM137413-01, 5R01GM107550-10, 1U24DK133658-01, GBMF12120	Detected molecules from microbial mono-cultures. Fragmentation predicted by NAP MetFrag.
mzspec:MSV000089817:peak/PLT3_TSA_mzML/PLT3_TSA_A1.mzML:scan:2612	Predicted	Predicted MS/MS by NAP_MetFrag matching experimental MS/MS	10-Ketone_PiericidinA	CC=C(C)C(=O)C(C)C=C(C)C=CCC(=CCC1=C(C(=O)C(=C(N1)OC)OC)C)C		De novo biosynthesis by microbes (e.g., natural products and other specialized metabolites)			1931	Streptomyces				BGC0001169			Microbial	Irreversible mitochondrial Complex I inhibitor					4290528; 31153468		NIH, GBMF	1DP2GM137413-01, 5R01GM107550-10, 1U24DK133658-01, GBMF12120	Detected molecules from microbial mono-cultures. Fragmentation predicted by NAP MetFrag.
mzspec:MSV000089817:peak/PLT3_TSA_mzML/PLT3_TSA_D8.mzML:scan:2764	Predicted	Predicted MS/MS by NAP_MetFrag matching experimental MS/MS	PiericidinA5	CCC=C(C)C(C(C)C=C(C)C=CCC(=CCC1=C(C(=O)C(=C(N1)OC)OC)C)C)O		De novo biosynthesis by microbes (e.g., natural products and other specialized metabolites)			1931	Streptomyces				BGC0000124			Microbial						33736548	https://www.tandfonline.com/doi/full/10.1080/14786419.2021.1901699	NIH, GBMF	1DP2GM137413-01, 5R01GM107550-10, 1U24DK133658-01, GBMF12120	Detected molecules from microbial mono-cultures. Fragmentation predicted by NAP MetFrag.
mzspec:MSV000088801:peak/NRRL_PLT2_TSA_mzML/PLT2_B5.mzML:scan:1119	Predicted	Predicted MS/MS by NAP_MetFrag matching experimental MS/MS	Congocidin	CN1C=C(C(=C1)NC(=O)C2=CC(=CN2C)NC(=O)CN=C(N)N)C(=O)NCCC(=N)N		De novo biosynthesis by microbes (e.g., natural products and other specialized metabolites)			1931	Streptomyces							Microbial						13383835		NIH, GBMF	1DP2GM137413-01, 5R01GM107550-10, 1U24DK133658-01, GBMF12120	Detected molecules from microbial mono-cultures. Fragmentation predicted by NAP MetFrag.
mzspec:MSV000089815:peak/PLT3_NSG_mzML/PLT3_NSG_E10.mzML:scan:2586	Predicted	Predicted MS/MS by NAP_MetFrag matching experimental MS/MS	PiericidinC1	CC1C(O1)(C)C(C(C)C=C(C)C=CCC(=CCC2=C(C(=O)C(=C(N2)OC)OC)C)C)O		De novo biosynthesis by microbes (e.g., natural products and other specialized metabolites)			1931	Streptomyces				BGC0000124			Microbial						14527553	https://www.sciencedirect.com/science/article/pii/S0968089603005261?via%3Dihub	NIH, GBMF	1DP2GM137413-01, 5R01GM107550-10, 1U24DK133658-01, GBMF12120	Detected molecules from microbial mono-cultures. Fragmentation predicted by NAP MetFrag.
mzspec:MSV000088763:peak/NRRL_PLT2_ISP2_solid_mzML/PLT2_A8.mzML:scan:253	Predicted	Predicted MS/MS by NAP_MetFrag matching experimental MS/MS	Phyllomycin	CC1C(C(OC(=O)C(C(OC1=O)C)NC(=O)C2CCCC(C2O)NC=O)C)OC(=O)C		De novo biosynthesis by microbes (e.g., natural products and other specialized metabolites)			1931	Streptomyces							Microbial							https://chemistry-europe.onlinelibrary.wiley.com/doi/abs/10.1002/jlac.19636680113	NIH, GBMF	1DP2GM137413-01, 5R01GM107550-10, 1U24DK133658-01, GBMF12120	Detected molecules from microbial mono-cultures. Fragmentation predicted by NAP MetFrag.
mzspec:MSV000089815:peak/PLT3_NSG_mzML/PLT3_NSG_A5.mzML:scan:2564	Predicted	Predicted MS/MS by NAP_MetFrag matching experimental MS/MS	PiericidinB1N-Oxide	CC=C(C)C(C(C)C=C(C)C=CCC(=CCC1=C(C(=O)C(=C(N1O)OC)OC)C)C)OC		De novo biosynthesis by microbes (e.g., natural products and other specialized metabolites)			1931	Streptomyces							Microbial						8195045	https://www.jstage.jst.go.jp/article/antibiotics1968/47/4/47_4_447/_article	NIH, GBMF	1DP2GM137413-01, 5R01GM107550-10, 1U24DK133658-01, GBMF12120	Detected molecules from microbial mono-cultures. Fragmentation predicted by NAP MetFrag.
mzspec:MSV000088763:peak/NRRL_PLT2_ISP2_solid_mzML/PLT2_H11.mzML:scan:2481	Predicted	Predicted MS/MS by NAP_MetFrag matching experimental MS/MS	Roseothricin	C1C(NC(=N1)NCC(C(C(CCO)O)O)NC(=O)CC(CCCN)N)C(CN)(C=O)O		De novo biosynthesis by microbes (e.g., natural products and other specialized metabolites)			1931	Streptomyces							Microbial							https://academic.oup.com/bcsj/article-abstract/30/7/729/7379257?redirectedFrom=fulltext&login=false	NIH, GBMF	1DP2GM137413-01, 5R01GM107550-10, 1U24DK133658-01, GBMF12120	Detected molecules from microbial mono-cultures. Fragmentation predicted by NAP MetFrag.
mzspec:MSV000088816:peak/NRRL_PLT1_ISP4_mzML/PLT1_C10.mzML:scan:1286	Predicted	Predicted MS/MS by NAP_MetFrag matching experimental MS/MS	BundlinA	CC1C2CC(C=CC(=CCC(C=CC(=CC(C(C1=O)(C(=O)O2)C)NC(=O)C(=O)C)C)O)C)O		De novo biosynthesis by microbes (e.g., natural products and other specialized metabolites)			1931	Streptomyces							Microbial						19400799	https://onlinelibrary.wiley.com/doi/10.1111/j.1365-2958.2009.06679.x	NIH, GBMF	1DP2GM137413-01, 5R01GM107550-10, 1U24DK133658-01, GBMF12120	Detected molecules from microbial mono-cultures. Fragmentation predicted by NAP MetFrag.
mzspec:MSV000089817:peak/PLT3_TSA_mzML/PLT3_TSA_B11.mzML:scan:810	Predicted	Predicted MS/MS by NAP_MetFrag matching experimental MS/MS	Terramycin	CC1(C2C(C3C(C(=O)C(=C(C3(C(=O)C2=C(C4=C1C=CC=C4O)O)O)O)C(=O)N)N(C)C)O)O		De novo biosynthesis by microbes (e.g., natural products and other specialized metabolites)			1931	Streptomyces							Microbial						13463274	https://rupress.org/jgp/article/41/1/131/30426/THE-PROPORTION-OF-TERRAMYCIN-RESISTANT-MUTANTS-IN	NIH, GBMF	1DP2GM137413-01, 5R01GM107550-10, 1U24DK133658-01, GBMF12120	Detected molecules from microbial mono-cultures. Fragmentation predicted by NAP MetFrag.
mzspec:MSV000089815:peak/PLT3_NSG_mzML/PLT3_NSG_G11.mzML:scan:1118	Predicted	Predicted MS/MS by NAP_MetFrag matching experimental MS/MS	Aureomycin_Chlortetracycline	CC1(C2CC3C(C(=O)C(=C(C3(C(=O)C2=C(C4=C(C=CC(=C41)Cl)O)O)O)O)C(=O)N)N(C)C)O		De novo biosynthesis by microbes (e.g., natural products and other specialized metabolites)			1931	Streptomyces				BGC0000209			Microbial						4587105; 22191532		NIH, GBMF	1DP2GM137413-01, 5R01GM107550-10, 1U24DK133658-01, GBMF12120	Detected molecules from microbial mono-cultures. Fragmentation predicted by NAP MetFrag.
mzspec:MSV000089815:peak/PLT3_NSG_mzML/PLT3_NSG_A5.mzML:scan:2279	Predicted	Predicted MS/MS by NAP_MetFrag matching experimental MS/MS	Borrelidin	C[C@H]1C[C@H](C[C@@H]([C@H](/C(=C\C=C\C[C@H](OC(=O)C[C@@H]([C@H](C1)C)O)[C@@H]2CCC[C@H]2C(=O)O)/C#N)O)C)C		De novo biosynthesis by microbes (e.g., natural products and other specialized metabolites)			1931	Streptomyces				BGC0000031			Microbial						26424016	https://www.jstage.jst.go.jp/article/bpb/38/10/38_b15-00257/_article	NIH, GBMF	1DP2GM137413-01, 5R01GM107550-10, 1U24DK133658-01, GBMF12120	Detected molecules from microbial mono-cultures. Fragmentation predicted by NAP MetFrag.
mzspec:MSV000088763:peak/NRRL_PLT1_ISP2_solid_mzML/PLT1_F4.mzML:scan:2619	Predicted	Predicted MS/MS by NAP_MetFrag matching experimental MS/MS	AntimycinA5b	CCC1C(C(OC(=O)C(C(OC1=O)C)NC(=O)C2=C(C(=CC=C2)NC=O)O)C)OC(=O)CC(C)C		De novo biosynthesis by microbes (e.g., natural products and other specialized metabolites)			1931	Streptomyces				BGC0000958			Microbial	Inhibit cytochrome c reductase. Bioactive against a wide range of organisms including fish, fungi, insects and nematodes					24367419; 27307039	https://doi.org/10.3762/bjoc.9.290; https://pubs.rsc.org/en/content/articlelanding/2016/np/c6np00004e	NIH, GBMF	1DP2GM137413-01, 5R01GM107550-10, 1U24DK133658-01, GBMF12120	Detected molecules from microbial mono-cultures. Fragmentation predicted by NAP MetFrag.
mzspec:MSV000088801:peak/NRRL_PLT1_TSA_mzML/PLT1_D3.mzML:scan:865	Predicted	Predicted MS/MS by NAP_MetFrag matching experimental MS/MS	Validamycin	C1C(C(C(C(C1NC2C=C(C(C(C2O)O)O)CO)O)O)OC3C(C(C(C(O3)CO)O)O)O)CO		De novo biosynthesis by microbes (e.g., natural products and other specialized metabolites)			1931	Streptomyces				BGC0000722			Microbial						17459612	https://www.sciencedirect.com/science/article/pii/S0378111907000777?via%3Dihub	NIH, GBMF	1DP2GM137413-01, 5R01GM107550-10, 1U24DK133658-01, GBMF12120	Detected molecules from microbial mono-cultures. Fragmentation predicted by NAP MetFrag.
mzspec:MSV000088800:peak/NRRL_PLT1_czapek_solid_mzML/PLT1_E11.mzML:scan:251	Predicted	Predicted MS/MS by NAP_MetFrag matching experimental MS/MS	Cellulase	C(C1C(C(C(C(O1)OC2C(OC(C(C2O)O)OC3C(OC(C(C3O)O)O)CO)CO)O)O)O)O		De novo biosynthesis by microbes (e.g., natural products and other specialized metabolites)			1931	Streptomyces							Microbial						3410319	https://www.sciencedirect.com/science/article/pii/0378111988904593?via%3Dihub	NIH, GBMF	1DP2GM137413-01, 5R01GM107550-10, 1U24DK133658-01, GBMF12120	Detected molecules from microbial mono-cultures. Fragmentation predicted by NAP MetFrag.
mzspec:MSV000089817:peak/PLT3_TSA_mzML/PLT3_TSA_E10.mzML:scan:1110	Predicted	Predicted MS/MS by NAP_MetFrag matching experimental MS/MS	DetoxinC1	CC(C)C(C(=O)N1CCC(C1C(CC(=O)O)OC(=O)C(CC2=CC=CC=C2)NC(=O)C)OC(=O)C)N		De novo biosynthesis by microbes (e.g., natural products and other specialized metabolites)			1931	Streptomyces							Microbial						5726294	https://www.jstage.jst.go.jp/article/antibiotics1968/21/5/21_5_371/_article	NIH, GBMF	1DP2GM137413-01, 5R01GM107550-10, 1U24DK133658-01, GBMF12120	Detected molecules from microbial mono-cultures. Fragmentation predicted by NAP MetFrag.
mzspec:MSV000088800:peak/NRRL_PLT2_czapek_solid_mzML/PLT2_B2.mzML:scan:2056	Predicted	Predicted MS/MS by NAP_MetFrag matching experimental MS/MS	Narbomycin	CCC1C(C=CC(=O)C(CC(C(C(C(=O)C(C(=O)O1)C)C)OC2C(C(CC(O2)C)N(C)C)O)C)C)C		De novo biosynthesis by microbes (e.g., natural products and other specialized metabolites)			1931	Streptomyces				BGC0001840			Microbial						9831532	https://www.sciencedirect.com/science/article/pii/S1074552198902939?via%3Dihub	NIH, GBMF	1DP2GM137413-01, 5R01GM107550-10, 1U24DK133658-01, GBMF12120	Detected molecules from microbial mono-cultures. Fragmentation predicted by NAP MetFrag.
mzspec:MSV000089813:peak/PLT3_ISP2_mzML/PLT3_ISP2_A2.mzML:scan:728	Predicted	Predicted MS/MS by NAP_MetFrag matching experimental MS/MS	Totomycin_HygromycinA	CC(=CC1=CC(=C(C=C1)OC2C(C(C(O2)C(=O)C)O)O)O)C(=O)NC3C(C(C4C(C3O)OCO4)O)O		De novo biosynthesis by microbes (e.g., natural products and other specialized metabolites)			1931	Streptomyces				BGC0000699			Microbial	Selective antibiotic against spirochetes. The compound acts by binding to a conserved region in the 23S rRNA. Candidate for developing an antibiotic for targeted treatment of Lyme disease.					12821448; 6156832; 34619078		NIH, GBMF	1DP2GM137413-01, 5R01GM107550-10, 1U24DK133658-01, GBMF12120	Detected molecules from microbial mono-cultures. Fragmentation predicted by NAP MetFrag.
mzspec:MSV000088764:peak/NRRL_PLT2_NSG_solid_mzML/PLT2_H8.mzML:scan:996	Predicted	Predicted MS/MS by NAP_MetFrag matching experimental MS/MS	Plicacetin	CC1C(CCC(O1)N2C=CC(=NC2=O)NC(=O)C3=CC=C(C=C3)N)OC4C(C(C(C(O4)C)N(C)C)O)O		De novo biosynthesis by microbes (e.g., natural products and other specialized metabolites)			1931	Streptomyces				BGC0002652			Microbial						35263115	https://pubs.acs.org/doi/10.1021/acs.jnatprod.1c01051	NIH, GBMF	1DP2GM137413-01, 5R01GM107550-10, 1U24DK133658-01, GBMF12120	Detected molecules from microbial mono-cultures. Fragmentation predicted by NAP MetFrag.
mzspec:MSV000088763:peak/NRRL_PLT1_ISP2_solid_mzML/PLT1_F4.mzML:scan:2736	Predicted	Predicted MS/MS by NAP_MetFrag matching experimental MS/MS	AntimycinA3a	CCCCC1C(C(OC(=O)C(C(OC1=O)C)NC(=O)C2=C(C(=CC=C2)NC=O)O)C)OC(=O)C(C)CC		De novo biosynthesis by microbes (e.g., natural products and other specialized metabolites)			1931	Streptomyces				BGC0000958			Microbial	Inhibit cytochrome c reductase. Bioactive against a wide range of oragnisms including fish, fungi, insects and nematodes					24367419; 27307039	https://doi.org/10.3762/bjoc.9.290; https://pubs.rsc.org/en/content/articlelanding/2016/np/c6np00004e	NIH, GBMF	1DP2GM137413-01, 5R01GM107550-10, 1U24DK133658-01, GBMF12120	Detected molecules from microbial mono-cultures. Fragmentation predicted by NAP MetFrag.
mzspec:MSV000088801:peak/NRRL_PLT2_TSA_mzML/PLT2_C4.mzML:scan:1144	Predicted	Predicted MS/MS by NAP_MetFrag matching experimental MS/MS	OstreogrycinG	CC1C=CC(=O)NCC=CC(=CC(CC(=O)CC2=NC(=CO2)C(=O)N3CCCC3C(=O)OC1C(C)C)O)C		De novo biosynthesis by microbes (e.g., natural products and other specialized metabolites)			1931	Streptomyces							Microbial						6163765	https://journals.asm.org/doi/10.1128/jb.146.2.621-631.1981	NIH, GBMF	1DP2GM137413-01, 5R01GM107550-10, 1U24DK133658-01, GBMF12120	Detected molecules from microbial mono-cultures. Fragmentation predicted by NAP MetFrag.
mzspec:MSV000088764:peak/NRRL_PLT1_NSG_solid_mzML/PLT1_A9.mzML:scan:1422	Predicted	Predicted MS/MS by NAP_MetFrag matching experimental MS/MS	Actinogen_Actinogan	CC12CCC(CC1CCC3C2CCC4(C3(CCC4C5=CCOC5=O)O)C)OC6C(C(C(C(O6)CO)O)O)O		De novo biosynthesis by microbes (e.g., natural products and other specialized metabolites)			1931	Streptomyces							Microbial	Antitumor					13908846; 13872346		NIH, GBMF	1DP2GM137413-01, 5R01GM107550-10, 1U24DK133658-01, GBMF12120	Detected molecules from microbial mono-cultures. Fragmentation predicted by NAP MetFrag.
mzspec:MSV000088742:peak/mzML/PLT1_E1.mzML:scan:798	Predicted	Predicted MS/MS by NAP_MetFrag matching experimental MS/MS	Pyridomycin	CCC(=C1C(=O)OC(C(C(=O)NC(C(C(C(=O)O1)C)O)CC2=CN=CC=C2)NC(=O)C3=C(C=CC=N3)O)C)C		De novo biosynthesis by microbes (e.g., natural products and other specialized metabolites)			1931	Streptomyces				BGC0001039			Microbial						21454714	https://www.sciencedirect.com/science/article/pii/S0021925819491308?via%3Dihub	NIH, GBMF	1DP2GM137413-01, 5R01GM107550-10, 1U24DK133658-01, GBMF12120	Detected molecules from microbial mono-cultures. Fragmentation predicted by NAP MetFrag.
mzspec:MSV000088816:peak/NRRL_PLT2_ISP4_mzML/PLT2_A11.mzML:scan:1604	Predicted	Predicted MS/MS by NAP_MetFrag matching experimental MS/MS	RhodomycinB	CCC1(CC(C2=C(C1O)C(=C3C(=C2O)C(=O)C4=C(C3=O)C=CC=C4O)O)OC5CC(C(C(O5)C)O)N(C)C)O		De novo biosynthesis by microbes (e.g., natural products and other specialized metabolites)			1931	Streptomyces				BGC0000265			Microbial						1955395	https://www.jstage.jst.go.jp/article/antibiotics1968/44/10/44_10_1121/_article	NIH, GBMF	1DP2GM137413-01, 5R01GM107550-10, 1U24DK133658-01, GBMF12120	Detected molecules from microbial mono-cultures. Fragmentation predicted by NAP MetFrag.
mzspec:MSV000088800:peak/NRRL_PLT2_czapek_solid_mzML/PLT2_H1.mzML:scan:1750	Predicted	Predicted MS/MS by NAP_MetFrag matching experimental MS/MS	SteffimycinE	CC1C(C(C(C(O1)OC2CC(C(C3=CC4=C(C(=C23)O)C(=O)C5=C(C4=O)C=C(C=C5O)OC)O)(C)O)OC)O)O		De novo biosynthesis by microbes (e.g., natural products and other specialized metabolites)			1931	Streptomyces				BGC0000273			Microbial						18224649	https://chemistry-europe.onlinelibrary.wiley.com/doi/10.1002/cbic.200700610	NIH, GBMF	1DP2GM137413-01, 5R01GM107550-10, 1U24DK133658-01, GBMF12120	Detected molecules from microbial mono-cultures. Fragmentation predicted by NAP MetFrag.
mzspec:MSV000089817:peak/PLT3_TSA_mzML/PLT3_TSA_E10.mzML:scan:1451	Predicted	Predicted MS/MS by NAP_MetFrag matching experimental MS/MS	DetoxinD1	CCC(C)C(=O)NC(CC1=CC=CC=C1)C(=O)OC(CC(=O)O)C2C(CCN2C(=O)C(C(C)C)N)OC(=O)C		De novo biosynthesis by microbes (e.g., natural products and other specialized metabolites)			1931	Streptomyces				BGC0001840			Microbial						5726294	https://www.jstage.jst.go.jp/article/antibiotics1968/21/5/21_5_371/_article	NIH, GBMF	1DP2GM137413-01, 5R01GM107550-10, 1U24DK133658-01, GBMF12120	Detected molecules from microbial mono-cultures. Fragmentation predicted by NAP MetFrag.
mzspec:MSV000088763:peak/NRRL_PLT1_ISP2_solid_mzML/PLT1_F4.mzML:scan:2857	Predicted	Predicted MS/MS by NAP_MetFrag matching experimental MS/MS	Virosin	CCCCCCC1C(C(OC(=O)C(C(OC1=O)C)NC(=O)C2=C(C(=CC=C2)NC=O)O)C)OC(=O)CC(C)C		De novo biosynthesis by microbes (e.g., natural products and other specialized metabolites)			1931	Streptomyces							Microbial						13319226		NIH, GBMF	1DP2GM137413-01, 5R01GM107550-10, 1U24DK133658-01, GBMF12120	Detected molecules from microbial mono-cultures. Fragmentation predicted by NAP MetFrag.
mzspec:MSV000088764:peak/NRRL_PLT2_NSG_solid_mzML/PLT2_B1.mzML:scan:1330	Predicted	Predicted MS/MS by NAP_MetFrag matching experimental MS/MS	Pactamycin	CC1=C(C(=CC=C1)O)C(=O)OCC2(C(C(C(C2(C)O)(C(C)O)NC(=O)N(C)C)N)NC3=CC=CC(=C3)C(=O)C)O		De novo biosynthesis by microbes (e.g., natural products and other specialized metabolites)			1931	Streptomyces				BGC0000118			Microbial						39275017	https://www.mdpi.com/1420-3049/29/17/4169	NIH, GBMF	1DP2GM137413-01, 5R01GM107550-10, 1U24DK133658-01, GBMF12120	Detected molecules from microbial mono-cultures. Fragmentation predicted by NAP MetFrag.
mzspec:MSV000088801:peak/NRRL_PLT1_TSA_mzML/PLT1_E4.mzML:scan:355	Predicted	Predicted MS/MS by NAP_MetFrag matching experimental MS/MS	DesferrioxamineX2	C1CCN(C(=O)CCC(=O)NCCCCN(C(=O)CCC(=O)NCCCCN(C(=O)CCC(=O)NC1)O)O)O		De novo biosynthesis by microbes (e.g., natural products and other specialized metabolites)			1931	Streptomyces				BGC0000940			Microbial						24317070; 17473886		NIH, GBMF	1DP2GM137413-01, 5R01GM107550-10, 1U24DK133658-01, GBMF12120	Detected molecules from microbial mono-cultures. Fragmentation predicted by NAP MetFrag.
mzspec:MSV000088801:peak/NRRL_PLT1_TSA_mzML/PLT1_H8.mzML:scan:1253	Predicted	Predicted MS/MS by NAP_MetFrag matching experimental MS/MS	SteffimycinD	CC1C(C(C(C(O1)OC2C(C(CC3=CC4=C(C(=C23)O)C(=O)C5=C(C4=O)C=C(C=C5O)OC)(C)O)OC)OC)O)O		De novo biosynthesis by microbes (e.g., natural products and other specialized metabolites)			1931	Streptomyces				BGC0000273			Microbial						18224649	https://chemistry-europe.onlinelibrary.wiley.com/doi/10.1002/cbic.200700610	NIH, GBMF	1DP2GM137413-01, 5R01GM107550-10, 1U24DK133658-01, GBMF12120	Detected molecules from microbial mono-cultures. Fragmentation predicted by NAP MetFrag.
mzspec:MSV000088764:peak/NRRL_PLT2_NSG_solid_mzML/PLT2_B1.mzML:scan:2292	Predicted	Predicted MS/MS by NAP_MetFrag matching experimental MS/MS	O-Deacetyl-O-(2-Methylpropanoyl)DetoxinD1	CCC(C)C(=O)NC(CC1=CC=CC=C1)C(=O)OC(CC(=O)O)C2C(CCN2C(=O)C(C(C)C)N)OC(=O)C(C)C		De novo biosynthesis by microbes (e.g., natural products and other specialized metabolites)			1931	Streptomyces				BGC0001840			Microbial						5726294	https://jglobal.jst.go.jp/en/detail?JGLOBAL_ID=200907041789542234#%7B%22category%22%3A%227%22%2C%22fields%22%3A%5B%7B%22op%22%3A%22AND%22%2C%22nm%22%3A%22SNID%22%2C%22vals%22%3A%5B%7B%22v%22%3A%22J2.387.668J%22%2C%22m%22%3A1%7D%5D%7D%5D%7D	NIH, GBMF	1DP2GM137413-01, 5R01GM107550-10, 1U24DK133658-01, GBMF12120	Detected molecules from microbial mono-cultures. Fragmentation predicted by NAP MetFrag.
mzspec:MSV000088801:peak/NRRL_PLT2_TSA_mzML/PLT2_B1.mzML:scan:1791	Predicted	Predicted MS/MS by NAP_MetFrag matching experimental MS/MS	Rosaramicin	CCC1C(C2C(O2)(C=CC(=O)C(CC(C(C(C(CC(=O)O1)O)C)OC3C(C(CC(O3)C)N(C)C)O)CC=O)C)C)C		De novo biosynthesis by microbes (e.g., natural products and other specialized metabolites)			1931	Streptomyces							Microbial						2088343	https://www.jstage.jst.go.jp/article/antibiotics1968/43/8/43_8_938/_article	NIH, GBMF	1DP2GM137413-01, 5R01GM107550-10, 1U24DK133658-01, GBMF12120	Detected molecules from microbial mono-cultures. Fragmentation predicted by NAP MetFrag.
mzspec:MSV000088800:peak/NRRL_PLT1_czapek_solid_mzML/PLT1_G8.mzML:scan:1493	Predicted	Predicted MS/MS by NAP_MetFrag matching experimental MS/MS	Hydroxystreptomycin	CNC1C(C(C(OC1OC2C(OC(C2(C=O)O)CO)OC3C(C(C(C(C3O)O)N=C(N)N)O)N=C(N)N)CO)O)O		De novo biosynthesis by microbes (e.g., natural products and other specialized metabolites)			1931	Streptomyces				BGC0000690			Microbial						6302205	https://www.microbiologyresearch.org/content/journal/micro/10.1099/00221287-129-2-529	NIH, GBMF	1DP2GM137413-01, 5R01GM107550-10, 1U24DK133658-01, GBMF12120	Detected molecules from microbial mono-cultures. Fragmentation predicted by NAP MetFrag.
mzspec:MSV000088801:peak/NRRL_PLT2_TSA_mzML/PLT2_H3.mzML:scan:1529	Predicted	Predicted MS/MS by NAP_MetFrag matching experimental MS/MS	DesferrioxamineE(3-)	C1CCNC(=O)CCC(=O)N(CCCCCNC(=O)CCC(=O)N(CCCCCNC(=O)CCC(=O)N(CC1)[O-])[O-])[O-]		De novo biosynthesis by microbes (e.g., natural products and other specialized metabolites)			1931	Streptomyces				BGC0000940			Microbial						16151202	https://www.microbiologyresearch.org/content/journal/micro/10.1099/mic.0.28139-0	NIH, GBMF	1DP2GM137413-01, 5R01GM107550-10, 1U24DK133658-01, GBMF12120	Detected molecules from microbial mono-cultures. Fragmentation predicted by NAP MetFrag.
mzspec:MSV000088800:peak/NRRL_PLT2_czapek_solid_mzML/PLT2_F7.mzML:scan:2464	Predicted	Predicted MS/MS by NAP_MetFrag matching experimental MS/MS	Streptolydigin	CC1C2C=CC3(CO3)C(O2)(OC1C(C)C=C(C)C=CC(=C4C(=O)C(N(C4=O)C5CCC(C(O5)C)O)C(C)C(=O)NC)O)C		De novo biosynthesis by microbes (e.g., natural products and other specialized metabolites)			1931	Streptomyces				BGC0001046			Microbial						22820841	https://www.microbiologyresearch.org/content/journal/micro/10.1099/mic.0.061325-0	NIH, GBMF	1DP2GM137413-01, 5R01GM107550-10, 1U24DK133658-01, GBMF12120	Detected molecules from microbial mono-cultures. Fragmentation predicted by NAP MetFrag.
mzspec:MSV000089817:peak/PLT4_TSA_mzML/PLT4_TSA_D7.mzML:scan:929	Predicted	Predicted MS/MS by NAP_MetFrag matching experimental MS/MS	DesferrioxamineEt1	C1CCNC(=O)CCC(=O)N(CCOCCNC(=O)CCC(=O)N(CCCCCNC(=O)CCC(=O)N(CC1)O)O)O		De novo biosynthesis by microbes (e.g., natural products and other specialized metabolites)			1931	Streptomyces				BGC0000940			Microbial						16151202	https://www.microbiologyresearch.org/content/journal/micro/10.1099/mic.0.28139-0	NIH, GBMF	1DP2GM137413-01, 5R01GM107550-10, 1U24DK133658-01, GBMF12120	Detected molecules from microbial mono-cultures. Fragmentation predicted by NAP MetFrag.
mzspec:MSV000088801:peak/NRRL_PLT1_TSA_mzML/PLT1_A9.mzML:scan:483	Predicted	Predicted MS/MS by NAP_MetFrag matching experimental MS/MS	Bamicetin	CC1C(CCC(O1)N2C=C(C=NC2=O)NC(=O)C3=CC=C(C=C3)NC(=O)C(C)(CO)N)OC4C(C(C(C(O4)C)NC)O)O		De novo biosynthesis by microbes (e.g., natural products and other specialized metabolites)			1931	Streptomyces							Microbial						25522318	https://www.mdpi.com/1660-3397/12/12/6102	NIH, GBMF	1DP2GM137413-01, 5R01GM107550-10, 1U24DK133658-01, GBMF12120	Detected molecules from microbial mono-cultures. Fragmentation predicted by NAP MetFrag.
mzspec:MSV000088816:peak/NRRL_PLT2_ISP4_mzML/PLT2_G4.mzML:scan:1664	Predicted	Predicted MS/MS by NAP_MetFrag matching experimental MS/MS	Amicetin	CC1C(CCC(O1)N2C=CC(=NC2=O)NC(=O)C3=CC=C(C=C3)NC(=O)C(C)(CO)N)OC4C(C(C(C(O4)C)N(C)C)O)O		De novo biosynthesis by microbes (e.g., natural products and other specialized metabolites)			1931	Streptomyces				BGC0000953			Microbial						22267658	https://journals.asm.org/doi/10.1128/aem.07185-11	NIH, GBMF	1DP2GM137413-01, 5R01GM107550-10, 1U24DK133658-01, GBMF12120	Detected molecules from microbial mono-cultures. Fragmentation predicted by NAP MetFrag.
mzspec:MSV000088801:peak/NRRL_PLT2_TSA_mzML/PLT2_F7.mzML:scan:1067	Predicted	Predicted MS/MS by NAP_MetFrag matching experimental MS/MS	DesferrioxamineTe1	C1CCNC(=O)CCC(=O)N(CCSCCNC(=O)CCC(=O)N(CCCCCNC(=O)CCC(=O)N(CC1)O)O)O		De novo biosynthesis by microbes (e.g., natural products and other specialized metabolites)			1931	Streptomyces				BGC0000953			Microbial							https://pubs.acs.org/doi/abs/10.1021/ja00032a043	NIH, GBMF	1DP2GM137413-01, 5R01GM107550-10, 1U24DK133658-01, GBMF12120	Detected molecules from microbial mono-cultures. Fragmentation predicted by NAP MetFrag.
mzspec:MSV000088800:peak/NRRL_PLT1_czapek_solid_mzML/PLT1_F2.mzML:scan:2679	Predicted	Predicted MS/MS by NAP_MetFrag matching experimental MS/MS	Septacidin	CC(C)CCCCCCCCCCCCC(=O)NCC(=O)NC1C(C(C(OC1C(CO)O)NC2=NC=NC3=C2NC=N3)O)O		De novo biosynthesis by microbes (e.g., natural products and other specialized metabolites)			1931	Streptomyces							Microbial						35082443	https://www.nature.com/articles/s41429-022-00499-6	NIH, GBMF	1DP2GM137413-01, 5R01GM107550-10, 1U24DK133658-01, GBMF12120	Detected molecules from microbial mono-cultures. Fragmentation predicted by NAP MetFrag.
mzspec:MSV000089817:peak/PLT3_TSA_mzML/PLT3_TSA_A1.mzML:scan:1092	Predicted	Predicted MS/MS by NAP_MetFrag matching experimental MS/MS	Aurenin	CCCCCC(C1C(CC(CC(CC(CC(C(C(C(=CC=CC=CC=CC=CC(C(OC1=O)C)O)C)O)O)O)O)O)O)O)O		De novo biosynthesis by microbes (e.g., natural products and other specialized metabolites)			1931	Streptomyces							Microbial						4982915		NIH, GBMF	1DP2GM137413-01, 5R01GM107550-10, 1U24DK133658-01, GBMF12120	Detected molecules from microbial mono-cultures. Fragmentation predicted by NAP MetFrag.
mzspec:MSV000088764:peak/NRRL_PLT2_NSG_solid_mzML/PLT2_F10.mzML:scan:2191	Predicted	Predicted MS/MS by NAP_MetFrag matching experimental MS/MS	DesferrioxamineX4	C1CCCN(C(=O)CCC(=O)NCCCCCCN(C(=O)CCC(=O)NCCCCCN(C(=O)CCC(=O)NCC1)O)O)O		De novo biosynthesis by microbes (e.g., natural products and other specialized metabolites)			1931	Streptomyces							Microbial							https://pubs.acs.org/doi/abs/10.1021/ja00032a043	NIH, GBMF	1DP2GM137413-01, 5R01GM107550-10, 1U24DK133658-01, GBMF12120	Detected molecules from microbial mono-cultures. Fragmentation predicted by NAP MetFrag.
mzspec:MSV000088764:peak/NRRL_PLT1_NSG_solid_mzML/PLT1_A9.mzML:scan:1262	Predicted	Predicted MS/MS by NAP_MetFrag matching experimental MS/MS	Oxamicetin	CC1C(C(C(C(O1)OC2C(OC(CC2O)N3C=CC(=NC3=O)NC(=O)C4=CC=C(C=C4)NC(=O)C(C)(CO)N)C)O)O)N(C)C		De novo biosynthesis by microbes (e.g., natural products and other specialized metabolites)			1931	Streptomyces							Microbial						4792388		NIH, GBMF	1DP2GM137413-01, 5R01GM107550-10, 1U24DK133658-01, GBMF12120	Detected molecules from microbial mono-cultures. Fragmentation predicted by NAP MetFrag.
mzspec:MSV000088800:peak/NRRL_PLT2_czapek_solid_mzML/PLT2_F11.mzML:scan:2824	Predicted	Predicted MS/MS by NAP_MetFrag matching experimental MS/MS	Monamycin	CC(C)CC1C(=O)C2CC(CN2)C(=O)NC(C(=O)OC(C(=O)N3C(CCCN3)C(=O)N4CC(CCN4)C(=O)N1C)C(C)C)C(C)C		De novo biosynthesis by microbes (e.g., natural products and other specialized metabolites)			1931	Streptomyces							Microbial						4790597	https://journals.asm.org/doi/10.1128/aac.3.3.380	NIH, GBMF	1DP2GM137413-01, 5R01GM107550-10, 1U24DK133658-01, GBMF12120	Detected molecules from microbial mono-cultures. Fragmentation predicted by NAP MetFrag.
mzspec:MSV000088763:peak/NRRL_PLT1_ISP2_solid_mzML/PLT1_E1.mzML:scan:2174	Predicted	Predicted MS/MS by NAP_MetFrag matching experimental MS/MS	MycoticinA	CC1C=CC(CC(CC(CC(CC(CC(CC(C(C(CC=CC=CC=CC=CC=CC(=O)OC1C(C)C)O)C)O)O)O)O)O)O)O		De novo biosynthesis by microbes (e.g., natural products and other specialized metabolites)			1931	Streptomyces							Microbial						2509636	https://pubs.acs.org/doi/abs/10.1021/np50064a022	NIH, GBMF	1DP2GM137413-01, 5R01GM107550-10, 1U24DK133658-01, GBMF12120	Detected molecules from microbial mono-cultures. Fragmentation predicted by NAP MetFrag.
mzspec:MSV000089813:peak/PLT3_ISP2_mzML/PLT3_ISP2_B11.mzML:scan:3059	Predicted	Predicted MS/MS by NAP_MetFrag matching experimental MS/MS	MycoticinB	CCC(C)C1C(C=CC(CC(CC(CC(CC(CC(CC(C(C(CC=CC=CC=CC=CC=CC(=O)O1)O)C)O)O)O)O)O)O)O)C		De novo biosynthesis by microbes (e.g., natural products and other specialized metabolites)			1931	Streptomyces							Microbial						2509636	https://pubs.acs.org/doi/abs/10.1021/np50064a022	NIH, GBMF	1DP2GM137413-01, 5R01GM107550-10, 1U24DK133658-01, GBMF12120	Detected molecules from microbial mono-cultures. Fragmentation predicted by NAP MetFrag.
mzspec:MSV000088764:peak/NRRL_PLT2_NSG_solid_mzML/PLT2_A8.mzML:scan:1596	Predicted	Predicted MS/MS by NAP_MetFrag matching experimental MS/MS	Tennecetin	CC1CC=CC=CC=CC=CC(CC2C(C(CC(O2)(CC(CC3C(O3)C=CC(=O)O1)O)O)O)C(=O)O)OC4C(C(C(C(O4)C)O)N)O		De novo biosynthesis by microbes (e.g., natural products and other specialized metabolites)			1931	Streptomyces							Microbial						13723125		NIH, GBMF	1DP2GM137413-01, 5R01GM107550-10, 1U24DK133658-01, GBMF12120	Detected molecules from microbial mono-cultures. Fragmentation predicted by NAP MetFrag.
mzspec:MSV000089817:peak/PLT3_TSA_mzML/PLT3_TSA_B1.mzML:scan:1326	Predicted	Predicted MS/MS by NAP_MetFrag matching experimental MS/MS	Pentaene_antibiotic	CCCCCC(C1C(CC(CC(CC(CC(CC(C(C(C(=CC=CC=CC=CC=CC(C(OC1=O)C)O)C)O)O)O)O)O)O)O)O)O		De novo biosynthesis by microbes (e.g., natural products and other specialized metabolites)			1931	Streptomyces							Microbial						23941529		NIH, GBMF	1DP2GM137413-01, 5R01GM107550-10, 1U24DK133658-01, GBMF12120	Detected molecules from microbial mono-cultures. Fragmentation predicted by NAP MetFrag.
mzspec:MSV000088816:peak/NRRL_PLT2_ISP4_mzML/PLT2_A11.mzML:scan:1609	Predicted	Predicted MS/MS by NAP_MetFrag matching experimental MS/MS	Baumycins	CC1C(C(CC(O1)OC2CC(CC3=C2C(=C4C(=C3O)C(=O)C5=C(C4=O)C(=CC=C5)OC)O)(C(=O)C)O)N)OC(CC(C)O)OC(C)CO		De novo biosynthesis by microbes (e.g., natural products and other specialized metabolites)			1931	Streptomyces							Microbial						23885759	https://pubs.acs.org/doi/10.1021/ja404987r	NIH, GBMF	1DP2GM137413-01, 5R01GM107550-10, 1U24DK133658-01, GBMF12120	Detected molecules from microbial mono-cultures. Fragmentation predicted by NAP MetFrag.
mzspec:MSV000088763:peak/NRRL_PLT1_ISP2_solid_mzML/PLT1_E8.mzML:scan:2832	Predicted	Predicted MS/MS by NAP_MetFrag matching experimental MS/MS	Viomycin	C1C(N=C(NC1O)N)C2C(=O)NCC(C(=O)NC(C(=O)NC(C(=O)NC(=CNC(=O)N)C(=O)N2)CO)CO)NC(=O)CC(CCCN)N		De novo biosynthesis by microbes (e.g., natural products and other specialized metabolites)			1931	Streptomyces				BGC0000458			Microbial						19105177	https://chemistry-europe.onlinelibrary.wiley.com/doi/10.1002/cbic.200800646	NIH, GBMF	1DP2GM137413-01, 5R01GM107550-10, 1U24DK133658-01, GBMF12120	Detected molecules from microbial mono-cultures. Fragmentation predicted by NAP MetFrag.
mzspec:MSV000088801:peak/NRRL_PLT2_TSA_mzML/PLT2_E3.mzML:scan:260	Predicted	Predicted MS/MS by NAP_MetFrag matching experimental MS/MS	BaumycinB1	CC1C(C(CC(O1)OC2CC(CC3=C2C(=C4C(=C3O)C(=O)C5=C(C4=O)C(=CC=C5)OC)O)(C(=O)C)O)N)OC(CC(C)O)OC(C)C(=O)O		De novo biosynthesis by microbes (e.g., natural products and other specialized metabolites)			1931	Streptomyces							Microbial						893231		NIH, GBMF	1DP2GM137413-01, 5R01GM107550-10, 1U24DK133658-01, GBMF12120	Detected molecules from microbial mono-cultures. Fragmentation predicted by NAP MetFrag.
mzspec:MSV000088764:peak/NRRL_PLT2_NSG_solid_mzML/PLT2_E1.mzML:scan:684	Predicted	Predicted MS/MS by NAP_MetFrag matching experimental MS/MS	TetrinB	CC1C=CC=CC=CC=CC(CC2C(C(CC(O2)(CC(CC(C(C=CC(=O)OC1C)O)O)O)O)O)C(=O)O)OC3C(C(C(C(O3)C)O)N)O		De novo biosynthesis by microbes (e.g., natural products and other specialized metabolites)			1931	Streptomyces							Microbial						21574384		NIH, GBMF	1DP2GM137413-01, 5R01GM107550-10, 1U24DK133658-01, GBMF12120	Detected molecules from microbial mono-cultures. Fragmentation predicted by NAP MetFrag.
mzspec:MSV000088764:peak/NRRL_PLT2_NSG_solid_mzML/PLT2_A11.mzML:scan:1067	Predicted	Predicted MS/MS by NAP_MetFrag matching experimental MS/MS	Neoantimycin	CCC(C)C1C(=O)OC(C(C(=O)OC(C(=O)OC(C(C(C(=O)O1)(C)C)O)CC2=CC=CC=C2)C(C)C)NC(=O)C3=C(C(=CC=C3)NC=O)O)C		De novo biosynthesis by microbes (e.g., natural products and other specialized metabolites)			1931	Streptomyces				BGC0001695			Microbial						29693372	https://pubs.acs.org/doi/10.1021/acschembio.8b00298	NIH, GBMF	1DP2GM137413-01, 5R01GM107550-10, 1U24DK133658-01, GBMF12120	Detected molecules from microbial mono-cultures. Fragmentation predicted by NAP MetFrag.
mzspec:MSV000088764:peak/NRRL_PLT2_NSG_solid_mzML/PLT2_A11.mzML:scan:1116	Predicted	Predicted MS/MS by NAP_MetFrag matching experimental MS/MS	RhodomycinA	CCC1(CC(C2=C(C1OC3CC(C(C(O3)C)O)N(C)C)C(=C4C(=C2O)C(=O)C5=C(C4=O)C=CC=C5O)O)OC6CC(C(C(O6)C)O)N(C)C)O		De novo biosynthesis by microbes (e.g., natural products and other specialized metabolites)			1931	Streptomyces				BGC0000265			Microbial						7765964		NIH, GBMF	1DP2GM137413-01, 5R01GM107550-10, 1U24DK133658-01, GBMF12120	Detected molecules from microbial mono-cultures. Fragmentation predicted by NAP MetFrag.
mzspec:MSV000088801:peak/NRRL_PLT1_TSA_mzML/PLT1_H3.mzML:scan:1192	Predicted	Predicted MS/MS by NAP_MetFrag matching experimental MS/MS	Chalcomycin	CC1CC(C(C(O1)OC2C(CC(C(=O)C=CC3C(O3)C(C(OC(=O)C=CC2C)C)COC4C(C(C(C(O4)C)O)OC)OC)(C)O)C)O)OC		De novo biosynthesis by microbes (e.g., natural products and other specialized metabolites)			1931	Streptomyces				BGC0000035			Microbial						15561847	https://journals.asm.org/doi/10.1128/aac.48.12.4703-4712.2004	NIH, GBMF	1DP2GM137413-01, 5R01GM107550-10, 1U24DK133658-01, GBMF12120	Detected molecules from microbial mono-cultures. Fragmentation predicted by NAP MetFrag.
mzspec:MSV000088763:peak/NRRL_PLT1_ISP2_solid_mzML/PLT1_C8.mzML:scan:1961	Predicted	Predicted MS/MS by NAP_MetFrag matching experimental MS/MS	NaphthyridinomycinA	CC1C=CC=CC=CC(=O)NC2=C(C(=O)C3=C(C2=O)C=C(C(=C3C(=O)C(=CC(C(C(C=CC(CC=C(C(=O)CC1O)C)O)C)O)C)C)O)C)OC		De novo biosynthesis by microbes (e.g., natural products and other specialized metabolites)			1931	Streptomyces				BGC0000395			Microbial						807549	https://www.jstage.jst.go.jp/article/antibiotics1968/28/7/28_7_497/_article	NIH, GBMF	1DP2GM137413-01, 5R01GM107550-10, 1U24DK133658-01, GBMF12120	Detected molecules from microbial mono-cultures. Fragmentation predicted by NAP MetFrag.
mzspec:MSV000089813:peak/PLT3_ISP2_mzML/PLT3_ISP2_A2.mzML:scan:2856	Predicted	Predicted MS/MS by NAP_MetFrag matching experimental MS/MS	VenturicidinB	CCC(=O)C(C)C(C(C)CC(C)C1C(CC(C=CC(CCCC=C(C2C(=CCC(O2)(CC(=O)O1)O)C)C)OC3CC(C(C(O3)C)O)O)C)C)O		De novo biosynthesis by microbes (e.g., natural products and other specialized metabolites)			1931	Streptomyces				BGC0002454			Microbial						37031593	https://www.sciencedirect.com/science/article/pii/S0006291X23003819?via%3Dihub	NIH, GBMF	1DP2GM137413-01, 5R01GM107550-10, 1U24DK133658-01, GBMF12120	Detected molecules from microbial mono-cultures. Fragmentation predicted by NAP MetFrag.
mzspec:MSV000089817:peak/PLT3_TSA_mzML/PLT3_TSA_B10.mzML:scan:1526	Predicted	Predicted MS/MS by NAP_MetFrag matching experimental MS/MS	Lucensomycin	CCCCC1CC=CC=CC=CC=CC(CC2C(C(CC(O2)(CC(CC3C(O3)C=CC(=O)O1)O)O)O)C(=O)O)OC4C(C(C(C(O4)C)O)N)O		De novo biosynthesis by microbes (e.g., natural products and other specialized metabolites)			1931	Streptomyces				BGC0002105			Microbial						33568768	https://www.nature.com/articles/s41598-021-82934-6	NIH, GBMF	1DP2GM137413-01, 5R01GM107550-10, 1U24DK133658-01, GBMF12120	Detected molecules from microbial mono-cultures. Fragmentation predicted by NAP MetFrag.
mzspec:MSV000088763:peak/NRRL_PLT2_ISP2_solid_mzML/PLT2_F11.mzML:scan:2041	Predicted	Predicted MS/MS by NAP_MetFrag matching experimental MS/MS	JulimycinB-II	CC(C1C2=C(C(=O)CC1(C)O)C(=O)C3=C(C2=O)C=CC(=C3O)C4=C(C5=C(C=C4)C(=O)C6=C(C5=O)C(=O)CC(C6C(C)OC(=O)C)(C)O)O)OC(=O)C		De novo biosynthesis by microbes (e.g., natural products and other specialized metabolites)			1931	Streptomyces							Microbial						5630771; 5654928; 5641819		NIH, GBMF	1DP2GM137413-01, 5R01GM107550-10, 1U24DK133658-01, GBMF12120	Detected molecules from microbial mono-cultures. Fragmentation predicted by NAP MetFrag.
mzspec:MSV000088763:peak/NRRL_PLT1_ISP2_solid_mzML/PLT1_D10.mzML:scan:3008	Predicted	Predicted MS/MS by NAP_MetFrag matching experimental MS/MS	AntibioticSS-49	CCC(CC1C(CCC2(O1)CC3C(C(O2)CC4C(CC(C(O4)O)C)C=CCCCC(C(CC(C(C(C(C=CC(=O)O3)C)O)C)O)O)(C)O)C)C)O		De novo biosynthesis by microbes (e.g., natural products and other specialized metabolites)			1931	Streptomyces							Microbial								NIH, GBMF	1DP2GM137413-01, 5R01GM107550-10, 1U24DK133658-01, GBMF12120	Detected molecules from microbial mono-cultures. Fragmentation predicted by NAP MetFrag.
mzspec:MSV000088764:peak/NRRL_PLT2_NSG_solid_mzML/PLT2_B3.mzML:scan:1159	Predicted	Predicted MS/MS by NAP_MetFrag matching experimental MS/MS	Rubiflavin	CC=CC1C(O1)(C)C2=CC(=O)C3=C(O2)C4=C(C=C3C)C(=O)C5=C(C4=O)C(=C(C=C5C6CC(C(C(O6)C)O)N(C)C)C7CC(C(C(O7)C)O)(C)N(C)C)O		De novo biosynthesis by microbes (e.g., natural products and other specialized metabolites)			1931	Streptomyces							Microbial						37414938	https://www.nature.com/articles/s41429-023-00643-w	NIH, GBMF	1DP2GM137413-01, 5R01GM107550-10, 1U24DK133658-01, GBMF12120	Detected molecules from microbial mono-cultures. Fragmentation predicted by NAP MetFrag.
mzspec:MSV000088764:peak/NRRL_PLT2_NSG_solid_mzML/PLT2_F10.mzML:scan:1935	Predicted	Predicted MS/MS by NAP_MetFrag matching experimental MS/MS	Werramycin-A|Nonactin	CC1CC2CCC(O2)C(C(=O)OC(CC3CCC(O3)C(C(=O)OC(CC4CCC(O4)C(C(=O)OC(CC5CCC(O5)C(C(=O)O1)C)C)C)C)C)C)C		De novo biosynthesis by microbes (e.g., natural products and other specialized metabolites)			1931	Streptomyces							Microbial						19902940	https://pubs.acs.org/doi/10.1021/ja9050235	NIH, GBMF	1DP2GM137413-01, 5R01GM107550-10, 1U24DK133658-01, GBMF12120	Detected molecules from microbial mono-cultures. Fragmentation predicted by NAP MetFrag.
mzspec:MSV000089813:peak/PLT3_ISP2_mzML/PLT3_ISP2_A2.mzML:scan:871	Predicted	Predicted MS/MS by NAP_MetFrag matching experimental MS/MS	StreptomycinB	CC1C(C(C(O1)OC2C(C(C(C(C2O)O)N=C(N)N)O)N=C(N)N)OC3C(C(C(C(O3)CO)OC4C(C(C(C(O4)CO)O)O)O)O)NC)(C=O)O		De novo biosynthesis by microbes (e.g., natural products and other specialized metabolites)			1931	Streptomyces				BGC0000724			Microbial						6768553	https://febs.onlinelibrary.wiley.com/doi/10.1111/j.1432-1033.1980.tb04483.x	NIH, GBMF	1DP2GM137413-01, 5R01GM107550-10, 1U24DK133658-01, GBMF12120	Detected molecules from microbial mono-cultures. Fragmentation predicted by NAP MetFrag.
mzspec:MSV000089813:peak/PLT3_ISP2_mzML/PLT3_ISP2_A2.mzML:scan:1807	Predicted	Predicted MS/MS by NAP_MetFrag matching experimental MS/MS	VenturicidinA	CCC(=O)C(C)C(C(C)CC(C)C1C(CC(C=CC(CCCC=C(C2C(=CCC(O2)(CC(=O)O1)O)C)C)OC3CC(C(C(O3)C)O)OC(=O)N)C)C)O		De novo biosynthesis by microbes (e.g., natural products and other specialized metabolites)			1931	Streptomyces				BGC0002454			Microbial						37031593	https://www.sciencedirect.com/science/article/pii/S0006291X23003819?via%3Dihub	NIH, GBMF	1DP2GM137413-01, 5R01GM107550-10, 1U24DK133658-01, GBMF12120	Detected molecules from microbial mono-cultures. Fragmentation predicted by NAP MetFrag.
mzspec:MSV000088763:peak/NRRL_PLT2_ISP2_solid_mzML/PLT2_D11.mzML:scan:2951	Predicted	Predicted MS/MS by NAP_MetFrag matching experimental MS/MS	Helixin	CC1C(C(C(C(O1)OC2C(C(COC2OC3CCC4(C(C3(C)CO)CCC5(C4CC=C6C5(CCC7(C6CC(CC7)(C)C)C(=O)O)C)C)C)O)O)O)O)O		De novo biosynthesis by microbes (e.g., natural products and other specialized metabolites)			1931	Streptomyces							Microbial							https://www.jstor.org/stable/4547582	NIH, GBMF	1DP2GM137413-01, 5R01GM107550-10, 1U24DK133658-01, GBMF12120	Detected molecules from microbial mono-cultures. Fragmentation predicted by NAP MetFrag.
mzspec:MSV000089817:peak/PLT3_TSA_mzML/PLT3_TSA_F5.mzML:scan:382	Predicted	Predicted MS/MS by NAP_MetFrag matching experimental MS/MS	Nancimycin	CC1C=CC=C(C(=O)NC2=CC(=C3C(=C2O)C(=C(C4=C3C(=O)C(O4)(OC=CC(C(C(C(C(C(C1O)C)O)C)OC(=O)C)C)OC)C)C)O)OCC(=O)O)C		De novo biosynthesis by microbes (e.g., natural products and other specialized metabolites)			1931	Streptomyces							Microbial						6825839	https://febs.onlinelibrary.wiley.com/doi/10.1016/0014-5793%2883%2980337-8	NIH, GBMF	1DP2GM137413-01, 5R01GM107550-10, 1U24DK133658-01, GBMF12120	Detected molecules from microbial mono-cultures. Fragmentation predicted by NAP MetFrag.
mzspec:MSV000088742:peak/mzML/PLT1_A8.mzML:scan:1146	Predicted	Predicted MS/MS by NAP_MetFrag matching experimental MS/MS	Lactenocin	CCC1C(C=C(C=CC(=O)C(CC(C(C(C(CC(=O)O1)O)C)OC2C(C(C(C(O2)C)O)N(C)C)O)CC=O)C)C)COC3C(C(C(C(O3)C)O)O)OC		De novo biosynthesis by microbes (e.g., natural products and other specialized metabolites)			1931	Streptomyces							Microbial						855999	https://journals.asm.org/doi/10.1128/aac.11.3.455	NIH, GBMF	1DP2GM137413-01, 5R01GM107550-10, 1U24DK133658-01, GBMF12120	Detected molecules from microbial mono-cultures. Fragmentation predicted by NAP MetFrag.
mzspec:MSV000089813:peak/PLT3_ISP2_mzML/PLT3_ISP2_A3.mzML:scan:2433	Predicted	Predicted MS/MS by NAP_MetFrag matching experimental MS/MS	AntibioticA-28086B_NarasinB	CCC(C1C(CC(C(O1)C(C)C(C(C)C(=O)C(CC)C2C(CC(C3(O2)C=CC(=O)C4(O3)CCC(O4)(C)C5CCC(C(O5)C)(CC)O)C)C)O)C)C)C(=O)O		De novo biosynthesis by microbes (e.g., natural products and other specialized metabolites)			1931	Streptomyces							Microbial						1000056	https://onlinelibrary.wiley.com/doi/10.1002/bms.1200030604	NIH, GBMF	1DP2GM137413-01, 5R01GM107550-10, 1U24DK133658-01, GBMF12120	Detected molecules from microbial mono-cultures. Fragmentation predicted by NAP MetFrag.
mzspec:MSV000089815:peak/PLT3_NSG_mzML/PLT3_NSG_A3.mzML:scan:2391	Predicted	Predicted MS/MS by NAP_MetFrag matching experimental MS/MS	AntibioticA-2806A _NarasinA	CCC(C1C(CC(C(O1)C(C)C(C(C)C(=O)C(CC)C2C(CC(C3(O2)C=CC(C4(O3)CCC(O4)(C)C5CCC(C(O5)C)(CC)O)O)C)C)O)C)C)C(=O)O		De novo biosynthesis by microbes (e.g., natural products and other specialized metabolites)			1931	Streptomyces							Microbial						627518		NIH, GBMF	1DP2GM137413-01, 5R01GM107550-10, 1U24DK133658-01, GBMF12120	Detected molecules from microbial mono-cultures. Fragmentation predicted by NAP MetFrag.
mzspec:MSV000089817:peak/PLT3_TSA_mzML/PLT3_TSA_B10.mzML:scan:1882	Predicted	Predicted MS/MS by NAP_MetFrag matching experimental MS/MS	Rimocidin	CCCC1CC=CC=CC=CC=CC(CC2C(C(CC(O2)(CC(CCCC(=O)CC(C(C(=O)O1)CC)O)O)O)O)C(=O)O)OC3C(C(C(C(O3)C)O)N)O		De novo biosynthesis by microbes (e.g., natural products and other specialized metabolites)			1931	Streptomyces				BGC0000138			Microbial						32221690	https://link.springer.com/article/10.1007/s00253-020-10565-4	NIH, GBMF	1DP2GM137413-01, 5R01GM107550-10, 1U24DK133658-01, GBMF12120	Detected molecules from microbial mono-cultures. Fragmentation predicted by NAP MetFrag.
mzspec:MSV000088763:peak/NRRL_PLT2_ISP2_solid_mzML/PLT2_F11.mzML:scan:1728	Predicted	Predicted MS/MS by NAP_MetFrag matching experimental MS/MS	Streptovaricins	CC1C=CC=C(C(=O)NC2=C(C(=C3C(=C2O)C(=O)C(=C4C3=C(C(=CC(C(C(C(C(C(C(C1O)C)O)C(=O)OC)O)C)O)(C)O)C)OCO4)C)OC(=O)C)C)C		De novo biosynthesis by microbes (e.g., natural products and other specialized metabolites)			1931	Streptomyces				BGC0001785			Microbial						32908132	https://www.nature.com/articles/s41467-020-18336-5	NIH, GBMF	1DP2GM137413-01, 5R01GM107550-10, 1U24DK133658-01, GBMF12120	Detected molecules from microbial mono-cultures. Fragmentation predicted by NAP MetFrag.
mzspec:MSV000089813:peak/PLT3_ISP2_mzML/PLT3_ISP2_A3.mzML:scan:3168	Predicted	Predicted MS/MS by NAP_MetFrag matching experimental MS/MS	OligomycinC	CCC1CCC2C(C(C(C3(O2)CCC(C(O3)CC(C)O)C)C)OC(=O)C=CC(C(C(C(=O)C(C(C(C(=O)C(C(C(CC=CC=C1)C)O)C)C)O)C)C)O)C)C		De novo biosynthesis by microbes (e.g., natural products and other specialized metabolites)			1931	Streptomyces				BGC0000117			Microbial						25849761	https://www.sciencedirect.com/science/article/pii/S0003986115001824?via%3Dihub	NIH, GBMF	1DP2GM137413-01, 5R01GM107550-10, 1U24DK133658-01, GBMF12120	Detected molecules from microbial mono-cultures. Fragmentation predicted by NAP MetFrag.
mzspec:MSV000089816:peak/PLT3_CZP_mzML/PLT3_CZP_A3.mzML:scan:2950	Predicted	Predicted MS/MS by NAP_MetFrag matching experimental MS/MS	Rutamycin	CCC1CCC2C(C(CC3(O2)CCC(C(O3)CC(C)O)C)OC(=O)C=CC(C(C(C(=O)C(C(C(C(=O)C(C(C(CC=CC=C1)C)O)(C)O)C)O)C)C)O)C)C		De novo biosynthesis by microbes (e.g., natural products and other specialized metabolites)			1931	Streptomyces							Microbial						11463276	https://pubs.acs.org/doi/10.1021/jo0104429	NIH, GBMF	1DP2GM137413-01, 5R01GM107550-10, 1U24DK133658-01, GBMF12120	Detected molecules from microbial mono-cultures. Fragmentation predicted by NAP MetFrag.
mzspec:MSV000088801:peak/NRRL_PLT1_TSA_mzML/PLT1_H3.mzML:scan:1258	Predicted	Predicted MS/MS by NAP_MetFrag matching experimental MS/MS	Niddamycin	CC1CC=CC=CC(=O)C(CC(C(C(C(CC(=O)O1)O)OC)OC2C(C(C(C(O2)C)OC3CC(C(C(O3)C)OC(=O)CC(C)C)(C)O)N(C)C)O)CC=O)C		De novo biosynthesis by microbes (e.g., natural products and other specialized metabolites)			1931	Streptomyces							Microbial						9393718	https://journals.asm.org/doi/10.1128/jb.179.23.7515-7522.1997	NIH, GBMF	1DP2GM137413-01, 5R01GM107550-10, 1U24DK133658-01, GBMF12120	Detected molecules from microbial mono-cultures. Fragmentation predicted by NAP MetFrag.
mzspec:MSV000088801:peak/NRRL_PLT1_TSA_mzML/PLT1_D7.mzML:scan:1319	Predicted	Predicted MS/MS by NAP_MetFrag matching experimental MS/MS	EurocidinD	CCC(C)C1CC=CC=CC=CC=CC=CC(CC2C(C(CC(O2)(CC(C(CCC(=O)CC(CC(=O)O1)O)O)O)O)O)C(=O)O)OC3C(C(C(C(O3)C)O)N)O		De novo biosynthesis by microbes (e.g., natural products and other specialized metabolites)			1931	Streptomyces				BGC0002104			Microbial						2358398	https://www.jstage.jst.go.jp/article/antibiotics1968/43/5/43_5_462/_article	NIH, GBMF	1DP2GM137413-01, 5R01GM107550-10, 1U24DK133658-01, GBMF12120	Detected molecules from microbial mono-cultures. Fragmentation predicted by NAP MetFrag.
mzspec:MSV000089815:peak/PLT4_NSG_mzML/PLT4_NSG_A10.mzML:scan:3238	Predicted	Predicted MS/MS by NAP_MetFrag matching experimental MS/MS	VernamycinBdelta	CC1C(C(=O)NC(C(=O)N2CCCC2C(=O)N(C(C(=O)N3CCC(=O)CC3C(=O)NC(C(=O)O1)C4=CC=CC=C4)CC5=CC=C(C=C5)NC)C)C)NC(=O)C6=C(C=CC=N6)O		De novo biosynthesis by microbes (e.g., natural products and other specialized metabolites)			1931	Streptomyces							Microbial						3036668	https://www.sciencedirect.com/science/article/pii/0378111987900941?via%3Dihub	NIH, GBMF	1DP2GM137413-01, 5R01GM107550-10, 1U24DK133658-01, GBMF12120	Detected molecules from microbial mono-cultures. Fragmentation predicted by NAP MetFrag.
mzspec:MSV000089813:peak/PLT3_ISP2_mzML/PLT3_ISP2_A2.mzML:scan:1929	Predicted	Predicted MS/MS by NAP_MetFrag matching experimental MS/MS	ForomacidineA_SpiramycinI	CC1CC=CC=CC(C(CC(C(C(C(CC(=O)O1)O)OC)OC2C(C(C(C(O2)C)OC3CC(C(C(O3)C)O)(C)O)N(C)C)O)CC=O)C)OC4CCC(C(O4)C)N(C)C		De novo biosynthesis by microbes (e.g., natural products and other specialized metabolites)			1931	Streptomyces							Microbial						468735	https://www.jstage.jst.go.jp/article/antibiotics1968/32/6/32_6_593/_article	NIH, GBMF	1DP2GM137413-01, 5R01GM107550-10, 1U24DK133658-01, GBMF12120	Detected molecules from microbial mono-cultures. Fragmentation predicted by NAP MetFrag.
mzspec:MSV000089815:peak/PLT4_NSG_mzML/PLT4_NSG_A10.mzML:scan:3246	Predicted	Predicted MS/MS by NAP_MetFrag matching experimental MS/MS	VernamycinBgamma_OstreogrycinB1	CC1C(C(=O)NC(C(=O)N2CCCC2C(=O)N(C(C(=O)N3CCC(=O)CC3C(=O)NC(C(=O)O1)C4=CC=CC=C4)CC5=CC=C(C=C5)N(C)C)C)C)NC(=O)C6=C(C=CC=N6)O		De novo biosynthesis by microbes (e.g., natural products and other specialized metabolites)			1931	Streptomyces							Microbial							https://pubchem.ncbi.nlm.nih.gov/compound/59889887	NIH, GBMF	1DP2GM137413-01, 5R01GM107550-10, 1U24DK133658-01, GBMF12120	Detected molecules from microbial mono-cultures. Fragmentation predicted by NAP MetFrag.
mzspec:MSV000088764:peak/NRRL_PLT1_NSG_solid_mzML/PLT1_F1.mzML:scan:1561	Predicted	Predicted MS/MS by NAP_MetFrag matching experimental MS/MS	Folimycin	CCC1C(C(CC(=CC=CC(C(OC(=O)C(=CC(=CC(C1O)C)C)OC)C(C)C(C(C)C2(CC(C(C(O2)C=CC)C)OC3CC(C(C(O3)C)OC(=O)N)O)O)O)OC)C)C)O		De novo biosynthesis by microbes (e.g., natural products and other specialized metabolites)			1931	Streptomyces							Microbial						6511660	https://www.jstage.jst.go.jp/article/antibiotics1968/37/11/37_11_1333/_article	NIH, GBMF	1DP2GM137413-01, 5R01GM107550-10, 1U24DK133658-01, GBMF12120	Detected molecules from microbial mono-cultures. Fragmentation predicted by NAP MetFrag.
mzspec:MSV000089815:peak/PLT4_NSG_mzML/PLT4_NSG_A10.mzML:scan:3315	Predicted	Predicted MS/MS by NAP_MetFrag matching experimental MS/MS	VernamycinBA	CCC1C(=O)N2CCCC2C(=O)N(C(C(=O)N3CCC(=O)CC3C(=O)NC(C(=O)OC(C(C(=O)N1)NC(=O)C4=C(C=CC=N4)O)C)C5=CC=CC=C5)CC6=CC=C(C=C6)N(C)C)C		De novo biosynthesis by microbes (e.g., natural products and other specialized metabolites)			1931	Streptomyces							Microbial						2153676		NIH, GBMF	1DP2GM137413-01, 5R01GM107550-10, 1U24DK133658-01, GBMF12120	Detected molecules from microbial mono-cultures. Fragmentation predicted by NAP MetFrag.
mzspec:MSV000088800:peak/NRRL_PLT2_czapek_solid_mzML/PLT2_B7.mzML:scan:1264	Predicted	Predicted MS/MS by NAP_MetFrag matching experimental MS/MS	ForomacidinB_SpiramycinII	CC1CC=CC=CC(C(CC(C(C(C(CC(=O)O1)OC(=O)C)OC)OC2C(C(C(C(O2)C)OC3CC(C(C(O3)C)O)(C)O)N(C)C)O)CC=O)C)OC4CCC(C(O4)C)N(C)C		De novo biosynthesis by microbes (e.g., natural products and other specialized metabolites)			1931	Streptomyces							Microbial						19306580		NIH, GBMF	1DP2GM137413-01, 5R01GM107550-10, 1U24DK133658-01, GBMF12120	Detected molecules from microbial mono-cultures. Fragmentation predicted by NAP MetFrag.
mzspec:MSV000088801:peak/NRRL_PLT2_TSA_mzML/PLT2_B1.mzML:scan:1650	Predicted	Predicted MS/MS by NAP_MetFrag matching experimental MS/MS	Macrocin_TylosinC	CCC1C(C=C(C=CC(=O)C(CC(C(C(C(CC(=O)O1)O)C)OC2C(C(C(C(O2)C)OC3CC(C(C(O3)C)O)(C)O)N(C)C)O)CC=O)C)C)COC4C(C(C(C(O4)C)O)O)OC		De novo biosynthesis by microbes (e.g., natural products and other specialized metabolites)			1931	Streptomyces							Microbial						27453999; 14196285		NIH, GBMF	1DP2GM137413-01, 5R01GM107550-10, 1U24DK133658-01, GBMF12120	Detected molecules from microbial mono-cultures. Fragmentation predicted by NAP MetFrag.
mzspec:MSV000088801:peak/NRRL_PLT2_TSA_mzML/PLT2_B2.mzML:scan:1297	Predicted	Predicted MS/MS by NAP_MetFrag matching experimental MS/MS	AvermectinA2a	CCC(C)C1C(C(CC2(O1)CC3CC(O2)CC=C(C(C(C=CC=C4COC5C4(C(C=C(C5OC)C)C(=O)O3)O)C)OC6CC(C(C(O6)C)OC7CC(C(C(O7)C)O)OC)OC)C)O)C		De novo biosynthesis by microbes (e.g., natural products and other specialized metabolites)			1931	Streptomyces				BGC0000025			Microbial						15995647		NIH, GBMF	1DP2GM137413-01, 5R01GM107550-10, 1U24DK133658-01, GBMF12120	Detected molecules from microbial mono-cultures. Fragmentation predicted by NAP MetFrag.
mzspec:MSV000088801:peak/NRRL_PLT2_TSA_mzML/PLT2_B1.mzML:scan:1695	Predicted	Predicted MS/MS by NAP_MetFrag matching experimental MS/MS	Angolamycin	CCC1C(C2C(O2)(C=CC(=O)C(CC(C(C(C(CC(=O)O1)O)C)OC3CC(C(C(O3)C)OC4CC(C(C(O4)C)O)(C)O)N(C)C)CC=O)C)C)COC5C(C(C(C(O5)C)O)OC)OC		De novo biosynthesis by microbes (e.g., natural products and other specialized metabolites)			1931	Streptomyces				BGC0000018			Microbial						1399843	https://www.jstage.jst.go.jp/article/antibiotics1968/45/8/45_8_1231/_article	NIH, GBMF	1DP2GM137413-01, 5R01GM107550-10, 1U24DK133658-01, GBMF12120	Detected molecules from microbial mono-cultures. Fragmentation predicted by NAP MetFrag.
mzspec:MSV000089813:peak/PLT3_ISP2_mzML/PLT3_ISP2_A8.mzML:scan:2724	Predicted	Predicted MS/MS by NAP_MetFrag matching experimental MS/MS	Relomycin	CCC1C(C=C(C=CC(=O)C(CC(C(C(C(CC(=O)O1)O)C)OC2C(C(C(C(O2)C)OC3CC(C(C(O3)C)O)(C)O)N(C)C)O)CCO)C)C)COC4C(C(C(C(O4)C)O)OC)OC		De novo biosynthesis by microbes (e.g., natural products and other specialized metabolites)			1931	Streptomyces							Microbial						8360186		NIH, GBMF	1DP2GM137413-01, 5R01GM107550-10, 1U24DK133658-01, GBMF12120	Detected molecules from microbial mono-cultures. Fragmentation predicted by NAP MetFrag.
mzspec:MSV000088742:peak/mzML/PLT1_H9.mzML:scan:2525	Predicted	Predicted MS/MS by NAP_MetFrag matching experimental MS/MS	Antibiotic37454RP	CC1C(OC(C(C1OC2CCC(C(O2)C)OC)C)(C)O)C3CCC(O3)C4CCC(O4)C5(C(C(C6(O5)C(C(CC(O6)CC7C(C(C(C(O7)(C(C(=O)O)O)O)C)OC)(C)OC)OC)C)C)OC)C		De novo biosynthesis by microbes (e.g., natural products and other specialized metabolites)			1931	Streptomyces							Microbial							https://pubchem.ncbi.nlm.nih.gov/compound/23698037	NIH, GBMF	1DP2GM137413-01, 5R01GM107550-10, 1U24DK133658-01, GBMF12120	Detected molecules from microbial mono-cultures. Fragmentation predicted by NAP MetFrag.
mzspec:MSV000088816:peak/NRRL_PLT2_ISP4_mzML/PLT2_B1.mzML:scan:1829	Predicted	Predicted MS/MS by NAP_MetFrag matching experimental MS/MS	Demycosaminyl_CandicidinD	CC1C=CC=CC=CC=CC=CC=CC=CC(CC2C(C(CC(O2)(CC(CC(CC(CC(=O)CCCC(=O)CC(=O)OC1C(C)CC(C)C(CC(=O)C3=CC=C(C=C3)N)O)O)O)O)O)O)C(=O)[O-])O		De novo biosynthesis by microbes (e.g., natural products and other specialized metabolites)			1931	Streptomyces							Microbial						806261	https://journals.asm.org/doi/10.1128/aac.7.2.196	NIH, GBMF	1DP2GM137413-01, 5R01GM107550-10, 1U24DK133658-01, GBMF12120	Detected molecules from microbial mono-cultures. Fragmentation predicted by NAP MetFrag.
mzspec:MSV000088764:peak/NRRL_PLT1_NSG_solid_mzML/PLT1_A8.mzML:scan:2330	Predicted	Predicted MS/MS by NAP_MetFrag matching experimental MS/MS	Levomycin_Echinomycin	CC1C(=O)N(C2CSC(C(C(=O)N(C(C(=O)OCC(C(=O)N1)NC(=O)C3=NC4=CC=CC=C4N=C3)C(C)C)C)N(C(=O)C(NC(=O)C(COC(=O)C(N(C2=O)C)C(C)C)NC(=O)C5=NC6=CC=CC=C6N=C5)C)C)SC)C		De novo biosynthesis by microbes (e.g., natural products and other specialized metabolites)			1931	Streptomyces							Microbial						38745102; 23856054; 37143124; 3910610		NIH, GBMF	1DP2GM137413-01, 5R01GM107550-10, 1U24DK133658-01, GBMF12120	Detected molecules from microbial mono-cultures. Fragmentation predicted by NAP MetFrag.
mzspec:MSV000089813:peak/PLT3_ISP2_mzML/PLT3_ISP2_A2.mzML:scan:1755	Predicted	Predicted MS/MS by NAP_MetFrag matching experimental MS/MS	Scopafungin	CC1CCC(C(C(CC(C(C=CC(C(C(=O)OC(C(C=CC=CC(C(C(CC(CC(CC2CC(C(C(O2)(CC1O)O)O)O)OC(=O)CC(=O)O)O)O)C)O)C)C(C)CC(C)CCCC=CCCCNC(=NC)N)C)O)C)O)O)C)O		De novo biosynthesis by microbes (e.g., natural products and other specialized metabolites)			1931	Streptomyces							Microbial						4940870	https://journals.asm.org/doi/10.1128/am.22.3.303-308.1971	NIH, GBMF	1DP2GM137413-01, 5R01GM107550-10, 1U24DK133658-01, GBMF12120	Detected molecules from microbial mono-cultures. Fragmentation predicted by NAP MetFrag.
mzspec:MSV000089816:peak/PLT3_CZP_mzML/PLT3_CZP_F8.mzML:scan:2374	Predicted	Predicted MS/MS by NAP_MetFrag matching experimental MS/MS	TelomycinG	CC1C(C(=O)NC(C(=O)NC(C(=O)NCC(=O)N2CCCC2C(=O)NC(C(=O)NC(C(=O)NC(C(=O)N3CCCC3C(=O)O1)CC(C)C)C(C)C4=CNC5=CC=CC=C54)CC6=CNC7=CC=CC=C76)C)C(C)O)NC(=O)C(CO)NC(=O)CC(C(=O)O)N		De novo biosynthesis by microbes (e.g., natural products and other specialized metabolites)			1931	Streptomyces				BGC0001406			Microbial						26043159	https://pubs.acs.org/doi/10.1021/jacs.5b01794	NIH, GBMF	1DP2GM137413-01, 5R01GM107550-10, 1U24DK133658-01, GBMF12120	Detected molecules from microbial mono-cultures. Fragmentation predicted by NAP MetFrag.
mzspec:MSV000089816:peak/PLT3_CZP_mzML/PLT3_CZP_A4.mzML:scan:2363	Predicted	Predicted MS/MS by NAP_MetFrag matching experimental MS/MS	TelomycinE	CC1C(C(=O)NC(C(=O)NC(C(=O)NCC(=O)N2CCCC2C(=O)NC(C(=O)NC(C(=O)NC(C(=O)N3CCCC3C(=O)O1)C(C(C)C)O)C(C)C4=CNC5=CC=CC=C54)CC6=CNC7=CC=CC=C76)C)C(C)O)NC(=O)C(CO)NC(=O)CC(C(=O)O)N		De novo biosynthesis by microbes (e.g., natural products and other specialized metabolites)			1931	Streptomyces				BGC0001406			Microbial						26043159	https://pubs.acs.org/doi/10.1021/jacs.5b01794	NIH, GBMF	1DP2GM137413-01, 5R01GM107550-10, 1U24DK133658-01, GBMF12120	Detected molecules from microbial mono-cultures. Fragmentation predicted by NAP MetFrag.
mzspec:MSV000088801:peak/NRRL_PLT1_TSA_mzML/PLT1_H7.mzML:scan:2558	Predicted	Predicted MS/MS by NAP_MetFrag matching experimental MS/MS	ActinomycinX1_Dactinomycin	CC1C(C(=O)NC(C(=O)N2CCCC2C(=O)N(CC(=O)N(C(C(=O)O1)C(C)C)C)C)C(C)C)NC(=O)C3=C4C(=C(C=C3)C)OC5=C(C(=O)C(=C(C5=N4)C(=O)NC6C(OC(=O)C(N(C(=O)CN(C(=O)C7CCCN7C(=O)C(NC6=O)C(C)C)C)C)C(C)C)C)N)C		De novo biosynthesis by microbes (e.g., natural products and other specialized metabolites)			1931	Streptomyces							Microbial						36564053	https://www.tandfonline.com/doi/full/10.1080/14786419.2022.2161541	NIH, GBMF	1DP2GM137413-01, 5R01GM107550-10, 1U24DK133658-01, GBMF12120	Detected molecules from microbial mono-cultures. Fragmentation predicted by NAP MetFrag.
mzspec:MSV000089817:peak/PLT3_TSA_mzML/PLT3_TSA_D1.mzML:scan:2655	Predicted	Predicted MS/MS by NAP_MetFrag matching experimental MS/MS	ActinomycinC	CCC(C)C1C(=O)N2CCCC2C(=O)N(CC(=O)N(C(C(=O)OC(C(C(=O)N1)NC(=O)C3=C(C(=O)C(=C4C3=NC5=C(C=CC(=C5O4)C)C(=O)NC6C(OC(=O)C(N(C(=O)CN(C(=O)C7CCCN7C(=O)C(NC6=O)C(C)C)C)C)C(C)C)C)C)N)C)C(C)C)C)C		De novo biosynthesis by microbes (e.g., natural products and other specialized metabolites)			1931	Streptomyces				BGC0000296			Microbial						1284351		NIH, GBMF	1DP2GM137413-01, 5R01GM107550-10, 1U24DK133658-01, GBMF12120	Detected molecules from microbial mono-cultures. Fragmentation predicted by NAP MetFrag.
mzspec:MSV000088801:peak/NRRL_PLT2_TSA_mzML/PLT2_D11.mzML:scan:2709	Predicted	Predicted MS/MS by NAP_MetFrag matching experimental MS/MS	ActinomycinC3	CCC(C)C1C(=O)N2CCCC2C(=O)N(CC(=O)N(C(C(=O)OC(C(C(=O)N1)NC(=O)C3=C4C(=C(C=C3)C)OC5=C(C(=O)C(=C(C5=N4)C(=O)NC6C(OC(=O)C(N(C(=O)CN(C(=O)C7CCCN7C(=O)C(NC6=O)C(C)CC)C)C)C(C)C)C)N)C)C)C(C)C)C)C		De novo biosynthesis by microbes (e.g., natural products and other specialized metabolites)			1931	Streptomyces							Microbial						1284351		NIH, GBMF	1DP2GM137413-01, 5R01GM107550-10, 1U24DK133658-01, GBMF12120	Detected molecules from microbial mono-cultures. Fragmentation predicted by NAP MetFrag.
mzspec:MSV000089815:peak/PLT3_NSG_mzML/PLT3_NSG_A8.mzML:scan:2161	Predicted	Predicted MS/MS by NAP_MetFrag matching experimental MS/MS	Di-5-MethoxytryptophanTelomycin	CC1C(C(=O)NC(C(=O)NC(C(=O)NCC(=O)N2CCC(C2C(=O)NC(=CC3=CNC4=C3C=C(C=C4)OC)C(=O)NC(C(=O)NC(C(=O)N5CCC(C5C(=O)O1)O)C(C(C)C)O)C(C)C6=CNC7=C6C=C(C=C7)OC)O)C)C(C)O)NC(=O)C(CO)NC(=O)CC(C(=O)O)N		De novo biosynthesis by microbes (e.g., natural products and other specialized metabolites)			1931	Streptomyces				BGC0001406			Microbial						26043159	https://pubs.acs.org/doi/10.1021/jacs.5b01794	NIH, GBMF	1DP2GM137413-01, 5R01GM107550-10, 1U24DK133658-01, GBMF12120	Detected molecules from microbial mono-cultures. Fragmentation predicted by NAP MetFrag.
mzspec:MSV000088764:peak/NRRL_PLT1_NSG_solid_mzML/PLT1_F1.mzML:scan:1746	Predicted	Predicted MS/MS by NAP_MetFrag matching experimental MS/MS	Takacidin_MonazomycinA	CC1CCC(CC(C(C(C(C(CC(CC(C(C(OC(=O)CCCCCC(C(C(CCC=CC(C(C(=CC(C(C(=CC(C(C(C(CC(C=CC(C1O)C)O)O)C)O)OC2C(C(C(C(O2)CO)O)O)O)C)O)C)C)O)C)O)C)O)C(C)CCCCCCN)C)O)O)O)C)O)C)O)O		De novo biosynthesis by microbes (e.g., natural products and other specialized metabolites)			1931	Streptomyces							Microbial						6833152; 2351615		NIH, GBMF	1DP2GM137413-01, 5R01GM107550-10, 1U24DK133658-01, GBMF12120	Detected molecules from microbial mono-cultures. Fragmentation predicted by NAP MetFrag.
mzspec:MSV000088742:peak/mzML/PLT1_E10.mzML:scan:2218	Predicted	Predicted MS/MS by NAP_MetFrag matching experimental MS/MS	Thiostrepton	CCC(C)C1C(=O)NC(C(=O)NC(=C)C(=O)NC(C(=O)NC23CCC(=NC2C4=CSC(=N4)C(C(OC(=O)C5=NC6=C(C=CC(C6O)N1)C(=C5)C(C)O)C)NC(=O)C7=CSC(=N7)C(NC(=O)C8CSC(=N8)C(=CC)NC(=O)C(NC(=O)C9=CSC3=N9)C(C)O)C(C)(C(C)O)O)C1=NC(=CS1)C(=O)NC(=C)C(=O)NC(=C)C(=O)N)C)C		De novo biosynthesis by microbes (e.g., natural products and other specialized metabolites)			1931	Streptomyces				BGC0000614			Microbial						8652574	https://pubs.acs.org/doi/10.1021/bi952073e	NIH, GBMF	1DP2GM137413-01, 5R01GM107550-10, 1U24DK133658-01, GBMF12120	Detected molecules from microbial mono-cultures. Fragmentation predicted by NAP MetFrag.

## Sheet: molecule_BGC
input_name	input_biosynthesis_mibig	input_biosynthesis_mibig	VLOOKUP formula		MetFragID	MIBiG
Lajollamycin			#N/A		MitomycinZ	BGC0000915
Elaiomycin			#N/A		streptimidone	BGC0000171
9-(B-D-arabinofuranosyl)adenine			#N/A		streptimidone	BGC0000171
MitomycinZ	BGC0000915	BGC0000915	BGC0000915		streptimidone	BGC0000171
QuestiomycinC			#N/A		streptimidone	BGC0000171
antibioticPA132_Arenemycine			#N/A		streptimidone	BGC0000171
NaramycinB			#N/A		streptimidone	BGC0000171
Streptimidone	BGC0000171	BGC0000171	BGC0000171		streptimidone	BGC0000171
CineromycinB			#N/A		nybomycin	BGC0001965
Psicofuranine			#N/A		nybomycin	BGC0001965
Nybomycin	BGC0001965	BGC0001965	BGC0001965		actinospectacin	BGC0000715
Actinobolin			#N/A		actinospectacin	BGC0000715
Tomamycin			#N/A		mitomycinA	BGC0000915
Lomondomycin			#N/A		PiericidinE1	BGC0000124
MSD-235			#N/A		PiericidinE1	BGC0000124
Actinospectacin	BGC0000715	BGC0000715	BGC0000715		PiericidinE1	BGC0000124
Antitumor_antibiotic_E-73			#N/A		PiericidinE1	BGC0000124
MitomycinA	BGC0000915	BGC0000915	BGC0000915		10-KetonePiericidinA	BGC0000124
Lipoxamycin			#N/A		10-KetonePiericidinA	BGC0000124
PiericidinE1	BGC0000124	BGC0000124	BGC0000124		10-KetonePiericidinA	BGC0000124
10-Ketone_PiericidinA			#N/A		10-KetonePiericidinA	BGC0000124
PiericidinA5	BGC0000124	BGC0000124	BGC0000124		10-KetonePiericidinA	BGC0000124
Congocidin			#N/A		PiericidinA5	BGC0000124
PiericidinC1	BGC0000124	BGC0000124	BGC0000124		PiericidinA5	BGC0000124
Phyllomycin			#N/A		PiericidinA5	BGC0000124
PiericidinB1N-Oxide			#N/A		PiericidinA5	BGC0000124
Roseothricin			#N/A		PiericidinA5	BGC0000124
BundlinA			#N/A		congocidin,netropsin	BGC0001147
Terramycin			#N/A		PiericidinC1	BGC0000124
Aureomycin			#N/A		PiericidinC1	BGC0000124
Borrelidin	BGC0000031	BGC0000031	BGC0000031		PiericidinC1	BGC0000124
AntimycinA5b	BGC0000958	BGC0000958	BGC0000958		PiericidinC1	BGC0000124
Validamycin	BGC0000722	BGC0000722	BGC0000722		PiericidinB1N-Oxide,PiericidinG	BGC0000124
Cellulase			#N/A		PiericidinB1N-Oxide,PiericidinG	BGC0000124
DetoxinC1			#N/A		borrelidin	BGC0000031
Narbomycin	BGC0001840	BGC0001840	BGC0001840		AntimycinA5b	BGC0000958
Totomycin			#N/A		Validamycin	BGC0000722
Plicacetin	BGC0002652	BGC0002652	BGC0002652		narbomycin	BGC0001840
AntimycinA3a			#N/A		plicacetin	BGC0002652
OstreogrycinG			#N/A		plicacetin	BGC0002652
Actinogen			#N/A		AntimycinA3a,blastmycin,antimycinF	BGC0000958
Pyridomycin	BGC0001039	BGC0001039	BGC0001039		pyridomycin	BGC0001039
RhodomycinB	BGC0000265	BGC0000265	BGC0000265		pyridomycin	BGC0001039
SteffimycinE	BGC0000273	BGC0000273	BGC0000273		RhodomycinB	BGC0000265
DetoxinD1	BGC0001840	BGC0001840	BGC0001840		SteffimycinE	BGC0000273
Virosin			#N/A		DetoxinD1	BGC0001840
Pactamycin	BGC0000118	BGC0000118	BGC0000118		DetoxinD1	BGC0001840
DesferrioxamineX2	BGC0000940	BGC0000940	BGC0000940		DetoxinD1	BGC0001840
SteffimycinD	BGC0000273	BGC0000273	BGC0000273		pactamycin	BGC0000118
O-Deacetyl-O-(2-Methylpropanoyl)DetoxinD1	BGC0001840	BGC0001840	BGC0001840		pactamycin	BGC0000118
Rosaramicin			#N/A		pactamycin	BGC0000118
Hydroxystreptomycin	BGC0000690	BGC0000690	BGC0000690		DesferrioxamineX2	BGC0000940
DesferrioxamineE(3-)	BGC0000940	BGC0000940	BGC0000940		SteffimycinD	BGC0000273
Streptolydigin	BGC0001046	BGC0001046	BGC0001046		O-Deacetyl-O-(2-Methylpropanoyl)DetoxinD1	BGC0001840
DesferrioxamineEt1	BGC0000940	BGC0000940	BGC0000940		hydroxystreptomycin	BGC0000690
Bamicetin			#N/A		DesferrioxamineE(3-)	BGC0000940
Amicetin	BGC0000953	BGC0000953	BGC0000953		DesferrioxamineE(3-)	BGC0000940
DesferrioxamineTe1	BGC0000953	BGC0000953	BGC0000953		DesferrioxamineE(3-)	BGC0000940
Septacidin			#N/A		DesferrioxamineE(3-)	BGC0000940
Aurenin			#N/A		DesferrioxamineE(3-)	BGC0000940
DesferrioxamineX4			#N/A		DesferrioxamineE(3-)	BGC0000940
Oxamicetin			#N/A		DesferrioxamineE(3-)	BGC0000940
Monamycin			#N/A		streptolydigin	BGC0001046
MycoticinA			#N/A		streptolydigin	BGC0001046
MycoticinB			#N/A		DesferrioxamineEt1	BGC0000940
Tennecetin			#N/A		amicetin	BGC0000953
Pentaene_antibiotic			#N/A		DesferrioxamineTe1,amicetin	BGC0000953
Baumycins			#N/A		amicetin,DesferrioxamineTe1	BGC0000953
Viomycin	BGC0000458	BGC0000458	BGC0000458		DesferrioxamineTe1	BGC0000953
BaumycinB1			#N/A		DesferrioxamineTe1	BGC0000953
TetrinB			#N/A		DesferrioxamineTe1	BGC0000953
Neoantimycin	BGC0001695	BGC0001695	BGC0001695		viomycin	BGC0000458
RhodomycinA	BGC0000265	BGC0000265	BGC0000265		neoantimycin	BGC0001695
Chalcomycin	BGC0000035	BGC0000035	BGC0000035		neoantimycin	BGC0001695
NaphthyridinomycinA	BGC0000395	BGC0000395	BGC0000395		rhodomycinA	BGC0000265
VenturicidinB	BGC0002454	BGC0002454	BGC0002454		chalcomycin	BGC0000035
Lucensomycin	BGC0002105	BGC0002105	BGC0002105		NaphthyridinomycinA	BGC0000395
JulimycinB-II			#N/A		venturicidinB	BGC0002454
AntibioticSS-49			#N/A		lucensomycin	BGC0002105
Rubiflavin			#N/A		streptomycinB	BGC0000724
Werramycin-A|Nonactin			#N/A		streptomycinB	BGC0000724
StreptomycinB	BGC0000724	BGC0000724	BGC0000724		VenturicidinA	BGC0002454
VenturicidinA	BGC0002454	BGC0002454	BGC0002454		VenturicidinA	BGC0002454
Helixin			#N/A		rimocidin	BGC0000138
Nancimycin			#N/A		streptovaricins	BGC0001785
Lactenocin			#N/A		streptovaricins	BGC0001785
AntibioticA-28086B			#N/A		oligomycinC	BGC0000117
AntibioticA-28086A			#N/A		EurocidinD	BGC0002104
Rimocidin	BGC0000138	BGC0000138	BGC0000138		AvermectinA2a	BGC0000025
Streptovaricins	BGC0001785	BGC0001785	BGC0001785		angolamycin	BGC0000018
OligomycinC	BGC0000117	BGC0000117	BGC0000117		Demycosaminyl-CandicidinD	BGC0000034
Rutamycin			#N/A		levorin,AscosinA2	BGC0000061
Niddamycin			#N/A		TelomycinG	BGC0001406
EurocidinD	BGC0002104	BGC0002104	BGC0002104		TelomycinE	BGC0001406
VernamycinBdelta			#N/A		ActinomycinX1	BGC0000296
ForomacidineA|SpiramycinI			#N/A		actinomycinC	BGC0000296
VernamycinBgamma			#N/A		ActinomycinC3,ActinomycinP2	BGC0000296
Folimycin			#N/A		Di-5-MethoxytryptophanTelomycin	BGC0001406
VernamycinBA			#N/A		thiostrepton	BGC0000614
ForomacidinB|SpiramycinII			#N/A
Macrocin|TylosinC			#N/A
AvermectinA2a	BGC0000025	BGC0000025	BGC0000025
Angolamycin	BGC0000018	BGC0000018	BGC0000018
Relomycin			#N/A
Antibiotic37454RP			#N/A
Demycosaminyl|CandicidinD			#N/A
Levomycin			#N/A
Scopafungin			#N/A
TelomycinG	BGC0001406	BGC0001406	BGC0001406
TelomycinE	BGC0001406	BGC0001406	BGC0001406
ActinomycinX1|Dactinomycin			#N/A
ActinomycinC	BGC0000296	BGC0000296	BGC0000296
ActinomycinC3			#N/A
Di-5-MethoxytryptophanTelomycin	BGC0001406	BGC0001406	BGC0001406
Takacidin|MonazomycinA			#N/A
Thiostrepton	BGC0000614	BGC0000614	BGC0000614

## Sheet: NAP_output
input_usi	input_name	MOLECULEMASS	INSTRUMENT	IONSOURCE	EXTRACTSCAN	input_structure	INCHI	INCHIAUX	CHARGE	IONMODE	input_references	ACQUISITION	EXACTMASS	DATACOLLECTOR	ADDUCT	INTEREST	LIBQUALITY	input_microbe_name	SPECIES	STRAIN	CASNUMBER	PI
mzspec:MSV000088816:peak/NRRL_PLT2_ISP4_mzML/PLT2_F10.mzML:scan:1892	Lajollamycin_NAP_MetFrag	688.379	Orbitrap	ESI	1892	CC1C(=O)N(C2(C1(C(CC(C)C(C=CC=CCNC(=O)C(C)(C)C(C(=CC=CC=CC(=C(C)[N+](=O)[O-])C)C)O)O)OC)O)C(OC2=O)C)C	InChI=1S/C36H53N3O10/c1-22(26(5)39(46)47)17-13-11-14-18-23(2)30(41)34(7,8)32(43)37-20-16-12-15-19-28(40)24(3)21-29(48-10)36(45)25(4)31(42)38(9)35(36)27(6)49-33(35)44/h11-19,24-25,27-30,40-41,45H,20-21H2,1-10H3,(H,37,43)	N/A	1	Positive	15730252	Crude	687.373	amcaraballor	M+H	N/A	3	Streptomyces	N/A	N/A	847944-39-2	Dorrestein
mzspec:MSV000088800:peak/NRRL_PLT2_czapek_solid_mzML/PLT2_B4.mzML:scan:1323	Elaiomycin_NAP_MetFrag	259.202	Orbitrap	ESI	1323	CCCCCCC=C[N+](=NC(COC)C(C)O)[O-]	InChI=1S/C13H26N2O3/c1-4-5-6-7-8-9-10-15(17)14-13(11-18-3)12(2)16/h9-10,12-13,16H,4-8,11H2,1-3H3	N/A	1	Positive	24542957	Crude	258.194	amcaraballor	M+H	N/A	3	Streptomyces	N/A	N/A	#VALUE!	Dorrestein
mzspec:MSV000088763:peak/NRRL_PLT1_ISP2_solid_mzML/PLT1_F9.mzML:scan:286	9-(B-D-arabinofuranosyl)adenine_NAP_MetFrag	268.104	Orbitrap	ESI	286	C1=NC(=C2C(=N1)N(C=N2)C3C(C(C(O3)CO)O)O)N	InChI=1S/C10H13N5O4/c11-8-5-9(13-2-12-8)15(3-14-5)10-7(18)6(17)4(1-16)19-10/h2-4,6-7,10,16-18H,1H2,(H2,11,12,13)	N/A	1	Positive	1880062	Crude	267.097	amcaraballor	M+H	N/A	3	Streptomyces	N/A	N/A	5536-17-4	Dorrestein
mzspec:MSV000088801:peak/NRRL_PLT2_TSA_mzML/PLT2_F11.mzML:scan:701	MitomycinZ_NAP_MetFrag	274.119	Orbitrap	ESI	701	CC1=C(C(=O)C2=C(C1=O)N3CC4C(C3(C2=C)O)N4C)N	InChI=1S/C14H15N3O3/c1-5-9(15)12(19)8-6(2)14(20)13-7(16(13)3)4-17(14)10(8)11(5)18/h7,13,20H,2,4,15H2,1,3H3	N/A	1	Positive	N/A	Crude	273.111	amcaraballor	M+H	N/A	3	Streptomyces	N/A	N/A	74148-47-3	Dorrestein
mzspec:MSV000088801:peak/NRRL_PLT1_TSA_mzML/PLT1_E10.mzML:scan:1582	QuestiomycinC_NAP_MetFrag	275.049	Orbitrap	ESI	1582	CS(=O)C1=C(C(=O)C=C2C1=NC3=CC=CC=C3O2)N	InChI=1S/C13H10N2O3S/c1-19(17)13-11(14)8(16)6-10-12(13)15-7-4-2-3-5-9(7)18-10/h2-6H,14H2,1H3	N/A	1	Positive	31835604	Crude	274.041	amcaraballor	M+H	N/A	3	Streptomyces	N/A	N/A	N/A	Dorrestein
mzspec:MSV000088801:peak/NRRL_PLT1_TSA_mzML/PLT1_F6.mzML:scan:1559	antibioticPA132_Arenemycine_NAP_MetFrag	277.107	Orbitrap	ESI	1559	CC1C2C=C(C3C2(C=C1C)C4(CO4)C(=O)OC3)C(=O)O	InChI=1S/C15H16O5/c1-7-4-14-10(8(7)2)3-9(12(16)17)11(14)5-19-13(18)15(14)6-20-15/h3-4,8,10-11H,5-6H2,1-2H3,(H,16,17)	N/A	1	Positive	13425447	Crude	276.1	amcaraballor	M+H	N/A	3	Streptomyces	N/A	N/A	N/A	Dorrestein
mzspec:MSV000088763:peak/NRRL_PLT1_ISP2_solid_mzML/PLT1_F6.mzML:scan:1427	NaramycinB_NAP_MetFrag	282.17	Orbitrap	ESI	1427	CC1CC(C(=O)C(C1)C(CC2CC(=O)NC(=O)C2)O)C	InChI=1S/C15H23NO4/c1-8-3-9(2)15(20)11(4-8)12(17)5-10-6-13(18)16-14(19)7-10/h8-12,17H,3-7H2,1-2H3,(H,16,18,19)	N/A	1	Positive	14068704	Crude	281.163	amcaraballor	M+H	N/A	3	Streptomyces	N/A	N/A	642-81-9	Dorrestein
mzspec:MSV000088801:peak/NRRL_PLT1_TSA_mzML/PLT1_C10.mzML:scan:1204	Streptimidone_NAP_MetFrag	294.17	Orbitrap	ESI	1204	CC(C=C(C)C=C)C(=O)CC(CC1CC(=O)NC(=O)C1)O	InChI=1S/C16H23NO4/c1-4-10(2)5-11(3)14(19)9-13(18)6-12-7-15(20)17-16(21)8-12/h4-5,11-13,18H,1,6-9H2,2-3H3,(H,17,20,21)	N/A	1	Positive	5820753	Crude	293.163	amcaraballor	M+H	N/A	3	Streptomyces	N/A	N/A	738-72-7	Dorrestein
mzspec:MSV000088800:peak/NRRL_PLT1_czapek_solid_mzML/PLT1_C9.mzML:scan:1189	CineromycinB_NAP_MetFrag	295.191	Orbitrap	ESI	1189	CC1CCC=C(C(C=CC(C=CC(=O)OC1C)(C)O)O)C	InChI=1S/C17H26O4/c1-12-6-5-7-13(2)15(18)8-10-17(4,20)11-9-16(19)21-14(12)3/h7-12,14-15,18,20H,5-6H2,1-4H3	N/A	1	Positive	26092481	Crude	294.183	amcaraballor	M+H	N/A	3	Streptomyces	N/A	N/A	11033-23-1	Dorrestein
mzspec:MSV000088763:peak/NRRL_PLT1_ISP2_solid_mzML/PLT1_F3.mzML:scan:354	Psicofuranine_NAP_MetFrag	298.114	Orbitrap	ESI	354	C1=NC(=C2C(=N1)N(C=N2)C3(C(C(C(O3)CO)O)O)CO)N	InChI=1S/C11H15N5O5/c12-9-6-10(14-3-13-9)16(4-15-6)11(2-18)8(20)7(19)5(1-17)21-11/h3-5,7-8,17-20H,1-2H2,(H2,12,13,14)	N/A	1	Positive	14284629	Crude	297.107	amcaraballor	M+H	N/A	3	Streptomyces	N/A	N/A	1874-54-0	Dorrestein
mzspec:MSV000089816:peak/PLT3_CZP_mzML/PLT3_CZP_H9.mzML:scan:1459	Nybomycin_NAP_MetFrag	299.103	Orbitrap	ESI	1459	CC1=CC(=O)N2COC3=C2C1=CC4=C3N(C(=O)C=C4CO)C	InChI=1S/C16H14N2O4/c1-8-3-13(21)18-7-22-16-14-11(5-10(8)15(16)18)9(6-19)4-12(20)17(14)2/h3-5,19H,6-7H2,1-2H3	N/A	1	Positive	30797881	Crude	298.095	amcaraballor	M+H	N/A	3	Streptomyces	N/A	N/A	30408-30-1	Dorrestein
mzspec:MSV000088763:peak/NRRL_PLT2_ISP2_solid_mzML/PLT2_E5.mzML:scan:351	Actinobolin_NAP_MetFrag	301.139	Orbitrap	ESI	351	CC1C(C2C(C(CC(=C2C(=O)O1)O)O)O)NC(=O)C(C)N	InChI=1S/C13H20N2O6/c1-4(14)12(19)15-10-5(2)21-13(20)8-6(16)3-7(17)11(18)9(8)10/h4-5,7,9-11,16-18H,3,14H2,1-2H3,(H,15,19)	N/A	1	Positive	5448236	Crude	300.132	amcaraballor	M+H	N/A	3	Streptomyces	N/A	N/A	24397-89-5	Dorrestein
mzspec:MSV000088764:peak/NRRL_PLT2_NSG_solid_mzML/PLT2_H7.mzML:scan:372	Tomamycin_NAP_MetFrag	305.15	Orbitrap	ESI	372	CC=C1CC2C(NC3=CC(=C(C=C3C(=O)N2C1)OC)O)OC	InChI=1S/C16H20N2O4/c1-4-9-5-12-15(22-3)17-11-7-13(19)14(21-2)6-10(11)16(20)18(12)8-9/h4,6-7,12,15,17,19H,5,8H2,1-3H3	N/A	1	Positive	7275825	Crude	304.142	amcaraballor	M+H	N/A	3	Streptomyces	N/A	N/A	N/A	Dorrestein
mzspec:MSV000088800:peak/NRRL_PLT1_czapek_solid_mzML/PLT1_E8.mzML:scan:257	Lomondomycin_NAP_MetFrag	315.062	Orbitrap	ESI	257	COC(=O)C1=C2C(=NC3=C(N2)C(=O)C=C(C3=CO)O)C(=O)C=C1	InChI=1S/C15H10N2O6/c1-23-15(22)6-2-3-8(19)13-11(6)16-14-10(21)4-9(20)7(5-18)12(14)17-13/h2-5,16,18,20H,1H3	N/A	1	Positive	5789900	Crude	314.054	amcaraballor	M+H	N/A	3	Streptomyces	N/A	N/A	26786-84-5	Dorrestein
mzspec:MSV000088801:peak/NRRL_PLT2_TSA_mzML/PLT2_B4.mzML:scan:1259	MSD-235_NAP_MetFrag	324.229	Orbitrap	ESI	1259	CCC(C)C(C(=O)NC(CCC1C=CC(C=C1)N)C(=O)O)NC	InChI=1S/C17H29N3O3/c1-4-11(2)15(19-3)16(21)20-14(17(22)23)10-7-12-5-8-13(18)9-6-12/h5-6,8-9,11-15,19H,4,7,10,18H2,1-3H3,(H,20,21)(H,22,23)	N/A	1	Positive	14274921	Crude	323.221	amcaraballor	M+H	N/A	3	Streptomyces	N/A	N/A	N/A	Dorrestein
mzspec:MSV000088764:peak/NRRL_PLT1_NSG_solid_mzML/PLT1_H3.mzML:scan:508	Actinospectacin_NAP_MetFrag	333.166	Orbitrap	ESI	508	CC1CC(=O)C2(C(O1)OC3C(C(C(C(C3O2)NC)O)NC)O)O	InChI=1S/C14H24N2O7/c1-5-4-6(17)14(20)13(21-5)22-12-10(19)7(15-2)9(18)8(16-3)11(12)23-14/h5,7-13,15-16,18-20H,4H2,1-3H3	N/A	1	Positive	13767811	Crude	332.158	amcaraballor	M+H	N/A	3	Streptomyces	N/A	N/A	1695-77-8	Dorrestein
mzspec:MSV000089817:peak/PLT3_TSA_mzML/PLT3_TSA_F5.mzML:scan:353	Antitumor_antibiotic_E-73_NAP_MetFrag	679.353	Orbitrap	ESI	353	CC1CC(CC(C1=O)C(CC2CC(=O)NC(=O)C2)O)(C)OC(=O)C	InChI=1S/C17H25NO6/c1-9-7-17(3,24-10(2)19)8-12(16(9)23)13(20)4-11-5-14(21)18-15(22)6-11/h9,11-13,20H,4-8H2,1-3H3,(H,18,21,22)	N/A	1	Positive	N/A	Crude	339.168	amcaraballor	2M+H	N/A	3	Streptomyces	N/A	N/A	N/A	Dorrestein
mzspec:MSV000088801:peak/NRRL_PLT1_TSA_mzML/PLT1_A8.mzML:scan:265	MitomycinA_NAP_MetFrag	350.133	Orbitrap	ESI	265	CC1=C(C(=O)C2=C(C1=O)N3CC4C(C3(C2COC(=O)N)OC)N4)OC	InChI=1S/C16H19N3O6/c1-6-11(20)10-9(12(21)13(6)23-2)7(5-25-15(17)22)16(24-3)14-8(18-14)4-19(10)16/h7-8,14,18H,4-5H2,1-3H3,(H2,17,22)	N/A	1	Positive	3881563	Crude	349.127	amcaraballor	M+H	N/A	3	Streptomyces	N/A	N/A	4055-39-4	Dorrestein
mzspec:MSV000088816:peak/NRRL_PLT2_ISP4_mzML/PLT2_H5.mzML:scan:2028	Lipoxamycin_NAP_MetFrag	373.27	Orbitrap	ESI	2028	CC(C)CCCC(=O)CCCCCCC(=O)CCN(C(=O)C(CO)N)O	InChI=1S/C19H36N2O5/c1-15(2)8-7-11-16(23)9-5-3-4-6-10-17(24)12-13-21(26)19(25)18(20)14-22/h15,18,22,26H,3-14,20H2,1-2H3	N/A	1	Positive	N/A	Crude	372.262	amcaraballor	M+H	N/A	3	Streptomyces	N/A	N/A	N/A	Dorrestein
mzspec:MSV000089815:peak/PLT3_NSG_mzML/PLT3_NSG_D8.mzML:scan:2673	PiericidinE1_NAP_MetFrag	402.264	Orbitrap	ESI	2673	CC=C(C)C(C(C)C=C(C)C=CCC1(C(O1)CC2=C(C(=O)C=C(N2)OC)C)C)O	InChI=1S/C24H35NO4/c1-8-16(3)23(27)17(4)12-15(2)10-9-11-24(6)21(29-24)13-19-18(5)20(26)14-22(25-19)28-7/h8-10,12,14,17,21,23,27H,11,13H2,1-7H3,(H,25,26)	N/A	1	Positive	N/A	Crude	401.257	amcaraballor	M+H	N/A	3	Streptomyces	N/A	N/A	N/A	Dorrestein
mzspec:MSV000089817:peak/PLT3_TSA_mzML/PLT3_TSA_A1.mzML:scan:2612	10-Ketone_PiericidinA_NAP_MetFrag	414.262	Orbitrap	ESI	2612	CC=C(C)C(=O)C(C)C=C(C)C=CCC(=CCC1=C(C(=O)C(=C(N1)OC)OC)C)C	InChI=1S/C25H35NO4/c1-9-18(4)22(27)19(5)15-17(3)12-10-11-16(2)13-14-21-20(6)23(28)24(29-7)25(26-21)30-8/h9-10,12-13,15,19H,11,14H2,1-8H3,(H,26,28)	N/A	1	positive	N/A	Crude	413.257	amcaraballor	M+H	N/A	3	Streptomyces	N/A	N/A	N/A	Dorrestein
mzspec:MSV000089817:peak/PLT3_TSA_mzML/PLT3_TSA_D8.mzML:scan:2764	PiericidinA5_NAP_MetFrag	430.295	Orbitrap	ESI	2764	CCC=C(C)C(C(C)C=C(C)C=CCC(=CCC1=C(C(=O)C(=C(N1)OC)OC)C)C)O	InChI=1S/C26H39NO4/c1-9-11-19(4)23(28)20(5)16-18(3)13-10-12-17(2)14-15-22-21(6)24(29)25(30-7)26(27-22)31-8/h10-11,13-14,16,20,23,28H,9,12,15H2,1-8H3,(H,27,29)	N/A	1	positive	N/A	Crude	429.288	amcaraballor	M+H	N/A	3	Streptomyces	N/A	N/A	N/A	Dorrestein
mzspec:MSV000088801:peak/NRRL_PLT2_TSA_mzML/PLT2_B5.mzML:scan:1119	Congocidin_NAP_MetFrag	861.455	Orbitrap	ESI	1119	CN1C=C(C(=C1)NC(=O)C2=CC(=CN2C)NC(=O)CN=C(N)N)C(=O)NCCC(=N)N	InChI=1S/C18H26N10O3/c1-27-8-11(16(30)23-4-3-14(19)20)12(9-27)26-17(31)13-5-10(7-28(13)2)25-15(29)6-24-18(21)22/h5,7-9H,3-4,6H2,1-2H3,(H3,19,20)(H,23,30)(H,25,29)(H,26,31)(H4,21,22,24)	N/A	1	positive	N/A	Crude	430.219	amcaraballor	2M+H	N/A	3	Streptomyces	N/A	N/A	1438-30-8	Dorrestein
mzspec:MSV000089815:peak/PLT3_NSG_mzML/PLT3_NSG_E10.mzML:scan:2586	PiericidinC1_NAP_MetFrag	432.275	Orbitrap	ESI	2586	CC1C(O1)(C)C(C(C)C=C(C)C=CCC(=CCC2=C(C(=O)C(=C(N2)OC)OC)C)C)O	InChI=1S/C25H37NO5/c1-15(12-13-20-18(4)21(27)22(29-7)24(26-20)30-8)10-9-11-16(2)14-17(3)23(28)25(6)19(5)31-25/h9,11-12,14,17,19,23,28H,10,13H2,1-8H3,(H,26,27)	N/A	1	positive	N/A	Crude	431.267	amcaraballor	M+H	N/A	3	Streptomyces	N/A	N/A	N/A	Dorrestein
mzspec:MSV000088763:peak/NRRL_PLT2_ISP2_solid_mzML/PLT2_A8.mzML:scan:253	Phyllomycin_NAP_MetFrag	443.202	Orbitrap	ESI	253	CC1C(C(OC(=O)C(C(OC1=O)C)NC(=O)C2CCCC(C2O)NC=O)C)OC(=O)C	InChI=1S/C20H30N2O9/c1-9-17(31-12(4)24)11(3)30-20(28)15(10(2)29-19(9)27)22-18(26)13-6-5-7-14(16(13)25)21-8-23/h8-11,13-17,25H,5-7H2,1-4H3,(H,21,23)(H,22,26)	N/A	1	positive	N/A	Crude	442.195	amcaraballor	M+H	N/A	3	Streptomyces	N/A	N/A	N/A	Dorrestein
mzspec:MSV000089815:peak/PLT3_NSG_mzML/PLT3_NSG_A5.mzML:scan:2564	PiericidinB1N-Oxide_NAP_MetFrag	446.29	Orbitrap	ESI	2564	CC=C(C)C(C(C)C=C(C)C=CCC(=CCC1=C(C(=O)C(=C(N1O)OC)OC)C)C)OC	InChI=1S/C26H39NO5/c1-10-19(4)24(30-7)20(5)16-18(3)13-11-12-17(2)14-15-22-21(6)23(28)25(31-8)26(32-9)27(22)29/h10-11,13-14,16,20,24,29H,12,15H2,1-9H3	N/A	1	positive	N/A	Crude	445.283	amcaraballor	M+H	N/A	3	Streptomyces	N/A	N/A	N/A	Dorrestein
mzspec:MSV000088763:peak/NRRL_PLT2_ISP2_solid_mzML/PLT2_H11.mzML:scan:2481	Roseothricin_NAP_MetFrag	448.287	Orbitrap	ESI	2481	C1C(NC(=N1)NCC(C(C(CCO)O)O)NC(=O)CC(CCCN)N)C(CN)(C=O)O	InChI=1S/C18H37N7O6/c19-4-1-2-11(21)6-15(29)24-12(16(30)13(28)3-5-26)7-22-17-23-8-14(25-17)18(31,9-20)10-27/h10-14,16,26,28,30-31H,1-9,19-21H2,(H,24,29)(H2,22,23,25)	N/A	1	positive	N/A	Crude	447.281	amcaraballor	M+H	N/A	3	Streptomyces	N/A	N/A	N/A	Dorrestein
mzspec:MSV000088816:peak/NRRL_PLT1_ISP4_mzML/PLT1_C10.mzML:scan:1286	BundlinA_NAP_MetFrag	460.233	Orbitrap	ESI	1286	CC1C2CC(C=CC(=CCC(C=CC(=CC(C(C1=O)(C(=O)O2)C)NC(=O)C(=O)C)C)O)C)O	InChI=1S/C25H33NO7/c1-14-6-9-18(28)10-8-15(2)12-21(26-23(31)17(4)27)25(5)22(30)16(3)20(33-24(25)32)13-19(29)11-7-14/h6-8,10-12,16,18-21,28-29H,9,13H2,1-5H3,(H,26,31)	N/A	1	positive	N/A	Crude	459.226	amcaraballor	M+H	N/A	3	Streptomyces	N/A	N/A	23623-31-6	Dorrestein
mzspec:MSV000089817:peak/PLT3_TSA_mzML/PLT3_TSA_B11.mzML:scan:810	Terramycin_NAP_MetFrag	461.155	Orbitrap	ESI	810	CC1(C2C(C3C(C(=O)C(=C(C3(C(=O)C2=C(C4=C1C=CC=C4O)O)O)O)C(=O)N)N(C)C)O)O	InChI=1S/C22H24N2O9/c1-21(32)7-5-4-6-8(25)9(7)15(26)10-12(21)17(28)13-14(24(2)3)16(27)11(20(23)31)19(30)22(13,33)18(10)29/h4-6,12-14,17,25-26,28,30,32-33H,1-3H3,(H2,23,31)	N/A	1	positive	N/A	Crude	460.148	amcaraballor	M+H	N/A	3	Streptomyces	N/A	N/A	79-57-2	Dorrestein
mzspec:MSV000089815:peak/PLT3_NSG_mzML/PLT3_NSG_G11.mzML:scan:1118	Aureomycin_NAP_MetFrag	479.122	Orbitrap	ESI	1118	CC1(C2CC3C(C(=O)C(=C(C3(C(=O)C2=C(C4=C(C=CC(=C41)Cl)O)O)O)O)C(=O)N)N(C)C)O	InChI=1S/C22H23ClN2O8/c1-21(32)7-6-8-15(25(2)3)17(28)13(20(24)31)19(30)22(8,33)18(29)11(7)16(27)12-10(26)5-4-9(23)14(12)21/h4-5,7-8,15,26-27,30,32-33H,6H2,1-3H3,(H2,24,31)	N/A	1	positive	N/A	Crude	478.114	amcaraballor	M+H	N/A	3	Streptomyces	N/A	N/A	57-62-5	Dorrestein
mzspec:MSV000089815:peak/PLT3_NSG_mzML/PLT3_NSG_A5.mzML:scan:2279	Borrelidin_NAP_MetFrag	490.317	Orbitrap	ESI	2279	CC1CC(CC(C(C(=CC=CCC(OC(=O)CC(C(C1)C)O)C2CCCC2C(=O)O)C#N)O)C)C	InChI=1S/C28H43NO6/c1-17-12-18(2)14-20(4)27(32)21(16-29)8-5-6-11-25(22-9-7-10-23(22)28(33)34)35-26(31)15-24(30)19(3)13-17/h5-6,8,17-20,22-25,27,30,32H,7,9-15H2,1-4H3,(H,33,34)	N/A	1	positive	N/A	Crude	489.309	amcaraballor	M+H	N/A	3	Streptomyces	N/A	N/A	7184-60-3	Dorrestein
mzspec:MSV000088763:peak/NRRL_PLT1_ISP2_solid_mzML/PLT1_F4.mzML:scan:2619	AntimycinA5b_NAP_MetFrag	493.218	Orbitrap	ESI	2619	CCC1C(C(OC(=O)C(C(OC1=O)C)NC(=O)C2=C(C(=CC=C2)NC=O)O)C)OC(=O)CC(C)C	InChI=1S/C24H32N2O9/c1-6-15-21(35-18(28)10-12(2)3)14(5)34-24(32)19(13(4)33-23(15)31)26-22(30)16-8-7-9-17(20(16)29)25-11-27/h7-9,11-15,19,21,29H,6,10H2,1-5H3,(H,25,27)(H,26,30)	N/A	1	positive	N/A	Crude	492.211	amcaraballor	M+H	N/A	3	Streptomyces	N/A	N/A	27220-60-6	Dorrestein
mzspec:MSV000088801:peak/NRRL_PLT1_TSA_mzML/PLT1_D3.mzML:scan:865	Validamycin_NAP_MetFrag	498.22	Orbitrap	ESI	865	C1C(C(C(C(C1NC2C=C(C(C(C2O)O)O)CO)O)O)OC3C(C(C(C(O3)CO)O)O)O)CO	InChI=1S/C20H35NO13/c22-3-6-1-8(12(26)15(29)11(6)25)21-9-2-7(4-23)19(17(31)13(9)27)34-20-18(32)16(30)14(28)10(5-24)33-20/h1,7-32H,2-5H2	N/A	1	positive	N/A	Crude	497.211	amcaraballor	M+H	N/A	3	Streptomyces	N/A	N/A	50642-14-3	Dorrestein
mzspec:MSV000088800:peak/NRRL_PLT1_czapek_solid_mzML/PLT1_E11.mzML:scan:251	Cellulase_NAP_MetFrag	505.176	Orbitrap	ESI	251	C(C1C(C(C(C(O1)OC2C(OC(C(C2O)O)OC3C(OC(C(C3O)O)O)CO)CO)O)O)O)O	InChI=1S/C18H32O16/c19-1-4-7(22)8(23)12(27)17(31-4)34-15-6(3-21)32-18(13(28)10(15)25)33-14-5(2-20)30-16(29)11(26)9(14)24/h4-29H,1-3H2	N/A	1	positive	N/A	Crude	504.169	amcaraballor	M+H	N/A	3	Streptomyces	N/A	N/A	9012-54-8	Dorrestein
mzspec:MSV000089817:peak/PLT3_TSA_mzML/PLT3_TSA_E10.mzML:scan:1110	DetoxinC1_NAP_MetFrag	506.251	Orbitrap	ESI	1110	CC(C)C(C(=O)N1CCC(C1C(CC(=O)O)OC(=O)C(CC2=CC=CC=C2)NC(=O)C)OC(=O)C)N	InChI=1S/C25H35N3O8/c1-14(2)22(26)24(33)28-11-10-19(35-16(4)30)23(28)20(13-21(31)32)36-25(34)18(27-15(3)29)12-17-8-6-5-7-9-17/h5-9,14,18-20,22-23H,10-13,26H2,1-4H3,(H,27,29)(H,31,32)	N/A	1	positive	N/A	Crude	505.242	amcaraballor	M+H	N/A	3	Streptomyces	N/A	N/A	N/A	Dorrestein
mzspec:MSV000088800:peak/NRRL_PLT2_czapek_solid_mzML/PLT2_B2.mzML:scan:2056	Narbomycin_NAP_MetFrag	510.343	Orbitrap	ESI	2056	CCC1C(C=CC(=O)C(CC(C(C(C(=O)C(C(=O)O1)C)C)OC2C(C(CC(O2)C)N(C)C)O)C)C)C	InChI=1S/C28H47NO7/c1-10-23-15(2)11-12-22(30)16(3)13-17(4)26(19(6)24(31)20(7)27(33)35-23)36-28-25(32)21(29(8)9)14-18(5)34-28/h11-12,15-21,23,25-26,28,32H,10,13-14H2,1-9H3	N/A	1	positive	N/A	Crude	509.335	amcaraballor	M+H	N/A	3	Streptomyces	N/A	N/A	6036-25-5	Dorrestein
mzspec:MSV000089813:peak/PLT3_ISP2_mzML/PLT3_ISP2_A2.mzML:scan:728	Totomycin_NAP_MetFrag	512.176	Orbitrap	ESI	728	CC(=CC1=CC(=C(C=C1)OC2C(C(C(O2)C(=O)C)O)O)O)C(=O)NC3C(C(C4C(C3O)OCO4)O)O	InChI=1S/C23H29NO12/c1-8(22(32)24-13-14(27)16(29)21-20(15(13)28)33-7-34-21)5-10-3-4-12(11(26)6-10)35-23-18(31)17(30)19(36-23)9(2)25/h3-6,13-21,23,26-31H,7H2,1-2H3,(H,24,32)	N/A	1	positive	N/A	Crude	511.169	amcaraballor	M+H	N/A	3	Streptomyces	N/A	N/A	6379-56-2	Dorrestein
mzspec:MSV000088764:peak/NRRL_PLT2_NSG_solid_mzML/PLT2_H8.mzML:scan:996	Plicacetin_NAP_MetFrag	518.259	Orbitrap	ESI	996	CC1C(CCC(O1)N2C=CC(=NC2=O)NC(=O)C3=CC=C(C=C3)N)OC4C(C(C(C(O4)C)N(C)C)O)O	InChI=1S/C25H35N5O7/c1-13-17(37-24-22(32)21(31)20(29(3)4)14(2)36-24)9-10-19(35-13)30-12-11-18(28-25(30)34)27-23(33)15-5-7-16(26)8-6-15/h5-8,11-14,17,19-22,24,31-32H,9-10,26H2,1-4H3,(H,27,28,33,34)	N/A	1	positive	N/A	Crude	517.254	amcaraballor	M+H	N/A	3	Streptomyces	N/A	N/A	N/A	Dorrestein
mzspec:MSV000088763:peak/NRRL_PLT1_ISP2_solid_mzML/PLT1_F4.mzML:scan:2736	AntimycinA3a_NAP_MetFrag	521.249	Orbitrap	ESI	2736	CCCCC1C(C(OC(=O)C(C(OC1=O)C)NC(=O)C2=C(C(=CC=C2)NC=O)O)C)OC(=O)C(C)CC	InChI=1S/C26H36N2O9/c1-6-8-10-18-22(37-24(32)14(3)7-2)16(5)36-26(34)20(15(4)35-25(18)33)28-23(31)17-11-9-12-19(21(17)30)27-13-29/h9,11-16,18,20,22,30H,6-8,10H2,1-5H3,(H,27,29)(H,28,31)	N/A	1	positive	N/A	Crude	520.242	amcaraballor	M+H	N/A	3	Streptomyces	N/A	N/A	N/A	Dorrestein
mzspec:MSV000088801:peak/NRRL_PLT2_TSA_mzML/PLT2_C4.mzML:scan:1144	OstreogrycinG_NAP_MetFrag	528.269	Orbitrap	ESI	1144	CC1C=CC(=O)NCC=CC(=CC(CC(=O)CC2=NC(=CO2)C(=O)N3CCCC3C(=O)OC1C(C)C)O)C	InChI=1S/C28H37N3O7/c1-17(2)26-19(4)9-10-24(34)29-11-5-7-18(3)13-20(32)14-21(33)15-25-30-22(16-37-25)27(35)31-12-6-8-23(31)28(36)38-26/h5,7,9-10,13,16-17,19-20,23,26,32H,6,8,11-12,14-15H2,1-4H3,(H,29,34)	N/A	1	positive	N/A	Crude	527.263	amcaraballor	M+H	N/A	3	Streptomyces	N/A	N/A	21102-49-8	Dorrestein
mzspec:MSV000088764:peak/NRRL_PLT1_NSG_solid_mzML/PLT1_A9.mzML:scan:1422	Actinogen_NAP_MetFrag	537.306	Orbitrap	ESI	1422	CC12CCC(CC1CCC3C2CCC4(C3(CCC4C5=CCOC5=O)O)C)OC6C(C(C(C(O6)CO)O)O)O	InChI=1S/C29H44O9/c1-27-9-5-16(37-26-24(33)23(32)22(31)21(14-30)38-26)13-15(27)3-4-20-19(27)6-10-28(2)18(7-11-29(20,28)35)17-8-12-36-25(17)34/h8,15-16,18-24,26,30-33,35H,3-7,9-14H2,1-2H3	N/A	1	positive	N/A	Crude	536.299	amcaraballor	M+H	N/A	3	Streptomyces	N/A	N/A	N/A	Dorrestein
mzspec:MSV000088742:peak/mzML/PLT1_E1.mzML:scan:798	Pyridomycin_NAP_MetFrag	541.23	Orbitrap	ESI	798	CCC(=C1C(=O)OC(C(C(=O)NC(C(C(C(=O)O1)C)O)CC2=CN=CC=C2)NC(=O)C3=C(C=CC=N3)O)C)C	InChI=1S/C27H32N4O8/c1-5-14(2)23-27(37)38-16(4)20(31-25(35)21-19(32)9-7-11-29-21)24(34)30-18(12-17-8-6-10-28-13-17)22(33)15(3)26(36)39-23/h6-11,13,15-16,18,20,22,32-33H,5,12H2,1-4H3,(H,30,34)(H,31,35)	N/A	1	positive	N/A	Crude	540.222	amcaraballor	M+H	N/A	3	Streptomyces	N/A	N/A	18791-21-4	Dorrestein
mzspec:MSV000088816:peak/NRRL_PLT2_ISP4_mzML/PLT2_A11.mzML:scan:1604	RhodomycinB_NAP_MetFrag	544.218	Orbitrap	ESI	1604	CCC1(CC(C2=C(C1O)C(=C3C(=C2O)C(=O)C4=C(C3=O)C=CC=C4O)O)OC5CC(C(C(O5)C)O)N(C)C)O	InChI=1S/C28H33NO10/c1-5-28(37)10-15(39-16-9-13(29(3)4)22(31)11(2)38-16)18-21(27(28)36)26(35)19-20(25(18)34)24(33)17-12(23(19)32)7-6-8-14(17)30/h6-8,11,13,15-16,22,27,30-31,34-37H,5,9-10H2,1-4H3	N/A	1	positive	N/A	Crude	543.21	amcaraballor	M+H	N/A	3	Streptomyces	N/A	N/A	1404-52-0	Dorrestein
mzspec:MSV000088800:peak/NRRL_PLT2_czapek_solid_mzML/PLT2_H1.mzML:scan:1750	SteffimycinE_NAP_MetFrag	547.182	Orbitrap	ESI	1750	CC1C(C(C(C(O1)OC2CC(C(C3=CC4=C(C(=C23)O)C(=O)C5=C(C4=O)C=C(C=C5O)OC)O)(C)O)OC)O)O	InChI=1S/C27H30O12/c1-9-19(29)23(33)24(37-4)26(38-9)39-15-8-27(2,35)25(34)13-7-12-18(22(32)17(13)15)21(31)16-11(20(12)30)5-10(36-3)6-14(16)28/h5-7,9,15,19,23-26,28-29,32-35H,8H2,1-4H3	N/A	1	positive	N/A	Crude	546.174	amcaraballor	M+H	N/A	3	Streptomyces	N/A	N/A	N/A	Dorrestein
mzspec:MSV000089817:peak/PLT3_TSA_mzML/PLT3_TSA_E10.mzML:scan:1451	DetoxinD1_NAP_MetFrag	548.296	Orbitrap	ESI	1451	CCC(C)C(=O)NC(CC1=CC=CC=C1)C(=O)OC(CC(=O)O)C2C(CCN2C(=O)C(C(C)C)N)OC(=O)C	InChI=1S/C28H41N3O8/c1-6-17(4)26(35)30-20(14-19-10-8-7-9-11-19)28(37)39-22(15-23(33)34)25-21(38-18(5)32)12-13-31(25)27(36)24(29)16(2)3/h7-11,16-17,20-22,24-25H,6,12-15,29H2,1-5H3,(H,30,35)(H,33,34)	N/A	1	positive	N/A	Crude	547.289	amcaraballor	M+H	N/A	3	Streptomyces	N/A	N/A	N/A	Dorrestein
mzspec:MSV000088763:peak/NRRL_PLT1_ISP2_solid_mzML/PLT1_F4.mzML:scan:2857	Virosin_NAP_MetFrag	549.281	Orbitrap	ESI	2857	CCCCCCC1C(C(OC(=O)C(C(OC1=O)C)NC(=O)C2=C(C(=CC=C2)NC=O)O)C)OC(=O)CC(C)C	InChI=1S/C28H40N2O9/c1-6-7-8-9-11-20-25(39-22(32)14-16(2)3)18(5)38-28(36)23(17(4)37-27(20)35)30-26(34)19-12-10-13-21(24(19)33)29-15-31/h10,12-13,15-18,20,23,25,33H,6-9,11,14H2,1-5H3,(H,29,31)(H,30,34)	N/A	1	positive	N/A	Crude	548.273	amcaraballor	M+H	N/A	3	Streptomyces	N/A	N/A	1397-94-0	Dorrestein
mzspec:MSV000088764:peak/NRRL_PLT2_NSG_solid_mzML/PLT2_B1.mzML:scan:1330	Pactamycin_NAP_MetFrag	559.274	Orbitrap	ESI	1330	CC1=C(C(=CC=C1)O)C(=O)OCC2(C(C(C(C2(C)O)(C(C)O)NC(=O)N(C)C)N)NC3=CC=CC(=C3)C(=O)C)O	InChI=1S/C28H38N4O8/c1-15-9-7-12-20(35)21(15)24(36)40-14-27(39)23(30-19-11-8-10-18(13-19)16(2)33)22(29)28(17(3)34,26(27,4)38)31-25(37)32(5)6/h7-13,17,22-23,30,34-35,38-39H,14,29H2,1-6H3,(H,31,37)	N/A	1	positive	N/A	Crude	558.269	amcaraballor	M+H	N/A	3	Streptomyces	N/A	N/A	#VALUE!	Dorrestein
mzspec:MSV000088801:peak/NRRL_PLT1_TSA_mzML/PLT1_E4.mzML:scan:355	DesferrioxamineX2_NAP_MetFrag	559.309	Orbitrap	ESI	355	C1CCN(C(=O)CCC(=O)NCCCCN(C(=O)CCC(=O)NCCCCN(C(=O)CCC(=O)NC1)O)O)O	InChI=1S/C24H42N6O9/c31-19-7-10-23(35)29(38)17-5-2-15-27-21(33)9-12-24(36)30(39)18-6-3-14-26-20(32)8-11-22(34)28(37)16-4-1-13-25-19/h37-39H,1-18H2,(H,25,31)(H,26,32)(H,27,33)	N/A	1	positive	N/A	Crude	558.301	amcaraballor	M+H	N/A	3	Streptomyces	N/A	N/A	N/A	Dorrestein
mzspec:MSV000088801:peak/NRRL_PLT1_TSA_mzML/PLT1_H8.mzML:scan:1253	SteffimycinD_NAP_MetFrag	561.194	Orbitrap	ESI	1253	CC1C(C(C(C(O1)OC2C(C(CC3=CC4=C(C(=C23)O)C(=O)C5=C(C4=O)C=C(C=C5O)OC)(C)O)OC)OC)O)O	InChI=1S/C28H32O12/c1-10-19(30)23(34)25(37-4)27(39-10)40-24-16-11(9-28(2,35)26(24)38-5)6-13-18(21(16)32)22(33)17-14(20(13)31)7-12(36-3)8-15(17)29/h6-8,10,19,23-27,29-30,32,34-35H,9H2,1-5H3	N/A	1	positive	N/A	Crude	560.189	amcaraballor	M+H	N/A	3	Streptomyces	N/A	N/A	N/A	Dorrestein
mzspec:MSV000088764:peak/NRRL_PLT2_NSG_solid_mzML/PLT2_B1.mzML:scan:2292	O-Deacetyl-O-(2-Methylpropanoyl)DetoxinD1_NAP_MetFrag	576.329	Orbitrap	ESI	2292	CCC(C)C(=O)NC(CC1=CC=CC=C1)C(=O)OC(CC(=O)O)C2C(CCN2C(=O)C(C(C)C)N)OC(=O)C(C)C	InChI=1S/C30H45N3O8/c1-7-19(6)27(36)32-21(15-20-11-9-8-10-12-20)30(39)41-23(16-24(34)35)26-22(40-29(38)18(4)5)13-14-33(26)28(37)25(31)17(2)3/h8-12,17-19,21-23,25-26H,7,13-16,31H2,1-6H3,(H,32,36)(H,34,35)	N/A	1	positive	N/A	Crude	575.321	amcaraballor	M+H	N/A	3	Streptomyces	N/A	N/A	N/A	Dorrestein
mzspec:MSV000088801:peak/NRRL_PLT2_TSA_mzML/PLT2_B1.mzML:scan:1791	Rosaramicin_NAP_MetFrag	582.362	Orbitrap	ESI	1791	CCC1C(C2C(O2)(C=CC(=O)C(CC(C(C(C(CC(=O)O1)O)C)OC3C(C(CC(O3)C)N(C)C)O)CC=O)C)C)C	InChI=1S/C31H51NO9/c1-9-25-20(5)29-31(6,41-29)12-10-23(34)17(2)14-21(11-13-33)28(19(4)24(35)16-26(36)39-25)40-30-27(37)22(32(7)8)15-18(3)38-30/h10,12-13,17-22,24-25,27-30,35,37H,9,11,14-16H2,1-8H3	N/A	1	positive	N/A	Crude	581.356	amcaraballor	M+H	N/A	3	Streptomyces	N/A	N/A	35834-26-5	Dorrestein
mzspec:MSV000088800:peak/NRRL_PLT1_czapek_solid_mzML/PLT1_G8.mzML:scan:1493	Hydroxystreptomycin_NAP_MetFrag	598.266	Orbitrap	ESI	1493	CNC1C(C(C(OC1OC2C(OC(C2(C=O)O)CO)OC3C(C(C(C(C3O)O)N=C(N)N)O)N=C(N)N)CO)O)O	InChI=1S/C21H39N7O13/c1-26-9-13(35)10(32)5(2-29)38-17(9)41-16-18(39-6(3-30)21(16,37)4-31)40-15-8(28-20(24)25)11(33)7(27-19(22)23)12(34)14(15)36/h4-18,26,29-30,32-37H,2-3H2,1H3,(H4,22,23,27)(H4,24,25,28)	N/A	1	positive	N/A	Crude	597.261	amcaraballor	M+H	N/A	3	Streptomyces	N/A	N/A	N/A	Dorrestein
mzspec:MSV000088801:peak/NRRL_PLT2_TSA_mzML/PLT2_H3.mzML:scan:1529	DesferrioxamineE(3-)_NAP_MetFrag	598.335	Orbitrap	ESI	1529	C1CCNC(=O)CCC(=O)N(CCCCCNC(=O)CCC(=O)N(CCCCCNC(=O)CCC(=O)N(CC1)[O-])[O-])[O-]	InChI=1S/C27H45N6O9/c34-22-10-14-26(38)32(41)20-8-3-6-18-30-24(36)12-15-27(39)33(42)21-9-2-5-17-29-23(35)11-13-25(37)31(40)19-7-1-4-16-28-22/h1-21H2,(H,28,34)(H,29,35)(H,30,36)/q-3	N/A	1	positive	N/A	Crude	597.326	amcaraballor	M+H	N/A	3	Streptomyces	N/A	N/A	N/A	Dorrestein
mzspec:MSV000088800:peak/NRRL_PLT2_czapek_solid_mzML/PLT2_F7.mzML:scan:2464	Streptolydigin_NAP_MetFrag	601.312	Orbitrap	ESI	2464	CC1C2C=CC3(CO3)C(O2)(OC1C(C)C=C(C)C=CC(=C4C(=O)C(N(C4=O)C5CCC(C(O5)C)O)C(C)C(=O)NC)O)C	InChI=1S/C32H44N2O9/c1-16(14-17(2)28-18(3)23-12-13-32(15-40-32)31(6,42-23)43-28)8-9-22(36)25-27(37)26(19(4)29(38)33-7)34(30(25)39)24-11-10-21(35)20(5)41-24/h8-9,12-14,17-21,23-24,26,28,35-36H,10-11,15H2,1-7H3,(H,33,38)	N/A	1	positive	N/A	Crude	600.305	amcaraballor	M+H	N/A	3	Streptomyces	N/A	N/A	7229-50-7	Dorrestein
mzspec:MSV000089817:peak/PLT4_TSA_mzML/PLT4_TSA_D7.mzML:scan:929	DesferrioxamineEt1_NAP_MetFrag	603.337	Orbitrap	ESI	929	C1CCNC(=O)CCC(=O)N(CCOCCNC(=O)CCC(=O)N(CCCCCNC(=O)CCC(=O)N(CC1)O)O)O	InChI=1S/C26H46N6O10/c33-21-7-10-24(36)30(39)16-5-2-4-14-28-22(34)8-12-26(38)32(41)18-20-42-19-15-29-23(35)9-11-25(37)31(40)17-6-1-3-13-27-21/h39-41H,1-20H2,(H,27,33)(H,28,34)(H,29,35)	N/A	1	positive	N/A	Crude	602.328	amcaraballor	M+H	N/A	3	Streptomyces	N/A	N/A	N/A	Dorrestein
mzspec:MSV000088801:peak/NRRL_PLT1_TSA_mzML/PLT1_A9.mzML:scan:483	Bamicetin_NAP_MetFrag	605.293	Orbitrap	ESI	483	CC1C(CCC(O1)N2C=C(C=NC2=O)NC(=O)C3=CC=C(C=C3)NC(=O)C(C)(CO)N)OC4C(C(C(C(O4)C)NC)O)O	InChI=1S/C28H40N6O9/c1-14-19(43-25-23(37)22(36)21(30-4)15(2)42-25)9-10-20(41-14)34-12-18(11-31-27(34)40)32-24(38)16-5-7-17(8-6-16)33-26(39)28(3,29)13-35/h5-8,11-12,14-15,19-23,25,30,35-37H,9-10,13,29H2,1-4H3,(H,32,38)(H,33,39)	N/A	1	positive	N/A	Crude	604.286	amcaraballor	M+H	N/A	3	Streptomyces	N/A	N/A	N/A	Dorrestein
mzspec:MSV000088816:peak/NRRL_PLT2_ISP4_mzML/PLT2_G4.mzML:scan:1664	Amicetin_NAP_MetFrag	619.308	Orbitrap	ESI	1664	CC1C(CCC(O1)N2C=CC(=NC2=O)NC(=O)C3=CC=C(C=C3)NC(=O)C(C)(CO)N)OC4C(C(C(C(O4)C)N(C)C)O)O	InChI=1S/C29H42N6O9/c1-15-19(44-26-24(38)23(37)22(34(4)5)16(2)43-26)10-11-21(42-15)35-13-12-20(33-28(35)41)32-25(39)17-6-8-18(9-7-17)31-27(40)29(3,30)14-36/h6-9,12-13,15-16,19,21-24,26,36-38H,10-11,14,30H2,1-5H3,(H,31,40)(H,32,33,39,41)	N/A	1	positive	N/A	Crude	618.301	amcaraballor	M+H	N/A	3	Streptomyces	N/A	N/A	17650-86-1	Dorrestein
mzspec:MSV000088801:peak/NRRL_PLT2_TSA_mzML/PLT2_F7.mzML:scan:1067	DesferrioxamineTe1_NAP_MetFrag	619.312	Orbitrap	ESI	1067	C1CCNC(=O)CCC(=O)N(CCSCCNC(=O)CCC(=O)N(CCCCCNC(=O)CCC(=O)N(CC1)O)O)O	InChI=1S/C26H46N6O9S/c33-21-7-10-24(36)30(39)16-5-2-4-14-28-22(34)8-12-26(38)32(41)18-20-42-19-15-29-23(35)9-11-25(37)31(40)17-6-1-3-13-27-21/h39-41H,1-20H2,(H,27,33)(H,28,34)(H,29,35)	N/A	1	positive	N/A	Crude	618.305	amcaraballor	M+H	N/A	3	Streptomyces	N/A	N/A	N/A	Dorrestein
mzspec:MSV000088800:peak/NRRL_PLT1_czapek_solid_mzML/PLT1_F2.mzML:scan:2679	Septacidin_NAP_MetFrag	622.392	Orbitrap	ESI	2679	CC(C)CCCCCCCCCCCCC(=O)NCC(=O)NC1C(C(C(OC1C(CO)O)NC2=NC=NC3=C2NC=N3)O)O	InChI=1S/C30H51N7O7/c1-19(2)13-11-9-7-5-3-4-6-8-10-12-14-21(40)31-15-22(41)36-23-25(42)26(43)30(44-27(23)20(39)16-38)37-29-24-28(33-17-32-24)34-18-35-29/h17-20,23,25-27,30,38-39,42-43H,3-16H2,1-2H3,(H,31,40)(H,36,41)(H2,32,33,34,35,37)	N/A	1	positive	N/A	Crude	621.385	amcaraballor	M+H	N/A	3	Streptomyces	N/A	N/A	62362-59-8	Dorrestein
mzspec:MSV000089817:peak/PLT3_TSA_mzML/PLT3_TSA_A1.mzML:scan:1092	Aurenin_NAP_MetFrag	627.372	Orbitrap	ESI	1092	CCCCCC(C1C(CC(CC(CC(CC(C(C(C(=CC=CC=CC=CC=CC(C(OC1=O)C)O)C)O)O)O)O)O)O)O)O	InChI=1S/C33H54O11/c1-4-5-11-16-27(38)30-28(39)19-24(35)17-23(34)18-25(36)20-29(40)32(42)31(41)21(2)14-12-9-7-6-8-10-13-15-26(37)22(3)44-33(30)43/h6-10,12-15,22-32,34-42H,4-5,11,16-20H2,1-3H3	N/A	1	positive	N/A	Crude	626.367	amcaraballor	M+H	N/A	3	Streptomyces	N/A	N/A	N/A	Dorrestein
mzspec:MSV000088764:peak/NRRL_PLT2_NSG_solid_mzML/PLT2_F10.mzML:scan:2191	DesferrioxamineX4_NAP_MetFrag	629.384	Orbitrap	ESI	2191	C1CCCN(C(=O)CCC(=O)NCCCCCCN(C(=O)CCC(=O)NCCCCCN(C(=O)CCC(=O)NCC1)O)O)O	InChI=1S/C29H52N6O9/c36-24-12-15-27(39)33(42)21-9-3-2-7-19-31-25(37)13-17-29(41)35(44)23-11-5-8-20-32-26(38)14-16-28(40)34(43)22-10-4-1-6-18-30-24/h42-44H,1-23H2,(H,30,36)(H,31,37)(H,32,38)	N/A	1	positive	N/A	Crude	628.38	amcaraballor	M+H	N/A	3	Streptomyces	N/A	N/A	N/A	Dorrestein
mzspec:MSV000088764:peak/NRRL_PLT1_NSG_solid_mzML/PLT1_A9.mzML:scan:1262	Oxamicetin_NAP_MetFrag	635.303	Orbitrap	ESI	1262	CC1C(C(C(C(O1)OC2C(OC(CC2O)N3C=CC(=NC3=O)NC(=O)C4=CC=C(C=C4)NC(=O)C(C)(CO)N)C)O)O)N(C)C	InChI=1S/C29H42N6O10/c1-14-21(34(4)5)22(38)23(39)26(44-14)45-24-15(2)43-20(12-18(24)37)35-11-10-19(33-28(35)42)32-25(40)16-6-8-17(9-7-16)31-27(41)29(3,30)13-36/h6-11,14-15,18,20-24,26,36-39H,12-13,30H2,1-5H3,(H,31,41)(H,32,33,40,42)	N/A	1	positive	N/A	Crude	634.296	amcaraballor	M+H	N/A	3	Streptomyces	N/A	N/A	52665-75-5	Dorrestein
mzspec:MSV000088800:peak/NRRL_PLT2_czapek_solid_mzML/PLT2_F11.mzML:scan:2824	Monamycin_NAP_MetFrag	648.408	Orbitrap	ESI	2824	CC(C)CC1C(=O)C2CC(CN2)C(=O)NC(C(=O)OC(C(=O)N3C(CCCN3)C(=O)N4CC(CCN4)C(=O)N1C)C(C)C)C(C)C	InChI=1S/C32H53N7O7/c1-17(2)13-24-26(40)22-14-21(15-33-22)28(41)36-25(18(3)4)32(45)46-27(19(5)6)31(44)39-23(9-8-11-35-39)30(43)38-16-20(10-12-34-38)29(42)37(24)7/h17-25,27,33-35H,8-16H2,1-7H3,(H,36,41)	N/A	1	positive	N/A	Crude	647.401	amcaraballor	M+H	N/A	3	Streptomyces	N/A	N/A	N/A	Dorrestein
mzspec:MSV000088763:peak/NRRL_PLT1_ISP2_solid_mzML/PLT1_E1.mzML:scan:2174	MycoticinA_NAP_MetFrag	651.41	Orbitrap	ESI	2174	CC1C=CC(CC(CC(CC(CC(CC(CC(C(C(CC=CC=CC=CC=CC=CC(=O)OC1C(C)C)O)C)O)O)O)O)O)O)O	InChI=1S/C36H58O10/c1-24(2)36-25(3)16-17-27(37)18-28(38)19-29(39)20-30(40)21-31(41)22-32(42)23-34(44)26(4)33(43)14-12-10-8-6-5-7-9-11-13-15-35(45)46-36/h5-13,15-17,24-34,36-44H,14,18-23H2,1-4H3	N/A	1	positive	N/A	Crude	650.403	amcaraballor	M+H	N/A	3	Streptomyces	N/A	N/A	29919-25-3	Dorrestein
mzspec:MSV000089813:peak/PLT3_ISP2_mzML/PLT3_ISP2_B11.mzML:scan:3059	MycoticinB_NAP_MetFrag	665.426	Orbitrap	ESI	3059	CCC(C)C1C(C=CC(CC(CC(CC(CC(CC(CC(C(C(CC=CC=CC=CC=CC=CC(=O)O1)O)C)O)O)O)O)O)O)O)C	InChI=1S/C37H60O10/c1-5-25(2)37-26(3)17-18-28(38)19-29(39)20-30(40)21-31(41)22-32(42)23-33(43)24-35(45)27(4)34(44)15-13-11-9-7-6-8-10-12-14-16-36(46)47-37/h6-14,16-18,25-35,37-45H,5,15,19-24H2,1-4H3	N/A	1	positive	N/A	Crude	664.419	amcaraballor	M+H	N/A	3	Streptomyces	N/A	N/A	N/A	Dorrestein
mzspec:MSV000088764:peak/NRRL_PLT2_NSG_solid_mzML/PLT2_A8.mzML:scan:1596	Tennecetin_NAP_MetFrag	666.312	Orbitrap	ESI	1596	CC1CC=CC=CC=CC=CC(CC2C(C(CC(O2)(CC(CC3C(O3)C=CC(=O)O1)O)O)O)C(=O)O)OC4C(C(C(C(O4)C)O)N)O	InChI=1S/C33H47NO13/c1-18-10-8-6-4-3-5-7-9-11-21(45-32-30(39)28(34)29(38)19(2)44-32)15-25-27(31(40)41)22(36)17-33(42,47-25)16-20(35)14-24-23(46-24)12-13-26(37)43-18/h3-9,11-13,18-25,27-30,32,35-36,38-39,42H,10,14-17,34H2,1-2H3,(H,40,41)	N/A	1	positive	N/A	Crude	665.305	amcaraballor	M+H	N/A	3	Streptomyces	N/A	N/A	7681-93-8	Dorrestein
mzspec:MSV000089817:peak/PLT3_TSA_mzML/PLT3_TSA_B1.mzML:scan:1326	Pentaene_antibiotic_NAP_MetFrag	671.399	Orbitrap	ESI	1326	CCCCCC(C1C(CC(CC(CC(CC(CC(C(C(C(=CC=CC=CC=CC=CC(C(OC1=O)C)O)C)O)O)O)O)O)O)O)O)O	InChI=1S/C35H58O12/c1-4-5-11-16-29(41)32-30(42)20-26(38)18-24(36)17-25(37)19-27(39)21-31(43)34(45)33(44)22(2)14-12-9-7-6-8-10-13-15-28(40)23(3)47-35(32)46/h6-10,12-15,23-34,36-45H,4-5,11,16-21H2,1-3H3	N/A	1	positive	N/A	Crude	670.393	amcaraballor	M+H	N/A	3	Streptomyces	N/A	N/A	N/A	Dorrestein
mzspec:MSV000088816:peak/NRRL_PLT2_ISP4_mzML/PLT2_A11.mzML:scan:1609	Baumycins_NAP_MetFrag	674.28	Orbitrap	ESI	1609	CC1C(C(CC(O1)OC2CC(CC3=C2C(=C4C(=C3O)C(=O)C5=C(C4=O)C(=CC=C5)OC)O)(C(=O)C)O)N)OC(CC(C)O)OC(C)CO	InChI=1S/C34H43NO13/c1-14(37)9-23(45-15(2)13-36)48-33-16(3)46-24(10-20(33)35)47-22-12-34(43,17(4)38)11-19-26(22)32(42)28-27(30(19)40)29(39)18-7-6-8-21(44-5)25(18)31(28)41/h6-8,14-16,20,22-24,33,36-37,40,42-43H,9-13,35H2,1-5H3	N/A	1	positive	N/A	Crude	673.273	amcaraballor	M+H	N/A	3	Streptomyces	N/A	N/A	N/A	Dorrestein
mzspec:MSV000088763:peak/NRRL_PLT1_ISP2_solid_mzML/PLT1_E8.mzML:scan:2832	Viomycin_NAP_MetFrag	686.332	Orbitrap	ESI	2832	C1C(N=C(NC1O)N)C2C(=O)NCC(C(=O)NC(C(=O)NC(C(=O)NC(=CNC(=O)N)C(=O)N2)CO)CO)NC(=O)CC(CCCN)N	InChI=1S/C25H43N13O10/c26-3-1-2-10(27)4-16(41)32-12-6-30-23(47)18(11-5-17(42)37-24(28)36-11)38-20(44)13(7-31-25(29)48)33-21(45)14(8-39)35-22(46)15(9-40)34-19(12)43/h7,10-12,14-15,17-18,39-40,42H,1-6,8-9,26-27H2,(H,30,47)(H,32,41)(H,33,45)(H,34,43)(H,35,46)(H,38,44)(H3,28,36,37)(H3,29,31,48)	N/A	1	positive	N/A	Crude	685.326	amcaraballor	M+H	N/A	3	Streptomyces	N/A	N/A	N/A	Dorrestein
mzspec:MSV000088801:peak/NRRL_PLT2_TSA_mzML/PLT2_E3.mzML:scan:260	BaumycinB1_NAP_MetFrag	1375.53	Orbitrap	ESI	260	CC1C(C(CC(O1)OC2CC(CC3=C2C(=C4C(=C3O)C(=O)C5=C(C4=O)C(=CC=C5)OC)O)(C(=O)C)O)N)OC(CC(C)O)OC(C)C(=O)O	InChI=1S/C34H41NO14/c1-13(36)9-22(47-15(3)33(42)43)49-32-14(2)46-23(10-19(32)35)48-21-12-34(44,16(4)37)11-18-25(21)31(41)27-26(29(18)39)28(38)17-7-6-8-20(45-5)24(17)30(27)40/h6-8,13-15,19,21-23,32,36,39,41,44H,9-12,35H2,1-5H3,(H,42,43)	N/A	1	positive	N/A	Crude	687.253	amcaraballor	2M+H	N/A	3	Streptomyces	N/A	N/A	N/A	Dorrestein
mzspec:MSV000088764:peak/NRRL_PLT2_NSG_solid_mzML/PLT2_E1.mzML:scan:684	TetrinB_NAP_MetFrag	698.337	Orbitrap	ESI	684	CC1C=CC=CC=CC=CC(CC2C(C(CC(O2)(CC(CC(C(C=CC(=O)OC1C)O)O)O)O)O)C(=O)O)OC3C(C(C(C(O3)C)O)N)O	InChI=1S/C34H51NO14/c1-18-10-8-6-4-5-7-9-11-22(48-33-31(42)29(35)30(41)20(3)47-33)15-26-28(32(43)44)25(39)17-34(45,49-26)16-21(36)14-24(38)23(37)12-13-27(40)46-19(18)2/h4-13,18-26,28-31,33,36-39,41-42,45H,14-17,35H2,1-3H3,(H,43,44)	N/A	1	positive	N/A	Crude	697.331	amcaraballor	M+H	N/A	3	Streptomyces	N/A	N/A	N/A	Dorrestein
mzspec:MSV000088764:peak/NRRL_PLT2_NSG_solid_mzML/PLT2_A11.mzML:scan:1067	Neoantimycin_NAP_MetFrag	699.312	Orbitrap	ESI	1067	CCC(C)C1C(=O)OC(C(C(=O)OC(C(=O)OC(C(C(C(=O)O1)(C)C)O)CC2=CC=CC=C2)C(C)C)NC(=O)C3=C(C(=CC=C3)NC=O)O)C	InChI=1S/C36H46N2O12/c1-8-20(4)29-34(45)47-21(5)26(38-31(42)23-15-12-16-24(27(23)40)37-18-39)32(43)49-28(19(2)3)33(44)48-25(17-22-13-10-9-11-14-22)30(41)36(6,7)35(46)50-29/h9-16,18-21,25-26,28-30,40-41H,8,17H2,1-7H3,(H,37,39)(H,38,42)	N/A	1	positive	N/A	Crude	698.305	amcaraballor	M+H	N/A	3	Streptomyces	N/A	N/A	N/A	Dorrestein
mzspec:MSV000088764:peak/NRRL_PLT2_NSG_solid_mzML/PLT2_A11.mzML:scan:1116	RhodomycinA_NAP_MetFrag	701.328	Orbitrap	ESI	1116	CCC1(CC(C2=C(C1OC3CC(C(C(O3)C)O)N(C)C)C(=C4C(=C2O)C(=O)C5=C(C4=O)C=CC=C5O)O)OC6CC(C(C(O6)C)O)N(C)C)O	InChI=1S/C36H48N2O12/c1-8-36(46)14-21(49-22-12-18(37(4)5)29(40)15(2)47-22)25-28(35(36)50-23-13-19(38(6)7)30(41)16(3)48-23)34(45)26-27(33(25)44)32(43)24-17(31(26)42)10-9-11-20(24)39/h9-11,15-16,18-19,21-23,29-30,35,39-41,44-46H,8,12-14H2,1-7H3	N/A	1	positive	N/A	Crude	700.321	amcaraballor	M+H	N/A	3	Streptomyces	N/A	N/A	N/A	Dorrestein
mzspec:MSV000088801:peak/NRRL_PLT1_TSA_mzML/PLT1_H3.mzML:scan:1192	Chalcomycin_NAP_MetFrag	701.373	Orbitrap	ESI	1192	CC1CC(C(C(O1)OC2C(CC(C(=O)C=CC3C(O3)C(C(OC(=O)C=CC2C)C)COC4C(C(C(C(O4)C)O)OC)OC)(C)O)C)O)OC	InChI=1S/C35H56O14/c1-17-10-13-26(37)46-20(4)22(16-44-34-32(43-9)31(42-8)27(38)21(5)47-34)30-23(48-30)11-12-25(36)35(6,40)15-18(2)29(17)49-33-28(39)24(41-7)14-19(3)45-33/h10-13,17-24,27-34,38-40H,14-16H2,1-9H3	N/A	1	positive	N/A	Crude	700.367	amcaraballor	M+H	N/A	3	Streptomyces	N/A	N/A	20283-48-1	Dorrestein
mzspec:MSV000088763:peak/NRRL_PLT1_ISP2_solid_mzML/PLT1_C8.mzML:scan:1961	NaphthyridinomycinA_NAP_MetFrag	702.327	Orbitrap	ESI	1961	CC1C=CC=CC=CC(=O)NC2=C(C(=O)C3=C(C2=O)C=C(C(=C3C(=O)C(=CC(C(C(C=CC(CC=C(C(=O)CC1O)C)O)C)O)C)C)O)C)OC	InChI=1S/C40H47NO10/c1-21-12-10-8-9-11-13-31(45)41-34-38(49)28-19-26(6)37(48)33(32(28)39(50)40(34)51-7)36(47)25(5)18-24(4)35(46)23(3)15-17-27(42)16-14-22(2)30(44)20-29(21)43/h8-15,17-19,21,23-24,27,29,35,42-43,46,48H,16,20H2,1-7H3,(H,41,45)	N/A	1	positive	N/A	Crude	701.32	amcaraballor	M+H	N/A	3	Streptomyces	N/A	N/A	N/A	Dorrestein
mzspec:MSV000089813:peak/PLT3_ISP2_mzML/PLT3_ISP2_A2.mzML:scan:2856	VenturicidinB_NAP_MetFrag	707.473	Orbitrap	ESI	2856	CCC(=O)C(C)C(C(C)CC(C)C1C(CC(C=CC(CCCC=C(C2C(=CCC(O2)(CC(=O)O1)O)C)C)OC3CC(C(C(O3)C)O)O)C)C)O	InChI=1S/C40H66O10/c1-10-32(41)29(8)36(44)26(5)20-28(7)38-27(6)19-23(2)15-16-31(48-35-21-33(42)37(45)30(9)47-35)14-12-11-13-24(3)39-25(4)17-18-40(46,50-39)22-34(43)49-38/h13,15-17,23,26-31,33,35-39,42,44-46H,10-12,14,18-22H2,1-9H3	N/A	1	positive	N/A	Crude	706.466	amcaraballor	M+H	N/A	3	Streptomyces	N/A	N/A	N/A	Dorrestein
mzspec:MSV000089817:peak/PLT3_TSA_mzML/PLT3_TSA_B10.mzML:scan:1526	Lucensomycin_NAP_MetFrag	708.358	Orbitrap	ESI	1526	CCCCC1CC=CC=CC=CC=CC(CC2C(C(CC(O2)(CC(CC3C(O3)C=CC(=O)O1)O)O)O)C(=O)O)OC4C(C(C(C(O4)C)O)N)O	InChI=1S/C36H53NO13/c1-3-4-12-23-13-10-8-6-5-7-9-11-14-24(48-35-33(42)31(37)32(41)21(2)46-35)18-28-30(34(43)44)25(39)20-36(45,50-28)19-22(38)17-27-26(49-27)15-16-29(40)47-23/h5-11,14-16,21-28,30-33,35,38-39,41-42,45H,3-4,12-13,17-20,37H2,1-2H3,(H,43,44)	N/A	1	positive	N/A	Crude	707.352	amcaraballor	M+H	N/A	3	Streptomyces	N/A	N/A	13058-67-8	Dorrestein
mzspec:MSV000088763:peak/NRRL_PLT2_ISP2_solid_mzML/PLT2_F11.mzML:scan:2041	JulimycinB-II_NAP_MetFrag	715.202	Orbitrap	ESI	2041	CC(C1C2=C(C(=O)CC1(C)O)C(=O)C3=C(C2=O)C=CC(=C3O)C4=C(C5=C(C=C4)C(=O)C6=C(C5=O)C(=O)CC(C6C(C)OC(=O)C)(C)O)O)OC(=O)C	InChI=1S/C38H34O14/c1-13(51-15(3)39)29-27-25(21(41)11-37(29,5)49)35(47)23-19(33(27)45)9-7-17(31(23)43)18-8-10-20-24(32(18)44)36(48)26-22(42)12-38(6,50)30(28(26)34(20)46)14(2)52-16(4)40/h7-10,13-14,29-30,43-44,49-50H,11-12H2,1-6H3	N/A	1	positive	N/A	Crude	714.195	amcaraballor	M+H	N/A	3	Streptomyces	N/A	N/A	N/A	Dorrestein
mzspec:MSV000088763:peak/NRRL_PLT1_ISP2_solid_mzML/PLT1_D10.mzML:scan:3008	AntibioticSS-49_NAP_MetFrag	725.484	Orbitrap	ESI	3008	CCC(CC1C(CCC2(O1)CC3C(C(O2)CC4C(CC(C(O4)O)C)C=CCCCC(C(CC(C(C(C(C=CC(=O)O3)C)O)C)O)O)(C)O)C)C)O	InChI=1S/C40H68O11/c1-8-29(41)19-31-23(2)15-17-40(50-31)22-34-27(6)32(51-40)21-33-28(18-25(4)38(46)49-33)12-10-9-11-16-39(7,47)35(43)20-30(42)26(5)37(45)24(3)13-14-36(44)48-34/h10,12-14,23-35,37-38,41-43,45-47H,8-9,11,15-22H2,1-7H3	N/A	1	positive	N/A	Crude	724.476	amcaraballor	M+H	N/A	3	Streptomyces	N/A	N/A	N/A	Dorrestein
mzspec:MSV000088764:peak/NRRL_PLT2_NSG_solid_mzML/PLT2_B3.mzML:scan:1159	Rubiflavin_NAP_MetFrag	731.354	Orbitrap	ESI	1159	CC=CC1C(O1)(C)C2=CC(=O)C3=C(O2)C4=C(C=C3C)C(=O)C5=C(C4=O)C(=C(C=C5C6CC(C(C(O6)C)O)N(C)C)C7CC(C(C(O7)C)O)(C)N(C)C)O	InChI=1S/C41H50N2O10/c1-11-12-28-41(6,53-28)29-16-25(44)30-18(2)13-23-32(38(30)52-29)37(48)33-31(36(23)47)21(26-15-24(42(7)8)34(45)19(3)50-26)14-22(35(33)46)27-17-40(5,43(9)10)39(49)20(4)51-27/h11-14,16,19-20,24,26-28,34,39,45-46,49H,15,17H2,1-10H3	N/A	1	positive	N/A	Crude	730.347	amcaraballor	M+H	N/A	3	Streptomyces	N/A	N/A	N/A	Dorrestein
mzspec:MSV000088764:peak/NRRL_PLT2_NSG_solid_mzML/PLT2_F10.mzML:scan:1935	Werramycin-A|Nonactin_NAP_MetFrag	737.447	Orbitrap	ESI	1935	CC1CC2CCC(O2)C(C(=O)OC(CC3CCC(O3)C(C(=O)OC(CC4CCC(O4)C(C(=O)OC(CC5CCC(O5)C(C(=O)O1)C)C)C)C)C)C)C	InChI=1S/C40H64O12/c1-21-17-29-9-13-34(49-29)26(6)38(42)46-23(3)19-31-11-15-36(51-31)28(8)40(44)48-24(4)20-32-12-16-35(52-32)27(7)39(43)47-22(2)18-30-10-14-33(50-30)25(5)37(41)45-21/h21-36H,9-20H2,1-8H3	N/A	1	positive	N/A	Crude	736.44	amcaraballor	M+H	N/A	3	Streptomyces	N/A	N/A	6833-84-7	Dorrestein
mzspec:MSV000089813:peak/PLT3_ISP2_mzML/PLT3_ISP2_A2.mzML:scan:871	StreptomycinB_NAP_MetFrag	744.329	Orbitrap	ESI	871	CC1C(C(C(O1)OC2C(C(C(C(C2O)O)N=C(N)N)O)N=C(N)N)OC3C(C(C(C(O3)CO)OC4C(C(C(C(O4)CO)O)O)O)O)NC)(C=O)O	InChI=1S/C27H49N7O17/c1-6-27(45,5-37)21(24(46-6)50-20-10(34-26(30)31)13(39)9(33-25(28)29)14(40)17(20)43)51-22-11(32-2)15(41)19(8(4-36)48-22)49-23-18(44)16(42)12(38)7(3-35)47-23/h5-24,32,35-36,38-45H,3-4H2,1-2H3,(H4,28,29,33)(H4,30,31,34)	N/A	1	positive	N/A	Crude	743.318	amcaraballor	M+H	N/A	3	Streptomyces	N/A	N/A	128-45-0	Dorrestein
mzspec:MSV000089813:peak/PLT3_ISP2_mzML/PLT3_ISP2_A2.mzML:scan:1807	VenturicidinA_NAP_MetFrag	750.479	Orbitrap	ESI	1807	CCC(=O)C(C)C(C(C)CC(C)C1C(CC(C=CC(CCCC=C(C2C(=CCC(O2)(CC(=O)O1)O)C)C)OC3CC(C(C(O3)C)O)OC(=O)N)C)C)O	InChI=1S/C41H67NO11/c1-10-32(43)29(8)36(45)26(5)20-28(7)38-27(6)19-23(2)15-16-31(50-35-21-33(51-40(42)47)37(46)30(9)49-35)14-12-11-13-24(3)39-25(4)17-18-41(48,53-39)22-34(44)52-38/h13,15-17,23,26-31,33,35-39,45-46,48H,10-12,14,18-22H2,1-9H3,(H2,42,47)	N/A	1	positive	N/A	Crude	749.471	amcaraballor	M+H	N/A	3	Streptomyces	N/A	N/A	33538-71-5	Dorrestein
mzspec:MSV000088763:peak/NRRL_PLT2_ISP2_solid_mzML/PLT2_D11.mzML:scan:2951	Helixin_NAP_MetFrag	751.462	Orbitrap	ESI	2951	CC1C(C(C(C(O1)OC2C(C(COC2OC3CCC4(C(C3(C)CO)CCC5(C4CC=C6C5(CCC7(C6CC(CC7)(C)C)C(=O)O)C)C)C)O)O)O)O)O	InChI=1S/C41H66O12/c1-21-28(44)30(46)31(47)33(51-21)53-32-29(45)24(43)19-50-34(32)52-27-11-12-37(4)25(38(27,5)20-42)10-13-40(7)26(37)9-8-22-23-18-36(2,3)14-16-41(23,35(48)49)17-15-39(22,40)6/h8,21,23-34,42-47H,9-20H2,1-7H3,(H,48,49)	N/A	1	positive	N/A	Crude	750.455	amcaraballor	M+H	N/A	3	Streptomyces	N/A	N/A	27013-91-8	Dorrestein
mzspec:MSV000089817:peak/PLT3_TSA_mzML/PLT3_TSA_F5.mzML:scan:382	Nancimycin_NAP_MetFrag	756.32	Orbitrap	ESI	382	CC1C=CC=C(C(=O)NC2=CC(=C3C(=C2O)C(=C(C4=C3C(=O)C(O4)(OC=CC(C(C(C(C(C(C1O)C)O)C)OC(=O)C)C)OC)C)C)O)OCC(=O)O)C	InChI=1S/C39H49NO14/c1-17-11-10-12-18(2)38(49)40-24-15-26(51-16-27(42)43)28-29(34(24)47)33(46)22(6)36-30(28)37(48)39(8,54-36)52-14-13-25(50-9)19(3)35(53-23(7)41)21(5)32(45)20(4)31(17)44/h10-15,17,19-21,25,31-32,35,44-47H,16H2,1-9H3,(H,40,49)(H,42,43)	N/A	1	positive	N/A	Crude	755.315	amcaraballor	M+H	N/A	3	Streptomyces	N/A	N/A	13929-35-6	Dorrestein
mzspec:MSV000088742:peak/mzML/PLT1_A8.mzML:scan:1146	Lactenocin_NAP_MetFrag	758.431	Orbitrap	ESI	1146	CCC1C(C=C(C=CC(=O)C(CC(C(C(C(CC(=O)O1)O)C)OC2C(C(C(C(O2)C)O)N(C)C)O)CC=O)C)C)COC3C(C(C(C(O3)C)O)O)OC	InChI=1S/C38H63NO14/c1-10-28-25(18-49-38-36(48-9)34(47)32(45)23(6)51-38)15-19(2)11-12-26(41)20(3)16-24(13-14-40)35(21(4)27(42)17-29(43)52-28)53-37-33(46)30(39(7)8)31(44)22(5)50-37/h11-12,14-15,20-25,27-28,30-38,42,44-47H,10,13,16-18H2,1-9H3	N/A	1	positive	N/A	Crude	757.425	amcaraballor	M+H	N/A	3	Streptomyces	N/A	N/A	#VALUE!	Dorrestein
mzspec:MSV000089813:peak/PLT3_ISP2_mzML/PLT3_ISP2_A3.mzML:scan:2433	AntibioticA-28086B_NAP_MetFrag	763.499	Orbitrap	ESI	2433	CCC(C1C(CC(C(O1)C(C)C(C(C)C(=O)C(CC)C2C(CC(C3(O2)C=CC(=O)C4(O3)CCC(O4)(C)C5CCC(C(O5)C)(CC)O)C)C)O)C)C)C(=O)O	InChI=1S/C43H70O11/c1-12-30(35(46)27(8)34(45)28(9)36-23(4)21-24(5)37(51-36)31(13-2)39(47)48)38-25(6)22-26(7)42(52-38)18-15-32(44)43(54-42)20-19-40(11,53-43)33-16-17-41(49,14-3)29(10)50-33/h15,18,23-31,33-34,36-38,45,49H,12-14,16-17,19-22H2,1-11H3,(H,47,48)	N/A	1	positive	N/A	Crude	762.492	amcaraballor	M+H	N/A	3	Streptomyces	N/A	N/A	N/A	Dorrestein
mzspec:MSV000089815:peak/PLT3_NSG_mzML/PLT3_NSG_A3.mzML:scan:2391	AntibioticA-28086A_NAP_MetFrag	765.515	Orbitrap	ESI	2391	CCC(C1C(CC(C(O1)C(C)C(C(C)C(=O)C(CC)C2C(CC(C3(O2)C=CC(C4(O3)CCC(O4)(C)C5CCC(C(O5)C)(CC)O)O)C)C)O)C)C)C(=O)O	InChI=1S/C43H72O11/c1-12-30(35(46)27(8)34(45)28(9)36-23(4)21-24(5)37(51-36)31(13-2)39(47)48)38-25(6)22-26(7)42(52-38)18-15-32(44)43(54-42)20-19-40(11,53-43)33-16-17-41(49,14-3)29(10)50-33/h15,18,23-34,36-38,44-45,49H,12-14,16-17,19-22H2,1-11H3,(H,47,48)	N/A	1	positive	N/A	Crude	764.507	amcaraballor	M+H	N/A	3	Streptomyces	N/A	N/A	N/A	Dorrestein
mzspec:MSV000089817:peak/PLT3_TSA_mzML/PLT3_TSA_B10.mzML:scan:1882	Rimocidin_NAP_MetFrag	768.416	Orbitrap	ESI	1882	CCCC1CC=CC=CC=CC=CC(CC2C(C(CC(O2)(CC(CCCC(=O)CC(C(C(=O)O1)CC)O)O)O)O)C(=O)O)OC3C(C(C(C(O3)C)O)N)O	InChI=1S/C39H61NO14/c1-4-14-26-17-11-9-7-6-8-10-12-18-27(53-38-35(46)33(40)34(45)23(3)51-38)20-31-32(36(47)48)30(44)22-39(50,54-31)21-25(42)16-13-15-24(41)19-29(43)28(5-2)37(49)52-26/h6-12,18,23,25-35,38,42-46,50H,4-5,13-17,19-22,40H2,1-3H3,(H,47,48)	N/A	1	positive	N/A	Crude	767.409	amcaraballor	M+H	N/A	3	Streptomyces	N/A	N/A	1393-12-0	Dorrestein
mzspec:MSV000088763:peak/NRRL_PLT2_ISP2_solid_mzML/PLT2_F11.mzML:scan:1728	Streptovaricins_NAP_MetFrag	770.337	Orbitrap	ESI	1728	CC1C=CC=C(C(=O)NC2=C(C(=C3C(=C2O)C(=O)C(=C4C3=C(C(=CC(C(C(C(C(C(C(C1O)C)O)C(=O)OC)O)C)O)(C)O)C)OCO4)C)OC(=O)C)C)C	InChI=1S/C40H51NO14/c1-16-12-11-13-17(2)38(49)41-28-19(4)36(55-23(8)42)24-25(33(28)47)31(45)21(6)35-26(24)34(53-15-54-35)18(3)14-40(9,51)37(48)22(7)32(46)27(39(50)52-10)30(44)20(5)29(16)43/h11-14,16,20,22,27,29-30,32,37,43-44,46-48,51H,15H2,1-10H3,(H,41,49)	N/A	1	positive	N/A	Crude	769.331	amcaraballor	M+H	N/A	3	Streptomyces	N/A	N/A	N/A	Dorrestein
mzspec:MSV000089813:peak/PLT3_ISP2_mzML/PLT3_ISP2_A3.mzML:scan:3168	OligomycinC_NAP_MetFrag	775.535	Orbitrap	ESI	3168	CCC1CCC2C(C(C(C3(O2)CCC(C(O3)CC(C)O)C)C)OC(=O)C=CC(C(C(C(=O)C(C(C(C(=O)C(C(C(CC=CC=C1)C)O)C)C)O)C)C)O)C)C	InChI=1S/C45H74O10/c1-12-35-17-15-13-14-16-26(3)39(48)30(7)41(50)32(9)43(52)33(10)42(51)31(8)40(49)27(4)18-21-38(47)53-44-29(6)36(20-19-35)54-45(34(44)11)23-22-25(2)37(55-45)24-28(5)46/h13-15,17-18,21,25-37,39-40,43-44,46,48-49,52H,12,16,19-20,22-24H2,1-11H3	N/A	1	positive	N/A	Crude	774.528	amcaraballor	M+H	N/A	3	Streptomyces	N/A	N/A	11052-72-5	Dorrestein
mzspec:MSV000089816:peak/PLT3_CZP_mzML/PLT3_CZP_A3.mzML:scan:2950	Rutamycin_NAP_MetFrag	777.514	Orbitrap	ESI	2950	CCC1CCC2C(C(CC3(O2)CCC(C(O3)CC(C)O)C)OC(=O)C=CC(C(C(C(=O)C(C(C(C(=O)C(C(C(CC=CC=C1)C)O)(C)O)C)O)C)C)O)C)C	InChI=1S/C44H72O11/c1-11-33-16-14-12-13-15-27(4)41(50)43(10,52)42(51)32(9)40(49)31(8)39(48)30(7)38(47)26(3)17-20-37(46)53-36-24-44(54-34(19-18-33)29(36)6)22-21-25(2)35(55-44)23-28(5)45/h12-14,16-17,20,25-36,38,40-41,45,47,49-50,52H,11,15,18-19,21-24H2,1-10H3	N/A	1	positive	N/A	Crude	776.507	amcaraballor	M+H	N/A	3	Streptomyces	N/A	N/A	1404-59-7	Dorrestein
mzspec:MSV000088801:peak/NRRL_PLT1_TSA_mzML/PLT1_H3.mzML:scan:1258	Niddamycin_NAP_MetFrag	784.446	Orbitrap	ESI	1258	CC1CC=CC=CC(=O)C(CC(C(C(C(CC(=O)O1)O)OC)OC2C(C(C(C(O2)C)OC3CC(C(C(O3)C)OC(=O)CC(C)C)(C)O)N(C)C)O)CC=O)C	InChI=1S/C40H65NO14/c1-22(2)18-30(45)53-38-26(6)51-32(21-40(38,7)48)54-35-25(5)52-39(34(47)33(35)41(8)9)55-36-27(16-17-42)19-23(3)28(43)15-13-11-12-14-24(4)50-31(46)20-29(44)37(36)49-10/h11-13,15,17,22-27,29,32-39,44,47-48H,14,16,18-21H2,1-10H3	N/A	1	positive	N/A	Crude	783.441	amcaraballor	M+H	N/A	3	Streptomyces	N/A	N/A	20283-69-6	Dorrestein
mzspec:MSV000088801:peak/NRRL_PLT1_TSA_mzML/PLT1_D7.mzML:scan:1319	EurocidinD_NAP_MetFrag	796.411	Orbitrap	ESI	1319	CCC(C)C1CC=CC=CC=CC=CC=CC(CC2C(C(CC(O2)(CC(C(CCC(=O)CC(CC(=O)O1)O)O)O)O)O)C(=O)O)OC3C(C(C(C(O3)C)O)N)O	InChI=1S/C40H61NO15/c1-4-23(2)31-15-13-11-9-7-5-6-8-10-12-14-27(54-39-37(49)35(41)36(48)24(3)53-39)20-32-34(38(50)51)30(46)22-40(52,56-32)21-29(45)28(44)17-16-25(42)18-26(43)19-33(47)55-31/h5-14,23-24,26-32,34-37,39,43-46,48-49,52H,4,15-22,41H2,1-3H3,(H,50,51)	N/A	1	positive	N/A	Crude	795.404	amcaraballor	M+H	N/A	3	Streptomyces	N/A	N/A	N/A	Dorrestein
mzspec:MSV000089815:peak/PLT4_NSG_mzML/PLT4_NSG_A10.mzML:scan:3238	VernamycinBdelta_NAP_MetFrag	839.376	Orbitrap	ESI	3238	CC1C(C(=O)NC(C(=O)N2CCCC2C(=O)N(C(C(=O)N3CCC(=O)CC3C(=O)NC(C(=O)O1)C4=CC=CC=C4)CC5=CC=C(C=C5)NC)C)C)NC(=O)C6=C(C=CC=N6)O	InChI=1S/C43H50N8O10/c1-24-40(57)50-20-9-12-30(50)41(58)49(4)32(22-26-14-16-28(44-3)17-15-26)42(59)51-21-18-29(52)23-31(51)37(54)48-35(27-10-6-5-7-11-27)43(60)61-25(2)34(38(55)46-24)47-39(56)36-33(53)13-8-19-45-36/h5-8,10-11,13-17,19,24-25,30-32,34-35,44,53H,9,12,18,20-23H2,1-4H3,(H,46,55)(H,47,56)(H,48,54)	N/A	1	positive	N/A	Crude	838.365	amcaraballor	M+H	N/A	3	Streptomyces	N/A	N/A	N/A	Dorrestein
mzspec:MSV000089813:peak/PLT3_ISP2_mzML/PLT3_ISP2_A2.mzML:scan:1929	ForomacidineA|SpiramycinI_NAP_MetFrag	843.521	Orbitrap	ESI	1929	CC1CC=CC=CC(C(CC(C(C(C(CC(=O)O1)O)OC)OC2C(C(C(C(O2)C)OC3CC(C(C(O3)C)O)(C)O)N(C)C)O)CC=O)C)OC4CCC(C(O4)C)N(C)C	InChI=1S/C43H74N2O14/c1-24-21-29(19-20-46)39(59-42-37(49)36(45(9)10)38(27(4)56-42)58-35-23-43(6,51)41(50)28(5)55-35)40(52-11)31(47)22-33(48)53-25(2)15-13-12-14-16-32(24)57-34-18-17-30(44(7)8)26(3)54-34/h12-14,16,20,24-32,34-42,47,49-51H,15,17-19,21-23H2,1-11H3	N/A	1	positive	N/A	Crude	842.514	amcaraballor	M+H	N/A	3	Streptomyces	N/A	N/A	24916-50-5	Dorrestein
mzspec:MSV000089815:peak/PLT4_NSG_mzML/PLT4_NSG_A10.mzML:scan:3246	VernamycinBgamma_NAP_MetFrag	853.392	Orbitrap	ESI	3246	CC1C(C(=O)NC(C(=O)N2CCCC2C(=O)N(C(C(=O)N3CCC(=O)CC3C(=O)NC(C(=O)O1)C4=CC=CC=C4)CC5=CC=C(C=C5)N(C)C)C)C)NC(=O)C6=C(C=CC=N6)O	InChI=1S/C44H52N8O10/c1-25-41(58)51-21-10-13-31(51)42(59)50(5)33(23-27-15-17-29(18-16-27)49(3)4)43(60)52-22-19-30(53)24-32(52)38(55)48-36(28-11-7-6-8-12-28)44(61)62-26(2)35(39(56)46-25)47-40(57)37-34(54)14-9-20-45-37/h6-9,11-12,14-18,20,25-26,31-33,35-36,54H,10,13,19,21-24H2,1-5H3,(H,46,56)(H,47,57)(H,48,55)	N/A	1	positive	N/A	Crude	852.381	amcaraballor	M+H	N/A	3	Streptomyces	N/A	N/A	N/A	Dorrestein
mzspec:MSV000088764:peak/NRRL_PLT1_NSG_solid_mzML/PLT1_F1.mzML:scan:1561	Folimycin_NAP_MetFrag	1732.05	Orbitrap	ESI	1561	CCC1C(C(CC(=CC=CC(C(OC(=O)C(=CC(=CC(C1O)C)C)OC)C(C)C(C(C)C2(CC(C(C(O2)C=CC)C)OC3CC(C(C(O3)C)OC(=O)N)O)O)O)OC)C)C)O	InChI=1S/C46H75NO14/c1-13-16-34-28(7)37(58-38-22-33(48)43(31(10)57-38)60-45(47)53)23-46(54,61-34)30(9)41(51)29(8)42-35(55-11)18-15-17-24(3)19-26(5)39(49)32(14-2)40(50)27(6)20-25(4)21-36(56-12)44(52)59-42/h13,15-18,20-21,26-35,37-43,48-51,54H,14,19,22-23H2,1-12H3,(H2,47,53)	N/A	1	positive	N/A	Crude	865.519	amcaraballor	2M+H	N/A	3	Streptomyces	N/A	N/A	98932-70-8	Dorrestein
mzspec:MSV000089815:peak/PLT4_NSG_mzML/PLT4_NSG_A10.mzML:scan:3315	VernamycinBA_NAP_MetFrag	867.407	Orbitrap	ESI	3315	CCC1C(=O)N2CCCC2C(=O)N(C(C(=O)N3CCC(=O)CC3C(=O)NC(C(=O)OC(C(C(=O)N1)NC(=O)C4=C(C=CC=N4)O)C)C5=CC=CC=C5)CC6=CC=C(C=C6)N(C)C)C	InChI=1S/C45H54N8O10/c1-6-31-42(59)52-22-11-14-32(52)43(60)51(5)34(24-27-16-18-29(19-17-27)50(3)4)44(61)53-23-20-30(54)25-33(53)39(56)49-37(28-12-8-7-9-13-28)45(62)63-26(2)36(40(57)47-31)48-41(58)38-35(55)15-10-21-46-38/h7-10,12-13,15-19,21,26,31-34,36-37,55H,6,11,14,20,22-25H2,1-5H3,(H,47,57)(H,48,58)(H,49,56)	N/A	1	positive	N/A	Crude	866.396	amcaraballor	M+H	N/A	3	Streptomyces	N/A	N/A	N/A	Dorrestein
mzspec:MSV000088800:peak/NRRL_PLT2_czapek_solid_mzML/PLT2_B7.mzML:scan:1264	ForomacidinB|SpiramycinII_NAP_MetFrag	885.532	Orbitrap	ESI	1264	CC1CC=CC=CC(C(CC(C(C(C(CC(=O)O1)OC(=O)C)OC)OC2C(C(C(C(O2)C)OC3CC(C(C(O3)C)O)(C)O)N(C)C)O)CC=O)C)OC4CCC(C(O4)C)N(C)C	InChI=1S/C45H76N2O15/c1-25-22-31(20-21-48)41(62-44-39(51)38(47(10)11)40(28(4)58-44)61-37-24-45(7,53)43(52)29(5)57-37)42(54-12)34(59-30(6)49)23-35(50)55-26(2)16-14-13-15-17-33(25)60-36-19-18-32(46(8)9)27(3)56-36/h13-15,17,21,25-29,31-34,36-44,51-53H,16,18-20,22-24H2,1-12H3	N/A	1	positive	N/A	Crude	884.525	amcaraballor	M+H	N/A	3	Streptomyces	N/A	N/A	24916-51-6	Dorrestein
mzspec:MSV000088801:peak/NRRL_PLT2_TSA_mzML/PLT2_B1.mzML:scan:1650	Macrocin|TylosinC_NAP_MetFrag	902.51	Orbitrap	ESI	1650	CCC1C(C=C(C=CC(=O)C(CC(C(C(C(CC(=O)O1)O)C)OC2C(C(C(C(O2)C)OC3CC(C(C(O3)C)O)(C)O)N(C)C)O)CC=O)C)C)COC4C(C(C(C(O4)C)O)O)OC	InChI=1S/C45H75NO17/c1-12-32-29(21-57-44-41(56-11)38(53)36(51)25(5)59-44)17-22(2)13-14-30(48)23(3)18-28(15-16-47)39(24(4)31(49)19-33(50)61-32)63-43-37(52)35(46(9)10)40(26(6)60-43)62-34-20-45(8,55)42(54)27(7)58-34/h13-14,16-17,23-29,31-32,34-44,49,51-55H,12,15,18-21H2,1-11H3	N/A	1	positive	N/A	Crude	901.503	amcaraballor	M+H	N/A	3	Streptomyces	N/A	N/A	11049-15-3	Dorrestein
mzspec:MSV000088801:peak/NRRL_PLT2_TSA_mzML/PLT2_B2.mzML:scan:1297	AvermectinA2a_NAP_MetFrag	1810.05	Orbitrap	ESI	1297	CCC(C)C1C(C(CC2(O1)CC3CC(O2)CC=C(C(C(C=CC=C4COC5C4(C(C=C(C5OC)C)C(=O)O3)O)C)OC6CC(C(C(O6)C)OC7CC(C(C(O7)C)O)OC)OC)C)O)C	InChI=1S/C49H76O15/c1-12-25(2)43-29(6)36(50)23-48(64-43)22-34-19-33(63-48)17-16-27(4)42(61-40-21-38(55-10)45(31(8)59-40)62-39-20-37(54-9)41(51)30(7)58-39)26(3)14-13-15-32-24-57-46-44(56-11)28(5)18-35(47(52)60-34)49(32,46)53/h13-16,18,25-26,29-31,33-46,50-51,53H,12,17,19-24H2,1-11H3	N/A	1	positive	N/A	Crude	904.518	amcaraballor	M+H	N/A	3	Streptomyces	N/A	N/A	65195-53-1	Dorrestein
mzspec:MSV000088801:peak/NRRL_PLT2_TSA_mzML/PLT2_B1.mzML:scan:1695	Angolamycin_NAP_MetFrag	916.527	Orbitrap	ESI	1695	CCC1C(C2C(O2)(C=CC(=O)C(CC(C(C(C(CC(=O)O1)O)C)OC3CC(C(C(O3)C)OC4CC(C(C(O4)C)O)(C)O)N(C)C)CC=O)C)C)COC5C(C(C(C(O5)C)O)OC)OC	InChI=1S/C46H77NO17/c1-13-33-29(22-57-44-41(56-12)40(55-11)37(52)25(4)60-44)43-46(8,64-43)16-14-31(49)23(2)18-28(15-17-48)38(24(3)32(50)20-34(51)61-33)62-35-19-30(47(9)10)39(26(5)58-35)63-36-21-45(7,54)42(53)27(6)59-36/h14,16-17,23-30,32-33,35-44,50,52-54H,13,15,18-22H2,1-12H3	N/A	1	positive	N/A	Crude	915.519	amcaraballor	M+H	N/A	3	Streptomyces	N/A	N/A	1402-83-1	Dorrestein
mzspec:MSV000089813:peak/PLT3_ISP2_mzML/PLT3_ISP2_A8.mzML:scan:2724	Relomycin_NAP_MetFrag	918.542	Orbitrap	ESI	2724	CCC1C(C=C(C=CC(=O)C(CC(C(C(C(CC(=O)O1)O)C)OC2C(C(C(C(O2)C)OC3CC(C(C(O3)C)O)(C)O)N(C)C)O)CCO)C)C)COC4C(C(C(C(O4)C)O)OC)OC	InChI=1S/C46H79NO17/c1-13-33-30(22-58-45-42(57-12)41(56-11)37(52)26(5)60-45)18-23(2)14-15-31(49)24(3)19-29(16-17-48)39(25(4)32(50)20-34(51)62-33)64-44-38(53)36(47(9)10)40(27(6)61-44)63-35-21-46(8,55)43(54)28(7)59-35/h14-15,18,24-30,32-33,35-45,48,50,52-55H,13,16-17,19-22H2,1-12H3	N/A	1	positive	N/A	Crude	917.535	amcaraballor	M+H	N/A	3	Streptomyces	N/A	N/A	N/A	Dorrestein
mzspec:MSV000088742:peak/mzML/PLT1_H9.mzML:scan:2525	Antibiotic37454RP_NAP_MetFrag	947.555	Orbitrap	ESI	2525	CC1C(OC(C(C1OC2CCC(C(O2)C)OC)C)(C)O)C3CCC(O3)C4CCC(O4)C5(C(C(C6(O5)C(C(CC(O6)CC7C(C(C(C(O7)(C(C(=O)O)O)O)C)OC)(C)OC)OC)C)C)OC)C	InChI=1S/C48H82O18/c1-23-38(62-37-20-18-30(54-10)28(6)59-37)25(3)46(9,52)65-39(23)33-16-15-31(60-33)32-17-19-35(61-32)45(8)42(57-13)27(5)48(66-45)24(2)34(55-11)21-29(63-48)22-36-44(7,58-14)41(56-12)26(4)47(53,64-36)40(49)43(50)51/h23-42,49,52-53H,15-22H2,1-14H3,(H,50,51)	N/A	1	positive	N/A	Crude	946.55	amcaraballor	M+H	N/A	3	Streptomyces	N/A	N/A	N/A	Dorrestein
mzspec:MSV000088816:peak/NRRL_PLT2_ISP4_mzML/PLT2_B1.mzML:scan:1829	Demycosaminyl|CandicidinD_NAP_MetFrag	963.499	Orbitrap	ESI	1829	CC1C=CC=CC=CC=CC=CC=CC=CC(CC2C(C(CC(O2)(CC(CC(CC(CC(=O)CCCC(=O)CC(=O)OC1C(C)CC(C)C(CC(=O)C3=CC=C(C=C3)N)O)O)O)O)O)O)C(=O)[O-])O	InChI=1S/C53H73NO15/c1-34-17-14-12-10-8-6-4-5-7-9-11-13-15-18-40(56)29-48-50(52(65)66)47(63)33-53(67,69-48)32-44(60)28-43(59)27-42(58)26-39(55)19-16-20-41(57)30-49(64)68-51(34)36(3)25-35(2)45(61)31-46(62)37-21-23-38(54)24-22-37/h4-15,17-18,21-24,34-36,40,42-45,47-48,50-51,56,58-61,63,67H,16,19-20,25-33,54H2,1-3H3,(H,65,66)/p-1	N/A	1	positive	N/A	Crude	962.491	amcaraballor	M+H	N/A	3	Streptomyces	N/A	N/A	N/A	Dorrestein
mzspec:MSV000088764:peak/NRRL_PLT1_NSG_solid_mzML/PLT1_A8.mzML:scan:2330	Levomycin_NAP_MetFrag	2201.86	Orbitrap	ESI	2330	CC1C(=O)N(C2CSC(C(C(=O)N(C(C(=O)OCC(C(=O)N1)NC(=O)C3=NC4=CC=CC=C4N=C3)C(C)C)C)N(C(=O)C(NC(=O)C(COC(=O)C(N(C2=O)C)C(C)C)NC(=O)C5=NC6=CC=CC=C6N=C5)C)C)SC)C	InChI=1S/C51H64N12O12S2/c1-25(2)38-49(72)74-22-36(59-42(65)34-21-53-30-17-13-15-19-32(30)57-34)44(67)55-28(6)46(69)63(10)40-48(71)62(9)39(26(3)4)50(73)75-23-35(58-41(64)33-20-52-29-16-12-14-18-31(29)56-33)43(66)54-27(5)45(68)60(7)37(47(70)61(38)8)24-77-51(40)76-11/h12-21,25-28,35-40,51H,22-24H2,1-11H3,(H,54,66)(H,55,67)(H,58,64)(H,59,65)	N/A	1	positive	N/A	Crude	1100.42	amcaraballor	2M+H	N/A	3	Streptomyces	N/A	N/A	1403-88-9	Dorrestein
mzspec:MSV000089813:peak/PLT3_ISP2_mzML/PLT3_ISP2_A2.mzML:scan:1755	Scopafungin_NAP_MetFrag	1142.73	Orbitrap	ESI	1755	CC1CCC(C(C(CC(C(C=CC(C(C(=O)OC(C(C=CC=CC(C(C(CC(CC(CC2CC(C(C(O2)(CC1O)O)O)O)OC(=O)CC(=O)O)O)O)C)O)C)C(C)CC(C)CCCC=CCCCNC(=NC)N)C)O)C)O)O)C)O	InChI=1S/C59H103N3O18/c1-34(18-14-12-10-11-13-17-25-62-58(60)61-9)26-38(5)55-37(4)19-15-16-20-45(64)39(6)49(68)28-42(63)27-43(78-54(74)32-53(72)73)29-44-30-51(70)56(75)59(77,80-44)33-52(71)36(3)22-23-46(65)40(7)50(69)31-48(67)35(2)21-24-47(66)41(8)57(76)79-55/h10-11,15-16,19-21,24,34-52,55-56,63-71,75,77H,12-14,17-18,22-23,25-33H2,1-9H3,(H,72,73)(H3,60,61,62)	N/A	1	positive	N/A	Crude	1141.72	amcaraballor	M+H	N/A	3	Streptomyces	N/A	N/A	11056-18-1	Dorrestein
mzspec:MSV000089816:peak/PLT3_CZP_mzML/PLT3_CZP_F8.mzML:scan:2374	TelomycinG_NAP_MetFrag	1226.59	Orbitrap	ESI	2374	CC1C(C(=O)NC(C(=O)NC(C(=O)NCC(=O)N2CCCC2C(=O)NC(C(=O)NC(C(=O)NC(C(=O)N3CCCC3C(=O)O1)CC(C)C)C(C)C4=CNC5=CC=CC=C54)CC6=CNC7=CC=CC=C76)C)C(C)O)NC(=O)C(CO)NC(=O)CC(C(=O)O)N	InChI=1S/C59H79N13O16/c1-28(2)21-41-57(84)72-20-12-18-44(72)59(87)88-32(6)49(70-52(79)42(27-73)65-45(75)23-37(60)58(85)86)56(83)69-48(31(5)74)55(82)64-30(4)50(77)63-26-46(76)71-19-11-17-43(71)53(80)66-40(22-33-24-61-38-15-9-7-13-34(33)38)51(78)68-47(54(81)67-41)29(3)36-25-62-39-16-10-8-14-35(36)39/h7-10,13-16,24-25,28-32,37,40-44,47-49,61-62,73-74H,11-12,17-23,26-27,60H2,1-6H3,(H,63,77)(H,64,82)(…	N/A	1	positive	N/A	Crude	1225.58	amcaraballor	M+H	N/A	3	Streptomyces	N/A	N/A	N/A	Dorrestein
mzspec:MSV000089816:peak/PLT3_CZP_mzML/PLT3_CZP_A4.mzML:scan:2363	TelomycinE_NAP_MetFrag	1242.58	Orbitrap	ESI	2363	CC1C(C(=O)NC(C(=O)NC(C(=O)NCC(=O)N2CCCC2C(=O)NC(C(=O)NC(C(=O)NC(C(=O)N3CCCC3C(=O)O1)C(C(C)C)O)C(C)C4=CNC5=CC=CC=C54)CC6=CNC7=CC=CC=C76)C)C(C)O)NC(=O)C(CO)NC(=O)CC(C(=O)O)N	InChI=1S/C59H79N13O17/c1-27(2)49(77)48-57(85)72-20-12-18-42(72)59(88)89-31(6)47(69-52(80)40(26-73)65-43(75)22-36(60)58(86)87)56(84)68-46(30(5)74)55(83)64-29(4)50(78)63-25-44(76)71-19-11-17-41(71)53(81)66-39(21-32-23-61-37-15-9-7-13-33(32)37)51(79)67-45(54(82)70-48)28(3)35-24-62-38-16-10-8-14-34(35)38/h7-10,13-16,23-24,27-31,36,39-42,45-49,61-62,73-74,77H,11-12,17-22,25-26,60H2,1-6H3,(H,63,78)(H,6…	N/A	1	positive	N/A	Crude	1241.57	amcaraballor	M+H	N/A	3	Streptomyces	N/A	N/A	N/A	Dorrestein
mzspec:MSV000088801:peak/NRRL_PLT1_TSA_mzML/PLT1_H7.mzML:scan:2558	ActinomycinX1|Dactinomycin_NAP_MetFrag	1255.63	Orbitrap	ESI	2558	CC1C(C(=O)NC(C(=O)N2CCCC2C(=O)N(CC(=O)N(C(C(=O)O1)C(C)C)C)C)C(C)C)NC(=O)C3=C4C(=C(C=C3)C)OC5=C(C(=O)C(=C(C5=N4)C(=O)NC6C(OC(=O)C(N(C(=O)CN(C(=O)C7CCCN7C(=O)C(NC6=O)C(C)C)C)C)C(C)C)C)N)C	InChI=1S/C62H86N12O16/c1-27(2)42-59(84)73-23-17-19-36(73)57(82)69(13)25-38(75)71(15)48(29(5)6)61(86)88-33(11)44(55(80)65-42)67-53(78)35-22-21-31(9)51-46(35)64-47-40(41(63)50(77)32(10)52(47)90-51)54(79)68-45-34(12)89-62(87)49(30(7)8)72(16)39(76)26-70(14)58(83)37-20-18-24-74(37)60(85)43(28(3)4)66-56(45)81/h21-22,27-30,33-34,36-37,42-45,48-49H,17-20,23-26,63H2,1-16H3,(H,65,80)(H,66,81)(H,67,78)(H,68…	N/A	1	positive	N/A	Crude	1254.63	amcaraballor	M+H	N/A	3	Streptomyces	N/A	N/A	N/A	Dorrestein
mzspec:MSV000089817:peak/PLT3_TSA_mzML/PLT3_TSA_D1.mzML:scan:2655	ActinomycinC_NAP_MetFrag	1269.65	Orbitrap	ESI	2655	CCC(C)C1C(=O)N2CCCC2C(=O)N(CC(=O)N(C(C(=O)OC(C(C(=O)N1)NC(=O)C3=C(C(=O)C(=C4C3=NC5=C(C=CC(=C5O4)C)C(=O)NC6C(OC(=O)C(N(C(=O)CN(C(=O)C7CCCN7C(=O)C(NC6=O)C(C)C)C)C)C(C)C)C)C)N)C)C(C)C)C)C	InChI=1S/C63H88N12O16/c1-17-31(8)44-61(86)75-25-19-21-38(75)59(84)71(14)27-40(77)73(16)50(30(6)7)63(88)90-35(12)46(57(82)67-44)69-55(80)41-42(64)51(78)33(10)53-48(41)65-47-36(23-22-32(9)52(47)91-53)54(79)68-45-34(11)89-62(87)49(29(4)5)72(15)39(76)26-70(13)58(83)37-20-18-24-74(37)60(85)43(28(2)3)66-56(45)81/h22-23,28-31,34-35,37-38,43-46,49-50H,17-21,24-27,64H2,1-16H3,(H,66,81)(H,67,82)(H,68,79)(H…	N/A	1	positive	N/A	Crude	1268.64	amcaraballor	M+H	N/A	3	Streptomyces	N/A	N/A	8052-16-2	Dorrestein
mzspec:MSV000088801:peak/NRRL_PLT2_TSA_mzML/PLT2_D11.mzML:scan:2709	ActinomycinC3_NAP_MetFrag	1283.67	Orbitrap	ESI	2709	CCC(C)C1C(=O)N2CCCC2C(=O)N(CC(=O)N(C(C(=O)OC(C(C(=O)N1)NC(=O)C3=C4C(=C(C=C3)C)OC5=C(C(=O)C(=C(C5=N4)C(=O)NC6C(OC(=O)C(N(C(=O)CN(C(=O)C7CCCN7C(=O)C(NC6=O)C(C)CC)C)C)C(C)C)C)N)C)C)C(C)C)C)C	InChI=1S/C64H90N12O16/c1-17-31(7)44-61(86)75-25-19-21-38(75)59(84)71(13)27-40(77)73(15)50(29(3)4)63(88)90-35(11)46(57(82)67-44)69-55(80)37-24-23-33(9)53-48(37)66-49-42(43(65)52(79)34(10)54(49)92-53)56(81)70-47-36(12)91-64(89)51(30(5)6)74(16)41(78)28-72(14)60(85)39-22-20-26-76(39)62(87)45(32(8)18-2)68-58(47)83/h23-24,29-32,35-36,38-39,44-47,50-51H,17-22,25-28,65H2,1-16H3,(H,67,82)(H,68,83)(H,69,80…	N/A	1	positive	N/A	Crude	1282.66	amcaraballor	M+H	N/A	3	Streptomyces	N/A	N/A	N/A	Dorrestein
mzspec:MSV000089815:peak/PLT3_NSG_mzML/PLT3_NSG_A8.mzML:scan:2161	Di-5-MethoxytryptophanTelomycin_NAP_MetFrag	1332.58	Orbitrap	ESI	2161	CC1C(C(=O)NC(C(=O)NC(C(=O)NCC(=O)N2CCC(C2C(=O)NC(=CC3=CNC4=C3C=C(C=C4)OC)C(=O)NC(C(=O)NC(C(=O)N5CCC(C5C(=O)O1)O)C(C(C)C)O)C(C)C6=CNC7=C6C=C(C=C7)OC)O)C)C(C)O)NC(=O)C(CO)NC(=O)CC(C(=O)O)N	InChI=1S/C61H81N13O21/c1-25(2)51(81)48-59(89)74-16-14-42(78)50(74)61(92)95-29(6)47(71-54(84)40(24-75)67-43(79)20-36(62)60(90)91)57(87)70-46(28(5)76)56(86)66-27(4)52(82)65-23-44(80)73-15-13-41(77)49(73)58(88)68-39(17-30-21-63-37-11-9-31(93-7)18-33(30)37)53(83)69-45(55(85)72-48)26(3)35-22-64-38-12-10-32(94-8)19-34(35)38/h9-12,17-19,21-22,25-29,36,40-42,45-51,63-64,75-78,81H,13-16,20,23-24,62H2,1-8H…	N/A	1	positive	N/A	Crude	1331.57	amcaraballor	M+H	N/A	3	Streptomyces	N/A	N/A	N/A	Dorrestein
mzspec:MSV000088764:peak/NRRL_PLT1_NSG_solid_mzML/PLT1_F1.mzML:scan:1746	Takacidin|MonazomycinA_NAP_MetFrag	1364.94	Orbitrap	ESI	1746	CC1CCC(CC(C(C(C(C(CC(CC(C(C(OC(=O)CCCCCC(C(C(CCC=CC(C(C(=CC(C(C(=CC(C(C(C(CC(C=CC(C1O)C)O)O)C)O)OC2C(C(C(C(O2)CO)O)O)O)C)O)C)C)O)C)O)C)O)C(C)CCCCCCN)C)O)O)O)C)O)C)O)O	InChI=1S/C72H133NO22/c1-39-22-19-20-25-55(79)46(8)54(78)24-17-15-18-26-62(84)95-71(42(4)23-16-13-14-21-31-73)50(12)59(83)37-53(77)36-58(82)48(10)66(88)47(9)56(80)34-51(75)29-27-40(2)63(85)41(3)28-30-52(76)35-57(81)49(11)67(89)60(33-45(7)65(87)44(6)32-43(5)64(39)86)93-72-70(92)69(91)68(90)61(38-74)94-72/h19,22,28,30,32-33,39-42,44,46-61,63-72,74-83,85-92H,13-18,20-21,23-27,29,31,34-38,73H2,1-12H3	N/A	1	positive	N/A	Crude	1363.93	amcaraballor	M+H	N/A	3	Streptomyces	N/A	N/A	11006-31-8	Dorrestein
mzspec:MSV000088742:peak/mzML/PLT1_E10.mzML:scan:2218	Thiostrepton_NAP_MetFrag	1664.5	Orbitrap	ESI	2218	CCC(C)C1C(=O)NC(C(=O)NC(=C)C(=O)NC(C(=O)NC23CCC(=NC2C4=CSC(=N4)C(C(OC(=O)C5=NC6=C(C=CC(C6O)N1)C(=C5)C(C)O)C)NC(=O)C7=CSC(=N7)C(NC(=O)C8CSC(=N8)C(=CC)NC(=O)C(NC(=O)C9=CSC3=N9)C(C)O)C(C)(C(C)O)O)C1=NC(=CS1)C(=O)NC(=C)C(=O)NC(=C)C(=O)N)C)C	InChI=1S/C72H85N19O18S5/c1-14-26(3)47-63(105)78-30(7)57(99)75-28(5)56(98)76-31(8)58(100)91-72-19-18-40(66-85-43(22-111-66)59(101)77-29(6)55(97)74-27(4)54(73)96)81-52(72)42-21-112-67(83-42)49(34(11)109-69(107)41-20-37(32(9)92)36-16-17-39(79-47)51(95)50(36)80-41)89-60(102)44-24-113-68(86-44)53(71(13,108)35(12)94)90-62(104)45-23-110-65(84-45)38(15-2)82-64(106)48(33(10)93)88-61(103)46-25-114-70(72)87…	N/A	1	positive	N/A	Crude	1663.49	amcaraballor	M+H	N/A	3	Streptomyces	N/A	N/A	1393-48-2	Dorrestein

## Sheet: Information and Columns Descrip
Column Name	Brief Description	Example
input_usi	Enter the Universal Spectrum Identifier (USI) for an unknown spectrum or library spectrum.This is the only mandatory entry. More than one MS/MS spectrum can be obtained for the same molecule as different adducts (e.g., [M+H]+, [M+Na]+) or in-source fragments (e.g.,[M-H2O+H]+), or even for different instruments (e.g., orbitrap, qtof). We encourage to deposit all the different spectra USI obtained/…	mzspec:GNPS:GNPS-LIBRARY:accession:CCMSLIB00000426629;mzspec:GNPS:GNPS-LIBRARY:accession:CCMSLIB00000425589
input_confirmation	Has this metabolite been confirmed or predicted to be microbial? Select the most appropriate from the drop-down menu	Confirmed
input_confirmation_description	If predicted, why do you think it is a microbial metabolite? Describe why you think this compound is microbially produced (analyses and/or experiments that support it). If the compound is confirmed to be microbial, this field can be left in blank.	Synthetic compound searched in microbeMASST
input_name	Enter the molecule common name. If it is known, you can provide the name that matches PubChem (https://pubchem.ncbi.nlm.nih.gov/). If it is a new molecule, you can name it. More than one name can be entered separated by semicolon.	p-Cresol;4-Cresol
input_struture	Enter the SMILES or INChI for the molecule, if available.	CC1=CC=C(C=C1)O
input_partial_structure	If full structure characterization has still not been conducted, enter the description of the partial structures that are known so far for the molecule (e.g., partial SMILES, description of functional groups, class of the molecule).
input_molecule_origin	Select the most appropriate origin of the molecule in the drop-down menu.	Microbial metabolism of drugs: Digoxin gets metabolized into dihydrodigoxin and dihydrodigoxigenin by gut Eggerthella lenta which are inactive metabolites Microbial metabolism of food molecules: Glucosinolates, found in cruciferous vegetables like broccoli and Brussels sprouts, they can be converted by microbiota into compounds that have potential anti-cancer properties. Microbial metabolism of o…
input_original_molecule_name	If the microbial metabolite is a product of microbial metabolism, enter the name of the original molecule.	For p-cresol this would be: p-Hydroxyphenylacetic acid;4-Hydroxyphenylacetic acid
input_original_molecule_structure	if the microbial metabolite is a product of microbial metabolism, enter the original molecule structure (SMILES or INChI).	p-Hydroxyphenylacetic acid is also a microbial metabolite (besides being derived from human metabolism and diet): C1=CC(=CC=C1CC(=O)O)O
input_microbe_ncbi	the NCBI taxonomy ID (https://www.ncbi.nlm.nih.gov/taxonomy). If a specific microbe does not have a NCBITaxonomyID at a strain or species level, enter the most specific level possible (in this case, the genus level). More than one NCBITaxonomyID can be added separated by semicolon.	53443; 1496; 133926; 1537; 261299; etc...
input_microbe_name	Enter the microbe name at the most specific level known. More than one microbe can be inserted separated by semicolon.	Blautia hydrogenotrophica; Clostridioides difficile; Olsenella uli; Romboutsia lituseburensis; Intestinibacter bartlettii; etc...
input_microbe_DNARNA	If NCBITaxonomyID is not available and the sequence of the specific microbe is known, enter the sequencing data of the organism/virus.
input_microbial_community	If the metabolite is produced by a microbial community, enter the link to the raw sequencing data.	Short-chain Fatty Acids (SCFAs) from Polysaccharide Fermentation: While individual microbes can produce SCFAs like acetate, propionate, and butyrate from the fermentation of dietary fibers, the maximum yield and variety of SCFAs in the gut often result from a succession of microbial activities. For instance: 1. Primary fermenters break down complex polysaccharides into simpler oligosaccharides an…
input_microbial_community_description	If the metabolite is produced by a microbial community, enter the description of the microbial community.	Please be as complete as possible in naming the individual bacteria at strain/species level involved in the community.
input_biosynthesis_mibig	If the knowledge about the biosynthesis has been curated in MIBiG, enter the accession number (https://mibig.secondarymetabolites.org/repository).
input_biosynthesis_genes	If not in MIBiG, provide information of the information you have for the biosynthesis of the molecule. Gene names or sequence data. If sequence, then in FASTA format.	If multiple genes are involved or can produce the metabolite, these can be added separated by semicolon: hpdB (CD630_01530);hpdC (CD630_01540);hpdA (CD630_01550).
input_biosynthesis_description	If not in MIBiG, enter a text description of the biosynthesis known for the metabolite.	Please be as complete as possible. Everything that is known about the biosynthesis is relevant to put here when it is not present in MIBiG.
input_source	Specify the metabolite source in the drop-down menu.	Microbial: Select this category when you are certain that the metabolite is only produced by bacteria. Please note, some microbial metabolites can also be obtained by diet (eg fermented foods). Examples would be: Indole-3-propionic acid, N-acyl homoserine lactones, enterobactin. Microbial and Host: Select this category when you are certain that the metabolite can be produced by bacteria AND host.…
input_activity	Describe the activity (what the molecule does/how does it act). More than one activity can be added separated by semicolon.	Acetate acts via at least two major signaling pathways. Based on their mode of action, it is propose that they can be conceptualized as the acetyl-CoA signaling branch and the G-protein signaling branch. The acetyl-CoA branch involves regulation of protein function and gene transcription via acetylation/deacetylation cycles, as well as through AMPK kinase cascades. This signaling system is operat…
input_concentration_activity	Enter the amounts and units of the observed activities, e.g., concentration, normalized units, or ratios. If more than one activity was described in the previous field, enter the amounts and units of the observed activities separated by semicolon in the same order as the previous field.	Sirtuins play a pivotal role in regulating acetate metabolism through their interactions with two key enzymes known as acyl-CoA short-chain synthetases (ACSS). The ACSS enzymes are the only known mammalian enzymes that can convert free acetate into acetyl-CoA. ACSS1 and ACSS2 predominantly utilize acetate as substrate. Km ACSS1: 0.6 mM; Km ACSS2: 0.11 mM; Km ACSS3: 5.4 mM (11150295;28003429;33281…
input_phenotype_associated	Enter the phenotype known to be associated with the microbial metabolite, if known. More than one phenotype can be added separated by semicolon. Links for other databases can also be provided (e.g., http://ctdbase.org/detail.go?type=chem&acc=C005197&view=phenotype).	From a mouse model of C. difficile infection, it has been shown that excessive p-cresol production affects the gut microbiota biodiversity (30208103); p-Cresol has been recently identified in volunteers as a fecal biomarker of C. difficile infection (30986230).
phenotype_regulation	Specify the phenotype direction: up-regulated or down-regulated. If more than one phenotype was described in the previous field, enter the direction for each phenotype separated by semicolon in the same order as the previous field.	upregulated; downregulated
input_concentration_phenotype	Enter the amounts and units of the observed phenotype, e.g., concentration, normalized units, or ratios. If more than one phenotype was described in the previous fields, enter the amounts and units of the observed phenotype separated by semicolon in the same order as the previous fields.	So for the p-cresol example, if it is known it would be nice to give the concentration of p-cresol that is associated with the affected microbiota diversity.
input_references	Provide references that support the previous inputs as PubMed IDs (https://pubmed.ncbi.nlm.nih.gov/). More than one entry can be specified separated by semicolon.	29982420; 34744609; 31639103; 826152; 34468872; 9115181; 10570076
input_references_link	If PMID is not available, provide references that support the previous inputs as their URL (preprint, webpage, etc). More than one entry can be specified separated by semicolon.	https://www.omim.org/entry/606054; https://doi.org/10.1111/j.1574-6941.1992.tb00002.x.
grant_agency	Enter the grant agency that supported the study. While optional, this will allow granting agencies to both track what grants are benefiting from this resource but also allows the depositor to provide this information in progress reports.	NIH
grant_number	Enter the grant number. While optional, this will allow granting agencies to both track what grants are benefiting from this resource but also allows the depositor to provide this information in progress reports.	1U24DK133658-01
input_comment	Provide any additional information that is relevant for the molecule (e.g., link for data deposited in NMR repositories (e.g., https://np-mrd.org/), color, physicochemical properties, synonyms, etc) and/or the description of the source from which it was observed.	NMR available at: https://np-mrd.org/natural_products/NP0001009

## Sheet: CMMC Controlled Vocabulary
input_usi	input_confirmation	input_confirmation_description	input_name	input_struture	input_partial_structure	input_molecule_origin	input_original_molecule_name	input_original_molecule_structure	input_microbe_ncbi	input_microbe_name	input_microbe_DNARNA	input_microbial_community	input_microbial_community_description	input_biosynthesis_mibig	input_biosynthesis_genes	input_biosynthesis_description	input_source	input_activity	input_concentration_activity	input_phenotype_associated	phenotype_regulation	input_concentration_phenotype	input_references	input_references_link	grant_agency	grant_number	input_comment
	Confirmed					Microbial metabolism of drugs											Microbial
	Predicted					Microbial metabolism of food molecules											Microbial and Host
						Microbial metabolism of other human-made molecules											Microbial and Diet
						Microbial metabolism of host-derived molecules											Microbial, Host, and Diet
						Microbial metabolism of microbial-derived molecules											Unknown
						Host metabolism of microbial metabolites
						De novo biosynthesis by microbes (e.g., natural products and other specialized metabolites)
						Unknown/Undefined
